# Supplementary material for: Hypoxia represses pattern-triggered immune responses in Arabidopsis
Source: Plant Physiol. 2024 Aug 19;196(3):2064–77. doi: 10.1093/plphys/kiae432 (PMC11531839; doi:10.1093/plphys/kiae432)
Supplement: kiae432_Supplementary_Data [file kiae432_supplementary_data.zip]

Archive with 6 entries (6 files):
- pp.00593.2024-s10.pdf
- Supplementary Dataset1.xlsx
- Supplementary Dataset2.xlsx
- Supplementary Dataset3.xlsx
- Supplementary Dataset4.xlsx
- Supplementary Dataset5.xlsx
