# Supplementary material for: Hypoxia represses pattern-triggered immune responses in Arabidopsis
Source: Plant Physiol. 2024 Aug 19;196(3):2064–77. doi: 10.1093/plphys/kiae432 (PMC11531839; doi:10.1093/plphys/kiae432)
Supplement: kiae432_Supplementary_Data [file kiae432_supplementary_data.zip › Supplementary Dataset1.xlsx]

## Sheet: Col-0 (flg v m) DEGs w cutoff
Gene ID	Gene Symbol	AGI	Type	log2 (Col-0_flg22 / Col-0_Mock)	Qvalue (Col-0_flg22 / Col-0_Mock)
10723040	'AT4G22305'	AT4G22305	mRNA	1.14007	3.47896e-05
10723059	'AT3G21351'	AT3G21351	mRNA	0.697083	0.034357
10723071	'AT2G24645'	AT2G24645	mRNA	-1.04993	0.00345193
10723092	'AT2G27389'	AT2G27389	mRNA	2.87521	1.39041e-06
10723114	'SPHK2'	AT4G21534	mRNA	1.69513	1.11278e-07
10723117	'AT5G62865'	AT5G62865	mRNA	1.91458	2.3236e-17
10723125	'AT2G29065'	AT2G29065	mRNA	1.34143	0.000449826
10723139	'AT1G05675'	AT1G05675	mRNA	7.99695	8.45275e-88
10723140	'AT1G33612'	AT1G33612	mRNA	1.90144	7.26643e-12
2745551	'AT2G20142'	AT2G20142	mRNA	3.87547	3.9396e-61
2745574	'AT2G31345'	AT2G31345	mRNA	10.1897	1.21181e-07
2745590	'AT2G41905'	AT2G41905	mRNA	1.50245	0.000168945
2745593	'AT2G47485'	AT2G47485	mRNA	0.965822	0.00411168
2745599	'AT4G01915'	AT4G01915	mRNA	-0.878233	0.0101811
2745725	'TPD1'	AT4G24972	mRNA	-0.73376	0.00414778
2745743	'AT1G06135'	AT1G06135	mRNA	7.92397	1.21056e-08
2745754	'AT1G18265'	AT1G18265	mRNA	-1.75884	0.000534691
2745771	'AT1G31835'	AT1G31835	mRNA	-0.743318	0.0351356
2745825	'AT1G52905'	AT1G52905	mRNA	-0.639633	0.0361365
2745837	'AT1G59865'	AT1G59865	mRNA	6.7677	6.7394e-16
2745841	'BRD4'	AT1G61215	mRNA	0.995582	0.00314569
2745848	'AT1G64065'	AT1G64065	mRNA	4.8765	4.83003e-52
2745853	'AT1G72645'	AT1G72645	mRNA	-1.42607	4.09624e-06
2745876	'AT3G09032'	AT3G09032	mRNA	1.72221	1.83248e-09
2745877	'AT3G09162'	AT3G09162	mRNA	-1.61029	3.89457e-05
2745878	'AT3G10815'	AT3G10815	mRNA	1.65965	4.2029e-06
2745879	'SAG20'	AT3G10985	mRNA	2.37351	2.28453e-14
2745884	'AT3G15358'	AT3G15358	mRNA	1.88994	3.36929e-06
2745984	'AT5G10745'	AT5G10745	mRNA	-0.590642	0.0078282
2745995	'AGP41'	AT5G24105	mRNA	-1.24363	0.00170279
2746185	'AT5G44005'	AT5G44005	mRNA	-1.16301	0.0358055
2746202	'AT5G48657'	AT5G48657	mRNA	3.40869	1.42929e-21
28716028	'AT1G03660'	AT1G03660	mRNA	1.17896	0.0400719
28717234	'AT1G12020'	AT1G12020	mRNA	-1.4418	2.21901e-07
28717242	'AT1G15625'	AT1G15625	mRNA	2.4176	9.0445e-16
28717250	'AT1G18975'	AT1G18975	mRNA	5.10013	0.00961859
28717267	'CLE43'	AT1G25425	mRNA	-0.925215	0.0359856
28717277	'AT1G29290'	AT1G29290	mRNA	2.61356	5.50656e-06
28717288	'AT1G32127'	AT1G32127	mRNA	1.02711	1.81946e-06
28717292	'AT1G32920'	AT1G32920	mRNA	3.37303	5.95729e-40
28717332	'AT1G47130'	AT1G47130	mRNA	7.48327	1.31578e-10
28717343	'AT1G50745'	AT1G50745	mRNA	5.88539	2.654e-45
28717350	'AT1G53875'	AT1G53875	mRNA	-1.82508	0.0111791
28717352	'AT1G53980'	AT1G53980	mRNA	2.25157	0.00969268
28717386	'AT1G61562'	AT1G61562	mRNA	5.5405	0.000498913
28717391	'CLE14'	AT1G63245	mRNA	1.65556	0.00120221
28717394	'AT1G64253'	AT1G64253	mRNA	-2.78601	0.00463284
28717403	'AT1G66465'	AT1G66465	mRNA	1.30163	0.0101642
28717417	'AT1G72275'	AT1G72275	mRNA	-1.42146	1.523e-05
28717440	'AT1G80315'	AT1G80315	mRNA	7.39931	0.042929
28717513	'AT2G01379'	AT2G01379	mRNA	3.4984	0.0466674
28717514	'CLE16'	AT2G01505	mRNA	-0.704591	0.035913
28717843	'AT2G07779'	AT2G07779	mRNA	0.97466	0.0368095
28718257	'AT2G13275'	AT2G13275	mRNA	3.97808	0.000240384
28718298	'AT2G24195'	AT2G24195	mRNA	4.86314	0.0219623
28718305	'AT2G25215'	AT2G25215	mRNA	1.8043	0.0372808
28718306	'AT2G25297'	AT2G25297	mRNA	7.28929	3.3924e-49
28718313	'AT2G28815'	AT2G28815	mRNA	2.4226	1.05782e-05
28718697	'SAUR29'	AT3G03820	mRNA	-1.03619	0.017554
28718757	'AT3G04443'	AT3G04443	mRNA	-0.903348	0.0261337
28719291	'AT3G19660'	AT3G19660	mRNA	1.00924	0.00680826
28719294	'AT3G21305'	AT3G21305	mRNA	9.99415	4.90192e-05
28719307	'AT3G23123'	AT3G23123	mRNA	6.59729	2.30827e-05
28719377	'AT3G44700'	AT3G44700	mRNA	2.05957	0.0483661
28719394	'AT3G49730'	AT3G49730	mRNA	-0.807343	0.00351723
28719399	'AT3G52520'	AT3G52520	mRNA	4.74239	1.41609e-127
28719408	'AT3G57450'	AT3G57450	mRNA	4.11743	1.05749e-92
28719419	'AT3G60415'	AT3G60415	mRNA	3.65928	1.38084e-47
28719430	'AT4G00300'	AT4G00300	mRNA	1.70061	1.15696e-23
28720071	'AT4G09435'	AT4G09435	mRNA	-1.1686	0.0321876
28720140	'AT4G16957'	AT4G16957	mRNA	1.68442	3.83893e-15
28720145	'AT4G18253'	AT4G18253	mRNA	4.3351	6.42836e-64
28720160	'AT4G20835'	AT4G20835	mRNA	10.2381	0.0429921
28720712	'AT5G05300'	AT5G05300	mRNA	7.2185	2.03759e-53
28721089	'AT5G09315'	AT5G09315	mRNA	-0.855641	0.0141631
28721151	'AT5G11975'	AT5G11975	mRNA	1.54039	0.010904
28721204	'AT5G27765'	AT5G27765	mRNA	7.85572	6.6608e-08
28721220	'AT5G36907'	AT5G36907	mRNA	2.00493	2.32092e-09
28721232	'AT5G38865'	AT5G38865	mRNA	-0.863622	0.012345
28721262	'AT5G51465'	AT5G51465	mRNA	5.99491	2.87712e-35
28721276	'AT5G57785'	AT5G57785	mRNA	-0.994368	0.00524868
3766668	'AT1G06645'	AT1G06645	mRNA	-1.86913	1.62055e-17
3766694	'AT1G10850'	AT1G10850	mRNA	-0.664514	0.0178485
3766712	'AT1G12775'	AT1G12775	mRNA	-0.879277	0.0392728
3766853	'AT1G30814'	AT1G30814	mRNA	4.30648	0.025016
3766886	'AT1G32928'	AT1G32928	mRNA	3.15886	9.05697e-38
3767578	'BGLU5'	AT1G60260	mRNA	-1.08472	0.000782621
3767624	'AT1G63860'	AT1G63860	mRNA	2.48971	2.94871e-23
3767664	'PERK9'	AT1G68690	mRNA	2.55681	2.65165e-27
3767688	'AT1G72416'	AT1G72416	mRNA	1.35169	0.000217569
3768499	'PQL3'	AT2G01918	mRNA	-1.02545	0.000797056
3768815	'AT3G12915'	AT3G12915	mRNA	-0.832086	0.00852783
3768908	'AT3G23450'	AT3G23450	mRNA	-0.643647	0.0062887
3768932	'AT3G25597'	AT3G25597	mRNA	0.945719	0.0173418
3769719	'AT3G55646'	AT3G55646	mRNA	1.42085	0.0107356
3769784	'AT4G25845'	AT4G25845	mRNA	4.31725	0.0207231
3770302	'PUP8'	AT4G18195	mRNA	5.62547	4.20572e-64
3770303	'PUP7'	AT4G18197	mRNA	2.94656	1.95149e-60
3770304	'AT4G18205'	AT4G18205	mRNA	3.59709	1.52514e-93
3770591	'NdhM'	AT4G37925	mRNA	-1.20416	6.77868e-06
3771315	'AT5G36001'	AT5G36001	mRNA	1.06081	0.000753128
3771571	'AT5G66658'	AT5G66658	mRNA	1.31055	0.00200233
5007719	'AT1G24147'	AT1G24147	mRNA	3.9396	8.55823e-33
5007772	'AT1G36622'	AT1G36622	mRNA	4.55756	1.59848e-23
5007791	'AT1G51913'	AT1G51913	mRNA	4.75557	2.57047e-09
5007832	'AT1G62422'	AT1G62422	mRNA	1.61293	2.79799e-15
5007861	'AT1G80555'	AT1G80555	mRNA	2.52476	0.0192241
5007888	'AT2G20562'	AT2G20562	mRNA	4.63896	4.93836e-72
5007915	'AT2G31335'	AT2G31335	mRNA	4.86005	0.00012042
5007945	'AT2G39518'	AT2G39518	mRNA	3.36944	3.24759e-22
5007959	'AT2G43445'	AT2G43445	mRNA	-1.33268	3.7878e-06
5007961	'AT2G44578'	AT2G44578	mRNA	2.66532	0.000363421
5007996	'AT3G13432'	AT3G13432	mRNA	1.44445	0.0223104
5007997	'AT3G13437'	AT3G13437	mRNA	1.80648	3.15413e-07
5008005	'ENA'	AT3G17668	mRNA	-0.857064	0.00989273
5008014	'AT3G19615'	AT3G19615	mRNA	6.75481	7.34559e-17
5008017	'AT3G21295'	AT3G21295	mRNA	1.06833	0.000424216
5008138	'RTFL12'	AT4G13395	mRNA	1.88668	2.1735e-08
5008186	'AT4G36945'	AT4G36945	mRNA	1.05823	8.8109e-06
5008204	'AT5G08760'	AT5G08760	mRNA	1.84048	2.37187e-05
5008297	'AT5G44568'	AT5G44568	mRNA	1.94013	6.69876e-21
5008301	'AT5G44582'	AT5G44582	mRNA	2.04195	3.57912e-06
6240283	'AT1G65486'	AT1G65486	mRNA	2.2366	4.14977e-15
6240315	'AT1G65484'	AT1G65484	mRNA	1.83261	7.35924e-11
6240374	'AT2G41342'	AT2G41342	mRNA	7.67568	2.2139e-08
6240406	'AT1G61415'	AT1G61415	mRNA	2.35962	0.000713656
6240444	'AT2G35658'	AT2G35658	mRNA	3.96432	8.92864e-41
6240476	'AT1G67856'	AT1G67856	mRNA	2.81167	1.41763e-05
6240608	'AT3G05936'	AT3G05936	mRNA	-1.87733	9.20636e-05
6240623	'AT3G27415'	AT3G27415	mRNA	4.69853	0.0398903
6240721	'AT1G06137'	AT1G06137	mRNA	8.97129	1.49157e-10
6240745	'AT3G15518'	AT3G15518	mRNA	5.2317	6.33924e-57
6240858	'TCL2'	AT2G30424	mRNA	-1.5871	1.35275e-06
6240862	'AT1G14455'	AT1G14455	mRNA	2.52758	0.0252129
6240961	'AT5G07572'	AT5G07572	mRNA	-2.16703	0.0257516
6240987	'AT1G17147'	AT1G17147	mRNA	5.65254	1.02716e-69
6241037	'AT5G44585'	AT5G44585	mRNA	2.89452	5.42379e-14
6241144	'AT1G68238'	AT1G68238	mRNA	-1.14349	0.00738962
6241205	'AT3G06868'	AT3G06868	mRNA	-1.90295	9.42331e-12
6241227	'EMB1444'	AT1G06150	mRNA	-0.609886	6.67652e-05
6241260	'AT1G26761'	AT1G26761	mRNA	-1.80047	3.75967e-06
6241295	'AT5G65609'	AT5G65609	mRNA	2.44109	2.08258e-07
6241480	'AT4G21903'	AT4G21903	mRNA	1.05363	8.82237e-05
7922320	'AT3G09405'	AT3G09405	mRNA	4.83912	4.24259e-38
7922339	'AT1G53633'	AT1G53633	mRNA	1.73037	1.21627e-05
7922355	'AT4G18422'	AT4G18422	mRNA	2.91308	0.000710336
7922407	'AT2G40815'	AT2G40815	mRNA	-0.772363	0.00190434
7922438	'AT3G13433'	AT3G13433	mRNA	8.76479	1.27227e-10
7922469	'AT2G15042'	AT2G15042	mRNA	3.58084	1.7046e-23
7922506	'AT4G14368'	AT4G14368	mRNA	4.20044	6.60432e-05
7922527	'AT4G11521'	AT4G11521	mRNA	3.68504	4.47559e-68
7922548	'AT3G05345'	AT3G05345	mRNA	-0.637815	0.0211039
7922554	'AT5G09876'	AT5G09876	mRNA	7.21022	7.52406e-07
814646	'PAP1'	AT2G01180	mRNA	3.73144	2.38863e-79
814658	'AT2G01300'	AT2G01300	mRNA	1.62517	7.46797e-05
814662	'At17.1'	AT2G01340	mRNA	2.68711	1.64033e-43
814670	'PIN4'	AT2G01420	mRNA	-0.931577	0.00801582
814673	'MPK17'	AT2G01450	mRNA	2.14863	7.44116e-78
814689	'AT2G01600'	AT2G01600	mRNA	0.707432	2.65253e-07
814692	'AT2G01630'	AT2G01630	mRNA	-0.808846	0.0069679
814694	'PUX2'	AT2G01650	mRNA	0.836136	0.000555907
814696	'NUDT17'	AT2G01670	mRNA	1.23728	8.74568e-08
814697	'AT2G01680'	AT2G01680	mRNA	-0.806664	3.17284e-06
814706	'AT2G01755'	AT2G01755	mRNA	-1.79683	1.65388e-07
814707	'RR14'	AT2G01760	mRNA	-1.33467	7.65506e-07
814716	'EXGT-A3'	AT2G01850	mRNA	-1.2252	7.17982e-25
814718	'AT2G01870'	AT2G01870	mRNA	-1.52507	1.13179e-08
814732	'GAD4'	AT2G02010	mRNA	7.67662	1.04633e-98
814738	'IDD5'	AT2G02070	mRNA	-1.11821	0.000166516
814739	'IDD4'	AT2G02080	mRNA	-1.34686	1.40224e-14
814749	'TOM3'	AT2G02180	mRNA	1.76911	5.16412e-16
814753	'PSKR1'	AT2G02220	mRNA	2.87991	1.19913e-30
814765	'PP2-B8'	AT2G02340	mRNA	5.86384	0.00272188
814766	'SKIP3'	AT2G02350	mRNA	1.24556	0.0154191
814767	'PP2-B10'	AT2G02360	mRNA	1.00493	0.00370894
814768	'AT2G02370'	AT2G02370	mRNA	1.80986	1.967e-11
814797	'AT2G02680'	AT2G02680	mRNA	0.69041	0.0117966
814802	'AT2G02730'	AT2G02730	mRNA	0.765583	0.0035023
814807	'AT2G02780'	AT2G02780	mRNA	-0.783852	4.29027e-05
814808	'IQD29'	AT2G02790	mRNA	-0.605943	0.0208493
814810	'APK2B'	AT2G02800	mRNA	0.948212	3.69151e-08
814817	'SUT2'	AT2G02860	mRNA	2.53498	4.06781e-84
814819	'AT2G02880'	AT2G02880	mRNA	-0.887111	0.00508371
814822	'GSTF3'	AT2G02930	mRNA	3.01868	3.17126e-06
814823	'PKS1'	AT2G02950	mRNA	-1.12573	1.67564e-05
814853	'AT2G03240'	AT2G03240	mRNA	1.05192	0.000145135
814858	'AT2G03290'	AT2G03290	mRNA	6.73286	2.79447e-05
814860	'AT2G03310'	AT2G03310	mRNA	-1.65696	0.000214924
814863	'WRKY3'	AT2G03340	mRNA	-0.849656	0.00369641
814864	'AT2G03350'	AT2G03350	mRNA	-0.73214	0.000799377
814870	'AT2G03410'	AT2G03410	mRNA	-1.47651	0.00881738
814876	'AT2G03470'	AT2G03470	mRNA	0.685199	0.00400294
814882	'UPS2'	AT2G03530	mRNA	1.70727	1.03559e-06
814884	'AT2G03550'	AT2G03550	mRNA	-1.61069	1.84316e-12
814897	'AT2G03690'	AT2G03690	mRNA	0.637855	0.00518122
814902	'AT2G03750'	AT2G03750	mRNA	-1.00587	0.00312745
814915	'PI4K GAMMA 7'	AT2G03890	mRNA	-1.0534	2.41724e-12
814938	'DTX1'	AT2G04040	mRNA	1.55063	0.00307931
814960	'AT2G04230'	AT2G04230	mRNA	-0.714609	0.000775602
814969	'AT2G04305'	AT2G04305	mRNA	1.19711	6.81847e-13
814980	'AT2G04400'	AT2G04400	mRNA	0.655275	0.0336126
814983	'NUDT5'	AT2G04430	mRNA	0.960124	0.00105758
814990	'AT2G04495'	AT2G04495	mRNA	3.26831	6.6337e-06
815022	'AT2G04790'	AT2G04790	mRNA	-1.43697	1.30008e-05
815130	'AT2G05790'	AT2G05790	mRNA	-0.669996	0.00501919
815132	'AT2G05810'	AT2G05810	mRNA	-0.624067	0.00107267
815147	'RIPK'	AT2G05940	mRNA	1.3178	7.81903e-19
815160	'OPR3'	AT2G06050	mRNA	1.21905	2.46015e-07
815211	'VPS2.1'	AT2G06530	mRNA	1.69456	2.98911e-20
815287	'AT2G07180'	AT2G07180	mRNA	1.58051	1.15869e-07
815371	'AT2G07695'	AT2G07695	mRNA	0.785931	0.0452305
815413	'AT2G07741'	AT2G07741	mRNA	1.13721	0.0222673
815625	'CRCK3'	AT2G11520	mRNA	1.57297	1.38296e-19
815657	'MGDC'	AT2G11810	mRNA	-1.4279	0.0290364
815688	'AT2G12190'	AT2G12190	mRNA	-1.08462	0.0137048
815712	'AT2G12400'	AT2G12400	mRNA	1.0612	3.39659e-08
815850	'GONST1'	AT2G13650	mRNA	2.11496	2.51884e-40
815851	'AT2G13660'	AT2G13660	mRNA	1.75867	6.72793e-11
815853	'AT2G13690'	AT2G13690	mRNA	-0.90927	0.00158295
815862	'SERK4'	AT2G13790	mRNA	3.60696	1.85946e-135
815863	'SERK5'	AT2G13800	mRNA	2.15843	4.39266e-16
815864	'ALD1'	AT2G13810	mRNA	1.18483	0.00854062
815867	'AT2G13840'	AT2G13840	mRNA	-0.706392	0.0315653
815916	'AT2G14290'	AT2G14290	mRNA	4.35726	2.11201e-09
815954	'AT2G14660'	AT2G14660	mRNA	-1.24864	0.00637679
815963	'APK'	AT2G14750	mRNA	0.6742	0.030199
815994	'LTP'	AT2G15050	mRNA	-1.24277	2.615e-06
815997	'RLP19'	AT2G15080	mRNA	1.19942	2.33247e-06
816011	'AT2G15220'	AT2G15220	mRNA	2.13449	5.17272e-08
816031	'FUT4'	AT2G15390	mRNA	4.52088	7.13627e-124
816040	'UGT73B5'	AT2G15480	mRNA	3.28397	1.14281e-29
816041	'UGT73B4'	AT2G15490	mRNA	2.91632	1.47128e-14
816070	'AT2G15760'	AT2G15760	mRNA	2.18178	2.3128e-13
816078	'OTP51'	AT2G15820	mRNA	-0.827603	0.00143075
816103	'HB1'	AT2G16060	mRNA	0.759842	0.0226874
816121	'AT2G16250'	AT2G16250	mRNA	-0.660601	0.00127088
816124	'KCS9'	AT2G16280	mRNA	-0.97815	3.93604e-05
816137	'BLH7'	AT2G16400	mRNA	-0.757636	3.35066e-05
816149	'ADC1'	AT2G16500	mRNA	1.17222	2.32404e-21
816181	'AT2G16800'	AT2G16800	mRNA	-0.773962	0.000952937
816188	'AT2G16870'	AT2G16870	mRNA	2.26425	4.3412e-20
816192	'AT2G16900'	AT2G16900	mRNA	2.4296	9.86616e-21
816209	'NAC036'	AT2G17040	mRNA	3.02509	7.22084e-26
816215	'AT2G17110'	AT2G17110	mRNA	0.834235	0.0094712
816217	'LYM2'	AT2G17120	mRNA	1.80678	1.37087e-27
816227	'Kin3'	AT2G17220	mRNA	2.20632	4.4241e-35
816228	'EXL5'	AT2G17230	mRNA	-1.58205	1.20387e-14
816235	'CPK6'	AT2G17290	mRNA	1.50485	1.74803e-19
816236	'AT2G17300'	AT2G17300	mRNA	-1.33796	0.00352254
816250	'PIRL5'	AT2G17440	mRNA	1.03876	9.41869e-07
816254	'MLO8'	AT2G17480	mRNA	1.6035	9.06387e-30
816258	'IRE1A'	AT2G17520	mRNA	1.25461	3.73075e-08
816260	'AT2G17530'	AT2G17530	mRNA	0.617357	0.00518614
816264	'cPT1'	AT2G17570	mRNA	1.14929	8.99439e-05
816272	'AT2G17650'	AT2G17650	mRNA	-0.708951	0.0309141
816273	'AT2G17660'	AT2G17660	mRNA	3.33297	0.000528614
816279	'AT2G17705'	AT2G17705	mRNA	2.53009	2.6837e-23
816280	'AT2G17710'	AT2G17710	mRNA	1.01649	0.00170787
816281	'P4H5'	AT2G17720	mRNA	0.897286	0.000492696
816283	'AT2G17740'	AT2G17740	mRNA	4.43208	0.000330552
816285	'AT2G17760'	AT2G17760	mRNA	1.02941	1.19073e-07
816293	'ERD7'	AT2G17840	mRNA	1.03873	0.0147901
816307	'AT2G17970'	AT2G17970	mRNA	-0.625404	0.0267287
816308	'AT2G17972'	AT2G17972	mRNA	-0.976575	5.48184e-06
816321	'AT2G18090'	AT2G18090	mRNA	1.30029	9.5116e-20
816336	'AT2G18210'	AT2G18210	mRNA	3.23929	2.3248e-16
816346	'HBI1'	AT2G18300	mRNA	-1.51045	4.74585e-07
816350	'HB24'	AT2G18350	mRNA	1.61596	2.64696e-05
816371	'AT2G18560'	AT2G18560	mRNA	-0.633079	0.0454576
816378	'AT2G18630'	AT2G18630	mRNA	0.762355	9.15049e-07
816382	'AT2G18670'	AT2G18670	mRNA	1.58698	0.000161732
816383	'AT2G18680'	AT2G18680	mRNA	5.46017	4.4543e-54
816384	'AT2G18690'	AT2G18690	mRNA	4.70406	2.18011e-96
816385	'TPS11'	AT2G18700	mRNA	1.40005	7.91635e-06
816405	'AT2G18890'	AT2G18890	mRNA	-1.63412	1.50196e-08
816411	'AT2G18940'	AT2G18940	mRNA	-1.25969	3.91555e-10
816423	'AT2G19060'	AT2G19060	mRNA	1.53668	0.00255779
816430	'AT2G19130'	AT2G19130	mRNA	3.03381	1.23133e-29
816433	'AT2G19160'	AT2G19160	mRNA	1.01961	2.95963e-05
816436	'FRK1'	AT2G19190	mRNA	3.1629	0.0393622
816445	'AT2G19280'	AT2G19280	mRNA	-0.860674	0.000365176
816448	'AT2G19310'	AT2G19310	mRNA	-0.919522	3.43109e-05
816465	'AT2G19460'	AT2G19460	mRNA	1.16073	0.00229841
816476	'CDA1'	AT2G19570	mRNA	0.689256	1.99991e-05
816490	'AT2G19710'	AT2G19710	mRNA	1.91066	1.42083e-27
816497	'AT2G19780'	AT2G19780	mRNA	-1.4554	0.00232743
816499	'MIOX2'	AT2G19800	mRNA	1.88623	0.000896889
816500	'OZF1'	AT2G19810	mRNA	1.01287	0.0356757
816505	'HXK2'	AT2G19860	mRNA	-0.775198	5.84278e-05
816506	'AT2G19870'	AT2G19870	mRNA	-0.693665	4.34612e-05
816520	'AT2G20010'	AT2G20010	mRNA	1.52765	4.25173e-09
816532	'LCV1'	AT2G20130	mRNA	0.654699	0.00015304
816538	'PIL5'	AT2G20180	mRNA	-1.96054	3.86756e-13
816540	'AT2G20210'	AT2G20210	mRNA	-0.767945	0.035579
816543	'TRM17'	AT2G20240	mRNA	-0.928414	4.9686e-05
816551	'AT2G20320'	AT2G20320	mRNA	1.98842	2.22955e-12
816553	'AAS'	AT2G20340	mRNA	-0.732361	0.0135606
816556	'MUR3'	AT2G20370	mRNA	0.750598	8.29917e-05
816563	'AT2G20440'	AT2G20440	mRNA	-0.58573	0.0407117
816578	'AT2G20560'	AT2G20560	mRNA	0.839277	0.0238754
816604	'EXPB1'	AT2G20750	mRNA	-1.20291	0.00509279
816607	'AT2G20780'	AT2G20780	mRNA	1.41884	2.6882e-12
816616	'AT2G20835'	AT2G20835	mRNA	1.03074	0.0113743
816622	'ERF53'	AT2G20880	mRNA	2.48454	0.000246209
816624	'DGK5'	AT2G20900	mRNA	2.42632	2.06048e-40
816629	'AT2G20950'	AT2G20950	mRNA	0.924394	1.38508e-11
816630	'pEARLI4'	AT2G20960	mRNA	3.55169	7.36648e-31
816641	'GRP2B'	AT2G21060	mRNA	0.713485	0.00792026
816647	'AT2G21120'	AT2G21120	mRNA	2.16034	2.98368e-59
816653	'AT2G21180'	AT2G21180	mRNA	-1.08805	0.00116907
816654	'AT2G21185'	AT2G21185	mRNA	-1.03994	0.000858018
816657	'AT2G21200'	AT2G21200	mRNA	-1.4686	0.0170315
816658	'AT2G21210'	AT2G21210	mRNA	-2.01689	7.62357e-12
816659	'AT2G21220'	AT2G21220	mRNA	-2.01829	0.0168545
816671	'BBX18'	AT2G21320	mRNA	-1.58891	0.0127295
816689	'AT2G21500'	AT2G21500	mRNA	2.0014	1.01868e-19
816691	'AT2G21520'	AT2G21520	mRNA	0.896763	1.49259e-06
816700	'RD2'	AT2G21620	mRNA	0.737919	0.0242531
816719	'AT2G21830'	AT2G21830	mRNA	-0.72688	0.00210351
816727	'CYP96A5'	AT2G21910	mRNA	7.06657	2.6831e-06
816737	'RKP'	AT2G22010	mRNA	1.01292	4.38405e-09
816745	'AT2G22100'	AT2G22100	mRNA	-0.588692	0.0265013
816754	'AT2G22200'	AT2G22200	mRNA	-2.38702	9.27585e-06
816762	'SR1'	AT2G22300	mRNA	2.3714	1.83294e-43
816779	'AGP2'	AT2G22470	mRNA	1.58229	0.000101267
816783	'UCP5'	AT2G22500	mRNA	4.25131	3.96734e-120
816787	'SVP'	AT2G22540	mRNA	-1.07072	2.73202e-05
816796	'AT2G22650'	AT2G22650	mRNA	-0.75753	0.0214981
816807	'NAI1'	AT2G22770	mRNA	-0.791388	5.32689e-06
816817	'PSK2'	AT2G22860	mRNA	1.0294	0.0238147
816818	'EMB2001'	AT2G22870	mRNA	2.31077	9.9436e-16
816819	'AT2G22880'	AT2G22880	mRNA	11.6756	3.36026e-20
816820	'AT2G22890'	AT2G22890	mRNA	1.22077	0.000257701
816842	'AT2G23100'	AT2G23100	mRNA	0.934932	1.6581e-06
816844	'AT2G23120'	AT2G23120	mRNA	0.682865	0.00440991
816845	'AGP17'	AT2G23130	mRNA	-2.13315	2.55594e-06
816849	'GH3.3'	AT2G23170	mRNA	0.831197	0.00102175
816850	'CYP96A1'	AT2G23180	mRNA	-1.04595	0.00187956
816852	'AT2G23200'	AT2G23200	mRNA	2.0571	1.57453e-22
816859	'AT2G23270'	AT2G23270	mRNA	5.51478	2.89509e-19
816864	'WRKY15'	AT2G23320	mRNA	3.40203	8.4082e-70
816874	'NAPRT2'	AT2G23420	mRNA	1.04487	3.34822e-08
816875	'ICK1'	AT2G23430	mRNA	-1.65302	6.11701e-10
816877	'AT2G23450'	AT2G23450	mRNA	1.66876	9.59994e-19
816892	'ACL'	AT2G23600	mRNA	-0.839623	0.00107291
816893	'MES3'	AT2G23610	mRNA	-0.656389	5.98815e-05
816899	'AT2G23680'	AT2G23680	mRNA	3.3301	3.29117e-69
816900	'AT2G23690'	AT2G23690	mRNA	-1.02013	0.0160574
816908	'BLH4'	AT2G23760	mRNA	-0.785534	0.000645257
816909	'LYK4'	AT2G23770	mRNA	3.33561	3.90694e-48
816913	'TET8'	AT2G23810	mRNA	2.88902	2.91902e-55
816916	'AT2G23840'	AT2G23840	mRNA	-0.805477	0.0006762
816947	'AT2G24130'	AT2G24130	mRNA	6.10017	1.66283e-08
816949	'HHP3'	AT2G24150	mRNA	-0.796334	0.0106557
816952	'CYP71B6'	AT2G24180	mRNA	1.30259	6.88905e-05
816956	'PUP5'	AT2G24220	mRNA	-0.923256	0.0106354
816957	'AT2G24230'	AT2G24230	mRNA	-0.587431	0.0428367
816958	'AT2G24240'	AT2G24240	mRNA	2.29692	1.56331e-09
816969	'AT2G24330'	AT2G24330	mRNA	0.875325	9.46907e-06
816978	'AT2G24420'	AT2G24420	mRNA	-0.782587	9.99414e-05
816991	'AT2G24550'	AT2G24550	mRNA	1.45751	1.96398e-07
816993	'WRKY17'	AT2G24570	mRNA	2.22902	7.22098e-23
816996	'AT2G24600'	AT2G24600	mRNA	5.78908	2.94078e-243
816999	'ATCSLC08'	AT2G24630	mRNA	-0.835346	0.000976408
817013	'GDU4'	AT2G24762	mRNA	-1.09254	3.31218e-06
817019	'TIC55-II'	AT2G24820	mRNA	-0.731094	2.71798e-06
817023	'AT2G24860'	AT2G24860	mRNA	0.982551	7.04365e-07
817057	'AT2G25190'	AT2G25190	mRNA	0.871077	7.4859e-06
817082	'RLP20'	AT2G25440	mRNA	3.34364	3.08014e-06
817084	'AT2G25460'	AT2G25460	mRNA	3.08945	2.62206e-22
817115	'AT2G25735'	AT2G25735	mRNA	5.10685	4.05967e-72
817116	'AT2G25737'	AT2G25737	mRNA	0.751847	0.0085137
817127	'PAPS2'	AT2G25850	mRNA	1.39246	1.50447e-08
817151	'AT2G26110'	AT2G26110	mRNA	-0.896611	4.91422e-08
817159	'AT2G26190'	AT2G26190	mRNA	3.07085	6.00644e-37
817170	'GP ALPHA 1'	AT2G26300	mRNA	1.0373	9.22097e-07
817179	'AT2G26390'	AT2G26390	mRNA	1.95499	0.000618649
817184	'AT2G26440'	AT2G26440	mRNA	1.44449	0.00321071
817194	'AR781'	AT2G26530	mRNA	4.33233	4.89109e-58
817197	'PLA2A'	AT2G26560	mRNA	4.69395	3.13867e-07
817205	'KCS11'	AT2G26640	mRNA	-0.833763	1.53478e-05
817206	'KT1'	AT2G26650	mRNA	0.99356	9.34232e-05
817209	'AT2G26680'	AT2G26680	mRNA	-0.643723	0.000544985
817210	'AT2G26690'	AT2G26690	mRNA	-0.997288	6.76583e-05
817214	'AT2G26730'	AT2G26730	mRNA	-1.04789	1.96585e-06
817223	'PP2-A3'	AT2G26820	mRNA	0.850923	0.0187985
817225	'AT2G26840'	AT2G26840	mRNA	-0.724299	0.0452758
817239	'COPT6'	AT2G26975	mRNA	1.06155	9.26763e-06
817240	'CIPK3'	AT2G26980	mRNA	-0.865185	1.28045e-05
817248	'AT2G27060'	AT2G27060	mRNA	-0.892297	7.91379e-08
817250	'AT2G27080'	AT2G27080	mRNA	1.48123	1.81096e-10
817255	'AT2G27130'	AT2G27130	mRNA	-0.638173	0.0382159
817257	'AAO3'	AT2G27150	mRNA	1.34299	6.04551e-07
817265	'LHW'	AT2G27230	mRNA	-0.618956	0.00853027
817268	'AT2G27260'	AT2G27260	mRNA	0.913301	1.4354e-05
817274	'AT2G27310'	AT2G27310	mRNA	2.3887	1.73163e-17
817287	'AT2G27420'	AT2G27420	mRNA	-1.73724	0.048808
817295	'AT2G27500'	AT2G27500	mRNA	1.75023	2.42193e-23
817304	'AT2G27580'	AT2G27580	mRNA	0.944974	1.91516e-08
817312	'AT2G27660'	AT2G27660	mRNA	3.72714	1.1742e-40
817323	'AT2G27770'	AT2G27770	mRNA	-0.820442	0.00580636
817327	'AT2G27800'	AT2G27800	mRNA	-0.903287	0.000900692
817329	'PD1'	AT2G27820	mRNA	-0.880318	2.37094e-06
817330	'AT2G27830'	AT2G27830	mRNA	1.49536	1.49802e-08
817343	'BLH8'	AT2G27990	mRNA	-1.9237	0.000146854
817349	'AT2G28050'	AT2G28050	mRNA	-1.81515	0.000128899
817352	'AT2G28080'	AT2G28080	mRNA	1.26309	1.68941e-08
817361	'AT2G28150'	AT2G28150	mRNA	-1.28416	4.51838e-09
817367	'ACA2'	AT2G28210	mRNA	2.73073	3.36463e-09
817373	'AT2G28270'	AT2G28270	mRNA	1.7274	0.00851598
817382	'ARF10'	AT2G28350	mRNA	-0.677406	0.00405435
817388	'AT2G28400'	AT2G28400	mRNA	2.70037	2.69018e-21
817389	'AT2G28410'	AT2G28410	mRNA	-1.04313	0.00076967
817403	'RAP2.7'	AT2G28550	mRNA	-0.954363	5.33017e-06
817405	'AT2G28570'	AT2G28570	mRNA	1.82621	9.37144e-11
817421	'AT2G28720'	AT2G28720	mRNA	-1.08002	0.0185062
817432	'PUB12'	AT2G28830	mRNA	2.42518	1.06777e-17
817433	'XBAT31'	AT2G28840	mRNA	1.25454	0.00413045
817434	'CYP710A3'	AT2G28850	mRNA	1.9619	0.0311203
817438	'PLL4'	AT2G28890	mRNA	1.69788	8.72032e-12
817443	'AT2G28940'	AT2G28940	mRNA	1.3159	3.8016e-05
817444	'EXPA6'	AT2G28950	mRNA	-0.809736	0.0467163
817445	'AT2G28960'	AT2G28960	mRNA	0.864075	0.0032173
817446	'AT2G28970'	AT2G28970	mRNA	0.781053	0.0248311
817457	'CYP707A2'	AT2G29090	mRNA	-1.56084	2.88818e-07
817458	'GLR2.9'	AT2G29100	mRNA	7.01128	1.05191e-26
817459	'GLR2.8'	AT2G29110	mRNA	5.52682	4.46353e-15
817460	'GLR2.7'	AT2G29120	mRNA	1.06427	0.00209541
817464	'AT2G29150'	AT2G29150	mRNA	5.20163	0.00479731
817478	'AT2G29290'	AT2G29290	mRNA	-1.01657	1.38055e-05
817479	'AT2G29300'	AT2G29300	mRNA	-1.46781	4.29727e-06
817480	'AT2G29310'	AT2G29310	mRNA	-0.912616	0.00103684
817481	'AT2G29320'	AT2G29320	mRNA	-1.23367	8.02844e-08
817483	'AT2G29340'	AT2G29340	mRNA	0.67011	1.96107e-06
817485	'AT2G29360'	AT2G29360	mRNA	-0.609953	0.0124646
817489	'TOPP1'	AT2G29400	mRNA	0.638959	0.00828928
817490	'MTPB1'	AT2G29410	mRNA	1.80578	0.000331269
817494	'GSTU5'	AT2G29450	mRNA	-0.644706	0.000242821
817495	'GSTU4'	AT2G29460	mRNA	2.05056	0.00135985
817496	'GSTU3'	AT2G29470	mRNA	5.11065	0.00512514
817517	'AT2G29670'	AT2G29670	mRNA	-0.692184	0.0350629
817518	'CDC6'	AT2G29680	mRNA	-0.783504	0.0311113
817522	'CTF2B'	AT2G29720	mRNA	5.15073	1.03053e-43
817523	'UGT71D1'	AT2G29730	mRNA	1.00248	5.5283e-05
817524	'UGT71C2'	AT2G29740	mRNA	1.49201	8.04449e-08
817547	'AT2G29970'	AT2G29970	mRNA	-0.686462	0.000243545
817549	'NDA2'	AT2G29990	mRNA	1.66603	8.84581e-08
817553	'AT2G30020'	AT2G30020	mRNA	1.76713	4.2118e-25
817558	'KT1'	AT2G30070	mRNA	-0.856907	0.000268809
817561	'AT2G30100'	AT2G30100	mRNA	-0.800285	0.0145875
817566	'UGT87A2'	AT2G30140	mRNA	1.56164	4.15785e-10
817567	'AT2G30150'	AT2G30150	mRNA	-0.81578	0.00263487
817575	'WRKY25'	AT2G30250	mRNA	2.54091	3.39197e-21
817586	'SIP4'	AT2G30360	mRNA	1.03929	0.00732882
817595	'TPP'	AT2G30440	mRNA	1.59644	1.51992e-15
817601	'RPT2'	AT2G30520	mRNA	-1.07314	0.00480564
817604	'AT2G30550'	AT2G30550	mRNA	1.38739	6.74188e-07
817623	'AT2G30720'	AT2G30720	mRNA	2.6123	9.53775e-20
817626	'CYP71A12'	AT2G30750	mRNA	4.82305	2.28423e-09
817628	'CYP71A13'	AT2G30770	mRNA	2.65691	7.66257e-05
817637	'GSTF10'	AT2G30870	mRNA	1.27573	7.99834e-09
817639	'AT2G30890'	AT2G30890	mRNA	-0.748222	0.0461016
817647	'AT2G30960'	AT2G30960	mRNA	-0.746379	0.0474104
817650	'AT2G30990'	AT2G30990	mRNA	1.56624	1.66839e-09
817653	'ORP1A'	AT2G31020	mRNA	1.61864	1.5144e-06
817659	'TCP10'	AT2G31070	mRNA	-1.28637	8.74402e-06
817665	'AT2G31090'	AT2G31090	mRNA	1.27369	5.15575e-17
817672	'LSH3'	AT2G31160	mRNA	-1.21858	0.0188113
817680	'ERF15'	AT2G31230	mRNA	3.02726	3.92039e-39
817686	'AT2G31290'	AT2G31290	mRNA	-1.17416	0.000665956
817693	'GLX2-5'	AT2G31350	mRNA	0.76406	7.5681e-05
817714	'AT2G31560'	AT2G31560	mRNA	-0.968706	0.000860293
817732	'UGT74D1'	AT2G31750	mRNA	-0.799647	3.13389e-06
817736	'AT2G31790'	AT2G31790	mRNA	-0.822001	0.00554402
817737	'AT2G31800'	AT2G31800	mRNA	1.58967	2.24347e-06
817738	'AT2G31810'	AT2G31810	mRNA	1.00641	0.00160865
817739	'AT2G31820'	AT2G31820	mRNA	1.01092	6.53863e-14
817744	'PARG2'	AT2G31865	mRNA	3.54627	3.64398e-44
817745	'TEJ'	AT2G31870	mRNA	1.14541	3.29487e-05
817746	'SOBIR1'	AT2G31880	mRNA	3.52477	1.5569e-74
817753	'AT2G31945'	AT2G31945	mRNA	4.88919	2.22632e-25
817754	'CNX2'	AT2G31955	mRNA	1.47985	9.59723e-09
817757	'CYS2'	AT2G31980	mRNA	1.43133	0.00531791
817758	'AT2G31990'	AT2G31990	mRNA	2.17366	9.16353e-10
817761	'CVL1'	AT2G32010	mRNA	-1.70714	3.79918e-09
817762	'AT2G32020'	AT2G32020	mRNA	2.69487	5.66663e-15
817763	'AT2G32030'	AT2G32030	mRNA	5.67672	1.04665e-83
817769	'AT2G32090'	AT2G32090	mRNA	-0.637465	0.026524
817770	'OFP16'	AT2G32100	mRNA	-1.2307	0.00588646
817773	'AT2G32140'	AT2G32140	mRNA	4.63529	4.38404e-52
817778	'AT2G32190'	AT2G32190	mRNA	4.45244	4.21837e-70
817779	'AT2G32200'	AT2G32200	mRNA	6.40602	3.0459e-40
817780	'AT2G32210'	AT2G32210	mRNA	5.58496	1.59227e-61
817783	'AT2G32235'	AT2G32235	mRNA	1.82043	0.000515044
817784	'AT2G32240'	AT2G32240	mRNA	3.2899	8.69531e-28
817785	'FRS2'	AT2G32250	mRNA	2.46946	7.012e-25
817806	'AT2G32450'	AT2G32450	mRNA	-0.70634	0.000888822
817809	'ARASP'	AT2G32480	mRNA	-0.663604	0.000823859
817814	'CSLB03'	AT2G32530	mRNA	-1.56175	0.00016115
817815	'CSLB04'	AT2G32540	mRNA	-1.07875	0.00770549
817823	'AT2G32630'	AT2G32630	mRNA	-0.974639	0.0377393
817826	'RLP22'	AT2G32660	mRNA	1.69568	7.76917e-05
817827	'VAMP725'	AT2G32670	mRNA	2.47286	0.0374963
817828	'RLP23'	AT2G32680	mRNA	3.12456	2.39944e-19
817841	'AP4.3A'	AT2G32800	mRNA	3.09184	3.66388e-51
817855	'ZFN2'	AT2G32930	mRNA	1.74993	6.95989e-13
817867	'RLP26'	AT2G33050	mRNA	-1.22393	0.000140317
817873	'VAMP723'	AT2G33110	mRNA	2.94705	6.09806e-26
817874	'SAR1'	AT2G33120	mRNA	1.1004	6.18456e-11
817896	'PDLP3'	AT2G33330	mRNA	-0.643041	0.00169041
817899	'AT2G33360'	AT2G33360	mRNA	-0.965699	0.00212827
817903	'AT2G33390'	AT2G33390	mRNA	0.893195	0.000160162
817913	'NAC041'	AT2G33480	mRNA	0.719282	0.0320471
817914	'AT2G33490'	AT2G33490	mRNA	1.21533	1.27542e-10
817915	'BBX12'	AT2G33500	mRNA	-1.04406	0.000256889
817923	'LYK5'	AT2G33580	mRNA	3.75765	3.0774e-68
817925	'CRL1'	AT2G33590	mRNA	0.942338	1.56986e-10
817926	'CRL2'	AT2G33600	mRNA	0.672264	3.37886e-05
817935	'PP2CG1'	AT2G33700	mRNA	1.14697	3.20521e-10
817936	'AT2G33710'	AT2G33710	mRNA	4.99526	3.04915e-49
817939	'AT2G33735'	AT2G33735	mRNA	-1.33025	0.00515309
817955	'AT2G33855'	AT2G33855	mRNA	-0.776942	0.000146418
817956	'ETT'	AT2G33860	mRNA	-0.719491	0.00172291
817961	'AT2G34000'	AT2G34000	mRNA	1.59501	0.00699363
817962	'AT2G34010'	AT2G34010	mRNA	-1.67109	0.000232807
817978	'AT2G34170'	AT2G34170	mRNA	-0.896717	0.000746236
817986	'AT2G34250'	AT2G34250	mRNA	0.731547	7.94727e-10
817998	'AT2G34355'	AT2G34355	mRNA	1.48664	1.23027e-21
818012	'CYP710A2'	AT2G34490	mRNA	-1.19692	5.74782e-05
818013	'CYP710A1'	AT2G34500	mRNA	1.28124	0.00014977
818027	'AT2G34620'	AT2G34620	mRNA	-1.62227	0.000340458
818030	'PID'	AT2G34650	mRNA	2.00277	3.57416e-15
818046	'AT2G34810'	AT2G34810	mRNA	-0.598559	0.0141131
818058	'AT2G34930'	AT2G34930	mRNA	4.19204	8.88924e-99
818064	'ATL9'	AT2G35000	mRNA	1.02373	0.00059114
818071	'KUP11'	AT2G35060	mRNA	-0.868389	0.00488518
818073	'AT2G35075'	AT2G35075	mRNA	-1.77137	0.0364602
818079	'AT2G35130'	AT2G35130	mRNA	-1.28707	3.59184e-08
818082	'AT2G35155'	AT2G35155	mRNA	-0.775356	0.000231306
818084	'AT2G35170'	AT2G35170	mRNA	0.867339	0.00913258
818093	'AT2G35260'	AT2G35260	mRNA	-1.04618	0.000349478
818106	'AT2G35390'	AT2G35390	mRNA	0.660399	0.000279611
818112	'AT2G35470'	AT2G35470	mRNA	-1.04196	1.47067e-08
818116	'SRO1'	AT2G35510	mRNA	1.20069	3.48584e-06
818140	'PGSIP7'	AT2G35710	mRNA	4.15606	4.19138e-46
818143	'AT2G35730'	AT2G35730	mRNA	2.13538	4.55332e-06
818164	'AT2G35910'	AT2G35910	mRNA	1.35762	3.02815e-12
818166	'PUB23'	AT2G35930	mRNA	4.4459	6.89594e-59
818169	'NHL12'	AT2G35960	mRNA	-1.16089	0.000593345
818170	'AT2G35970'	AT2G35970	mRNA	3.83253	0.0219046
818171	'YLS9'	AT2G35980	mRNA	4.21947	1.70754e-28
818173	'EMB3114'	AT2G36000	mRNA	-0.915256	3.31424e-05
818178	'OFP15'	AT2G36050	mRNA	-1.52327	6.42264e-06
818193	'AT2G36210'	AT2G36210	mRNA	1.82448	1.82293e-05
818194	'AT2G36220'	AT2G36220	mRNA	2.34488	7.51825e-29
818199	'ABI5'	AT2G36270	mRNA	1.97296	0.0136254
818204	'URH1'	AT2G36310	mRNA	0.587	0.0044435
818205	'AT2G36320'	AT2G36320	mRNA	0.883144	0.0170805
818206	'AT2G36330'	AT2G36330	mRNA	0.587987	0.0172833
818210	'AT2G36370'	AT2G36370	mRNA	-0.656304	0.0273138
818218	'AT2G36440'	AT2G36440	mRNA	5.98284	0.000299095
818221	'AT2G36470'	AT2G36470	mRNA	1.60067	3.98831e-05
818231	'AT2G36580'	AT2G36580	mRNA	0.853723	0.000148319
818240	'AT2G36680'	AT2G36680	mRNA	0.786507	1.11934e-06
818241	'AT2G36690'	AT2G36690	mRNA	4.81339	4.42368e-39
818247	'UGT73C1'	AT2G36750	mRNA	-2.83426	2.74843e-14
818249	'AT2G36770'	AT2G36770	mRNA	4.95139	3.22391e-39
818252	'DOGT1'	AT2G36800	mRNA	-0.726669	0.0441367
818258	'GSL8'	AT2G36850	mRNA	0.716015	5.94001e-07
818259	'XTH32'	AT2G36870	mRNA	-1.09384	0.00229644
818269	'AT2G36950'	AT2G36950	mRNA	2.16462	3.21749e-16
818280	'PAL1'	AT2G37040	mRNA	0.857991	0.0132545
818286	'AT2G37100'	AT2G37100	mRNA	-1.3927	0.00256804
818287	'AT2G37110'	AT2G37110	mRNA	1.32462	3.55083e-20
818291	'AT2G37150'	AT2G37150	mRNA	0.860842	0.0185851
818300	'AT2G37230'	AT2G37230	mRNA	-0.678626	0.00291236
818314	'MAKR3'	AT2G37380	mRNA	-1.24599	0.00400372
818319	'ZAT11'	AT2G37430	mRNA	6.6716	5.81694e-77
818322	'UMAMIT13'	AT2G37450	mRNA	-0.938332	5.27854e-06
818331	'AGD7'	AT2G37550	mRNA	0.599627	0.000920153
818336	'DOF2.4'	AT2G37590	mRNA	0.894247	0.00151338
818340	'AS1'	AT2G37630	mRNA	-1.07752	3.64747e-09
818341	'EXP3'	AT2G37640	mRNA	-1.01973	1.1393e-10
818348	'RLK'	AT2G37710	mRNA	1.53912	5.03571e-09
818354	'ChlAKR'	AT2G37770	mRNA	-1.17475	0.0138043
818358	'AT2G37810'	AT2G37810	mRNA	5.4859	0.00221477
818359	'AT2G37820'	AT2G37820	mRNA	1.42144	1.84213e-05
818371	'AtIPCS2'	AT2G37940	mRNA	3.60143	7.28942e-96
818372	'AT2G37950'	AT2G37950	mRNA	-0.955055	0.0475635
818374	'SOUL-1'	AT2G37970	mRNA	1.221	0.000103756
818376	'AT2G37980'	AT2G37980	mRNA	1.66657	2.37455e-06
818387	'AT2G38090'	AT2G38090	mRNA	-0.971019	0.0135214
818390	'AUX1'	AT2G38120	mRNA	-0.692136	0.000355659
818396	'AT2G38180'	AT2G38180	mRNA	-1.21352	0.00280336
818404	'AT2G38250'	AT2G38250	mRNA	1.51905	0.001513
818409	'AMT2'	AT2G38290	mRNA	3.02027	1.09642e-39
818416	'PRA1.B4'	AT2G38360	mRNA	0.97108	2.75158e-06
818421	'AGT3'	AT2G38400	mRNA	0.613026	0.0112692
818422	'AT2G38410'	AT2G38410	mRNA	0.634965	0.000192721
818429	'WRKY33'	AT2G38470	mRNA	4.88739	1.00516e-107
818446	'AT2G38640'	AT2G38640	mRNA	0.693454	0.0441576
818457	'ANNAT4'	AT2G38750	mRNA	-0.792938	6.93165e-06
818470	'YLS5'	AT2G38860	mRNA	1.69627	4.20213e-08
818471	'AT2G38870'	AT2G38870	mRNA	3.1794	1.21775e-15
818481	'ERO2'	AT2G38960	mRNA	0.719996	0.00329444
818505	'MLO12'	AT2G39200	mRNA	4.36668	3.64637e-55
818506	'AT2G39210'	AT2G39210	mRNA	2.50819	2.31967e-21
818510	'SNZ'	AT2G39250	mRNA	-0.876486	0.0341724
818520	'ABCG1'	AT2G39350	mRNA	1.74746	1.53402e-06
818521	'AT2G39360'	AT2G39360	mRNA	1.04773	1.96398e-07
818523	'EXO70H2'	AT2G39380	mRNA	1.71222	8.50445e-07
818525	'AT2G39400'	AT2G39400	mRNA	4.14561	7.94879e-28
818533	'ABCB6'	AT2G39480	mRNA	1.29996	1.01978e-12
818538	'AT2G39530'	AT2G39530	mRNA	0.845279	0.00515399
818541	'AT2G39560'	AT2G39560	mRNA	-1.39404	0.016454
818543	'AT2G39580'	AT2G39580	mRNA	0.654253	9.49889e-06
818548	'AT2G39650'	AT2G39650	mRNA	3.06286	2.26989e-53
818549	'BIK1'	AT2G39660	mRNA	2.97709	1.68157e-43
818571	'TOPP4'	AT2G39840	mRNA	0.67466	0.00075646
818574	'AT2G39870'	AT2G39870	mRNA	-0.933976	0.000408458
818588	'HSPRO2'	AT2G40000	mRNA	4.41352	8.36798e-66
818597	'ATH9'	AT2G40090	mRNA	1.21342	7.10029e-09
818598	'AT2G40095'	AT2G40095	mRNA	3.43412	1.28459e-59
818600	'AT2G40110'	AT2G40110	mRNA	0.871858	0.00213268
818605	'CZF1'	AT2G40140	mRNA	3.78185	3.4783e-48
818609	'PP2C5'	AT2G40180	mRNA	5.2259	9.17118e-30
818611	'AT2G40200'	AT2G40200	mRNA	-1.27241	0.0494151
818619	'AT2G40270'	AT2G40270	mRNA	1.91437	1.87904e-46
818626	'PYL6'	AT2G40330	mRNA	0.744181	0.00676877
818640	'AT2G40460'	AT2G40460	mRNA	-0.815407	0.0434393
818642	'ASG8'	AT2G40475	mRNA	-1.08142	0.0348265
818649	'KT2'	AT2G40540	mRNA	-0.722512	0.00239884
818652	'AT2G40570'	AT2G40570	mRNA	-0.694994	0.00878532
818656	'EXPA8'	AT2G40610	mRNA	-2.491	1.51718e-12
818669	'WRKY55'	AT2G40740	mRNA	6.93005	1.51736e-14
818670	'WRKY54'	AT2G40750	mRNA	0.981794	9.69401e-05
818701	'CAMBP25'	AT2G41010	mRNA	3.24728	1.74604e-35
818708	'AT2G41090'	AT2G41090	mRNA	1.17877	4.48067e-06
818709	'TCH3'	AT2G41100	mRNA	4.70517	1.82954e-87
818710	'CAM2'	AT2G41110	mRNA	1.54897	2.49274e-14
818715	'AT2G41160'	AT2G41160	mRNA	0.841598	5.62619e-07
818724	'AT2G41250'	AT2G41250	mRNA	-0.920905	0.0474658
818727	'M10'	AT2G41280	mRNA	6.37177	1.26357e-06
818731	'AT2G41330'	AT2G41330	mRNA	-1.04589	0.00207694
818732	'RPB5D'	AT2G41340	mRNA	0.77389	0.0454381
818733	'AUG1'	AT2G41350	mRNA	0.904296	6.30983e-05
818736	'AT2G41380'	AT2G41380	mRNA	1.5997	8.16286e-10
818739	'AT2G41410'	AT2G41410	mRNA	1.26573	1.42738e-08
818740	'WIH2'	AT2G41420	mRNA	1.35527	6.29125e-23
818741	'ERD15'	AT2G41430	mRNA	2.27999	1.00704e-15
818742	'AT2G41440'	AT2G41440	mRNA	1.45563	3.28056e-06
818753	'AT2G41550'	AT2G41550	mRNA	-1.40201	9.50638e-07
818761	'TFIIB'	AT2G41630	mRNA	0.681891	4.85446e-05
818762	'AT2G41640'	AT2G41640	mRNA	3.24739	1.0862e-32
818772	'AT2G41730'	AT2G41730	mRNA	1.43645	0.00104126
818783	'AT2G41835'	AT2G41835	mRNA	2.34686	6.04706e-22
818788	'GK-1'	AT2G41880	mRNA	2.7897	6.2741e-30
818794	'ZFP8'	AT2G41940	mRNA	-1.47277	8.00883e-07
818802	'PLDBETA1'	AT2G42010	mRNA	1.01032	2.42205e-07
818806	'AT2G42060'	AT2G42060	mRNA	1.41657	1.61331e-08
818817	'AT2G42170'	AT2G42170	mRNA	-1.28837	0.00158315
818819	'AT2G42190'	AT2G42190	mRNA	-1.08449	1.52864e-07
818820	'SPL9'	AT2G42200	mRNA	-1.14501	0.000425935
818826	'CYP712A1'	AT2G42250	mRNA	-1.13383	0.00149133
818828	'AT2G42270'	AT2G42270	mRNA	0.718956	0.000561142
818831	'AT2G42300'	AT2G42300	mRNA	-1.44881	9.63983e-17
818833	'AT2G42320'	AT2G42320	mRNA	-0.940719	5.40632e-11
818834	'AT2G42330'	AT2G42330	mRNA	1.38385	4.3431e-09
818836	'AT2G42350'	AT2G42350	mRNA	1.59547	1.44447e-08
818837	'AT2G42360'	AT2G42360	mRNA	3.53687	1.034e-60
818839	'BZIP34'	AT2G42380	mRNA	-1.82808	2.67223e-14
818848	'AT2G42480'	AT2G42480	mRNA	4.24046	0.04463
818851	'AT2G42510'	AT2G42510	mRNA	-1.16029	0.0392728
818869	'AT2G42690'	AT2G42690	mRNA	-0.665558	0.025246
818880	'RLP29'	AT2G42800	mRNA	-1.33814	7.48589e-06
818887	'PAR1'	AT2G42870	mRNA	-0.962941	0.0326606
818891	'AT2G42900'	AT2G42900	mRNA	-1.1489	0.00110768
818896	'AT2G42950'	AT2G42950	mRNA	1.27699	7.53212e-10
818902	'NAC042'	AT2G43000	mRNA	3.96381	2.16679e-31
818903	'PIF4'	AT2G43010	mRNA	-1.13159	1.13539e-05
818913	'AT2G43110'	AT2G43110	mRNA	-0.657535	0.0104209
818914	'AT2G43120'	AT2G43120	mRNA	2.29057	5.06811e-14
818916	'AT2G43140'	AT2G43140	mRNA	1.34115	5.84536e-07
818918	'AT2G43160'	AT2G43160	mRNA	0.867556	2.11241e-09
818921	'AT2G43200'	AT2G43200	mRNA	-0.971528	0.000181108
818932	'AT2G43310'	AT2G43310	mRNA	-1.05148	0.0329961
818933	'AT2G43320'	AT2G43320	mRNA	1.77754	7.31472e-35
818959	'CHI'	AT2G43570	mRNA	1.14137	0.00246601
818960	'AT2G43580'	AT2G43580	mRNA	2.24441	0.0478651
818961	'AT2G43590'	AT2G43590	mRNA	1.48212	7.51159e-06
818963	'AT2G43610'	AT2G43610	mRNA	0.711912	0.00874247
818979	'AT2G43760'	AT2G43760	mRNA	-0.604847	0.0012167
819006	'AT2G44010'	AT2G44010	mRNA	1.01548	0.00275519
819014	'ARL'	AT2G44080	mRNA	2.053	1.32446e-07
819021	'ASHH3'	AT2G44150	mRNA	-0.641949	0.00218164
819025	'MAP2A'	AT2G44180	mRNA	0.985527	3.69112e-07
819028	'AT2G44200'	AT2G44200	mRNA	0.730666	0.0271042
819031	'AT2G44230'	AT2G44230	mRNA	-1.34654	3.10784e-05
819037	'AT2G44290'	AT2G44290	mRNA	2.00643	1.67873e-13
819041	'AT2G44340'	AT2G44340	mRNA	1.20749	0.0270618
819044	'AT2G44370'	AT2G44370	mRNA	3.44335	3.31565e-21
819045	'AT2G44380'	AT2G44380	mRNA	1.52332	5.34042e-08
819050	'AT2G44430'	AT2G44430	mRNA	0.638588	0.00877388
819055	'BGLU17'	AT2G44480	mRNA	1.12441	0.0218477
819056	'PEN2'	AT2G44490	mRNA	3.32737	3.37117e-31
819057	'AT2G44500'	AT2G44500	mRNA	2.01892	2.4189e-16
819068	'AT2G44600'	AT2G44600	mRNA	1.59069	1.37017e-12
819082	'CYCP4;1'	AT2G44740	mRNA	-1.63434	3.5515e-08
819088	'UCC2'	AT2G44790	mRNA	1.01865	4.84711e-05
819093	'ERF13'	AT2G44840	mRNA	3.09752	7.46328e-09
819103	'AT2G44940'	AT2G44940	mRNA	-0.979356	0.0134177
819105	'AT2G44970'	AT2G44970	mRNA	1.00256	7.31027e-06
819109	'AT2G45010'	AT2G45010	mRNA	0.840017	1.55592e-07
819123	'CDS4'	AT2G45150	mRNA	-0.634941	0.0472171
819142	'AT2G45340'	AT2G45340	mRNA	-1.32683	9.35514e-06
819143	'CRR4'	AT2G45350	mRNA	-2.20717	0.000979552
819144	'AT2G45360'	AT2G45360	mRNA	1.6533	0.0467241
819153	'ZPR1'	AT2G45450	mRNA	-0.746229	0.0118323
819154	'AT2G45460'	AT2G45460	mRNA	-0.91812	0.00025917
819165	'CYP76C2'	AT2G45570	mRNA	2.22426	9.40223e-06
819167	'AT2G45590'	AT2G45590	mRNA	-0.802333	0.000701546
819168	'AT2G45600'	AT2G45600	mRNA	-0.708636	0.00799388
819184	'BAP2'	AT2G45760	mRNA	4.30422	1.82149e-11
819193	'AT2G45850'	AT2G45850	mRNA	-0.903674	0.0087792
819199	'AT2G45910'	AT2G45910	mRNA	0.645764	0.0050896
819200	'AT2G45920'	AT2G45920	mRNA	0.684061	0.00876631
819205	'CYP86A8'	AT2G45970	mRNA	-0.750278	0.000801585
819216	'BPS2'	AT2G46080	mRNA	0.75624	5.31894e-06
819221	'AT2G46140'	AT2G46140	mRNA	0.832114	0.034154
819222	'AT2G46150'	AT2G46150	mRNA	1.53519	6.74507e-06
819223	'AT2G46160'	AT2G46160	mRNA	1.45005	1.78246e-12
819233	'AT2G46250'	AT2G46250	mRNA	-0.623392	0.0274656
819234	'LRB1'	AT2G46260	mRNA	1.09965	1.27989e-06
819235	'GBF3'	AT2G46270	mRNA	1.28784	5.3503e-06
819241	'AGP16'	AT2G46330	mRNA	2.02156	2.1415e-44
819248	'WRKY46'	AT2G46400	mRNA	3.54055	2.47282e-41
819251	'CNGC3'	AT2G46430	mRNA	3.10456	3.10806e-78
819252	'CNGC11'	AT2G46440	mRNA	2.07511	2.67277e-16
819259	'AT2G46495'	AT2G46495	mRNA	1.61539	0.000366829
819260	'PI4K GAMMA 4'	AT2G46500	mRNA	2.30241	9.70785e-39
819272	'AT2G46600'	AT2G46600	mRNA	1.35848	1.28621e-06
819274	'AT2G46620'	AT2G46620	mRNA	2.36744	6.47477e-19
819278	'CYP78A6'	AT2G46660	mRNA	-1.84945	0.0013041
819283	'ROPGAP3'	AT2G46710	mRNA	-0.896311	0.000281028
819288	'GulLO2'	AT2G46750	mRNA	0.812722	0.020343
819294	'AT2G46810'	AT2G46810	mRNA	-0.684057	0.00497442
819298	'AT2G46850'	AT2G46850	mRNA	2.14358	0.00755509
819300	'NGA1'	AT2G46870	mRNA	-0.876519	0.00109083
819308	'AT2G46940'	AT2G46940	mRNA	1.81351	1.52215e-05
819320	'PTI1-4'	AT2G47060	mRNA	2.6545	4.48399e-115
819321	'SPL1'	AT2G47070	mRNA	1.0038	6.68188e-17
819326	'SDR3'	AT2G47130	mRNA	1.64834	7.79705e-12
819327	'SDR5'	AT2G47140	mRNA	4.24825	1.84777e-32
819329	'BOR1'	AT2G47160	mRNA	-0.621035	0.000500801
819332	'MYB2'	AT2G47190	mRNA	4.02102	1.11399e-08
819335	'DUF5'	AT2G47220	mRNA	-1.27203	0.000620197
819340	'UPB1'	AT2G47270	mRNA	1.05238	0.0486906
819357	'AT2G47440'	AT2G47440	mRNA	-1.76244	2.72487e-10
819358	'CAO'	AT2G47450	mRNA	-0.881903	3.9608e-05
819365	'ERF71'	AT2G47520	mRNA	1.57245	0.032583
819368	'AT2G47550'	AT2G47550	mRNA	2.419	1.63251e-08
819378	'UXS4'	AT2G47650	mRNA	1.2415	9.53573e-09
819381	'AT2G47680'	AT2G47680	mRNA	1.7749	6.4655e-14
819386	'GSTF8'	AT2G47730	mRNA	1.90219	7.06703e-50
819405	'AGP26'	AT2G47930	mRNA	-0.874657	0.000433498
819427	'GPX4'	AT2G48150	mRNA	2.33404	0.00392008
819554	'AT3G03990'	AT3G03990	mRNA	-0.662191	0.000191777
819556	'AT3G04010'	AT3G04010	mRNA	0.908665	0.0207986
819566	'GLR1.1'	AT3G04110	mRNA	2.03741	7.97004e-19
819569	'AT3G04140'	AT3G04140	mRNA	-1.32505	0.000306434
819575	'AT3G04200'	AT3G04200	mRNA	3.64186	0.0431335
819576	'AT3G04210'	AT3G04210	mRNA	2.75319	5.17531e-34
819577	'AT3G04220'	AT3G04220	mRNA	4.39055	9.82668e-79
819579	'SEC'	AT3G04240	mRNA	0.644303	1.32848e-06
819585	'AT3G04300'	AT3G04300	mRNA	1.22908	0.0013985
819601	'AT3G04450'	AT3G04450	mRNA	-1.1697	6.86065e-05
819604	'AT3G04480'	AT3G04480	mRNA	0.702568	4.46052e-07
819611	'AT3G04550'	AT3G04550	mRNA	-0.674155	0.032045
819614	'EIN4'	AT3G04580	mRNA	0.65384	0.00108789
819622	'AT3G04640'	AT3G04640	mRNA	3.36263	7.53081e-38
819627	'ANX1'	AT3G04690	mRNA	-0.779944	0.00592617
819636	'AT3G04760'	AT3G04760	mRNA	-0.832135	0.000152985
819646	'AT3G04860'	AT3G04860	mRNA	-0.969849	0.00926744
819672	'AT3G05100'	AT3G05100	mRNA	-0.80023	0.000112437
819674	'GID1A'	AT3G05120	mRNA	-1.15255	1.10778e-05
819675	'AT3G05130'	AT3G05130	mRNA	-0.995882	0.0171295
819682	'AT3G05180'	AT3G05180	mRNA	-0.786394	0.000356448
819684	'ATL6'	AT3G05200	mRNA	2.43865	4.32103e-51
819696	'AT3G05320'	AT3G05320	mRNA	1.78006	2.62874e-09
819700	'RLP30'	AT3G05360	mRNA	1.54074	1.12379e-09
819701	'RLP31'	AT3G05370	mRNA	2.59644	2.62291e-36
819702	'ALY2'	AT3G05380	mRNA	0.848109	0.00257891
819703	'AT3G05390'	AT3G05390	mRNA	1.01083	0.0265013
819708	'AT3G05430'	AT3G05430	mRNA	-1.10159	0.0013911
819720	'AT3G05545'	AT3G05545	mRNA	0.617493	2.45301e-05
819721	'AT3G05550'	AT3G05550	mRNA	1.75952	0.00014137
819724	'TOPP9'	AT3G05580	mRNA	2.665	7.51074e-26
819732	'RLP32'	AT3G05650	mRNA	1.96022	3.56754e-09
819733	'RLP33'	AT3G05660	mRNA	1.88618	3.07458e-12
819734	'AT3G05670'	AT3G05670	mRNA	0.609363	0.00246623
819744	'TRM6'	AT3G05750	mRNA	-0.990996	1.76629e-07
819763	'AT3G05935'	AT3G05935	mRNA	-0.728627	0.0289441
819781	'TBL10'	AT3G06080	mRNA	-0.7341	9.15594e-06
819788	'AT3G06145'	AT3G06145	mRNA	-1.49386	0.000912531
819804	'P4H2'	AT3G06300	mRNA	0.68106	0.00102125
819828	'A/N-InvC'	AT3G06500	mRNA	1.68335	1.00359e-06
819836	'AT3G06570'	AT3G06570	mRNA	-0.710377	0.00877388
819843	'AT3G17920'	AT3G17920	mRNA	0.587963	0.00068734
819846	'AT3G66652'	AT3G66652	mRNA	-0.906989	0.000259369
819847	'AT3G66654'	AT3G66654	mRNA	0.925931	0.000184124
819859	'GATA15'	AT3G06740	mRNA	-0.926622	1.77385e-05
819860	'AT3G06750'	AT3G06750	mRNA	-1.01735	0.00807732
819861	'AT3G06760'	AT3G06760	mRNA	1.11175	3.85296e-13
819862	'AT3G06770'	AT3G06770	mRNA	-1.50358	1.78273e-09
819863	'AT3G06780'	AT3G06780	mRNA	1.32627	1.85588e-09
819868	'AT3G06840'	AT3G06840	mRNA	-0.9798	0.00833474
819889	'RPM1'	AT3G07040	mRNA	2.53246	4.18173e-38
819902	'GLCAK'	AT3G01640	mRNA	0.764456	0.000881003
819903	'GSL10'	AT3G07160	mRNA	0.601995	1.96449e-07
819906	'AT3G07190'	AT3G07190	mRNA	0.656953	0.0062463
819907	'AT3G07195'	AT3G07195	mRNA	5.21825	2.11035e-112
819911	'RGLG1'	AT3G01650	mRNA	0.787256	0.00079572
819919	'AT3G07310'	AT3G07310	mRNA	-0.946978	2.86801e-06
819923	'AT3G07350'	AT3G07350	mRNA	-0.606432	0.00483278
819925	'CHIP'	AT3G07370	mRNA	1.14596	7.23128e-09
819927	'AIR12'	AT3G07390	mRNA	1.97015	1.25685e-12
819934	'AT3G07460'	AT3G07460	mRNA	-0.590663	0.0200315
819938	'AT3G07500'	AT3G07500	mRNA	-1.44089	0.00458944
819943	'AT3G07540'	AT3G07540	mRNA	-0.66204	0.0146239
819944	'AT3G07550'	AT3G07550	mRNA	-0.622466	0.0142607
819945	'PEX13'	AT3G07560	mRNA	0.647785	0.000592455
819946	'AT3G07565'	AT3G07565	mRNA	0.791389	2.4174e-05
819949	'AT3G07580'	AT3G07580	mRNA	1.47492	3.33783e-08
819951	'AT3G07600'	AT3G07600	mRNA	1.61923	0.0014918
819969	'OBE1'	AT3G07780	mRNA	1.79797	5.66237e-22
819970	'AT3G07790'	AT3G07790	mRNA	0.819055	1.65523e-06
819978	'AT3G07870'	AT3G07870	mRNA	0.653878	0.00916843
819980	'AT3G07890'	AT3G07890	mRNA	0.626143	0.00975703
819987	'PIP5K6'	AT3G07960	mRNA	1.15437	0.00951901
819992	'ATAB2'	AT3G08010	mRNA	-0.654055	0.0110781
819994	'AT3G08030'	AT3G08030	mRNA	1.11328	2.04908e-09
820007	'AT3G08600'	AT3G08600	mRNA	-0.862847	0.0240945
820013	'AT3G08660'	AT3G08660	mRNA	-1.21993	0.0090895
820014	'AT3G08670'	AT3G08670	mRNA	-0.824865	0.000399523
820018	'TH9'	AT3G08710	mRNA	2.3402	1.42195e-30
820019	'S6K2'	AT3G08720	mRNA	3.57588	4.86035e-167
820023	'ATSIK'	AT3G08760	mRNA	1.88285	1.97143e-11
820033	'AT3G01830'	AT3G01830	mRNA	7.37095	6.39976e-66
820035	'AT3G08870'	AT3G08870	mRNA	1.84044	7.0154e-07
820047	'LYK2'	AT3G01840	mRNA	2.96036	0.000130938
820052	'AT3G09000'	AT3G09000	mRNA	1.34089	3.82112e-14
820053	'AT3G09010'	AT3G09010	mRNA	3.26	9.79131e-43
820054	'AT3G09020'	AT3G09020	mRNA	3.20387	1.41335e-27
820055	'AT3G09030'	AT3G09030	mRNA	0.903911	1.6394e-06
820056	'AT3G09035'	AT3G09035	mRNA	-0.710201	0.00185221
820057	'AT3G09040'	AT3G09040	mRNA	0.756971	0.0339295
820058	'AT3G09050'	AT3G09050	mRNA	-0.810655	0.00112127
820078	'LAC7'	AT3G09220	mRNA	0.609716	0.0138769
820087	'AT3G09310'	AT3G09310	mRNA	-1.17972	0.00982797
820090	'AT3G09340'	AT3G09340	mRNA	5.63249	0.00158437
820094	'MYB3R-3'	AT3G09370	mRNA	0.855675	0.0154462
820100	'AT3G09410'	AT3G09410	mRNA	-0.630883	9.92798e-05
820103	'AT3G09450'	AT3G09450	mRNA	-3.60852	1.28621e-06
820106	'AT3G09490'	AT3G09490	mRNA	1.1775	9.92798e-05
820109	'EXO70H4'	AT3G09520	mRNA	3.84139	6.26878e-30
820114	'AT3G09570'	AT3G09570	mRNA	0.75136	2.41109e-06
820122	'HCF152'	AT3G09650	mRNA	-0.710745	0.00347906
820130	'AT3G09730'	AT3G09730	mRNA	-0.912998	0.0409435
820136	'CCR1'	AT3G09780	mRNA	-0.749021	0.035579
820141	'AT3G09830'	AT3G09830	mRNA	3.88805	7.19029e-60
820145	'AT3G09870'	AT3G09870	mRNA	3.66473	1.12558e-05
820151	'PIP5K9'	AT3G09920	mRNA	1.019	8.26626e-08
820155	'MDHAR'	AT3G09940	mRNA	1.89967	3.85469e-17
820165	'AT3G10040'	AT3G10040	mRNA	-0.941057	0.0253266
820181	'AT3G10190'	AT3G10190	mRNA	-1.77747	4.14231e-07
820192	'AT3G10300'	AT3G10300	mRNA	1.95689	7.668e-14
820204	'AT3G10405'	AT3G10405	mRNA	-0.59164	0.00423886
820214	'NAC053'	AT3G10500	mRNA	1.19352	9.31894e-07
820217	'LGO'	AT3G10525	mRNA	-1.31225	4.37403e-11
820218	'AT3G10530'	AT3G10530	mRNA	-0.782617	0.00701876
820233	'VPS60.1'	AT3G10640	mRNA	2.26854	3.53387e-28
820241	'AT3G10720'	AT3G10720	mRNA	3.15685	2.06308e-76
820245	'AT3G10760'	AT3G10760	mRNA	-0.588024	0.00373796
820249	'BZIP28'	AT3G10800	mRNA	1.27944	5.50499e-12
820257	'MES17'	AT3G10870	mRNA	-0.675854	0.00707425
820262	'AT3G10915'	AT3G10915	mRNA	0.888902	1.59391e-08
820264	'AT3G10930'	AT3G10930	mRNA	3.35225	7.04372e-20
820269	'AT3G10980'	AT3G10980	mRNA	0.902969	1.21139e-09
820272	'RLP34'	AT3G11010	mRNA	2.75956	5.24407e-30
820275	'ENGase85B'	AT3G11040	mRNA	0.915523	0.00417769
820278	'AT3G11070'	AT3G11070	mRNA	-0.597841	0.0408482
820279	'RLP35'	AT3G11080	mRNA	3.35784	1.47747e-19
820280	'LBD21'	AT3G11090	mRNA	-1.04658	0.00486626
820282	'AT3G11110'	AT3G11110	mRNA	-2.21728	3.2872e-05
820304	'AT3G11320'	AT3G11320	mRNA	0.840292	7.25083e-05
820312	'AT3G11402'	AT3G11402	mRNA	1.53145	9.34923e-09
820315	'AT3G11420'	AT3G11420	mRNA	1.69658	2.2972e-12
820322	'AT3G11490'	AT3G11490	mRNA	-0.597544	0.0267135
820332	'AT3G11590'	AT3G11590	mRNA	-0.849518	9.47508e-06
820337	'NHL2'	AT3G11650	mRNA	0.9352	4.78978e-05
820339	'DGD1'	AT3G11670	mRNA	-0.795728	0.0101738
820344	'AT3G11720'	AT3G11720	mRNA	-0.607068	0.0434393
820355	'SYP121'	AT3G11820	mRNA	3.965	1.60907e-80
820357	'PUB24'	AT3G11840	mRNA	5.13675	7.04805e-47
820358	'AT3G11850'	AT3G11850	mRNA	1.17014	0.00333649
820361	'AT3G11880'	AT3G11880	mRNA	0.710519	1.61484e-05
820377	'AT3G12030'	AT3G12030	mRNA	1.13605	3.19403e-05
820378	'AT3G12040'	AT3G12040	mRNA	1.8154	2.27945e-08
820386	'RGF7'	AT3G02240	mRNA	1.32042	0.000344742
820397	'Nek7'	AT3G12200	mRNA	1.00895	4.79886e-07
820400	'AT3G01175'	AT3G01175	mRNA	1.27817	0.00251485
820413	'AT3G12350'	AT3G12350	mRNA	0.63075	0.0066326
820414	'ITN1'	AT3G12360	mRNA	1.2518	1.68522e-15
820419	'ELC'	AT3G12400	mRNA	1.0931	6.2238e-14
820437	'FYD'	AT3G12570	mRNA	0.832451	2.59514e-06
820441	'DRT100'	AT3G12610	mRNA	-1.25372	1.35846e-08
820443	'SAP5'	AT3G12630	mRNA	0.837446	6.97417e-06
820456	'ALIS1'	AT3G12740	mRNA	3.08206	3.00206e-94
820475	'AT3G12910'	AT3G12910	mRNA	10.7656	1.49747e-38
820486	'AT3G13000'	AT3G13000	mRNA	-0.683153	0.00321114
820491	'NiaP'	AT3G13050	mRNA	2.01681	7.50324e-24
820496	'ABCC3'	AT3G13080	mRNA	1.23128	0.0234752
820498	'ABCC7'	AT3G13100	mRNA	1.34223	1.77598e-06
820527	'AT3G13275'	AT3G13275	mRNA	0.949072	0.00201833
820532	'CAX2'	AT3G13320	mRNA	0.698047	1.92904e-06
820538	'BRL3'	AT3G13380	mRNA	1.16433	1.71489e-10
820543	'AT3G13430'	AT3G13430	mRNA	2.46698	3.29996e-20
820544	'AT3G13435'	AT3G13435	mRNA	0.778691	0.0105451
820553	'AT3G13510'	AT3G13510	mRNA	-0.886068	0.00180993
820562	'AT3G13600'	AT3G13600	mRNA	1.97348	5.9578e-06
820563	'AT3G02490'	AT3G02490	mRNA	-0.66251	0.00537764
820578	'AT3G13690'	AT3G13690	mRNA	-0.600679	0.000224243
820585	'AT3G13760'	AT3G13760	mRNA	0.69488	0.0182037
820591	'ATBFRUCT1'	AT3G13790	mRNA	0.831997	8.22211e-05
820593	'IDD11'	AT3G13810	mRNA	-1.20751	2.78368e-07
820598	'LBD22'	AT3G13850	mRNA	4.0849	8.76525e-05
820603	'AT3G13900'	AT3G13900	mRNA	2.1644	0.000191454
820604	'AT3G13910'	AT3G13910	mRNA	1.20763	0.00153949
820608	'AT3G13950'	AT3G13950	mRNA	2.6589	5.97152e-12
820612	'AT3G13980'	AT3G13980	mRNA	-1.62351	8.9925e-06
820619	'RSH2'	AT3G14050	mRNA	2.57606	1.88274e-27
820622	'CAX9'	AT3G14070	mRNA	1.28521	2.30776e-05
820623	'AT3G14075'	AT3G14075	mRNA	0.71677	0.00024549
820625	'EXO70D3'	AT3G14090	mRNA	1.22176	2.45201e-11
820627	'AT3G02555'	AT3G02555	mRNA	0.739841	0.000276535
820641	'GLIP4'	AT3G14225	mRNA	5.38194	2.27521e-28
820644	'AT3G14240'	AT3G14240	mRNA	-0.72292	7.3314e-05
820653	'AT3G14330'	AT3G14330	mRNA	-1.46363	6.715e-11
820670	'AT3G14470'	AT3G14470	mRNA	0.754383	0.0113858
820685	'NTMC2T6.2'	AT3G14590	mRNA	0.756272	0.0233724
820693	'CYP72A11'	AT3G14650	mRNA	-0.832704	0.000274296
820698	'AT3G14700'	AT3G14700	mRNA	1.62967	0.00908366
820699	'AT3G14710'	AT3G14710	mRNA	2.71339	0.00122019
820704	'AT3G14760'	AT3G14760	mRNA	-1.35529	9.2031e-05
820710	'MSL5'	AT3G14810	mRNA	-1.69059	7.91347e-07
820713	'AT3G14840'	AT3G14840	mRNA	1.59847	1.23994e-12
820716	'AT3G14870'	AT3G14870	mRNA	0.981427	0.0133168
820735	'RABA1g'	AT3G15060	mRNA	1.39675	1.33368e-14
820738	'AT3G15080'	AT3G15080	mRNA	-0.662158	0.00865927
820740	'HCF243'	AT3G15095	mRNA	-0.950749	1.05869e-05
820742	'AT3G15115'	AT3G15115	mRNA	-1.01425	0.00174723
820751	'AT3G15200'	AT3G15200	mRNA	1.78977	1.68789e-10
820752	'ERF4'	AT3G15210	mRNA	1.99979	1.56358e-30
820757	'AT3G15260'	AT3G15260	mRNA	0.970302	1.21012e-09
820765	'PPI2'	AT3G15340	mRNA	1.13506	0.0132082
820768	'AT3G15356'	AT3G15356	mRNA	3.875	1.84121e-56
820769	'AT3G15351'	AT3G15351	mRNA	0.79857	0.00110297
820789	'NAC3'	AT3G15500	mRNA	2.7738	1.19547e-06
820792	'AT3G15530'	AT3G15530	mRNA	1.17327	9.81257e-10
820793	'IAA19'	AT3G15540	mRNA	1.45358	4.14231e-07
820797	'AT3G15570'	AT3G15570	mRNA	-2.09894	2.97666e-16
820814	'AT3G15710'	AT3G15710	mRNA	0.633941	0.00315095
820815	'AT3G15720'	AT3G15720	mRNA	-1.29287	0.0128089
820820	'AT3G15770'	AT3G15770	mRNA	1.53256	1.20823e-11
820848	'CES101'	AT3G16030	mRNA	2.58955	4.00287e-17
820860	'ASPGB1'	AT3G16150	mRNA	1.03463	0.0320173
820864	'AT3G16180'	AT3G16180	mRNA	-0.634572	0.0446688
820868	'AT3G16220'	AT3G16220	mRNA	0.839457	5.84018e-05
820873	'AT3G16270'	AT3G16270	mRNA	0.752406	2.97934e-06
820882	'AT3G16350'	AT3G16350	mRNA	0.650662	0.0168684
820899	'AT3G16510'	AT3G16510	mRNA	2.61398	2.54669e-35
820900	'UGT88A1'	AT3G16520	mRNA	-0.638278	0.0369753
820901	'AT3G16530'	AT3G16530	mRNA	3.09724	7.57739e-38
820905	'AT3G16560'	AT3G16560	mRNA	-0.935181	6.84271e-06
820906	'AT3G16565'	AT3G16565	mRNA	1.07791	0.0182496
820907	'RALF23'	AT3G16570	mRNA	-1.14579	6.91196e-12
820909	'AT3G02750'	AT3G02750	mRNA	1.27263	8.61254e-08
820924	'ATL2'	AT3G16720	mRNA	2.58144	5.99917e-38
820927	'AT3G16750'	AT3G16750	mRNA	-0.919748	0.0016713
820941	'COBL8'	AT3G16860	mRNA	2.46311	7.85534e-28
820942	'GATA17'	AT3G16870	mRNA	-0.611377	0.0489361
820944	'PPR40'	AT3G16890	mRNA	-1.12727	0.00135721
820949	'AT3G02770'	AT3G02770	mRNA	1.07971	9.96276e-08
820950	'AT3G16940'	AT3G16940	mRNA	0.869316	6.97417e-06
820961	'HCF107'	AT3G17040	mRNA	-0.748249	0.0430151
820967	'AT3G17100'	AT3G17100	mRNA	-0.645225	1.66333e-06
820969	'AT3G17120'	AT3G17120	mRNA	-0.891018	0.00167068
820974	'RFC3'	AT3G17170	mRNA	-0.658587	0.000657121
820979	'UPL6'	AT3G17205	mRNA	0.608414	6.09087e-05
821003	'MTO3'	AT3G17390	mRNA	0.88334	1.84591e-07
821005	'AT3G17410'	AT3G17410	mRNA	2.13013	2.61879e-36
821031	'AT3G17640'	AT3G17640	mRNA	-1.29599	2.17982e-05
821036	'CNGC19'	AT3G17690	mRNA	4.72407	1.68359e-66
821037	'CNBT1'	AT3G17700	mRNA	3.30492	5.58933e-44
821038	'AT3G17710'	AT3G17710	mRNA	0.937522	0.0014497
821045	'AT3G17770'	AT3G17770	mRNA	1.1254	2.96586e-12
821047	'PAP17'	AT3G17790	mRNA	-2.2601	1.17011e-17
821057	'AT3G17890'	AT3G17890	mRNA	-0.834835	0.00448919
821061	'PTF1'	AT3G02150	mRNA	1.07104	3.04904e-09
821071	'AT3G01820'	AT3G01820	mRNA	1.49238	2.72726e-21
821074	'XPO1B'	AT3G03110	mRNA	0.941225	0.00354748
821090	'AT3G02340'	AT3G02340	mRNA	0.650878	0.029924
821098	'AT3G01660'	AT3G01660	mRNA	-1.35547	1.81853e-05
821099	'AT3G03870'	AT3G03870	mRNA	0.903522	0.0197634
821102	'AT3G01620'	AT3G01620	mRNA	1.84738	0.03929
821112	'LBD41'	AT3G02550	mRNA	3.28473	1.00937e-17
821116	'DRH1'	AT3G01540	mRNA	0.620323	0.00172683
821144	'AT3G01430'	AT3G01430	mRNA	0.91433	0.00291774
821148	'CSLD3'	AT3G03050	mRNA	0.679978	0.000488372
821153	'AT3G03030'	AT3G03030	mRNA	2.2396	1.8749e-12
821156	'AT3G03020'	AT3G03020	mRNA	3.31318	4.84972e-37
821161	'AT3G03000'	AT3G03000	mRNA	1.11845	0.000315196
821163	'AT3G02360'	AT3G02360	mRNA	0.987136	1.48237e-06
821170	'BPM4'	AT3G03740	mRNA	0.636944	0.000371675
821182	'TMAC2'	AT3G02140	mRNA	0.887536	0.000872413
821198	'AT3G02880'	AT3G02880	mRNA	1.88897	9.3185e-31
821200	'AT3G02270'	AT3G02270	mRNA	6.82374	6.09104e-05
821202	'AT3G02070'	AT3G02070	mRNA	1.5646	1.76773e-09
821223	'AT3G02250'	AT3G02250	mRNA	-0.782888	0.000131944
821225	'AT3G02840'	AT3G02840	mRNA	8.66279	1.54805e-70
821227	'GSTF11'	AT3G03190	mRNA	-1.12165	0.00419984
821239	'PFA-DSP3'	AT3G02800	mRNA	6.22557	1.63621e-68
821245	'COBL1'	AT3G02210	mRNA	-0.873075	0.0118983
821250	'CYP89A9'	AT3G03470	mRNA	-0.682521	0.030555
821253	'AT3G03440'	AT3G03440	mRNA	1.01806	0.000345767
821261	'AT3G02460'	AT3G02460	mRNA	0.64616	0.00307257
821279	'LNG2'	AT3G02170	mRNA	-0.630216	0.00239488
821294	'AT3G02060'	AT3G02060	mRNA	-0.845835	1.75315e-06
821309	'HIR2'	AT3G01290	mRNA	3.20906	6.3983e-71
821325	'WOX1'	AT3G18010	mRNA	0.742524	0.0372379
821330	'AT3G18050'	AT3G18050	mRNA	-1.45963	1.41908e-07
821334	'NRPD2B'	AT3G18090	mRNA	-1.15063	4.52409e-06
821335	'MYB4R1'	AT3G18100	mRNA	0.906684	0.00491086
821347	'UMAMIT4'	AT3G18200	mRNA	0.734554	0.0136689
821353	'AT3G18250'	AT3G18250	mRNA	4.22544	9.16655e-15
821358	'AT3G18295'	AT3G18295	mRNA	1.34339	5.93058e-11
821361	'AT3G18320'	AT3G18320	mRNA	-1.28009	0.000176057
821366	'ATSYTF'	AT3G18370	mRNA	1.4531	1.06896e-09
821373	'ALMT9'	AT3G18440	mRNA	0.589266	0.0241303
821379	'ASPG1'	AT3G18490	mRNA	-1.14799	0.00173057
821387	'AT3G18560'	AT3G18560	mRNA	1.18314	0.000434097
821390	'ENODL5'	AT3G18590	mRNA	6.12443	0.00280155
821392	'NUC-L2'	AT3G18610	mRNA	-1.31828	0.00770163
821400	'MKS1'	AT3G18690	mRNA	3.17475	1.12176e-53
821402	'PUB29'	AT3G18710	mRNA	2.30066	3.13644e-16
821408	'AT3G18770'	AT3G18770	mRNA	-0.599178	0.028747
821416	'PMT5'	AT3G18830	mRNA	2.41113	3.43096e-22
821420	'AT3G18870'	AT3G18870	mRNA	-1.02253	0.000184232
821425	'AT3G18930'	AT3G18930	mRNA	1.3296	0.000122054
821427	'AT3G18950'	AT3G18950	mRNA	1.14601	0.00867249
821433	'AT3G19000'	AT3G19000	mRNA	-0.688	0.0299862
821434	'AT3G19010'	AT3G19010	mRNA	3.65583	1.24817e-27
821435	'AT3G19020'	AT3G19020	mRNA	1.28266	2.57371e-07
821436	'AT3G19030'	AT3G19030	mRNA	0.935209	0.0012453
821442	'AT3G19080'	AT3G19080	mRNA	-0.92157	0.00152701
821447	'RBP47B'	AT3G19130	mRNA	1.05668	3.18158e-09
821453	'ATG2'	AT3G19190	mRNA	1.04188	2.92553e-05
821460	'LOH2'	AT3G19260	mRNA	2.54557	4.9997e-14
821461	'CYP707A4'	AT3G19270	mRNA	-2.38615	1.34374e-06
821492	'PUT5'	AT3G19553	mRNA	1.28353	1.10334e-06
821495	'ZF2'	AT3G19580	mRNA	1.46296	5.92473e-08
821505	'AT3G19680'	AT3G19680	mRNA	-1.26217	1.25607e-08
821522	'AT3G19850'	AT3G19850	mRNA	-2.49362	9.38762e-16
821531	'STP4'	AT3G19930	mRNA	1.63907	1.53707e-07
821535	'AT3G19970'	AT3G19970	mRNA	2.01341	9.92551e-17
821543	'ATHXK4'	AT3G20040	mRNA	1.15453	0.000832701
821555	'CYP705A21'	AT3G20120	mRNA	-0.616423	0.0102544
821568	'AT3G20240'	AT3G20240	mRNA	-0.756399	0.00706874
821570	'AT3G20260'	AT3G20260	mRNA	-0.682387	0.046912
821575	'ERF7'	AT3G20310	mRNA	0.899936	3.29113e-09
821586	'CPK9'	AT3G20410	mRNA	2.04912	1.65326e-14
821597	'AT3G20510'	AT3G20510	mRNA	1.47615	1.11675e-08
821607	'NDR1'	AT3G20600	mRNA	2.87311	7.18292e-25
821615	'AT3G20680'	AT3G20680	mRNA	-0.832728	0.00789054
821630	'AT3G20820'	AT3G20820	mRNA	-1.68868	2.4655e-14
821658	'RBL'	AT3G21060	mRNA	-0.779157	0.000148319
821659	'NADK1'	AT3G21070	mRNA	3.88586	7.74648e-70
821660	'AT3G21080'	AT3G21080	mRNA	2.86067	1.87698e-15
821662	'AT3G21100'	AT3G21100	mRNA	-0.742495	0.00668827
821666	'AT3G21140'	AT3G21140	mRNA	1.161	2.21453e-12
821667	'BBX32'	AT3G21150	mRNA	3.20996	1.43713e-06
821672	'MSR1'	AT3G21190	mRNA	-0.723573	0.00953597
821676	'MKK5'	AT3G21220	mRNA	1.21102	1.82726e-09
821677	'4CL5'	AT3G21230	mRNA	1.50578	1.51718e-12
821690	'AT3G21360'	AT3G21360	mRNA	-0.799872	0.0400422
821700	'AT3G21465'	AT3G21465	mRNA	-0.611839	0.00576481
821706	'DMP1'	AT3G21520	mRNA	8.9662	3.65643e-37
821717	'CERK1'	AT3G21630	mRNA	2.64734	4.9431e-33
821719	'AT3G21650'	AT3G21650	mRNA	1.86774	1.21131e-09
821720	'AT3G21660'	AT3G21660	mRNA	1.79545	0.00614794
821721	'AT3G21670'	AT3G21670	mRNA	-1.50376	0.00643406
821724	'SGP2'	AT3G21700	mRNA	2.8795	2.8875e-34
821725	'AT3G21710'	AT3G21710	mRNA	0.769677	0.00807512
821729	'UGT71B1'	AT3G21750	mRNA	-0.922062	0.000148289
821730	'HYR1'	AT3G21760	mRNA	-1.4247	4.42872e-08
821732	'UGT71B6'	AT3G21780	mRNA	4.24679	1.08762e-37
821735	'AT3G21810'	AT3G21810	mRNA	0.661049	0.000398503
821742	'CYCP2;1'	AT3G21870	mRNA	-1.71967	0.000815366
821768	'AT3G22060'	AT3G22060	mRNA	4.13411	1.3278e-117
821773	'AT3G22104'	AT3G22104	mRNA	-1.1617	4.62766e-07
821779	'AT3G22150'	AT3G22150	mRNA	-1.40408	2.38423e-12
821780	'AT3G22160'	AT3G22160	mRNA	2.31523	2.8381e-19
821783	'IQD5'	AT3G22190	mRNA	-0.596836	0.0252841
821796	'AT3G22260'	AT3G22260	mRNA	2.46989	2.69395e-18
821806	'AOX1A'	AT3G22370	mRNA	2.095	1.90795e-11
821810	'WNK2'	AT3G22420	mRNA	-0.967621	0.000382136
821845	'HMT3'	AT3G22740	mRNA	-0.946691	0.0470733
821851	'AT3G22800'	AT3G22800	mRNA	0.869213	0.0117882
821861	'APS1'	AT3G22890	mRNA	1.62404	6.03904e-24
821863	'AT3G22910'	AT3G22910	mRNA	3.54508	7.62214e-34
821868	'ARFC1'	AT3G22950	mRNA	0.942854	1.25785e-05
821871	'AT3G22970'	AT3G22970	mRNA	-0.608971	0.00157409
821875	'RLP36'	AT3G23010	mRNA	3.08995	7.86042e-28
821877	'IAA2'	AT3G23030	mRNA	2.43836	6.66054e-30
821882	'AT3G23080'	AT3G23080	mRNA	-0.868093	7.70808e-05
821886	'RLP37'	AT3G23110	mRNA	0.749642	0.0491043
821887	'RLP38'	AT3G23120	mRNA	3.56188	3.43729e-16
821901	'TDR1'	AT3G23230	mRNA	8.6105	7.43078e-86
821902	'ERF1'	AT3G23240	mRNA	2.75695	2.24459e-05
821904	'MYB15'	AT3G23250	mRNA	5.60431	3.69617e-34
821905	'AT3G23260'	AT3G23260	mRNA	1.95635	0.000270701
821908	'LSH4'	AT3G23290	mRNA	-0.850311	0.00321462
821915	'ckl10'	AT3G23340	mRNA	-0.807305	0.000689198
821934	'AT3G23550'	AT3G23550	mRNA	2.69536	1.32018e-08
821955	'XTH16'	AT3G23730	mRNA	-0.782496	0.000210257
821956	'AT3G23740'	AT3G23740	mRNA	-0.778609	0.0067369
821963	'RALFL24'	AT3G23805	mRNA	-0.887042	0.00204108
821975	'BAM1'	AT3G23920	mRNA	0.938262	9.01626e-05
821976	'AT3G23930'	AT3G23930	mRNA	-1.81048	0.025016
821990	'GATA1'	AT3G24050	mRNA	0.599128	3.13736e-05
822013	'AT3G24255'	AT3G24255	mRNA	-1.16209	0.00030764
822032	'AT3G24420'	AT3G24420	mRNA	1.76504	1.88706e-07
822048	'AT3G24530'	AT3G24530	mRNA	0.96949	4.73189e-06
822051	'PERK1'	AT3G24550	mRNA	1.0103	2.18837e-16
822098	'RIN4'	AT3G25070	mRNA	1.36433	2.34237e-11
822118	'AT3G25240'	AT3G25240	mRNA	5.1791	3.24e-06
822119	'AGC2-1'	AT3G25250	mRNA	3.67672	8.53149e-28
822134	'AT3G25490'	AT3G25490	mRNA	7.15998	1.17586e-05
822136	'AFH1'	AT3G25500	mRNA	-0.932163	0.000731638
822137	'AT3G25510'	AT3G25510	mRNA	1.19567	4.79957e-06
822146	'AT3G25590'	AT3G25590	mRNA	-1.17016	0.0135851
822147	'AT3G25600'	AT3G25600	mRNA	2.61089	4.0624e-39
822148	'AT3G25610'	AT3G25610	mRNA	4.19486	1.53044e-107
822155	'AT3G25670'	AT3G25670	mRNA	-1.70654	0.000247652
822158	'AT3G25700'	AT3G25700	mRNA	-1.34898	7.00493e-07
822164	'EDF3'	AT3G25730	mRNA	1.07362	0.00116818
822167	'AOC1'	AT3G25760	mRNA	1.99564	3.96615e-10
822169	'AOC3'	AT3G25780	mRNA	2.93057	2.5072e-35
822184	'NIMIN-2'	AT3G25882	mRNA	1.70957	7.08797e-08
822185	'CRF11'	AT3G25890	mRNA	-0.706435	0.0194018
822186	'HMT-1'	AT3G25900	mRNA	2.35889	1.71646e-13
822191	'AT3G25940'	AT3G25940	mRNA	-0.702364	0.00651223
822197	'AT3G26000'	AT3G26000	mRNA	0.727292	0.000492686
822199	'AT3G26020'	AT3G26020	mRNA	2.06818	1.52118e-18
822205	'AT3G26080'	AT3G26080	mRNA	1.34648	6.89289e-10
822207	'RGS1'	AT3G26090	mRNA	0.675625	0.00660075
822210	'AT3G26115'	AT3G26115	mRNA	0.83803	0.0177826
822216	'CYP71B17'	AT3G26160	mRNA	-1.53907	0.020096
822220	'CYP71B21'	AT3G26190	mRNA	6.1933	0.000181932
822221	'CYP71B22'	AT3G26200	mRNA	2.82047	2.73827e-06
822222	'CYP71B23'	AT3G26210	mRNA	1.52134	0.00107616
822224	'CYP71B24'	AT3G26230	mRNA	2.09522	0.003416
822226	'AT3G26240'	AT3G26240	mRNA	-1.1653	5.74755e-10
822231	'CYP71B4'	AT3G26280	mRNA	-1.47838	2.78128e-08
822232	'CYP71B26'	AT3G26290	mRNA	-1.17386	0.00385064
822235	'CYP71B35'	AT3G26310	mRNA	-1.15469	1.64682e-05
822252	'AT3G26470'	AT3G26470	mRNA	0.922054	1.30147e-05
822256	'AT3G26490'	AT3G26490	mRNA	-1.42184	1.89352e-08
822257	'PIRL2'	AT3G26500	mRNA	3.5435	2.15822e-37
822269	'ARO4'	AT3G26600	mRNA	0.594893	0.00334201
822279	'AT3G26670'	AT3G26670	mRNA	1.47273	2.74927e-11
822280	'SNM1'	AT3G26680	mRNA	2.95929	3.68687e-54
822282	'AT3G26700'	AT3G26700	mRNA	-0.806324	0.00585666
822298	'PAD3'	AT3G26830	mRNA	3.54199	6.61986e-11
822299	'PES2'	AT3G26840	mRNA	1.34227	2.61912e-06
822307	'AT3G26910'	AT3G26910	mRNA	4.01995	5.52453e-82
822310	'DRB3'	AT3G26932	mRNA	-1.37763	1.55592e-07
822314	'AT3G26960'	AT3G26960	mRNA	-1.20986	0.0353015
822315	'MUB4'	AT3G26980	mRNA	3.33625	1.10688e-42
822318	'TCP20'	AT3G27010	mRNA	1.00261	5.04824e-05
822354	'AT3G27330'	AT3G27330	mRNA	1.44278	4.29492e-08
822376	'AT3G27540'	AT3G27540	mRNA	-1.09002	0.0193178
822378	'ATN1'	AT3G27560	mRNA	0.754966	0.00254403
822419	'AT3G27950'	AT3G27950	mRNA	0.718494	0.0173924
822428	'AT3G28040'	AT3G28040	mRNA	-1.51278	1.34452e-07
822429	'UMAMIT41'	AT3G28050	mRNA	-0.59357	0.000876567
822431	'UMAMIT46'	AT3G28070	mRNA	-1.28888	8.29917e-05
822432	'UMAMIT47'	AT3G28080	mRNA	-1.73381	1.09852e-10
822434	'UMAMIT45'	AT3G28100	mRNA	-0.637154	0.0284306
822437	'UMAMIT44'	AT3G28130	mRNA	-1.1142	3.45068e-07
822438	'AT3G28140'	AT3G28140	mRNA	-0.809423	0.0018391
822439	'TBL22'	AT3G28150	mRNA	-1.07306	0.0385824
822444	'CSLC04'	AT3G28180	mRNA	0.882265	0.000101457
822447	'PMZ'	AT3G28210	mRNA	3.53956	2.18294e-25
822453	'AT3G28270'	AT3G28270	mRNA	-1.38146	0.0362624
822462	'GATL10'	AT3G28340	mRNA	3.01776	2.17446e-32
822474	'AT3G28450'	AT3G28450	mRNA	1.98738	3.498e-22
822484	'AT3G28540'	AT3G28540	mRNA	-0.824271	0.00484716
822488	'AT3G28580'	AT3G28580	mRNA	3.58259	1.03483e-10
822490	'AT3G28600'	AT3G28600	mRNA	4.00608	0.0155491
822506	'CYP81D11'	AT3G28740	mRNA	-1.12179	0.002453
822517	'AT3G28850'	AT3G28850	mRNA	3.2223	2.55774e-21
822523	'RLP43'	AT3G28890	mRNA	1.60132	0.0475493
822529	'AIG2'	AT3G28930	mRNA	2.22729	2.04312e-17
822530	'AT3G28940'	AT3G28940	mRNA	1.09079	2.93949e-08
822540	'AT3G29000'	AT3G29000	mRNA	6.31354	9.16811e-76
822541	'AT3G29010'	AT3G29010	mRNA	0.896104	0.00566975
822543	'EXPA5'	AT3G29030	mRNA	-1.16248	0.0203982
822546	'AT3G29034'	AT3G29034	mRNA	1.61494	4.43819e-06
822552	'AT3G29075'	AT3G29075	mRNA	1.11199	6.24195e-08
822567	'AT3G29170'	AT3G29170	mRNA	0.921344	1.10976e-05
822594	'UGD2'	AT3G29360	mRNA	0.933785	3.89549e-10
822597	'AT3G29375'	AT3G29375	mRNA	-0.589043	0.0282868
822601	'EXO70E1'	AT3G29400	mRNA	2.04642	6.00768e-18
822709	'BR6OX2'	AT3G30180	mRNA	-1.53768	1.18528e-11
822833	'ERD5'	AT3G30775	mRNA	0.928242	0.00559181
823191	'AT3G42180'	AT3G42180	mRNA	1.24173	0.00175964
823322	'AT3G42800'	AT3G42800	mRNA	-1.73839	0.000719662
823400	'AT3G43250'	AT3G43250	mRNA	8.35706	2.17805e-09
823423	'AT3G43430'	AT3G43430	mRNA	0.746657	0.00156019
823498	'AT3G43850'	AT3G43850	mRNA	1.61343	0.0472171
823519	'AT3G44020'	AT3G44020	mRNA	-0.611911	0.0467499
823533	'AT3G44120'	AT3G44120	mRNA	-1.8713	0.0271822
823541	'AT3G44190'	AT3G44190	mRNA	1.11053	4.58436e-13
823551	'CAF1a'	AT3G44260	mRNA	2.25918	1.77341e-19
823556	'NIT1'	AT3G44310	mRNA	-0.676941	1.01743e-07
823560	'NAC061'	AT3G44350	mRNA	5.81485	3.16858e-15
823563	'AT3G44380'	AT3G44380	mRNA	-0.854979	0.0335642
823565	'AT3G44400'	AT3G44400	mRNA	2.51973	2.29336e-25
823573	'RPP1'	AT3G44480	mRNA	1.15429	6.53509e-15
823589	'AT3G44630'	AT3G44630	mRNA	2.73275	1.33426e-43
823593	'AT3G44670'	AT3G44670	mRNA	0.678068	5.83747e-05
823601	'ADT4'	AT3G44720	mRNA	2.65772	2.40667e-36
823602	'KP1'	AT3G44730	mRNA	0.956594	0.00385207
823616	'AT3G44820'	AT3G44820	mRNA	-0.685674	0.00153874
823617	'AT3G44830'	AT3G44830	mRNA	3.9618	6.64896e-08
823620	'FAMT'	AT3G44860	mRNA	3.13866	5.26088e-16
823639	'AT3G45040'	AT3G45040	mRNA	2.18102	8.86179e-31
823641	'NRT2.6'	AT3G45060	mRNA	2.36077	5.56538e-05
823657	'AT3G45210'	AT3G45210	mRNA	-0.728774	0.0450298
823659	'AT3G45230'	AT3G45230	mRNA	-1.24456	1.78863e-05
823664	'AT3G45260'	AT3G45260	mRNA	-1.04246	4.58911e-05
823667	'MLO3'	AT3G45290	mRNA	1.19805	6.70865e-05
823671	'AT3G45330'	AT3G45330	mRNA	1.44423	0.00268441
823678	'AT3G45400'	AT3G45400	mRNA	-0.756546	0.0134975
823681	'AT3G45430'	AT3G45430	mRNA	-1.39538	5.21383e-05
823706	'MPK3'	AT3G45640	mRNA	3.27958	4.12615e-47
823707	'NAXT1'	AT3G45650	mRNA	0.647102	0.000800996
823708	'AT3G45660'	AT3G45660	mRNA	1.06149	0.0307176
823715	'AT3G45730'	AT3G45730	mRNA	1.68731	0.000922067
823729	'CRK4'	AT3G45860	mRNA	2.43923	4.16919e-16
823733	'AT3G45900'	AT3G45900	mRNA	-0.683119	0.00297004
823751	'AT3G46080'	AT3G46080	mRNA	2.60729	4.9036e-07
823752	'ZAT7'	AT3G46090	mRNA	4.36533	2.34751e-21
823754	'AT3G46110'	AT3G46110	mRNA	3.80279	3.19612e-73
823756	'MYB48'	AT3G46130	mRNA	-1.17619	5.73702e-07
823773	'AT3G46280'	AT3G46280	mRNA	1.58723	0.00033014
823802	'AT3G46490'	AT3G46490	mRNA	-0.760611	0.00146091
823804	'PUB13'	AT3G46510	mRNA	0.677555	3.88493e-06
823806	'RPP13'	AT3G46530	mRNA	0.851002	2.33247e-06
823808	'SOS5'	AT3G46550	mRNA	-1.40341	5.50519e-06
823813	'AT3G46600'	AT3G46600	mRNA	1.22491	8.51996e-12
823814	'AT3G46610'	AT3G46610	mRNA	-0.599173	0.0099013
823815	'RDUF1'	AT3G46620	mRNA	2.09639	1.21108e-17
823820	'UGT76E11'	AT3G46670	mRNA	-1.86657	7.24327e-14
823822	'AT3G46690'	AT3G46690	mRNA	2.4632	6.40901e-08
823845	'AT3G46920'	AT3G46920	mRNA	0.609538	0.00198141
823846	'AT3G46930'	AT3G46930	mRNA	3.15743	3.15369e-36
823852	'AT3G46990'	AT3G46990	mRNA	-1.52009	2.67811e-05
823853	'AT3G47000'	AT3G47000	mRNA	0.599765	0.00143218
823862	'AT3G47090'	AT3G47090	mRNA	3.34852	4.63631e-24
823878	'AT3G47250'	AT3G47250	mRNA	1.03448	1.00876e-09
823892	'AT3G47380'	AT3G47380	mRNA	1.17484	0.00105758
823897	'PEX11B'	AT3G47430	mRNA	-1.50555	0.000333934
823902	'AT3G47480'	AT3G47480	mRNA	0.68924	0.027214
823908	'AT3G47540'	AT3G47540	mRNA	2.33577	3.222e-24
823909	'AT3G47550'	AT3G47550	mRNA	2.54	1.44031e-22
823911	'AT3G47570'	AT3G47570	mRNA	2.51144	3.12709e-66
823914	'MYB94'	AT3G47600	mRNA	-0.630416	0.0267352
823916	'TCP14'	AT3G47620	mRNA	-0.896094	2.56815e-06
823927	'ABCA2'	AT3G47730	mRNA	0.736579	8.08786e-07
823932	'ABCA7'	AT3G47780	mRNA	1.31734	8.45311e-15
823936	'PUB39'	AT3G47820	mRNA	2.10372	1.3105e-40
823960	'SUO'	AT3G48050	mRNA	0.629997	0.000101794
823961	'AT3G48060'	AT3G48060	mRNA	0.611779	4.90192e-05
823964	'EDS1'	AT3G48090	mRNA	2.52873	3.43772e-66
823976	'AT3G48195'	AT3G48195	mRNA	0.712053	0.000466758
823977	'AT3G48200'	AT3G48200	mRNA	-0.857998	5.76626e-05
823983	'BIR6'	AT3G48250	mRNA	-0.8971	0.00134129
823984	'WNK3'	AT3G48260	mRNA	-0.885217	0.00797893
823990	'CYP71A21'	AT3G48320	mRNA	1.12503	6.0368e-13
824014	'AT3G48550'	AT3G48550	mRNA	-1.01289	0.0356276
824023	'AT3G48630'	AT3G48630	mRNA	6.37335	0.000395865
824024	'AT3G48640'	AT3G48640	mRNA	4.51378	1.47458e-23
824033	'DCF'	AT3G48720	mRNA	-1.58393	2.21076e-10
824037	'AT3G48760'	AT3G48760	mRNA	1.56239	4.96443e-16
824039	'SPT1'	AT3G48780	mRNA	1.82643	7.18676e-26
824041	'AT3G48800'	AT3G48800	mRNA	-1.14186	7.73425e-06
824046	'PHT3;2'	AT3G48850	mRNA	2.63075	5.45575e-11
824072	'PRXCA'	AT3G49110	mRNA	1.75103	1.04975e-10
824073	'PRXCB'	AT3G49120	mRNA	1.44284	2.53944e-11
824074	'AT3G49130'	AT3G49130	mRNA	4.3788	0.00115228
824077	'AT3G49160'	AT3G49160	mRNA	0.882382	0.0251678
824082	'AT3G49210'	AT3G49210	mRNA	1.25212	0.000131944
824083	'AT3G49220'	AT3G49220	mRNA	-0.959725	4.54814e-05
824086	'DMS3'	AT3G49250	mRNA	-0.698957	0.000223467
824097	'AT3G49350'	AT3G49350	mRNA	2.17829	5.51729e-32
824099	'AT3G49370'	AT3G49370	mRNA	1.25391	9.01584e-05
824115	'NAC062'	AT3G49530	mRNA	2.49702	5.12777e-84
824116	'AT3G49540'	AT3G49540	mRNA	5.15175	0.00318498
824127	'AT3G49650'	AT3G49650	mRNA	-0.885109	0.00297779
824129	'BAM2'	AT3G49670	mRNA	-1.00462	0.00125021
824134	'AT3G49720'	AT3G49720	mRNA	0.667751	0.000102464
824140	'PSK4'	AT3G49780	mRNA	1.55147	8.08679e-10
824141	'AT3G49790'	AT3G49790	mRNA	1.33784	5.04824e-05
824142	'AT3G49800'	AT3G49800	mRNA	0.731979	0.00130859
824152	'AT3G49900'	AT3G49900	mRNA	-0.974078	0.00179678
824174	'AT3G50120'	AT3G50120	mRNA	-2.07694	0.000513842
824176	'AT3G50140'	AT3G50140	mRNA	2.1091	6.63202e-10
824178	'AT3G50160'	AT3G50160	mRNA	2.18132	0.0471588
824181	'AT3G50190'	AT3G50190	mRNA	2.65934	4.45335e-15
824188	'CEJ1'	AT3G50260	mRNA	2.50926	9.31718e-14
824189	'AT3G50270'	AT3G50270	mRNA	-1.22506	9.95305e-06
824196	'AT3G50340'	AT3G50340	mRNA	1.01323	0.000180916
824208	'MES10'	AT3G50440	mRNA	-1.34947	4.69792e-10
824211	'HR3'	AT3G50470	mRNA	2.41336	7.96397e-08
824212	'HR4'	AT3G50480	mRNA	3.2177	5.65905e-18
824217	'CRK'	AT3G50530	mRNA	-0.603315	0.0164919
824220	'AT3G50560'	AT3G50560	mRNA	-0.836636	0.0141061
824221	'AT3G50570'	AT3G50570	mRNA	-1.52268	0.0025324
824226	'KRP2'	AT3G50630	mRNA	-0.960922	0.0030788
824234	'IDD2'	AT3G50700	mRNA	-0.840181	0.0361796
824239	'BEH1'	AT3G50750	mRNA	-1.13598	0.000190108
824240	'GATL2'	AT3G50760	mRNA	2.14045	8.01814e-17
824242	'AT3G50780'	AT3G50780	mRNA	-0.642732	0.0316214
824248	'AT3G50840'	AT3G50840	mRNA	-1.63216	2.01064e-09
824249	'AT3G50850'	AT3G50850	mRNA	1.20759	0.00799492
824253	'HB28'	AT3G50890	mRNA	-0.889939	0.0144215
824254	'AT3G50900'	AT3G50900	mRNA	2.29941	1.90521e-18
824255	'AT3G50910'	AT3G50910	mRNA	1.78808	2.04556e-18
824257	'BCS1'	AT3G50930	mRNA	4.06516	1.4469e-33
824259	'ZAR1'	AT3G50950	mRNA	3.16027	3.2863e-61
824272	'GATA6'	AT3G51080	mRNA	-0.816158	0.00817153
824280	'MUR1'	AT3G51160	mRNA	1.37842	1.55853e-11
824296	'AT3G51330'	AT3G51330	mRNA	0.666272	0.00276779
824297	'AT3G51340'	AT3G51340	mRNA	1.28349	7.92542e-06
824305	'SSL4'	AT3G51420	mRNA	-0.736875	0.00140124
824307	'AT3G51440'	AT3G51440	mRNA	1.01728	0.00170263
824308	'AT3G51450'	AT3G51450	mRNA	1.93052	8.87567e-11
824329	'AT3G51660'	AT3G51660	mRNA	2.76991	2.45417e-12
824331	'SDR2'	AT3G51680	mRNA	2.33827	0.00778486
824342	'G1'	AT3G51790	mRNA	0.604095	0.00552395
824352	'AT3G51890'	AT3G51890	mRNA	2.50173	9.7735e-18
824355	'CAM9'	AT3G51920	mRNA	2.18984	2.15062e-20
824370	'AT3G52070'	AT3G52070	mRNA	-1.53485	5.02986e-06
824382	'AT3G52170'	AT3G52170	mRNA	-0.600507	0.00762528
824396	'ABCG27'	AT3G52310	mRNA	1.14293	0.0453874
824405	'SYP122'	AT3G52400	mRNA	4.31043	5.90962e-131
824408	'PAD4'	AT3G52430	mRNA	2.44196	8.78009e-33
824410	'PUB22'	AT3G52450	mRNA	4.04768	2.16488e-51
824413	'AT3G52480'	AT3G52480	mRNA	1.02908	0.000348104
824420	'OFP18'	AT3G52540	mRNA	0.845931	0.00738944
824437	'AT3G52710'	AT3G52710	mRNA	1.84707	8.04848e-14
824440	'AT3G52740'	AT3G52740	mRNA	-0.805274	0.03154
824446	'AT3G52800'	AT3G52800	mRNA	2.32685	3.93947e-37
824453	'AT3G52870'	AT3G52870	mRNA	1.03851	7.08693e-08
824457	'GRF4'	AT3G52910	mRNA	-1.05909	0.000485971
824458	'AT3G52920'	AT3G52920	mRNA	-0.74832	0.00240702
824466	'PP2-A15'	AT3G53000	mRNA	0.841018	0.0115732
824481	'UGT73D1'	AT3G53150	mRNA	1.55635	0.000382136
824482	'UGT73C7'	AT3G53160	mRNA	2.10676	6.29821e-05
824484	'NodGS'	AT3G53180	mRNA	1.55097	2.66172e-10
824493	'PAL2'	AT3G53260	mRNA	0.720633	0.0389695
824494	'AT3G53270'	AT3G53270	mRNA	0.937197	0.00143075
824495	'CYP71B5'	AT3G53280	mRNA	1.57097	1.01338e-05
824517	'AT3G53490'	AT3G53490	mRNA	0.734757	0.0232413
824528	'AT3G53600'	AT3G53600	mRNA	3.50759	3.43002e-06
824534	'AT3G53670'	AT3G53670	mRNA	0.662173	0.00309159
824537	'MEE40'	AT3G53700	mRNA	-1.4442	9.89222e-08
824539	'CHX20'	AT3G53720	mRNA	1.04465	0.000764102
824544	'AT3G53770'	AT3G53770	mRNA	4.15565	0.00838053
824548	'AT3G53810'	AT3G53810	mRNA	2.36488	1.11026e-44
824552	'AT3G53850'	AT3G53850	mRNA	-0.846758	0.0254178
824559	'SIGC'	AT3G53920	mRNA	-0.651811	0.000815366
824566	'AT3G53990'	AT3G53990	mRNA	1.12257	0.00171662
824569	'AtIPCS1'	AT3G54020	mRNA	0.881622	3.26044e-06
824570	'BSK6'	AT3G54030	mRNA	1.00845	2.23849e-10
824577	'AT3G54100'	AT3G54100	mRNA	1.86409	3.73366e-27
824579	'AT3G54120'	AT3G54120	mRNA	0.918478	0.00299693
824580	'AT3G54130'	AT3G54130	mRNA	1.07562	2.6777e-05
824582	'AT3G54150'	AT3G54150	mRNA	6.79883	3.81811e-85
824587	'AT3G54200'	AT3G54200	mRNA	1.22231	1.16756e-14
824606	'AT3G54400'	AT3G54400	mRNA	-0.780443	0.0207732
824608	'EP3'	AT3G54420	mRNA	3.46067	2.50051e-53
824627	'BZIP25'	AT3G54620	mRNA	1.33802	2.51315e-09
824629	'TSA1'	AT3G54640	mRNA	0.98695	5.79058e-05
824646	'BME3'	AT3G54810	mRNA	0.79764	6.45827e-06
824650	'PUB14'	AT3G54850	mRNA	1.40336	4.7656e-08
824656	'AT3G54910'	AT3G54910	mRNA	-0.804921	0.00896433
824657	'PMR6'	AT3G54920	mRNA	-0.604536	0.000811102
824664	'SMZ'	AT3G54990	mRNA	-0.838311	0.00581191
824671	'AT3G55050'	AT3G55050	mRNA	1.35651	1.08053e-13
824681	'EXO70H1'	AT3G55150	mRNA	1.99577	6.9096e-08
824690	'AT3G55240'	AT3G55240	mRNA	-0.896069	0.00373268
824693	'MKP1'	AT3G55270	mRNA	1.02552	1.15992e-09
824700	'PHIP1'	AT3G55340	mRNA	-0.903964	0.00144741
824709	'AT3G55430'	AT3G55430	mRNA	1.84484	8.57513e-65
824711	'PBL1'	AT3G55450	mRNA	1.66818	1.04734e-05
824713	'AT3G55470'	AT3G55470	mRNA	3.14118	1.06429e-22
824721	'AGF2'	AT3G55560	mRNA	1.22314	3.52714e-11
824723	'AT3G55580'	AT3G55580	mRNA	-1.55482	0.0330515
824725	'AT3G55600'	AT3G55600	mRNA	0.935224	3.91458e-05
824738	'AT3G55720'	AT3G55720	mRNA	1.26089	0.0338245
824750	'AT3G55840'	AT3G55840	mRNA	7.5692	6.0603e-132
824754	'SUE4'	AT3G55880	mRNA	0.777267	0.000484926
824761	'CCR3'	AT3G55950	mRNA	3.37757	1.15201e-46
824762	'AT3G55960'	AT3G55960	mRNA	1.07403	7.37454e-08
824764	'SZF1'	AT3G55980	mRNA	4.45983	9.97166e-87
824769	'AT3G56030'	AT3G56030	mRNA	0.654	0.0147961
824770	'UGP3'	AT3G56040	mRNA	-0.588628	0.00342755
824771	'AT3G56050'	AT3G56050	mRNA	0.792784	5.17563e-05
824804	'AT3G56370'	AT3G56370	mRNA	-1.29692	0.00133781
824807	'WRKY70'	AT3G56400	mRNA	1.49294	6.89652e-07
824808	'AT3G56410'	AT3G56410	mRNA	2.47661	7.83559e-50
824811	'ATG18D'	AT3G56440	mRNA	0.833432	0.00105839
824814	'AT3G56470'	AT3G56470	mRNA	1.59965	1.96107e-06
824817	'AT3G56500'	AT3G56500	mRNA	4.76794	0.000299311
824830	'CYP94D2'	AT3G56630	mRNA	-0.93512	9.26795e-06
824838	'SIB1'	AT3G56710	mRNA	2.27295	2.50016e-21
824846	'AT3G56790'	AT3G56790	mRNA	4.44721	0.012808
824847	'CAM3'	AT3G56800	mRNA	0.851562	3.08789e-09
824850	'AT3G56830'	AT3G56830	mRNA	-0.796137	0.0119982
824855	'AT3G56880'	AT3G56880	mRNA	2.26538	3.71342e-36
824871	'ARR9'	AT3G57040	mRNA	-0.677059	0.0196771
824876	'BIGYIN'	AT3G57090	mRNA	0.610852	0.00549767
824879	'AT3G57120'	AT3G57120	mRNA	1.41433	8.66277e-09
824888	'AT3G57210'	AT3G57210	mRNA	3.07362	3.90301e-06
824893	'BGL2'	AT3G57260	mRNA	0.978209	0.000596563
824894	'BG1'	AT3G57270	mRNA	3.46855	0.0141165
824895	'AT3G57280'	AT3G57280	mRNA	2.30269	5.16204e-32
824900	'ACA11'	AT3G57330	mRNA	2.8091	3.1149e-72
824905	'AT3G57380'	AT3G57380	mRNA	0.985757	0.0251857
824907	'AT3G57400'	AT3G57400	mRNA	-1.29514	4.87116e-08
824913	'AT3G57460'	AT3G57460	mRNA	3.96548	4.24143e-23
824915	'AT3G57480'	AT3G57480	mRNA	1.93632	1.02766e-11
824920	'CPK32'	AT3G57530	mRNA	3.26797	9.60183e-60
824922	'AGK2'	AT3G57550	mRNA	2.66577	3.30385e-22
824932	'AT3G57630'	AT3G57630	mRNA	2.53199	5.41654e-26
824933	'AT3G57640'	AT3G57640	mRNA	3.74766	4.06525e-22
824942	'AT3G57730'	AT3G57730	mRNA	4.00579	9.35817e-22
824943	'AT3G57740'	AT3G57740	mRNA	2.99097	1.86283e-07
824944	'AT3G57750'	AT3G57750	mRNA	1.35179	1.47301e-12
824945	'AT3G57760'	AT3G57760	mRNA	1.59283	0.000260719
824952	'AT3G57830'	AT3G57830	mRNA	-1.22015	0.0074419
824957	'AT3G57880'	AT3G57880	mRNA	1.19329	6.83427e-14
824960	'AT3G57910'	AT3G57910	mRNA	-0.741072	0.0129688
824976	'GIS'	AT3G58070	mRNA	-1.44336	0.0298009
824981	'BZIP61'	AT3G58120	mRNA	-1.22993	2.7053e-09
824991	'AT3G58220'	AT3G58220	mRNA	-1.06781	3.95345e-08
825018	'SPP1'	AT3G58490	mRNA	2.85644	3.49633e-53
825029	'AT3G58600'	AT3G58600	mRNA	1.05869	1.08266e-07
825038	'AT3G58690'	AT3G58690	mRNA	-1.00667	0.000770052
825051	'AT3G58820'	AT3G58820	mRNA	-1.37387	0.000687632
825053	'PMD1'	AT3G58840	mRNA	-0.799099	0.000824116
825054	'PAR2'	AT3G58850	mRNA	-1.13942	0.00440162
825063	'AT3G58940'	AT3G58940	mRNA	-1.01926	0.00340965
825069	'AT3G59000'	AT3G59000	mRNA	-0.919015	0.00495126
825073	'AT3G59040'	AT3G59040	mRNA	-0.638361	0.0018391
825077	'AT3G59080'	AT3G59080	mRNA	3.22115	9.61905e-53
825080	'AT3G59110'	AT3G59110	mRNA	-0.81827	0.00131038
825094	'AT3G59250'	AT3G59250	mRNA	-1.41849	0.0109586
825097	'TXR1'	AT3G59280	mRNA	0.62694	0.00129705
825098	'AT3G59290'	AT3G59290	mRNA	0.622773	0.0122213
825100	'AT3G59310'	AT3G59310	mRNA	1.20564	4.05736e-08
825104	'AT3G59350'	AT3G59350	mRNA	2.34253	0.00637679
825109	'GUN4'	AT3G59400	mRNA	-1.53182	0.00548489
825111	'CR4'	AT3G59420	mRNA	-1.07048	1.13098e-05
825126	'AT3G59570'	AT3G59570	mRNA	1.4883	9.59628e-08
825135	'AT3G59660'	AT3G59660	mRNA	1.35282	1.3878e-08
825136	'AT3G59670'	AT3G59670	mRNA	-0.618833	0.0412808
825139	'HLECRK'	AT3G59700	mRNA	3.12904	2.82203e-15
825158	'AT3G59880'	AT3G59880	mRNA	2.72353	1.95955e-30
825160	'ARGOS'	AT3G59900	mRNA	1.81899	2.38841e-05
825175	'AT3G60050'	AT3G60050	mRNA	-0.713744	0.0209968
825182	'BGLU27'	AT3G60120	mRNA	11.0283	6.71494e-12
825190	'AT3G60200'	AT3G60200	mRNA	1.78621	4.7176e-10
825192	'ATL4'	AT3G60220	mRNA	-0.836233	0.0110086
825197	'AT3G60260'	AT3G60260	mRNA	1.03576	6.70095e-08
825203	'AT3G60320'	AT3G60320	mRNA	-1.1628	3.28144e-13
825212	'AT3G60410'	AT3G60410	mRNA	0.68612	7.72073e-05
825224	'GATA4'	AT3G60530	mRNA	-0.86048	6.08011e-05
825225	'AT3G60540'	AT3G60540	mRNA	1.28774	0.00377549
825239	'AT3G60680'	AT3G60680	mRNA	1.35256	1.83952e-10
825240	'AT3G60690'	AT3G60690	mRNA	2.30777	1.30787e-13
825251	'AT3G60800'	AT3G60800	mRNA	0.62576	0.000657764
825268	'AT3G60960'	AT3G60960	mRNA	-0.633064	0.00839148
825291	'BAP1'	AT3G61190	mRNA	3.69077	2.33129e-25
825300	'AT3G61280'	AT3G61280	mRNA	1.4197	0.023721
825311	'AT3G61390'	AT3G61390	mRNA	1.98848	0.00485173
825328	'AT3G61550'	AT3G61550	mRNA	-0.766121	0.0048319
825332	'HWS'	AT3G61590	mRNA	-0.788217	0.0388576
825337	'AGP20'	AT3G61640	mRNA	1.38474	1.09009e-07
825348	'AT3G61750'	AT3G61750	mRNA	-1.13628	3.15448e-05
825349	'DL1B'	AT3G61760	mRNA	1.62916	3.27906e-10
825351	'emb1703'	AT3G61780	mRNA	-0.694955	0.000835619
825361	'CYP78A9'	AT3G61880	mRNA	-1.4141	0.037728
825362	'HB-12'	AT3G61890	mRNA	-0.961367	0.0126103
825368	'AT3G61950'	AT3G61950	mRNA	-2.06756	2.14106e-08
825371	'AT3G61980'	AT3G61980	mRNA	0.883489	0.00039194
825388	'ABCB21'	AT3G62150	mRNA	2.49058	8.75352e-37
825399	'AT3G62260'	AT3G62260	mRNA	1.59145	9.23841e-07
825401	'AT3G62280'	AT3G62280	mRNA	0.694587	0.0178472
825412	'TBL6'	AT3G62390	mRNA	-0.814324	0.00116888
825415	'BZIP53'	AT3G62420	mRNA	0.702291	0.00701616
825420	'AT3G62460'	AT3G62460	mRNA	-0.736905	0.0104598
825433	'AT3G62590'	AT3G62590	mRNA	1.24939	0.00177073
825437	'AT3G62630'	AT3G62630	mRNA	-1.22791	1.03723e-06
825439	'AT3G62650'	AT3G62650	mRNA	-0.697646	0.0176748
825446	'XT1'	AT3G62720	mRNA	1.41308	2.45399e-13
825452	'AtATG18a'	AT3G62770	mRNA	0.65815	0.000133474
825453	'AT3G62780'	AT3G62780	mRNA	1.65194	2.23234e-07
825468	'AT3G62930'	AT3G62930	mRNA	-0.904423	0.0177824
825476	'GID1B'	AT3G63010	mRNA	1.86577	1.78975e-16
825481	'EDL3'	AT3G63060	mRNA	3.32004	3.56754e-09
825493	'TKL'	AT3G63180	mRNA	-0.637664	0.00171348
825496	'AT3G63210'	AT3G63210	mRNA	-0.773452	5.30529e-07
825499	'AT3G63240'	AT3G63240	mRNA	0.783901	3.46183e-05
825506	'BIL4'	AT3G63310	mRNA	0.846716	2.20781e-07
825513	'AT3G63380'	AT3G63380	mRNA	3.43402	4.06282e-17
825517	'GG1'	AT3G63420	mRNA	1.3564	3.49022e-09
825519	'CKX6'	AT3G63440	mRNA	1.05895	0.000607455
825525	'TTA2'	AT3G63500	mRNA	1.75327	2.2528e-26
825530	'AT3G57800'	AT3G57800	mRNA	-0.833372	8.54335e-07
825532	'AGG2'	AT3G22942	mRNA	1.26273	2.03777e-15
825650	'GSL05'	AT4G03550	mRNA	1.02325	1.55269e-09
825654	'RMA1'	AT4G03510	mRNA	2.00414	1.62843e-05
825737	'RLP46'	AT4G04220	mRNA	1.14047	8.92608e-08
825754	'AT4G04340'	AT4G04340	mRNA	-0.619949	0.0139873
825757	'AT4G04370'	AT4G04370	mRNA	-0.730605	0.0382414
825778	'AT4G04480'	AT4G04480	mRNA	8.05789	7.5671e-22
825779	'CRK36'	AT4G04490	mRNA	2.36288	0.000382978
825785	'CRK39'	AT4G04540	mRNA	8.0911	1.07196e-43
825789	'CRK40'	AT4G04570	mRNA	0.763012	1.77662e-05
825804	'CPK31'	AT4G04695	mRNA	1.29251	9.17333e-06
825805	'CPK27'	AT4G04700	mRNA	1.51876	2.51376e-05
825809	'CPK23'	AT4G04740	mRNA	0.842412	0.00417751
825817	'MSRB3'	AT4G04800	mRNA	0.688737	0.00550496
825828	'PDF2'	AT4G04890	mRNA	-0.6298	9.85975e-05
825837	'AT4G04960'	AT4G04960	mRNA	1.55232	1.08758e-06
825838	'GSL1'	AT4G04970	mRNA	-0.61963	0.000112731
825843	'FBS3'	AT4G05010	mRNA	1.68749	1.38388e-05
825844	'NDB2'	AT4G05020	mRNA	0.682948	0.0498541
825847	'UBQ11'	AT4G05050	mRNA	1.05941	5.36521e-10
825880	'UBQ10'	AT4G05320	mRNA	1.09125	1.57095e-09
825892	'AT4G00238'	AT4G00238	mRNA	-0.982555	0.000856934
825893	'AT4G21445'	AT4G21445	mRNA	-1.24618	3.9534e-07
826148	'RAP2.9'	AT4G06746	mRNA	3.06687	2.81175e-13
826171	'VFB3'	AT4G07400	mRNA	0.940914	0.0116232
826301	'CSLC12'	AT4G07960	mRNA	1.0432	0.000522977
826317	'ACS11'	AT4G08040	mRNA	2.04372	1.83354e-12
826368	'ORP1C'	AT4G08180	mRNA	0.721358	0.00338272
826373	'AT4G08230'	AT4G08230	mRNA	0.60552	0.0026641
826409	'MEKK1'	AT4G08500	mRNA	1.9013	3.52977e-38
826416	'AT4G08555'	AT4G08555	mRNA	2.78947	4.60789e-10
826427	'CNGC13'	AT4G01010	mRNA	5.00007	6.85893e-137
826445	'AT4G08760'	AT4G08760	mRNA	4.15905	0.0119509
826447	'Prx37'	AT4G08770	mRNA	1.89004	1.86283e-07
826448	'AT4G08780'	AT4G08780	mRNA	1.33883	0.00405766
826456	'AT4G08850'	AT4G08850	mRNA	3.06471	1.72616e-57
826470	'CRY1'	AT4G08920	mRNA	-0.62114	0.00100867
826473	'EXO'	AT4G08950	mRNA	0.826171	0.00951648
826482	'AGP10'	AT4G09030	mRNA	0.906886	0.0247713
826496	'AT4G09150'	AT4G09150	mRNA	0.641989	0.000425557
826517	'NdhT'	AT4G09350	mRNA	-1.24228	0.00178079
826534	'AT4G09500'	AT4G09500	mRNA	-1.49173	0.00024419
826535	'CINV2'	AT4G09510	mRNA	-0.797577	0.000343381
826541	'CPK4'	AT4G09570	mRNA	2.33527	2.22583e-36
826564	'AT4G09760'	AT4G09760	mRNA	-0.868901	0.00856069
826570	'AT4G09810'	AT4G09810	mRNA	-0.730098	0.0153863
826588	'AT4G09970'	AT4G09970	mRNA	-0.755006	0.0407549
826595	'CYTC-2'	AT4G10040	mRNA	0.770251	0.0112545
826597	'AT4G10060'	AT4G10060	mRNA	-0.618796	0.000351455
826605	'AT4G10140'	AT4G10140	mRNA	0.691138	5.53373e-05
826606	'AT4G10150'	AT4G10150	mRNA	-2.84363	3.21766e-06
826632	'AT4G10400'	AT4G10400	mRNA	-1.01624	0.025044
826634	'AT4G10420'	AT4G10420	mRNA	-1.10792	0.0320437
826645	'AT4G10530'	AT4G10530	mRNA	3.05672	0.000280571
826654	'AT4G10620'	AT4G10620	mRNA	-0.600737	0.0188949
826672	'OPT7'	AT4G10770	mRNA	-0.603613	0.0221235
826673	'PLDBETA2'	AT4G00240	mRNA	1.53792	4.01584e-05
826688	'AT4G10890'	AT4G10890	mRNA	-0.585223	0.0431931
826689	'AT4G10910'	AT4G10910	mRNA	-3.37653	0.0075114
826696	'UGE5'	AT4G10960	mRNA	0.852547	0.00902646
826698	'AT4G10970'	AT4G10970	mRNA	1.14788	1.58956e-08
826701	'AT4G11000'	AT4G11000	mRNA	4.18813	7.09393e-37
826708	'WRKY41'	AT4G11070	mRNA	8.25009	5.38499e-15
826718	'AT4G11170'	AT4G11170	mRNA	5.20269	1.2681e-24
826730	'ACS6'	AT4G11280	mRNA	2.81947	7.28531e-24
826732	'AT4G11300'	AT4G11300	mRNA	2.10008	1.96241e-10
826735	'MPK5'	AT4G11330	mRNA	2.67302	2.75897e-29
826738	'RHA1B'	AT4G11360	mRNA	1.52736	2.85444e-07
826739	'RHA1A'	AT4G11370	mRNA	3.05292	1.44391e-09
826751	'CRK30'	AT4G11460	mRNA	-0.931175	0.0360476
826752	'CRK31'	AT4G11470	mRNA	7.41495	1.68793e-63
826753	'CRK32'	AT4G11480	mRNA	4.63461	7.11868e-07
826771	'AT-HSFB2B'	AT4G11660	mRNA	0.614171	0.00308854
826772	'AT4G11670'	AT4G11670	mRNA	0.793053	0.000386646
826791	'PLDGAMMA1'	AT4G11850	mRNA	3.37682	5.24867e-55
826796	'ARCK1'	AT4G11890	mRNA	4.25468	9.85449e-07
826797	'AT4G11900'	AT4G11900	mRNA	0.934002	7.88709e-05
826809	'AT4G12010'	AT4G12010	mRNA	1.24973	1.64108e-06
826810	'WRKY19'	AT4G12020	mRNA	0.588498	0.00847411
826812	'SAP7'	AT4G12040	mRNA	2.13058	3.18074e-20
826815	'AT4G12070'	AT4G12070	mRNA	1.89861	1.28747e-12
826817	'AT4G12090'	AT4G12090	mRNA	0.747331	0.0266285
826820	'SEC1B'	AT4G12120	mRNA	3.26203	1.67851e-24
826833	'GAE5'	AT4G12250	mRNA	0.765597	6.59949e-05
826839	'CYP706A4'	AT4G12300	mRNA	-0.889641	0.000688103
826840	'CYP706A5'	AT4G12310	mRNA	-1.77595	7.99853e-15
826841	'CYP706A6'	AT4G12320	mRNA	-1.90711	2.54861e-08
826848	'PME1'	AT4G12390	mRNA	-1.11529	8.32624e-08
826851	'SKU5'	AT4G12420	mRNA	-0.598517	0.000217037
826883	'AT4G12710'	AT4G12710	mRNA	1.30913	1.29902e-10
826884	'NUDT7'	AT4G12720	mRNA	4.48041	2.27105e-208
826887	'AT4G12750'	AT4G12750	mRNA	-0.960399	0.00680826
826891	'AT4G12790'	AT4G12790	mRNA	1.1422	4.20696e-18
826909	'STOMAGEN'	AT4G12970	mRNA	-1.26737	0.00253999
826910	'AT4G12980'	AT4G12980	mRNA	-1.07247	0.020512
826924	'AT4G13100'	AT4G13100	mRNA	-1.08628	2.78142e-07
826925	'AT4G13110'	AT4G13110	mRNA	1.24677	0.000472761
826932	'AT4G13180'	AT4G13180	mRNA	1.10664	2.79321e-09
826956	'YUC2'	AT4G13260	mRNA	-1.22892	0.00389424
826963	'AT4G13330'	AT4G13330	mRNA	0.772708	0.00886853
826964	'LRX3'	AT4G13340	mRNA	0.858835	0.000394263
826972	'ATCSLA15'	AT4G13410	mRNA	-0.735818	0.0292639
826983	'AMT1;1'	AT4G13510	mRNA	2.58994	7.89165e-42
826997	'AT4G13630'	AT4G13630	mRNA	-0.61954	0.0110977
827016	'AT4G13820'	AT4G13820	mRNA	3.65616	1.18111e-17
827017	'J20'	AT4G13830	mRNA	0.586946	0.0453592
827035	'AT4G13990'	AT4G13990	mRNA	-0.72457	0.0331068
827040	'SBP2'	AT4G14040	mRNA	-0.619373	0.00375887
827045	'AT4G14100'	AT4G14100	mRNA	-0.586713	0.00738496
827062	'RHF1A'	AT4G14220	mRNA	1.94595	6.34026e-32
827080	'XBAT34'	AT4G14365	mRNA	5.58224	6.37722e-67
827081	'AT4G14370'	AT4G14370	mRNA	4.77462	2.96387e-52
827085	'ACD6'	AT4G14400	mRNA	2.09364	1.75357e-11
827086	'bHLH104'	AT4G14410	mRNA	0.651489	0.0104764
827090	'AT4G14450'	AT4G14450	mRNA	7.29561	3.08295e-77
827098	'CFM3B'	AT4G14510	mRNA	-0.94747	1.02648e-08
827101	'NF-YB3'	AT4G14540	mRNA	-1.55925	2.35723e-18
827109	'MDA1'	AT4G14605	mRNA	-0.883566	0.000390956
827112	'AT4G14620'	AT4G14620	mRNA	-0.642438	0.00500665
827118	'APS3'	AT4G14680	mRNA	2.4288	6.89617e-29
827127	'AT4G14740'	AT4G14740	mRNA	-1.03884	0.000174748
827129	'AT4G14746'	AT4G14746	mRNA	0.74034	0.00128031
827130	'IQD19'	AT4G14750	mRNA	-0.755862	0.00366797
827131	'NET1B'	AT4G14760	mRNA	-0.681235	0.00408025
827146	'FdC1'	AT4G14890	mRNA	-0.88025	0.0131976
827165	'GPAT3'	AT4G01950	mRNA	1.67287	7.56903e-06
827170	'AT4G15070'	AT4G15070	mRNA	1.98355	1.02648e-08
827172	'AT4G15080'	AT4G15080	mRNA	-0.591288	0.00978718
827178	'AT4G15120'	AT4G15120	mRNA	2.41447	3.17158e-07
827179	'CCT2'	AT4G15130	mRNA	1.77578	1.6743e-08
827180	'AT4G15140'	AT4G15140	mRNA	0.76786	0.0179294
827188	'ABCG42'	AT4G15233	mRNA	4.28657	1.20667e-32
827189	'ABCG43'	AT4G15236	mRNA	4.5603	1.30598e-33
827192	'AT4G15260'	AT4G15260	mRNA	1.41488	7.71405e-07
827208	'BIA1'	AT4G15400	mRNA	0.939999	0.00059139
827212	'RTL1'	AT4G15417	mRNA	4.35622	1.18115e-19
827215	'HPL1'	AT4G15440	mRNA	-1.67676	0.00052885
827218	'AT4G15470'	AT4G15470	mRNA	0.728368	1.0773e-07
827220	'UGT84A1'	AT4G15480	mRNA	1.31194	0.000630038
827221	'UGT84A3'	AT4G15490	mRNA	-1.13447	0.00500665
827226	'PPDK'	AT4G15530	mRNA	1.27931	7.54969e-05
827227	'UMAMIT38'	AT4G15540	mRNA	-0.709554	0.0370642
827229	'IAGLU'	AT4G15550	mRNA	-1.39729	2.11974e-13
827234	'AT4G02010'	AT4G02010	mRNA	-0.790279	0.00272038
827238	'AT4G15610'	AT4G15610	mRNA	1.11907	0.000154525
827240	'AT4G15630'	AT4G15630	mRNA	-0.997704	0.000399461
827256	'AT4G15765'	AT4G15765	mRNA	-0.987321	0.00733543
827262	'AT4G15810'	AT4G15810	mRNA	-1.1417	1.05105e-05
827263	'AT4G15820'	AT4G15820	mRNA	-0.737773	0.00420205
827281	'AT4G15975'	AT4G15975	mRNA	6.71811	4.65093e-90
827284	'AT4G16000'	AT4G16000	mRNA	1.03763	0.0298594
827301	'AT4G16141'	AT4G16141	mRNA	-1.09723	6.89652e-07
827333	'SVR7'	AT4G16390	mRNA	-0.759115	0.0224403
827335	'AT4G16410'	AT4G16410	mRNA	-0.603292	0.0324177
827340	'AT4G00305'	AT4G00305	mRNA	1.56373	0.0277479
827348	'AT4G16500'	AT4G16500	mRNA	1.88599	2.92102e-11
827350	'RGF6'	AT4G16515	mRNA	-1.93391	0.00184803
827356	'AT4G16563'	AT4G16563	mRNA	-0.801343	2.74115e-05
827361	'PGSIP8'	AT4G16600	mRNA	1.26236	0.0282995
827384	'HB-2'	AT4G16780	mRNA	0.670749	0.000441731
827388	'PLA-I{beta]2'	AT4G16820	mRNA	7.81808	7.93827e-35
827391	'AT4G16840'	AT4G16840	mRNA	2.06327	3.63367e-15
827395	'RPP4'	AT4G16860	mRNA	1.66598	2.80261e-13
827397	'SNC1'	AT4G16890	mRNA	1.75901	4.76117e-20
827399	'AT4G16900'	AT4G16900	mRNA	0.660352	0.0147868
827403	'RPP5'	AT4G16950	mRNA	0.880489	0.000323905
827404	'AT4G16960'	AT4G16960	mRNA	2.21413	5.04779e-28
827407	'RLM3'	AT4G16990	mRNA	0.739392	0.00183441
827415	'AT4G17070'	AT4G17070	mRNA	1.72932	2.45789e-11
827429	'AT4G17180'	AT4G17180	mRNA	-1.08411	0.000218227
827435	'SCL13'	AT4G17230	mRNA	2.59107	4.05484e-57
827438	'GATL6'	AT4G02130	mRNA	-0.900391	2.66854e-08
827439	'AT4G17250'	AT4G17250	mRNA	1.43439	3.94867e-13
827454	'AT4G17430'	AT4G17430	mRNA	-0.814632	0.0148117
827462	'AT4G17486'	AT4G17486	mRNA	0.852957	0.00232856
827463	'ERF6'	AT4G17490	mRNA	4.47123	9.97166e-87
827464	'ERF-1'	AT4G17500	mRNA	2.59761	1.33024e-24
827469	'AT4G17540'	AT4G17540	mRNA	-0.737706	0.000171231
827481	'CBL1'	AT4G17615	mRNA	2.69229	6.42388e-20
827485	'AT4G17650'	AT4G17650	mRNA	0.980966	7.16777e-09
827486	'AT4G17660'	AT4G17660	mRNA	1.91756	0.0129792
827488	'AT4G17680'	AT4G17680	mRNA	-1.13923	0.00592407
827493	'AT4G17720'	AT4G17720	mRNA	0.747802	0.0004368
827497	'AT4G17760'	AT4G17760	mRNA	-1.1577	0.0403674
827498	'TPS5'	AT4G17770	mRNA	-0.942711	1.2285e-06
827503	'AT4G17810'	AT4G17810	mRNA	-0.887747	0.000842289
827505	'SYP42'	AT4G02195	mRNA	1.90015	1.3952e-17
827511	'MYC4'	AT4G17880	mRNA	-0.783376	0.0106478
827513	'UBP20'	AT4G17895	mRNA	0.891793	0.000160162
827514	'AT4G17900'	AT4G17900	mRNA	2.27405	2.98348e-31
827516	'AT4G02200'	AT4G02200	mRNA	3.14149	1.38045e-85
827526	'IP5PII'	AT4G18010	mRNA	0.96526	3.60233e-05
827539	'SSP4b'	AT4G18140	mRNA	1.20512	3.53385e-07
827542	'WRKY28'	AT4G18170	mRNA	4.36666	9.37489e-39
827547	'AT4G02210'	AT4G02210	mRNA	-0.787162	0.00200275
827548	'AT4G18220'	AT4G18220	mRNA	-1.24213	1.56131e-06
827551	'AT4G18250'	AT4G18250	mRNA	5.21348	2.63452e-56
827553	'TRANS11'	AT4G18270	mRNA	-1.31168	0.000257033
827555	'KAT2'	AT4G18290	mRNA	-0.728131	0.0228683
827561	'AT4G18340'	AT4G18340	mRNA	1.35311	7.07985e-09
827568	'TCP2'	AT4G18390	mRNA	-0.972317	0.000934859
827574	'RABA1e'	AT4G18430	mRNA	2.074	8.36674e-07
827586	'AT4G18540'	AT4G18540	mRNA	8.36765	4.72384e-14
827588	'AT4G18570'	AT4G18570	mRNA	-1.35779	3.10019e-09
827593	'AT4G18596'	AT4G18596	mRNA	-0.819145	0.00542757
827601	'AT4G18670'	AT4G18670	mRNA	-0.828546	0.000846129
827604	'CIPK12'	AT4G18700	mRNA	-0.691358	6.62449e-05
827605	'BIN2'	AT4G18710	mRNA	0.67322	8.6269e-06
827610	'RLP51'	AT4G18760	mRNA	-1.00718	0.000846696
827617	'OFP5'	AT4G18830	mRNA	-1.68417	0.00519118
827622	'HSF A4A'	AT4G18880	mRNA	3.43319	1.3151e-39
827623	'BEH3'	AT4G18890	mRNA	1.37108	9.22134e-10
827630	'AT4G18950'	AT4G18950	mRNA	2.96105	7.95771e-31
827635	'XTH29'	AT4G18990	mRNA	2.9783	0.00282793
827645	'AT4G19070'	AT4G19070	mRNA	-0.706975	0.00907095
827652	'AT4G19140'	AT4G19140	mRNA	1.14484	1.29706e-11
827655	'NCED4'	AT4G19170	mRNA	-2.60324	7.88477e-11
827660	'AT4G19200'	AT4G19200	mRNA	0.965314	0.000331908
827678	'AT4G19370'	AT4G19370	mRNA	1.7277	0.000134794
827687	'AT4G19460'	AT4G19460	mRNA	2.75387	4.83201e-17
827692	'AT4G19510'	AT4G19510	mRNA	1.28054	2.1915e-23
827694	'AT4G19520'	AT4G19520	mRNA	4.19423	7.53813e-101
827695	'AT4G19530'	AT4G19530	mRNA	-1.00543	0.000414743
827710	'NPR4'	AT4G19660	mRNA	0.920219	0.000116232
827716	'AT4G19720'	AT4G19720	mRNA	1.41499	0.00499371
827725	'ChiC'	AT4G19810	mRNA	0.826701	0.0224023
827734	'AT4G19880'	AT4G19880	mRNA	1.06107	0.00281172
827741	'AT4G19970'	AT4G19970	mRNA	1.84827	0.0154074
827744	'FRS1'	AT4G19990	mRNA	0.8341	0.0064422
827745	'AT4G20000'	AT4G20000	mRNA	3.62375	1.13985e-09
827753	'AT4G20080'	AT4G20080	mRNA	5.193	0.00711514
827757	'VSR7'	AT4G20110	mRNA	0.750764	0.0184868
827763	'GALS3'	AT4G20170	mRNA	1.20339	1.09508e-05
827777	'AT4G20300'	AT4G20300	mRNA	0.704254	0.00017551
827786	'LSD1'	AT4G20380	mRNA	1.09052	9.6472e-12
827794	'AT4G20460'	AT4G20460	mRNA	1.17134	0.000139123
827823	'EMB3131'	AT4G20740	mRNA	-0.661555	0.00936131
827826	'CML42'	AT4G20780	mRNA	4.59858	1.04102e-61
827831	'AT4G20830'	AT4G20830	mRNA	4.00248	1.73795e-80
827834	'AT4G20860'	AT4G20860	mRNA	3.02746	6.26622e-41
827836	'AT4G20880'	AT4G20880	mRNA	1.12733	3.71962e-08
827860	'AAT1'	AT4G21120	mRNA	3.50099	7.22905e-24
827867	'emb1417'	AT4G21190	mRNA	-1.18733	2.29288e-06
827890	'RK3'	AT4G21380	mRNA	2.12544	3.52463e-09
827891	'B120'	AT4G21390	mRNA	5.08457	2.28077e-129
827892	'CRK28'	AT4G21400	mRNA	1.79839	6.62388e-22
827893	'CRK29'	AT4G21410	mRNA	2.41233	3.84628e-46
827895	'B160'	AT4G21430	mRNA	-0.628028	0.0133245
827896	'WRKY22'	AT4G01250	mRNA	4.97902	1.72795e-94
827898	'AT4G01090'	AT4G01090	mRNA	1.82005	5.27507e-13
827902	'TBL26'	AT4G01080	mRNA	-1.69205	0.00894508
827905	'RGXT2'	AT4G01750	mRNA	3.43102	4.07502e-71
827906	'AT4G03480'	AT4G03480	mRNA	2.19417	1.91779e-06
827907	'EDA34'	AT4G00140	mRNA	3.72255	1.00123e-05
827910	'AT4G02550'	AT4G02550	mRNA	1.25807	0.000895586
827913	'AT4G03450'	AT4G03450	mRNA	5.9861	6.85408e-52
827916	'AT4G03460'	AT4G03460	mRNA	5.09319	3.26466e-28
827925	'EMB2770'	AT4G03430	mRNA	1.12957	5.87508e-07
827926	'AT4G01030'	AT4G01030	mRNA	-0.676647	0.0409974
827931	'GSTF2'	AT4G02520	mRNA	1.42485	0.00067249
827936	'CRK41'	AT4G00970	mRNA	3.23872	1.19482e-25
827938	'DFL2'	AT4G03400	mRNA	-0.980612	0.0198532
827942	'AT4G00955'	AT4G00955	mRNA	0.993287	0.000161497
827948	'MEE47'	AT4G00950	mRNA	-1.54442	1.45385e-17
827971	'BPS3'	AT4G01360	mRNA	3.65063	7.13456e-20
827987	'AT4G00895'	AT4G00895	mRNA	-0.59032	0.00927657
827995	'GIF3'	AT4G00850	mRNA	1.70449	4.97302e-14
828001	'WRKY47'	AT4G01720	mRNA	1.12844	0.00158831
828003	'AT4G03260'	AT4G03260	mRNA	0.674049	3.37843e-06
828011	'APRR8'	AT4G00760	mRNA	0.915053	1.62417e-06
828012	'AT4G01740'	AT4G01740	mRNA	1.24463	1.55941e-07
828014	'AT4G00755'	AT4G00755	mRNA	-0.68663	3.95658e-05
828015	'AT4G01350'	AT4G01350	mRNA	0.730929	0.0180927
828023	'SK32'	AT4G00720	mRNA	0.743143	8.8688e-08
828024	'XTH9'	AT4G03210	mRNA	-0.925361	0.00788551
828028	'MGP4'	AT4G01220	mRNA	-0.712664	0.00789932
828032	'AT4G02410'	AT4G02410	mRNA	2.18027	3.9313e-37
828045	'GRH1'	AT4G03190	mRNA	-0.63879	0.0198021
828053	'SAG21'	AT4G02380	mRNA	2.55885	5.76975e-24
828059	'AT4G03150'	AT4G03150	mRNA	-0.889345	0.00016406
828060	'SEC15B'	AT4G02350	mRNA	1.1528	7.88476e-08
828064	'ATPMEPCRB'	AT4G02330	mRNA	2.34658	3.56754e-09
828076	'AT4G00165'	AT4G00165	mRNA	-1.08046	0.000719641
828079	'RLK4'	AT4G00340	mRNA	-0.716788	0.000647695
828090	'RBP-DR1'	AT4G03110	mRNA	0.898223	2.12252e-09
828091	'KCO5'	AT4G01840	mRNA	-0.867182	0.00834839
828100	'AOP1'	AT4G03070	mRNA	-1.7043	2.78128e-08
828109	'AT4G01670'	AT4G01670	mRNA	-1.10071	0.0235876
828116	'BSM'	AT4G02990	mRNA	-0.604949	0.0163731
828117	'AT4G01330'	AT4G01330	mRNA	-0.922029	0.000104201
828118	'AT4G01580'	AT4G01580	mRNA	-1.21455	0.00116559
828125	'CRCK2'	AT4G00330	mRNA	1.61001	7.66131e-19
828131	'AT4G01700'	AT4G01700	mRNA	3.66763	7.61444e-32
828133	'AT4G01570'	AT4G01570	mRNA	-0.745813	0.0150511
828139	'AT4G02920'	AT4G02920	mRNA	-0.692568	0.000752369
828143	'AT4G02900'	AT4G02900	mRNA	-0.741209	0.00775282
828146	'PIT1'	AT4G02075	mRNA	1.29435	0.000760414
828149	'NTM1'	AT4G01540	mRNA	0.595824	0.0179603
828151	'MPK4'	AT4G01370	mRNA	0.744042	6.29605e-05
828166	'AT4G01410'	AT4G01410	mRNA	-1.47444	2.0119e-08
828169	'AT4G02820'	AT4G02820	mRNA	-0.768674	0.00676652
828175	'UNE10'	AT4G00050	mRNA	-1.28899	0.037604
828184	'AT4G02760'	AT4G02760	mRNA	0.585849	0.00448949
828194	'AT4G02715'	AT4G02715	mRNA	-0.690002	6.28287e-05
828217	'AT4G02630'	AT4G02630	mRNA	-1.42526	1.06843e-05
828222	'NAD-ME2'	AT4G00570	mRNA	0.805561	8.74931e-10
828228	'AT4G01870'	AT4G01870	mRNA	1.12614	0.00882144
828235	'AT4G21500'	AT4G21500	mRNA	2.56866	4.42539e-08
828236	'FBS2'	AT4G21510	mRNA	-0.912928	0.0190025
828239	'SPHK1'	AT4G21540	mRNA	0.687692	0.0282625
828241	'VPS28-1'	AT4G21560	mRNA	0.964475	5.25431e-08
828257	'AT4G21700'	AT4G21700	mRNA	0.671156	0.00777223
828262	'AT4G21740'	AT4G21740	mRNA	0.762808	0.0400215
828272	'MSRB8'	AT4G21840	mRNA	1.90909	0.000179923
828273	'MSRB9'	AT4G21850	mRNA	1.27869	2.33802e-09
828275	'AT4G21865'	AT4G21865	mRNA	1.84012	3.49176e-08
828281	'AT4G21920'	AT4G21920	mRNA	5.86141	2.09219e-43
828292	'AT4G22030'	AT4G22030	mRNA	10.351	1.40767e-14
828304	'PUX3'	AT4G22150	mRNA	-0.590037	0.00626002
828311	'KT2/3'	AT4G22200	mRNA	-1.54146	4.78978e-05
828324	'AT4G22290'	AT4G22290	mRNA	-1.0132	1.83941e-06
828342	'AT4G22470'	AT4G22470	mRNA	1.57283	0.0091228
828348	'AT4G22530'	AT4G22530	mRNA	1.42764	8.92672e-07
828349	'ORP2A'	AT4G22540	mRNA	-0.712493	0.000180491
828355	'TPPG'	AT4G22590	mRNA	1.44126	1.0293e-05
828360	'AT4G22640'	AT4G22640	mRNA	2.7813	4.37788e-08
828365	'CYP706A1'	AT4G22690	mRNA	3.0714	3.92855e-52
828367	'CYP706A2'	AT4G22710	mRNA	9.59611	3.48995e-303
828369	'AT4G22730'	AT4G22730	mRNA	-1.46539	9.7726e-05
828375	'AT4G22760'	AT4G22760	mRNA	-1.10088	0.0418419
828377	'ACR7'	AT4G22780	mRNA	1.83909	2.33556e-09
828381	'AT4G22820'	AT4G22820	mRNA	1.02965	3.75818e-06
828391	'NYE1'	AT4G22920	mRNA	0.918114	3.71891e-05
828395	'AT4G22960'	AT4G22960	mRNA	3.68342	2.00848e-06
828397	'AT4G22980'	AT4G22980	mRNA	1.84097	1.30386e-08
828398	'AT4G22990'	AT4G22990	mRNA	-0.63485	0.00491289
828400	'UTR2'	AT4G23010	mRNA	1.88479	7.39961e-12
828401	'TRM11'	AT4G23020	mRNA	-1.3961	0.000265272
828402	'AT4G23030'	AT4G23030	mRNA	5.68805	6.62535e-54
828413	'CRK6'	AT4G23140	mRNA	1.7128	0.0124294
828414	'CRK7'	AT4G23150	mRNA	3.14955	5.91452e-07
828416	'EP1'	AT4G23170	mRNA	3.10661	3.67128e-19
828417	'CRK10'	AT4G23180	mRNA	3.83544	1.30445e-92
828418	'CRK11'	AT4G23190	mRNA	4.78569	9.91747e-62
828419	'CRK12'	AT4G23200	mRNA	2.93642	8.58473e-20
828420	'CRK13'	AT4G23210	mRNA	3.11879	1.66036e-09
828421	'CRK14'	AT4G23220	mRNA	4.49262	3.21313e-51
828424	'EMB1290'	AT4G23250	mRNA	1.75296	3.4621e-21
828425	'CRK18'	AT4G23260	mRNA	1.30063	2.02702e-05
828426	'CRK19'	AT4G23270	mRNA	2.72107	1.9444e-19
828427	'CRK20'	AT4G23280	mRNA	6.06367	9.16061e-32
828428	'CRK21'	AT4G23290	mRNA	-0.654133	0.00757146
828429	'CRK22'	AT4G23300	mRNA	-1.08434	0.000742467
828430	'CRK23'	AT4G23310	mRNA	3.59601	1.28838e-06
828431	'CRK24'	AT4G23320	mRNA	3.99279	4.75656e-10
828444	'AIRP1'	AT4G23450	mRNA	0.884716	0.0139913
828445	'AT4G23460'	AT4G23460	mRNA	0.76926	9.47271e-10
828446	'AT4G23470'	AT4G23470	mRNA	1.71865	1.12318e-42
828455	'WRKY29'	AT4G23550	mRNA	2.93628	6.16051e-10
828457	'SGT1A'	AT4G23570	mRNA	2.42755	1.20802e-43
828461	'AT4G23610'	AT4G23610	mRNA	4.35349	3.74923e-17
828470	'CHX17'	AT4G23700	mRNA	3.33653	3.07602e-17
828477	'AT4G23770'	AT4G23770	mRNA	-1.27443	0.00111351
828481	'WRKY53'	AT4G23810	mRNA	3.2918	1.52958e-26
828484	'LACS4'	AT4G23850	mRNA	1.27394	7.98454e-12
828486	'AT4G23870'	AT4G23870	mRNA	-1.11197	0.000712775
828487	'AT4G23880'	AT4G23880	mRNA	-0.954014	0.0305821
828489	'NdhS'	AT4G23890	mRNA	-0.648323	0.0040409
828492	'UGE2'	AT4G23920	mRNA	0.590044	0.0317337
828499	'CSLG3'	AT4G23990	mRNA	-1.21594	0.00432936
828501	'CSLG1'	AT4G24010	mRNA	-1.42315	0.0266301
828511	'AT4G24110'	AT4G24110	mRNA	5.18113	1.39814e-40
828512	'YSL1'	AT4G24120	mRNA	-1.1167	0.00278989
828516	'AT4G24160'	AT4G24160	mRNA	3.0199	6.28593e-110
828521	'AT4G24200'	AT4G24200	mRNA	0.616415	0.00052885
828524	'ACBP3'	AT4G24230	mRNA	1.85426	4.73961e-08
828525	'WRKY7'	AT4G24240	mRNA	1.07049	1.18962e-07
828532	'AT4G24290'	AT4G24290	mRNA	1.22187	2.27597e-07
828534	'AT4G24310'	AT4G24310	mRNA	2.51173	1.66103e-15
828540	'AT4G24380'	AT4G24380	mRNA	2.82818	1.26358e-39
828542	'CIPK8'	AT4G24400	mRNA	1.55731	2.06549e-08
828553	'CER2'	AT4G24510	mRNA	-0.919787	1.14341e-08
828559	'DIC2'	AT4G24570	mRNA	5.68215	7.65546e-74
828568	'HB22'	AT4G24660	mRNA	-1.40295	1.28893e-06
828572	'AT4G24700'	AT4G24700	mRNA	-1.62678	0.0160883
828575	'AT4G24730'	AT4G24730	mRNA	0.809536	0.000347256
828581	'AT4G24790'	AT4G24790	mRNA	-0.82273	0.0391303
828584	'AT4G24810'	AT4G24810	mRNA	-1.29129	5.3461e-07
828594	'AT4G24920'	AT4G24920	mRNA	1.38179	9.28736e-10
828599	'AT4G24970'	AT4G24970	mRNA	1.57368	9.23442e-11
828605	'AT4G25020'	AT4G25020	mRNA	1.60742	0.000166773
828606	'AT4G25030'	AT4G25030	mRNA	2.58231	4.79274e-40
828610	'AT4G25070'	AT4G25070	mRNA	1.48443	2.3656e-07
828614	'MC2'	AT4G25110	mRNA	2.40659	4.77671e-14
828620	'AT4G25170'	AT4G25170	mRNA	0.754953	0.0272289
828624	'AT4G25210'	AT4G25210	mRNA	0.862068	3.2635e-08
828626	'RIN2'	AT4G25230	mRNA	0.749078	4.15849e-08
828638	'SHB1'	AT4G25350	mRNA	3.717	2.63208e-33
828642	'AT4G25390'	AT4G25390	mRNA	2.30479	6.6173e-38
828645	'GA20OX1'	AT4G25420	mRNA	-2.21377	6.40381e-05
828651	'CBF2'	AT4G25470	mRNA	-1.25501	0.0421944
828665	'AT4G25600'	AT4G25600	mRNA	-0.752294	0.0383464
828669	'DTX35'	AT4G25640	mRNA	0.662555	0.030199
828672	'AT4G25670'	AT4G25670	mRNA	1.50935	1.45784e-14
828676	'AT4G25710'	AT4G25710	mRNA	1.02005	0.00362427
828677	'QC'	AT4G25720	mRNA	1.45437	1.11768e-07
828683	'AT4G25780'	AT4G25780	mRNA	-2.90597	8.69145e-13
828686	'XTR6'	AT4G25810	mRNA	2.72531	2.36896e-12
828689	'AT4G25835'	AT4G25835	mRNA	-0.913464	1.41026e-06
828696	'AT4G25900'	AT4G25900	mRNA	2.54665	9.18804e-22
828697	'NFU3'	AT4G25910	mRNA	-0.826751	6.22701e-05
828700	'AT4G25940'	AT4G25940	mRNA	1.72444	4.49324e-18
828705	'CIL'	AT4G25990	mRNA	-0.910725	0.00784621
828712	'AT4G26060'	AT4G26060	mRNA	1.21085	1.88253e-05
828713	'MEK1'	AT4G26070	mRNA	1.6696	7.02315e-11
828714	'ABI1'	AT4G26080	mRNA	0.884092	7.13037e-05
828715	'RPS2'	AT4G26090	mRNA	0.661403	0.0014068
828718	'AT4G26120'	AT4G26120	mRNA	2.56633	4.65523e-15
828719	'AT4G26130'	AT4G26130	mRNA	-0.753995	0.0263721
828726	'ACS7'	AT4G26200	mRNA	3.04067	0.0014498
828732	'MIOX4'	AT4G26260	mRNA	1.65303	0.03259
828746	'AT4G26400'	AT4G26400	mRNA	2.25282	4.49833e-44
828749	'CSN6B'	AT4G26430	mRNA	-0.626815	0.0232485
828758	'FBA7'	AT4G26520	mRNA	-1.59374	1.05194e-08
828760	'AT4G26540'	AT4G26540	mRNA	-1.05742	3.21542e-06
828776	'SHV3'	AT4G26690	mRNA	0.681275	0.000300834
828782	'EXT-like'	AT4G26750	mRNA	0.991982	2.84333e-11
828798	'AT4G26910'	AT4G26910	mRNA	1.06014	6.07399e-07
828805	'ACO2'	AT4G26970	mRNA	0.724389	0.000287911
828832	'AT4G27240'	AT4G27240	mRNA	-0.934221	0.000121813
828836	'AT4G27280'	AT4G27280	mRNA	3.54115	6.29568e-30
828837	'AT4G27290'	AT4G27290	mRNA	1.29119	0.00149202
828838	'AT4G27300'	AT4G27300	mRNA	2.73995	5.16858e-24
828839	'BBX28'	AT4G27310	mRNA	0.845414	0.00807645
828843	'AT4G27350'	AT4G27350	mRNA	1.69668	4.13158e-16
828856	'RMA3'	AT4G27470	mRNA	0.882596	2.13395e-05
828857	'AT4G27480'	AT4G27480	mRNA	1.12812	0.0102315
828859	'PPI1'	AT4G27500	mRNA	1.20002	2.72386e-10
828870	'AT4G27595'	AT4G27595	mRNA	-0.786379	0.000488997
828885	'CYP709B3'	AT4G27710	mRNA	-0.635563	0.00616923
828895	'BGLU9'	AT4G27820	mRNA	-0.9976	0.00224344
828897	'AT4G27840'	AT4G27840	mRNA	-1.44202	1.56673e-09
828903	'AT4G27900'	AT4G27900	mRNA	-0.937507	0.00501489
828909	'UBC9'	AT4G27960	mRNA	0.679281	1.82062e-08
828910	'SLAH2'	AT4G27970	mRNA	2.76264	2.73803e-17
828911	'AT4G27980'	AT4G27980	mRNA	3.18573	2.83809e-08
828924	'AT4G28085'	AT4G28085	mRNA	5.41944	2.17784e-75
828926	'AT4G28100'	AT4G28100	mRNA	-0.919717	0.0388156
828929	'AT4G28140'	AT4G28140	mRNA	4.98404	2.99098e-09
828930	'AT4G28150'	AT4G28150	mRNA	1.42302	0.000762352
828934	'ULT1'	AT4G28190	mRNA	-0.645068	0.00972876
828946	'AT4G28310'	AT4G28310	mRNA	-0.895269	0.000726129
828949	'AT4G28340'	AT4G28340	mRNA	3.91827	0.0294914
828950	'AT4G28350'	AT4G28350	mRNA	5.34563	3.80893e-61
828955	'AAC3'	AT4G28390	mRNA	0.873798	0.00305941
828957	'AT4G28400'	AT4G28400	mRNA	2.01629	5.11913e-22
[truncated: 2,251 more rows]

## Sheet: Col-0 (f v m) GO biol proc.
GO ID	GO Description	p-value	corr. p-value	cluster frequency	total frequency	AGI
6468	protein amino acid phosphorylation	2.5128e-53	4.895e-50	303/3348 9.0%	842/22304 3.7%	AT5G46330 AT4G04960 AT4G01330 AT1G61360 AT5G41680 AT1G14370 AT5G16000 AT4G39270 AT1G16670 AT1G34300 AT1G34420 AT1G25390 AT1G11300 AT2G46850 AT1G54820 AT4G27290 AT1G51790 AT5G45800 AT3G50530 AT2G31800 AT1G79680 AT4G02410 AT4G23250 AT3G49670 AT5G16590 AT2G13800 AT1G61370 AT5G20050 AT1G07150 AT3G57730 AT5G66850 AT3G59110 AT1G67470 AT2G02800 AT5G10020 AT2G17290 AT3G09780 AT3G53810 AT2G28970 AT3G28040…
6796	phosphate metabolic process	3.1699e-51	2.6704e-48	331/3348 9.8%	979/22304 4.3%	AT1G07160 AT5G46330 AT4G04960 AT4G01330 AT1G61360 AT5G41680 AT1G14370 AT5G16000 AT4G39270 AT1G16670 AT1G34300 AT1G34420 AT1G25390 AT1G11300 AT4G39940 AT2G46850 AT1G54820 AT4G26080 AT4G27290 AT1G51790 AT5G45800 AT3G50530 AT2G31800 AT1G79680 AT4G02410 AT4G23250 AT3G49670 AT5G16590 AT2G13800 AT1G61370 AT5G20050 AT1G07150 AT3G57730 AT5G66850 AT3G59110 AT1G67470 AT2G02800 AT5G10020 AT2G17290 AT3G09780…
6793	phosphorus metabolic process	4.1125e-51	2.6704e-48	331/3348 9.8%	980/22304 4.3%	AT1G07160 AT5G46330 AT4G04960 AT4G01330 AT1G61360 AT5G41680 AT1G14370 AT5G16000 AT4G39270 AT1G16670 AT1G34300 AT1G34420 AT1G25390 AT1G11300 AT4G39940 AT2G46850 AT1G54820 AT4G26080 AT4G27290 AT1G51790 AT5G45800 AT3G50530 AT2G31800 AT1G79680 AT4G02410 AT4G23250 AT3G49670 AT5G16590 AT2G13800 AT1G61370 AT5G20050 AT1G07150 AT3G57730 AT5G66850 AT3G59110 AT1G67470 AT2G02800 AT5G10020 AT2G17290 AT3G09780…
16310	phosphorylation	1.0577e-49	5.1508e-47	312/3348 9.3%	910/22304 4.0%	AT5G46330 AT4G04960 AT4G01330 AT1G61360 AT5G41680 AT1G14370 AT5G16000 AT4G39270 AT1G16670 AT1G34300 AT1G34420 AT1G25390 AT1G11300 AT4G39940 AT2G46850 AT1G54820 AT4G27290 AT1G51790 AT5G45800 AT3G50530 AT2G31800 AT1G79680 AT4G02410 AT4G23250 AT3G49670 AT5G16590 AT2G13800 AT1G61370 AT5G20050 AT1G07150 AT3G57730 AT5G66850 AT3G59110 AT1G67470 AT2G02800 AT5G10020 AT2G17290 AT3G09780 AT3G53810 AT2G28970…
50896	response to stimulus	2.0355e-48	7.9303e-46	770/3348 22.9%	3207/22304 14.3%	AT4G25420 AT3G08670 AT5G62020 AT1G72930 AT3G17390 AT3G20310 AT1G61800 AT2G23170 AT1G53170 AT4G34131 AT5G13080 AT3G11840 AT1G06180 AT4G26520 AT5G17680 AT5G16590 AT3G19580 AT1G70520 AT1G69530 AT2G16870 AT1G72940 AT1G11310 AT4G33050 AT5G06320 AT5G53550 AT1G78000 AT1G01720 AT4G02520 AT4G23260 AT1G57560 AT3G55880 AT5G43760 AT1G30040 AT1G59740 AT4G35480 AT4G34150 AT1G69780 AT4G34390 AT1G19250 AT3G07370…
10200	response to chitin	7.6054e-48	2.4692e-45	82/3348 2.4%	104/22304 0.4%	AT3G05200 AT5G47220 AT5G49520 AT3G23230 AT3G55980 AT5G62020 AT1G32640 AT1G71520 AT2G38470 AT2G35000 AT4G01250 AT4G18880 AT4G17230 AT3G53600 AT4G34410 AT1G80840 AT5G03720 AT3G18710 AT5G25910 AT3G11840 AT3G56400 AT3G50260 AT1G62300 AT2G35930 AT2G33710 AT3G19580 AT4G28140 AT4G29110 AT5G47230 AT1G51700 AT2G37430 AT4G33050 AT1G27730 AT3G15210 AT4G17500 AT2G23320 AT3G45640 AT4G23810 AT4G31550 AT1G42990…
43687	post-translational protein modification	4.1055e-47	1.1425e-44	348/3348 10.3%	1093/22304 4.9%	AT1G07160 AT5G46330 AT4G04960 AT4G01330 AT1G61360 AT5G41680 AT1G14370 AT5G16000 AT4G39270 AT1G16670 AT1G34300 AT1G34420 AT1G25390 AT1G11300 AT4G36550 AT2G46850 AT1G54820 AT4G26080 AT4G27290 AT1G51790 AT5G45800 AT3G50530 AT2G31800 AT1G79680 AT3G11840 AT4G02410 AT4G23250 AT3G49670 AT5G16590 AT2G13800 AT1G61370 AT5G20050 AT1G07150 AT3G57730 AT5G66850 AT3G59110 AT1G67470 AT2G02800 AT5G10020 AT2G17290…
6952	defense response	1.7099e-44	4.1637e-42	237/3348 7.0%	637/22304 2.8%	AT5G45000 AT5G46330 AT5G46450 AT1G72930 AT5G57220 AT3G44400 AT4G14400 AT2G42010 AT3G11840 AT3G45290 AT2G26560 AT3G56400 AT5G17680 AT1G65850 AT2G16870 AT1G72940 AT1G11310 AT5G45250 AT4G39950 AT1G02930 AT5G61600 AT5G06320 AT4G26090 AT1G51660 AT4G23810 AT4G31550 AT4G19520 AT4G39030 AT4G02520 AT3G28740 AT5G15130 AT1G59620 AT5G45260 AT5G46350 AT5G46470 AT3G57260 AT5G64900 AT5G04230 AT1G19250 AT5G64905…
6464	protein modification process	3.6928e-43	7.9929e-41	371/3348 11.0%	1241/22304 5.5%	AT1G12990 AT1G07160 AT5G46330 AT4G04960 AT4G01330 AT1G61360 AT3G29010 AT5G41680 AT1G14370 AT5G16000 AT4G39270 AT1G16670 AT1G34300 AT1G34420 AT1G25390 AT1G11300 AT4G36550 AT2G46850 AT1G54820 AT4G26080 AT4G27290 AT1G51790 AT5G45800 AT3G50530 AT2G31800 AT1G79680 AT3G11840 AT4G02410 AT4G23250 AT3G49670 AT5G16590 AT2G13800 AT1G61370 AT5G20050 AT1G07150 AT3G57730 AT5G66850 AT3G59110 AT1G67470 AT2G02800…
9743	response to carbohydrate stimulus	3.8162e-40	7.434e-38	103/3348 3.0%	177/22304 0.7%	AT3G05200 AT4G30850 AT5G62020 AT1G32640 AT1G74670 AT1G61800 AT4G17230 AT4G34410 AT1G80840 AT5G03720 AT5G25910 AT3G11840 AT3G56400 AT3G50260 AT2G33710 AT3G19580 AT4G28140 AT4G29110 AT1G51700 AT2G19860 AT4G33050 AT1G27730 AT4G17500 AT2G23320 AT4G23810 AT4G31550 AT5G10380 AT3G44350 AT2G44840 AT5G03730 AT4G11360 AT5G67450 AT2G13790 AT1G31930 AT2G21210 AT4G35480 AT5G08790 AT3G46600 AT1G69780 AT4G34390…
6955	immune response	6.7492e-38	1.1952e-35	130/3348 3.8%	272/22304 1.2%	AT5G45000 AT5G46450 AT3G52430 AT1G72930 AT1G74710 AT1G28380 AT3G44400 AT1G72890 AT3G20600 AT4G14400 AT4G36150 AT3G44480 AT2G42010 AT3G11840 AT2G26560 AT3G56400 AT4G20380 AT5G17680 AT1G65850 AT1G31540 AT2G16870 AT1G72940 AT5G45090 AT1G11310 AT5G45250 AT1G27180 AT5G06320 AT4G26090 AT1G51660 AT3G46530 AT4G23810 AT2G40000 AT4G19520 AT4G16890 AT5G18360 AT5G46510 AT3G25510 AT5G15410 AT1G29690 AT1G56510…
2376	immune system process	9.4121e-38	1.5279e-35	133/3348 3.9%	283/22304 1.2%	AT5G45000 AT5G46450 AT3G52430 AT1G72930 AT1G74710 AT1G28380 AT3G44400 AT1G72890 AT3G20600 AT4G14400 AT4G36150 AT3G44480 AT2G42010 AT3G11840 AT2G26560 AT3G56400 AT4G20380 AT5G17680 AT1G65850 AT1G31540 AT2G16870 AT1G72940 AT5G45090 AT1G11310 AT5G45250 AT1G27180 AT5G06320 AT4G26090 AT1G51660 AT3G46530 AT4G23810 AT2G40000 AT4G19520 AT4G16890 AT5G18360 AT5G46510 AT3G25510 AT5G15410 AT1G29690 AT1G56510…
10033	response to organic substance	1.2999e-37	1.9478e-35	314/3348 9.3%	1037/22304 4.6%	AT3G59900 AT4G25420 AT3G22060 AT3G23030 AT4G34810 AT1G61120 AT5G62020 AT5G46570 AT3G57040 AT5G25190 AT1G74430 AT1G74670 AT4G14400 AT3G20310 AT3G60690 AT4G26080 AT1G61800 AT4G17230 AT2G23170 AT5G01540 AT5G03720 AT1G53170 AT3G11840 AT1G06180 AT3G56400 AT5G51810 AT3G19580 AT4G28140 AT1G69530 AT4G29110 AT4G33050 AT4G03190 AT2G17290 AT4G23810 AT4G31550 AT5G10380 AT5G01550 AT3G46130 AT5G03730 AT4G11360…
45087	innate immune response	2.8868e-35	4.0167e-33	122/3348 3.6%	257/22304 1.1%	AT5G45000 AT5G46450 AT3G52430 AT1G72930 AT1G74710 AT1G28380 AT3G44400 AT1G72890 AT3G20600 AT4G14400 AT4G36150 AT3G44480 AT2G42010 AT2G26560 AT3G56400 AT4G20380 AT5G17680 AT1G65850 AT1G31540 AT2G16870 AT1G72940 AT5G45090 AT1G11310 AT5G45250 AT1G27180 AT4G26090 AT1G51660 AT3G46530 AT4G23810 AT2G40000 AT4G19520 AT4G16890 AT5G18360 AT5G46510 AT3G25510 AT5G15410 AT1G56510 AT5G45260 AT1G52900 AT3G57260…
43412	macromolecule modification	7.4465e-35	9.6706e-33	378/3348 11.2%	1378/22304 6.1%	AT1G12990 AT1G07160 AT5G46330 AT4G04960 AT4G01330 AT1G61360 AT3G29010 AT5G41680 AT1G14370 AT5G16000 AT4G39270 AT1G16670 AT1G34300 AT1G34420 AT1G25390 AT1G11300 AT4G36550 AT2G46850 AT1G54820 AT4G26080 AT1G20370 AT4G27290 AT1G51790 AT5G45800 AT3G50530 AT2G31800 AT1G79680 AT3G11840 AT4G02410 AT4G23250 AT3G49670 AT5G16590 AT2G13800 AT1G61370 AT5G20050 AT1G07150 AT3G57730 AT5G66850 AT3G59110 AT1G67470…
23052	signaling	3.6055e-31	4.3897e-29	295/3348 8.8%	1023/22304 4.5%	AT5G45000 AT4G25420 AT5G46330 AT5G46450 AT1G72930 AT2G20900 AT3G21650 AT5G46570 AT3G57040 AT5G25190 AT1G74670 AT3G20310 AT5G52210 AT5G45800 AT5G01540 AT1G53170 AT3G56400 AT5G45130 AT5G17680 AT3G49670 AT5G16590 AT1G65850 AT5G43870 AT2G16870 AT1G72940 AT5G45250 AT2G17290 AT1G51660 AT4G30340 AT4G19520 AT2G28970 AT5G01550 AT3G28040 AT5G03730 AT4G18430 AT5G47200 AT4G08500 AT1G66150 AT1G31930 AT5G07070…
6950	response to stress	6.2511e-30	7.163e-28	456/3348 13.6%	1853/22304 8.3%	AT3G08670 AT1G72930 AT3G17390 AT3G44400 AT4G14400 AT3G20310 AT5G13080 AT3G11840 AT2G26560 AT1G06180 AT3G56400 AT4G26520 AT5G17680 AT3G19580 AT2G17840 AT2G16870 AT1G72940 AT5G26030 AT1G11310 AT5G24090 AT4G39950 AT1G02930 AT5G06320 AT1G78000 AT1G01720 AT4G02520 AT1G59860 AT3G55880 AT5G15130 AT1G59620 AT5G43760 AT5G64100 AT4G34150 AT5G04230 AT1G19250 AT3G07370 AT4G29810 AT4G23270 AT1G59870 AT3G21780…
9607	response to biotic stimulus	6.6744e-29	7.2231e-27	186/3348 5.5%	550/22304 2.4%	AT5G46330 AT5G24540 AT1G37130 AT3G52430 AT1G10170 AT1G74710 AT5G57220 AT3G20600 AT4G14400 AT5G61210 AT1G61800 AT3G44480 AT4G34410 AT1G80840 AT3G13100 AT2G06050 AT4G34131 AT5G25910 AT2G42010 AT2G26560 AT3G17700 AT3G56400 AT3G50260 AT4G20380 AT5G16590 AT3G10800 AT1G33960 AT2G37630 AT1G11310 AT5G45250 AT4G39950 AT1G02930 AT5G61600 AT4G03190 AT5G06320 AT5G53550 AT4G26090 AT1G51660 AT3G46530 AT4G23810…
51707	response to other organism	1.7733e-28	1.8181e-26	180/3348 5.3%	528/22304 2.3%	AT5G46330 AT5G24540 AT1G37130 AT3G52430 AT1G10170 AT1G74710 AT5G57220 AT3G20600 AT4G14400 AT5G61210 AT1G61800 AT3G44480 AT4G34410 AT1G80840 AT3G13100 AT2G06050 AT4G34131 AT5G25910 AT2G42010 AT2G26560 AT3G17700 AT3G56400 AT3G50260 AT4G20380 AT5G16590 AT1G33960 AT2G37630 AT1G11310 AT5G45250 AT4G39950 AT1G02930 AT5G61600 AT4G03190 AT5G06320 AT5G53550 AT4G26090 AT1G51660 AT3G46530 AT4G23810 AT2G38290…
42221	response to chemical stimulus	3.3178e-28	3.2316e-26	423/3348 12.6%	1710/22304 7.6%	AT3G59900 AT4G25420 AT3G08670 AT5G62020 AT5G25190 AT4G14400 AT3G20310 AT1G61800 AT2G23170 AT1G53170 AT3G11840 AT2G26560 AT1G06180 AT3G56400 AT4G26520 AT3G19580 AT2G17840 AT1G70520 AT1G69530 AT5G26030 AT1G68560 AT5G24090 AT4G33050 AT1G02930 AT4G11360 AT4G38860 AT4G02520 AT4G23260 AT1G57560 AT1G70410 AT5G64100 AT4G35480 AT3G46600 AT1G69780 AT4G34390 AT3G07370 AT2G46270 AT5G45820 AT4G24120 AT4G01540…
8219	cell death	1.2282e-26	1.0875e-24	96/3348 2.8%	209/22304 0.9%	AT1G63740 AT3G48090 AT5G46450 AT4G08920 AT1G08450 AT4G23280 AT5G44870 AT1G61560 AT1G59124 AT1G28380 AT2G39200 AT1G17600 AT5G02190 AT3G14470 AT3G44400 AT1G72890 AT3G20600 AT4G14400 AT5G66900 AT4G16900 AT5G62100 AT4G36150 AT1G50180 AT3G45290 AT2G26560 AT4G12020 AT1G08720 AT1G02860 AT3G54420 AT4G20380 AT1G63750 AT5G17680 AT4G23170 AT1G65850 AT1G56540 AT1G31540 AT1G58400 AT2G16870 AT1G11310 AT5G45250…
16265	death	1.2282e-26	1.0875e-24	96/3348 2.8%	209/22304 0.9%	AT1G63740 AT3G48090 AT5G46450 AT4G08920 AT1G08450 AT4G23280 AT5G44870 AT1G61560 AT1G59124 AT1G28380 AT2G39200 AT1G17600 AT5G02190 AT3G14470 AT3G44400 AT1G72890 AT3G20600 AT4G14400 AT5G66900 AT4G16900 AT5G62100 AT4G36150 AT1G50180 AT3G45290 AT2G26560 AT4G12020 AT1G08720 AT1G02860 AT3G54420 AT4G20380 AT1G63750 AT5G17680 AT4G23170 AT1G65850 AT1G56540 AT1G31540 AT1G58400 AT2G16870 AT1G11310 AT5G45250…
12501	programmed cell death	1.8557e-23	1.5717e-21	82/3348 2.4%	176/22304 0.7%	AT1G63740 AT3G48090 AT5G46450 AT4G08920 AT1G08450 AT4G23280 AT5G44870 AT1G59124 AT1G28380 AT1G17600 AT5G02190 AT3G14470 AT3G44400 AT1G72890 AT3G20600 AT5G66900 AT4G16900 AT5G62100 AT4G36150 AT1G50180 AT2G26560 AT4G12020 AT1G02860 AT3G54420 AT4G20380 AT1G63750 AT5G17680 AT4G23170 AT1G65850 AT1G56540 AT1G31540 AT1G58400 AT2G16870 AT5G45250 AT1G59218 AT4G23210 AT2G19860 AT1G27180 AT5G45050 AT4G12010…
51704	multi-organism process	7.6752e-23	6.2297e-21	204/3348 6.0%	694/22304 3.1%	AT5G46330 AT5G24540 AT1G37130 AT1G11300 AT5G57220 AT4G14400 AT4G27290 AT1G61800 AT3G13100 AT2G06050 AT4G34131 AT2G42010 AT2G26560 AT3G17700 AT3G56400 AT5G16590 AT1G61370 AT1G11310 AT5G45250 AT4G39950 AT1G02930 AT5G61600 AT4G03190 AT5G06320 AT5G53550 AT4G26090 AT1G51660 AT4G23810 AT4G31550 AT4G39030 AT4G02520 AT3G28740 AT1G59740 AT5G45260 AT5G46350 AT5G46470 AT3G57260 AT1G19250 AT4G32650 AT4G29810…
65007	biological regulation	2.3216e-21	1.809e-19	671/3348 20.0%	3243/22304 14.5%	AT3G59900 AT4G25420 AT1G32240 AT1G72930 AT5G65410 AT2G16400 AT2G20900 AT1G68550 AT3G21650 AT1G68670 AT5G25190 AT4G39940 AT3G20310 AT1G19270 AT5G52210 AT1G61800 AT2G31800 AT3G10870 AT2G23170 AT2G40750 AT1G53170 AT5G13080 AT1G06180 AT3G56400 AT5G17680 AT1G55370 AT5G43630 AT5G43870 AT1G68200 AT5G66730 AT1G69530 AT5G65640 AT3G17040 AT2G16870 AT2G37590 AT1G72940 AT1G11310 AT4G39950 AT3G10760 AT1G24625…
23046	signaling process	7.5432e-21	5.4423e-19	166/3348 4.9%	541/22304 2.4%	AT5G45000 AT4G00760 AT3G26020 AT5G46450 AT5G42010 AT1G72930 AT1G73500 AT3G21650 AT3G57040 AT5G25190 AT1G33610 AT1G72890 AT3G20310 AT4G36150 AT1G17250 AT5G52210 AT1G53170 AT5G25910 AT5G45130 AT5G17680 AT5G42140 AT1G65850 AT5G43870 AT1G31540 AT2G16870 AT1G72940 AT5G45090 AT5G66330 AT1G27180 AT1G33600 AT1G01560 AT1G51660 AT4G13820 AT4G19520 AT2G44840 AT3G56800 AT4G18430 AT5G47960 AT5G18360 AT5G47200…
23060	signal transmission	7.5432e-21	5.4423e-19	166/3348 4.9%	541/22304 2.4%	AT5G45000 AT4G00760 AT3G26020 AT5G46450 AT5G42010 AT1G72930 AT1G73500 AT3G21650 AT3G57040 AT5G25190 AT1G33610 AT1G72890 AT3G20310 AT4G36150 AT1G17250 AT5G52210 AT1G53170 AT5G25910 AT5G45130 AT5G17680 AT5G42140 AT1G65850 AT5G43870 AT1G31540 AT2G16870 AT1G72940 AT5G45090 AT5G66330 AT1G27180 AT1G33600 AT1G01560 AT1G51660 AT4G13820 AT4G19520 AT2G44840 AT3G56800 AT4G18430 AT5G47960 AT5G18360 AT5G47200…
50794	regulation of cellular process	9.6246e-20	6.696e-18	525/3348 15.6%	2448/22304 10.9%	AT3G59900 AT1G32240 AT1G72930 AT5G65410 AT2G16400 AT2G20900 AT1G68550 AT3G21650 AT1G68670 AT5G25190 AT4G39940 AT3G20310 AT5G52210 AT1G61800 AT2G31800 AT2G40750 AT1G53170 AT5G13080 AT1G06180 AT3G56400 AT5G17680 AT5G43630 AT5G43870 AT1G68200 AT5G66730 AT5G65640 AT3G17040 AT2G16870 AT2G37590 AT1G72940 AT3G10760 AT1G24625 AT1G79330 AT1G01720 AT1G77390 AT1G57560 AT5G15130 AT2G41940 AT1G70410 AT2G19810…
9620	response to fungus	1.9555e-18	1.3135e-16	69/3348 2.0%	156/22304 0.6%	AT1G37130 AT1G61560 AT5G64120 AT1G74710 AT2G38470 AT2G35000 AT4G03550 AT2G39200 AT4G01370 AT5G57220 AT3G20600 AT5G38900 AT5G13320 AT3G44480 AT4G34410 AT1G80840 AT2G06050 AT4G16860 AT5G25910 AT1G08720 AT3G56400 AT5G16590 AT3G49110 AT3G24550 AT3G19260 AT5G64750 AT2G37630 AT1G11310 AT1G64280 AT4G34460 AT5G61600 AT1G45145 AT5G47910 AT3G52400 AT4G31800 AT3G09940 AT3G49120 AT2G34930 AT2G39660 AT1G56510…
9814	defense response, incompatible interaction	1.4067e-17	9.1343e-16	53/3348 1.5%	105/22304 0.4%	AT5G26920 AT3G48090 AT3G52430 AT1G61560 AT1G74710 AT2G39200 AT4G01370 AT3G20600 AT5G38900 AT4G14400 AT4G11850 AT5G13320 AT3G44480 AT5G13160 AT4G16860 AT2G42010 AT1G02860 AT3G56400 AT4G20380 AT1G66340 AT1G11310 AT1G64280 AT4G34460 AT1G51660 AT3G46530 AT4G23810 AT2G40000 AT4G16890 AT1G56510 AT5G45260 AT3G21630 AT3G57260 AT1G02920 AT2G44490 AT1G19250 AT3G63420 AT4G29810 AT5G45110 AT1G59870 AT3G49530…
7165	signal transduction	2.6935e-17	1.6926e-15	144/3348 4.3%	480/22304 2.1%	AT5G45000 AT3G26020 AT5G46450 AT5G42010 AT1G72930 AT3G21650 AT1G33610 AT1G72890 AT4G36150 AT1G17250 AT5G52210 AT5G25910 AT5G45130 AT5G17680 AT5G42140 AT1G65850 AT5G43870 AT1G31540 AT2G16870 AT1G72940 AT5G45090 AT5G66330 AT1G27180 AT1G33600 AT1G01560 AT1G51660 AT4G13820 AT4G19520 AT3G56800 AT4G18430 AT5G47960 AT5G18360 AT5G47200 AT1G59580 AT5G46510 AT3G25510 AT4G08500 AT1G66150 AT1G52900 AT5G07070…
50789	regulation of biological process	3.3891e-17	2.0631e-15	571/3348 17.0%	2783/22304 12.4%	AT3G59900 AT1G32240 AT1G72930 AT5G65410 AT2G16400 AT2G20900 AT1G68550 AT3G21650 AT1G68670 AT5G25190 AT4G39940 AT3G20310 AT1G19270 AT5G52210 AT1G61800 AT2G31800 AT2G40750 AT1G53170 AT5G13080 AT1G06180 AT3G56400 AT5G17680 AT1G55370 AT5G43630 AT5G43870 AT1G68200 AT5G66730 AT5G65640 AT3G17040 AT2G16870 AT2G37590 AT1G72940 AT1G11310 AT3G10760 AT1G24625 AT1G79330 AT1G01720 AT1G77390 AT4G27500 AT1G57560…
9719	response to endogenous stimulus	2.8381e-16	1.6754e-14	214/3348 6.3%	835/22304 3.7%	AT3G59900 AT4G25420 AT3G22060 AT3G23030 AT4G34810 AT1G61120 AT5G46570 AT3G57040 AT5G25190 AT1G74430 AT1G74670 AT3G20310 AT3G60690 AT4G26080 AT2G23170 AT5G01540 AT1G53170 AT1G06180 AT3G56400 AT5G51810 AT3G19580 AT1G69530 AT4G03190 AT2G17290 AT5G01550 AT5G03730 AT4G38860 AT4G23260 AT5G25610 AT1G57560 AT5G22220 AT1G13260 AT5G46350 AT1G31930 AT1G18710 AT2G21210 AT5G64900 AT3G15540 AT4G34390 AT3G07370…
23033	signaling pathway	3.86e-16	2.2116e-14	171/3348 5.1%	623/22304 2.7%	AT4G25420 AT2G31880 AT5G46330 AT4G08920 AT3G52430 AT1G32640 AT2G20900 AT1G73500 AT5G46570 AT3G57040 AT5G25190 AT1G74670 AT3G20310 AT2G21830 AT4G38690 AT5G52210 AT5G45800 AT2G20180 AT1G09970 AT5G01540 AT1G53170 AT4G16780 AT3G56400 AT4G20380 AT5G45130 AT3G49670 AT5G16590 AT3G10800 AT1G31420 AT5G45250 AT2G19860 AT4G18710 AT2G17290 AT1G51660 AT1G22280 AT4G30340 AT2G28970 AT5G01550 AT2G44840 AT3G28040…
9617	response to bacterium	1.3204e-15	7.3488e-14	86/3348 2.5%	241/22304 1.0%	AT5G26920 AT5G46330 AT5G47220 AT1G08450 AT4G23280 AT4G31500 AT5G49520 AT5G44510 AT3G52430 AT1G10170 AT2G30750 AT1G74710 AT2G38470 AT4G03550 AT5G44070 AT5G57220 AT3G20600 AT1G25220 AT4G14400 AT4G11850 AT5G13320 AT5G03760 AT5G13160 AT1G80840 AT2G42010 AT1G08720 AT1G02860 AT3G56400 AT3G50260 AT3G49110 AT1G66340 AT1G33960 AT2G37630 AT5G45250 AT4G23210 AT1G64280 AT4G39950 AT3G15210 AT1G02930 AT4G03190…
6915	apoptosis	1.4183e-14	7.6745e-13	54/3348 1.6%	123/22304 0.5%	AT1G63740 AT5G46450 AT5G44870 AT1G59124 AT1G17600 AT3G14470 AT3G44400 AT1G72890 AT5G66900 AT4G16900 AT5G62100 AT4G36150 AT1G50180 AT4G12020 AT1G63750 AT5G17680 AT1G65850 AT1G56540 AT1G31540 AT1G58400 AT2G16870 AT1G59218 AT1G27180 AT4G12010 AT5G38850 AT4G19520 AT5G58120 AT5G18360 AT3G04210 AT5G46510 AT1G58410 AT1G59620 AT3G25510 AT5G45060 AT5G46270 AT4G16960 AT5G41740 AT1G53350 AT3G50950 AT4G33300…
50832	defense response to fungus	2.3587e-14	1.2418e-12	52/3348 1.5%	117/22304 0.5%	AT1G61560 AT5G64120 AT1G74710 AT2G38470 AT2G35000 AT2G39200 AT5G57220 AT3G20600 AT5G38900 AT3G44480 AT4G34410 AT1G80840 AT4G16860 AT5G25910 AT3G56400 AT3G49110 AT5G64750 AT2G37630 AT1G11310 AT1G64280 AT4G34460 AT5G61600 AT1G45145 AT5G47910 AT3G52400 AT4G31800 AT3G49120 AT2G34930 AT2G39660 AT1G56510 AT2G30770 AT5G46350 AT3G21630 AT1G02920 AT2G44490 AT1G19250 AT3G63420 AT1G75380 AT2G31865 AT3G11820…
9725	response to hormone stimulus	2.9399e-14	1.5071e-12	194/3348 5.7%	767/22304 3.4%	AT3G59900 AT4G25420 AT3G22060 AT3G23030 AT4G34810 AT5G46570 AT3G57040 AT5G25190 AT1G74670 AT3G20310 AT3G60690 AT4G26080 AT2G23170 AT5G01540 AT1G53170 AT1G06180 AT5G51810 AT3G19580 AT1G69530 AT4G03190 AT2G17290 AT5G01550 AT5G03730 AT4G38860 AT4G23260 AT5G25610 AT1G57560 AT5G22220 AT1G13260 AT5G46350 AT1G31930 AT2G21210 AT5G64900 AT3G15540 AT4G34390 AT3G07370 AT2G46270 AT4G34710 AT5G45820 AT1G04100…
42742	defense response to bacterium	7.5184e-13	3.7554e-11	69/3348 2.0%	193/22304 0.8%	AT5G26920 AT5G46330 AT5G47220 AT1G08450 AT4G23280 AT4G31500 AT5G49520 AT5G44510 AT3G52430 AT1G10170 AT1G74710 AT2G38470 AT4G03550 AT5G44070 AT5G57220 AT3G20600 AT4G14400 AT4G11850 AT5G13320 AT5G13160 AT1G80840 AT2G42010 AT1G02860 AT3G56400 AT3G50260 AT3G49110 AT1G66340 AT2G37630 AT5G45250 AT4G23210 AT4G39950 AT3G15210 AT1G02930 AT5G06320 AT4G26090 AT4G23810 AT2G19190 AT4G31550 AT2G40000 AT1G20980…
31347	regulation of defense response	2.3352e-12	1.1373e-10	34/3348 1.0%	65/22304 0.2%	AT4G31800 AT2G31880 AT5G47220 AT1G08450 AT5G20480 AT3G52430 AT3G05360 AT1G74710 AT4G03550 AT1G19250 AT5G13220 AT4G12720 AT1G08860 AT2G40750 AT1G80840 AT3G11820 AT3G56400 AT1G59870 AT3G26830 AT3G18690 AT2G37630 AT1G11310 AT5G45250 AT4G25230 AT5G48380 AT1G64280 AT3G15210 AT4G23810 AT4G39030 AT3G52400 AT5G61900 AT1G02450 AT3G25070 AT3G61190
9611	response to wounding	2.708e-12	1.2866e-10	53/3348 1.5%	133/22304 0.5%	AT1G61120 AT3G51660 AT1G32640 AT1G73500 AT1G32920 AT4G01370 AT1G72450 AT1G76930 AT1G76650 AT1G80840 AT2G06050 AT5G50200 AT3G24550 AT1G66340 AT1G71697 AT1G64280 AT5G24090 AT1G27730 AT1G77310 AT3G45640 AT3G13790 AT1G01720 AT4G15440 AT4G11280 AT1G22640 AT3G61190 AT5G63770 AT2G37040 AT4G08500 AT1G17420 AT3G53260 AT5G64900 AT3G14050 AT5G08790 AT5G04230 AT5G13220 AT5G59820 AT1G73080 AT4G34710 AT1G05630…
9751	response to salicylic acid stimulus	5.3922e-12	2.5009e-10	53/3348 1.5%	135/22304 0.6%	AT3G48090 AT2G47190 AT4G23280 AT3G52430 AT5G15310 AT4G03550 AT4G01370 AT1G74430 AT4G14400 AT1G76930 AT1G49950 AT5G13320 AT1G80840 AT1G02860 AT1G06180 AT3G56400 AT4G20380 AT2G37710 AT4G23170 AT5G49570 AT4G05320 AT2G37630 AT1G64280 AT5G07690 AT1G05560 AT2G40000 AT3G52400 AT3G46130 AT1G22640 AT3G61190 AT4G16890 AT2G20370 AT4G31800 AT1G15520 AT1G57560 AT1G28480 AT1G74650 AT1G49010 AT5G08790 AT5G03780…
48583	regulation of response to stimulus	3.5765e-11	1.6203e-09	57/3348 1.7%	157/22304 0.7%	AT2G31880 AT5G47220 AT1G08450 AT3G05120 AT3G52430 AT3G05360 AT1G35670 AT5G25350 AT1G74710 AT4G03550 AT4G26080 AT2G20180 AT5G08335 AT2G40750 AT1G80840 AT5G13080 AT3G02140 AT3G56400 AT4G20380 AT1G66340 AT5G64750 AT3G18690 AT2G37630 AT1G11310 AT5G45250 AT4G25230 AT1G64280 AT4G09570 AT3G15210 AT3G63010 AT3G45640 AT4G23810 AT4G39030 AT3G52400 AT1G01720 AT1G02450 AT5G03730 AT3G61190 AT4G31800 AT5G20480…
80134	regulation of response to stress	5.9065e-11	2.615e-09	36/3348 1.0%	78/22304 0.3%	AT4G31800 AT2G31880 AT5G47220 AT1G08450 AT5G20480 AT3G52430 AT3G05360 AT1G74710 AT4G03550 AT1G19250 AT5G13220 AT4G12720 AT1G08860 AT2G40750 AT1G80840 AT3G11820 AT3G56400 AT5G20150 AT1G59870 AT3G26830 AT3G18690 AT2G37630 AT1G11310 AT5G45250 AT4G25230 AT5G48380 AT1G64280 AT3G15210 AT3G45640 AT4G23810 AT4G39030 AT3G52400 AT5G61900 AT1G02450 AT3G25070 AT3G61190
9626	plant-type hypersensitive response	1.1446e-10	4.9547e-09	21/3348 0.6%	32/22304 0.1%	AT3G54420 AT4G20380 AT3G48090 AT1G08450 AT5G20480 AT5G15410 AT1G28380 AT5G45250 AT4G23210 AT5G45050 AT3G20600 AT5G54250 AT1G19250 AT4G26090 AT4G12720 AT3G46530 AT3G07040 AT5G61900 AT3G25070 AT2G26560 AT1G02860
34050	host programmed cell death induced by symbiont	2.7006e-10	1.1436e-08	21/3348 0.6%	33/22304 0.1%	AT3G54420 AT4G20380 AT3G48090 AT1G08450 AT5G20480 AT5G15410 AT1G28380 AT5G45250 AT4G23210 AT5G45050 AT3G20600 AT5G54250 AT1G19250 AT4G26090 AT4G12720 AT3G46530 AT3G07040 AT5G61900 AT3G25070 AT2G26560 AT1G02860
70887	cellular response to chemical stimulus	6.8594e-10	2.843e-08	99/3348 2.9%	361/22304 1.6%	AT4G25420 AT3G52430 AT1G32640 AT4G02380 AT1G73500 AT5G46570 AT3G57040 AT5G25190 AT1G74670 AT3G20310 AT2G20180 AT5G01540 AT1G53170 AT3G56400 AT4G20380 AT3G10800 AT5G25220 AT2G19860 AT5G24090 AT4G18710 AT4G03190 AT2G17290 AT5G01550 AT2G44840 AT5G03730 AT4G16890 AT5G23310 AT5G44210 AT5G21010 AT2G13790 AT1G28480 AT5G46350 AT1G69270 AT5G53160 AT4G17615 AT2G26980 AT4G01540 AT2G31230 AT1G14000 AT1G66600…
9416	response to light stimulus	1.4263e-09	5.7883e-08	117/3348 3.4%	455/22304 2.0%	AT3G07500 AT3G04110 AT4G25420 AT4G08920 AT1G37130 AT4G31820 AT4G18290 AT1G10170 AT3G22104 AT4G34250 AT5G59920 AT5G10250 AT5G04410 AT2G20180 AT5G11060 AT5G04530 AT4G16780 AT1G15510 AT5G51810 AT3G26490 AT5G49730 AT5G25220 AT5G48400 AT3G55270 AT2G17840 AT1G69530 AT5G67385 AT5G24090 AT1G27730 AT5G58960 AT3G19850 AT1G22280 AT3G49120 AT5G48410 AT5G43760 AT1G30040 AT5G26660 AT2G36750 AT3G44820 AT3G15540…
71310	cellular response to organic substance	1.7081e-09	6.7906e-08	90/3348 2.6%	323/22304 1.4%	AT4G25420 AT3G48090 AT5G47220 AT3G05120 AT3G52430 AT1G04370 AT3G23230 AT1G32640 AT1G73500 AT1G69440 AT5G46570 AT4G03550 AT3G57040 AT5G25190 AT4G01370 AT1G74670 AT3G20310 AT1G19350 AT5G13320 AT5G35750 AT2G20180 AT1G09530 AT5G01540 AT1G53170 AT1G03430 AT3G56400 AT4G20380 AT3G10800 AT3G57530 AT5G25220 AT1G66340 AT2G17520 AT5G47230 AT2G19860 AT1G64280 AT4G34460 AT3G15210 AT3G63010 AT4G18710 AT3G45640…
9628	response to abiotic stimulus	3.1717e-09	1.2357e-07	248/3348 7.4%	1168/22304 5.2%	AT4G25420 AT1G37130 AT3G17390 AT1G55920 AT4G34250 AT3G20310 AT4G26080 AT5G10250 AT1G03230 AT5G03720 AT1G06180 AT5G51810 AT5G49730 AT5G48400 AT3G19580 AT2G17840 AT1G69530 AT5G67385 AT5G24090 AT5G16910 AT1G02930 AT1G03220 AT4G02520 AT5G25610 AT1G59860 AT5G48410 AT5G43760 AT5G21010 AT1G30040 AT4G08500 AT1G31930 AT3G57260 AT1G18710 AT2G30250 AT3G15540 AT4G34150 AT2G22540 AT3G07370 AT4G34710 AT4G19990…
48544	recognition of pollen	7.6752e-09	2.8752e-07	17/3348 0.5%	26/22304 0.1%	AT1G61550 AT1G61440 AT4G21380 AT1G61430 AT4G27300 AT1G11330 AT1G61420 AT4G21390 AT1G61370 AT1G61460 AT4G11900 AT1G11300 AT1G11410 AT2G19130 AT4G27290 AT1G61400 AT1G61610
8037	cell recognition	7.6752e-09	2.8752e-07	17/3348 0.5%	26/22304 0.1%	AT1G61550 AT1G61440 AT4G21380 AT1G61430 AT4G27300 AT1G11330 AT1G61420 AT4G21390 AT1G61370 AT1G61460 AT4G11900 AT1G11300 AT1G11410 AT2G19130 AT4G27290 AT1G61400 AT1G61610
9314	response to radiation	1.2133e-08	4.4594e-07	117/3348 3.4%	471/22304 2.1%	AT3G07500 AT3G04110 AT4G25420 AT4G08920 AT1G37130 AT4G31820 AT4G18290 AT1G10170 AT3G22104 AT4G34250 AT5G59920 AT5G10250 AT5G04410 AT2G20180 AT5G11060 AT5G04530 AT4G16780 AT1G15510 AT5G51810 AT3G26490 AT5G49730 AT5G25220 AT5G48400 AT3G55270 AT2G17840 AT1G69530 AT5G67385 AT5G24090 AT1G27730 AT5G58960 AT3G19850 AT1G22280 AT3G49120 AT5G48410 AT5G43760 AT1G30040 AT5G26660 AT2G36750 AT3G44820 AT3G15540…
7166	cell surface receptor linked signaling pathway	1.8293e-08	6.599e-07	43/3348 1.2%	121/22304 0.5%	AT2G31880 AT5G46330 AT1G62950 AT5G20480 AT5G63770 AT3G56370 AT5G49780 AT4G21540 AT2G20900 AT1G27190 AT1G31930 AT4G34390 AT5G45800 AT1G73080 AT2G41420 AT1G09970 AT1G07650 AT2G26300 AT3G47570 AT3G57830 AT3G28450 AT3G47090 AT1G12460 AT3G02880 AT3G49670 AT5G16590 AT5G67280 AT1G68400 AT1G31420 AT1G17750 AT1G48480 AT4G36180 AT4G28490 AT1G28440 AT4G30340 AT2G02220 AT2G28970 AT2G02780 AT3G28040 AT1G78280…
9753	response to jasmonic acid stimulus	2.7114e-08	9.6033e-07	49/3348 1.4%	148/22304 0.6%	AT5G47220 AT1G61120 AT1G32640 AT5G15310 AT4G01370 AT1G74430 AT1G72450 AT1G76930 AT5G55120 AT1G49950 AT1G06180 AT3G56400 AT2G37630 AT4G34460 AT3G15210 AT5G07690 AT1G17380 AT3G52400 AT4G11280 AT1G15520 AT3G09940 AT1G57560 AT3G23250 AT1G28480 AT1G18710 AT5G64900 AT1G49010 AT5G08790 AT5G13220 AT3G16350 AT5G07700 AT1G73080 AT4G34710 AT1G47510 AT3G11820 AT3G15500 AT3G23240 AT1G17750 AT1G14920 AT5G27380…
31323	regulation of cellular metabolic process	2.8593e-08	9.9462e-07	329/3348 9.8%	1664/22304 7.4%	AT1G32240 AT3G50890 AT5G65410 AT2G16400 AT2G20900 AT1G68550 AT1G68670 AT5G46690 AT5G25190 AT1G19700 AT1G74430 AT1G72010 AT4G39940 AT3G20310 AT1G29860 AT1G61800 AT4G17230 AT3G53920 AT4G16141 AT2G40750 AT5G03720 AT1G53170 AT5G13080 AT1G06180 AT3G56400 AT5G43630 AT4G28140 AT1G68200 AT5G66730 AT5G65640 AT3G17040 AT2G37590 AT1G25280 AT1G18860 AT5G08070 AT5G61600 AT2G42380 AT4G03190 AT4G23810 AT4G30340…
50776	regulation of immune response	6.0288e-08	1.9965e-06	21/3348 0.6%	41/22304 0.1%	AT4G31800 AT3G56400 AT5G47220 AT1G08450 AT5G20480 AT3G05360 AT3G26830 AT3G18690 AT2G37630 AT4G03550 AT5G45250 AT4G25230 AT3G15210 AT1G19250 AT5G13220 AT4G12720 AT3G52400 AT1G80840 AT1G02450 AT3G11820 AT3G25070
2682	regulation of immune system process	6.0288e-08	1.9965e-06	21/3348 0.6%	41/22304 0.1%	AT4G31800 AT3G56400 AT5G47220 AT1G08450 AT5G20480 AT3G05360 AT3G26830 AT3G18690 AT2G37630 AT4G03550 AT5G45250 AT4G25230 AT3G15210 AT1G19250 AT5G13220 AT4G12720 AT3G52400 AT1G80840 AT1G02450 AT3G11820 AT3G25070
9737	response to abscisic acid stimulus	6.0468e-08	1.9965e-06	75/3348 2.2%	272/22304 1.2%	AT3G22060 AT2G47190 AT1G32640 AT4G21540 AT2G38750 AT4G01370 AT3G20310 AT1G76930 AT1G49950 AT4G26080 AT3G16890 AT5G35750 AT5G02310 AT5G37770 AT5G01540 AT3G02140 AT3G57530 AT3G19580 AT1G66340 AT5G64750 AT4G22200 AT2G32020 AT1G27730 AT3G15210 AT1G01560 AT3G63210 AT3G45640 AT3G47620 AT2G17290 AT5G01550 AT1G22640 AT4G23260 AT5G25610 AT2G36270 AT5G46350 AT1G31930 AT1G69270 AT5G53160 AT3G14050 AT2G23430…
71495	cellular response to endogenous stimulus	7.4864e-08	2.4306e-06	71/3348 2.1%	254/22304 1.1%	AT4G25420 AT5G47220 AT3G05120 AT1G04370 AT3G23230 AT1G32640 AT1G73500 AT5G46570 AT3G57040 AT5G25190 AT4G01370 AT1G74670 AT3G20310 AT1G19350 AT5G35750 AT2G20180 AT1G09530 AT5G01540 AT1G53170 AT1G03430 AT3G56400 AT3G57530 AT1G66340 AT5G47230 AT4G34460 AT3G15210 AT3G63010 AT4G18710 AT3G45640 AT2G17290 AT2G44080 AT5G01550 AT3G52400 AT2G44840 AT2G34650 AT5G44210 AT2G13790 AT1G28480 AT1G69270 AT5G53160…
9817	defense response to fungus, incompatible interaction	1.3839e-07	4.4194e-06	19/3348 0.5%	36/22304 0.1%	AT5G45110 AT1G59870 AT1G61560 AT1G29340 AT1G56510 AT1G11310 AT3G21630 AT2G39200 AT3G20600 AT5G38900 AT4G34460 AT4G16950 AT1G02920 AT2G44490 AT3G63420 AT3G44480 AT4G16860 AT4G19660 AT4G16990
9816	defense response to bacterium, incompatible interaction	1.5927e-07	5.0043e-06	16/3348 0.4%	27/22304 0.1%	AT5G45110 AT5G26920 AT3G52430 AT4G23190 AT5G45260 AT3G20600 AT4G14400 AT4G11850 AT5G13320 AT4G23810 AT2G40000 AT5G13160 AT3G25070 AT4G19660 AT4G16890 AT2G42010
80090	regulation of primary metabolic process	1.642e-07	5.0773e-06	314/3348 9.3%	1604/22304 7.1%	AT1G32240 AT3G50890 AT5G65410 AT2G16400 AT1G68550 AT1G68670 AT5G46690 AT5G25190 AT1G19700 AT1G74430 AT1G72010 AT4G39940 AT3G20310 AT1G29860 AT4G17230 AT3G53920 AT4G16141 AT2G40750 AT5G03720 AT1G53170 AT5G13080 AT1G06180 AT3G56400 AT5G43630 AT4G28140 AT1G68200 AT5G66730 AT5G65640 AT3G17040 AT2G37590 AT1G25280 AT1G18860 AT5G08070 AT5G61600 AT2G42380 AT4G03190 AT4G23810 AT4G31550 AT5G11590 AT3G10760…
52386	cell wall thickening	2.134e-07	6.4954e-06	13/3348 0.3%	19/22304 0.0%	AT3G54640 AT5G46330 AT1G59870 AT4G31500 AT1G66340 AT1G19300 AT4G03550 AT5G44070 AT5G57220 AT4G39950 AT2G44490 AT1G18570 AT3G07160
16998	cell wall macromolecule catabolic process	2.776e-07	8.3195e-06	14/3348 0.4%	22/22304 0.0%	AT5G23130 AT3G01840 AT2G33580 AT5G62150 AT2G17120 AT2G43570 AT2G43580 AT2G43590 AT5G08200 AT3G47540 AT2G43610 AT1G02360 AT4G01700 AT2G23770
51171	regulation of nitrogen compound metabolic process	3.3176e-07	9.7153e-06	302/3348 9.0%	1545/22304 6.9%	AT1G32240 AT3G50890 AT5G65410 AT2G16400 AT1G68550 AT1G68670 AT5G46690 AT5G25190 AT1G19700 AT1G74430 AT1G72010 AT3G20310 AT1G29860 AT4G17230 AT3G53920 AT4G16141 AT2G40750 AT5G03720 AT1G53170 AT5G13080 AT1G06180 AT3G56400 AT5G43630 AT4G28140 AT1G68200 AT5G66730 AT5G65640 AT2G37590 AT1G25280 AT1G18860 AT5G08070 AT5G61600 AT2G42380 AT4G03190 AT4G23810 AT4G31550 AT5G11590 AT3G10760 AT1G24625 AT3G46130…
10556	regulation of macromolecule biosynthetic process	3.3415e-07	9.7153e-06	295/3348 8.8%	1504/22304 6.7%	AT1G32240 AT3G50890 AT5G65410 AT2G16400 AT1G68550 AT1G68670 AT5G46690 AT5G25190 AT1G19700 AT1G74430 AT1G72010 AT3G20310 AT1G29860 AT4G17230 AT3G53920 AT4G16141 AT2G40750 AT5G03720 AT1G53170 AT5G13080 AT1G06180 AT3G56400 AT5G43630 AT4G28140 AT1G68200 AT5G66730 AT5G65640 AT3G17040 AT2G37590 AT1G25280 AT1G18860 AT5G08070 AT5G61600 AT2G42380 AT4G03190 AT4G23810 AT4G31550 AT5G11590 AT3G10760 AT1G24625…
42430	indole and derivative metabolic process	3.4944e-07	9.8654e-06	20/3348 0.5%	41/22304 0.1%	AT3G54640 AT1G59870 AT4G31500 AT3G26830 AT1G73500 AT2G38470 AT5G54810 AT2G30770 AT5G44070 AT5G57220 AT4G39950 AT1G25220 AT5G60890 AT2G44490 AT3G45640 AT3G44310 AT1G18570 AT2G04400 AT5G05730 AT3G10870
42434	indole derivative metabolic process	3.4944e-07	9.8654e-06	20/3348 0.5%	41/22304 0.1%	AT3G54640 AT1G59870 AT4G31500 AT3G26830 AT1G73500 AT2G38470 AT5G54810 AT2G30770 AT5G44070 AT5G57220 AT4G39950 AT1G25220 AT5G60890 AT2G44490 AT3G45640 AT3G44310 AT1G18570 AT2G04400 AT5G05730 AT3G10870
51716	cellular response to stimulus	4.1771e-07	1.1522e-05	159/3348 4.7%	729/22304 3.2%	AT4G25420 AT5G46330 AT4G08920 AT3G52430 AT1G32640 AT4G02380 AT1G73500 AT1G28380 AT5G46570 AT3G57040 AT5G25190 AT1G55920 AT5G57220 AT3G20600 AT1G74670 AT3G20310 AT1G71040 AT2G20180 AT5G01540 AT1G53170 AT5G13080 AT4G16780 AT2G26560 AT3G56400 AT4G20380 AT3G10800 AT5G44680 AT5G25220 AT5G45250 AT2G19860 AT5G24090 AT4G39950 AT4G18710 AT4G03190 AT4G26090 AT2G17290 AT1G22280 AT5G58720 AT3G46530 AT5G01550…
45088	regulation of innate immune response	4.1995e-07	1.1522e-05	19/3348 0.5%	38/22304 0.1%	AT3G56400 AT5G47220 AT1G08450 AT5G20480 AT3G05360 AT3G26830 AT3G18690 AT2G37630 AT4G03550 AT5G45250 AT4G25230 AT3G15210 AT1G19250 AT5G13220 AT4G12720 AT3G52400 AT1G02450 AT3G11820 AT3G25070
45449	regulation of transcription	4.5635e-07	1.2347e-05	288/3348 8.6%	1468/22304 6.5%	AT1G32240 AT3G50890 AT5G65410 AT2G16400 AT1G68550 AT1G68670 AT5G46690 AT5G25190 AT1G19700 AT1G74430 AT1G72010 AT3G20310 AT1G29860 AT4G17230 AT3G53920 AT4G16141 AT2G40750 AT5G03720 AT1G53170 AT5G13080 AT1G06180 AT3G56400 AT5G43630 AT4G28140 AT1G68200 AT5G66730 AT5G65640 AT2G37590 AT1G25280 AT1G18860 AT5G08070 AT5G61600 AT2G42380 AT4G03190 AT4G23810 AT4G31550 AT5G11590 AT3G10760 AT1G24625 AT3G46130…
9723	response to ethylene stimulus	4.7503e-07	1.2676e-05	41/3348 1.2%	125/22304 0.5%	AT1G15520 AT5G47220 AT3G23250 AT2G47190 AT5G44210 AT1G04370 AT3G23230 AT5G25350 AT5G15310 AT1G18330 AT1G73500 AT1G31930 AT5G25190 AT5G64900 AT1G25220 AT3G20310 AT1G49950 AT1G25560 AT3G16350 AT1G53170 AT1G08720 AT2G31230 AT1G68765 AT4G17490 AT3G23240 AT1G66340 AT2G38120 AT1G28370 AT5G47230 AT1G14920 AT4G34460 AT3G15210 AT5G59430 AT3G47600 AT1G72360 AT1G73730 AT1G18570 AT5G05730 AT2G44840 AT4G11280…
9889	regulation of biosynthetic process	4.988e-07	1.2955e-05	300/3348 8.9%	1540/22304 6.9%	AT1G32240 AT3G50890 AT5G65410 AT2G16400 AT1G68550 AT1G68670 AT5G46690 AT5G25190 AT1G19700 AT1G74430 AT1G72010 AT4G39940 AT3G20310 AT1G29860 AT4G17230 AT3G53920 AT4G16141 AT2G40750 AT5G03720 AT1G53170 AT5G13080 AT1G06180 AT3G56400 AT5G43630 AT4G28140 AT1G68200 AT5G66730 AT5G65640 AT3G17040 AT2G37590 AT1G25280 AT1G18860 AT5G08070 AT5G61600 AT2G42380 AT4G03190 AT4G23810 AT4G31550 AT5G11590 AT3G10760…
31326	regulation of cellular biosynthetic process	4.988e-07	1.2955e-05	300/3348 8.9%	1540/22304 6.9%	AT1G32240 AT3G50890 AT5G65410 AT2G16400 AT1G68550 AT1G68670 AT5G46690 AT5G25190 AT1G19700 AT1G74430 AT1G72010 AT4G39940 AT3G20310 AT1G29860 AT4G17230 AT3G53920 AT4G16141 AT2G40750 AT5G03720 AT1G53170 AT5G13080 AT1G06180 AT3G56400 AT5G43630 AT4G28140 AT1G68200 AT5G66730 AT5G65640 AT3G17040 AT2G37590 AT1G25280 AT1G18860 AT5G08070 AT5G61600 AT2G42380 AT4G03190 AT4G23810 AT4G31550 AT5G11590 AT3G10760…
52545	callose localization	5.2543e-07	1.3468e-05	13/3348 0.3%	20/22304 0.0%	AT3G54640 AT5G46330 AT1G59870 AT4G31500 AT1G66340 AT1G28380 AT4G03550 AT5G44070 AT5G57220 AT4G39950 AT2G44490 AT1G18570 AT3G07160
9875	pollen-pistil interaction	5.6093e-07	1.4191e-05	17/3348 0.5%	32/22304 0.1%	AT1G61550 AT1G61440 AT4G21380 AT1G61430 AT4G27300 AT1G11330 AT1G61420 AT4G21390 AT1G61370 AT1G61460 AT4G11900 AT1G11300 AT1G11410 AT2G19130 AT4G27290 AT1G61400 AT1G61610
19219	regulation of nucleobase, nucleoside, nucleotide and nucleic acid metabolic process	6.5905e-07	1.6459e-05	297/3348 8.8%	1527/22304 6.8%	AT1G32240 AT3G50890 AT5G65410 AT2G16400 AT1G68550 AT1G68670 AT5G46690 AT5G25190 AT1G19700 AT1G74430 AT1G72010 AT3G20310 AT1G29860 AT4G17230 AT3G53920 AT4G16141 AT2G40750 AT5G03720 AT1G53170 AT5G13080 AT1G06180 AT3G56400 AT5G43630 AT4G28140 AT1G68200 AT5G66730 AT5G65640 AT2G37590 AT1G25280 AT1G18860 AT5G08070 AT5G61600 AT2G42380 AT4G03190 AT4G23810 AT4G31550 AT5G11590 AT3G10760 AT1G24625 AT3G46130…
52542	defense response by callose deposition	9.8135e-07	2.3896e-05	12/3348 0.3%	18/22304 0.0%	AT5G57220 AT4G39950 AT3G54640 AT5G46330 AT2G44490 AT1G59870 AT4G31500 AT1G18570 AT1G66340 AT1G28380 AT4G03550 AT5G44070
52543	callose deposition in cell wall	9.8135e-07	2.3896e-05	12/3348 0.3%	18/22304 0.0%	AT5G57220 AT4G39950 AT3G54640 AT5G46330 AT2G44490 AT1G59870 AT4G31500 AT1G18570 AT1G66340 AT3G07160 AT4G03550 AT5G44070
33037	polysaccharide localization	1.1888e-06	2.8589e-05	13/3348 0.3%	21/22304 0.0%	AT3G54640 AT5G46330 AT1G59870 AT4G31500 AT1G66340 AT1G28380 AT4G03550 AT5G44070 AT5G57220 AT4G39950 AT2G44490 AT1G18570 AT3G07160
9863	salicylic acid mediated signaling pathway	1.2314e-06	2.89e-05	15/3348 0.4%	27/22304 0.1%	AT3G56400 AT4G20380 AT3G48090 AT3G52430 AT1G28480 AT1G14920 AT4G03550 AT1G64280 AT4G01370 AT5G13320 AT5G36970 AT3G52400 AT3G11820 AT4G16890 AT2G20370
71446	cellular response to salicylic acid stimulus	1.2314e-06	2.89e-05	15/3348 0.4%	27/22304 0.1%	AT3G56400 AT4G20380 AT3G48090 AT3G52430 AT1G28480 AT1G14920 AT4G03550 AT1G64280 AT4G01370 AT5G13320 AT5G36970 AT3G52400 AT3G11820 AT4G16890 AT2G20370
42343	indole glucosinolate metabolic process	1.7081e-06	3.9611e-05	7/3348 0.2%	7/22304 0.0%	AT5G57220 AT5G60890 AT2G44490 AT1G59870 AT4G31500 AT1G18570 AT5G44070
7167	enzyme linked receptor protein signaling pathway	1.7549e-06	3.9751e-05	34/3348 1.0%	100/22304 0.4%	AT2G31880 AT5G46330 AT1G62950 AT5G20480 AT3G56370 AT5G49780 AT1G27190 AT5G45800 AT1G73080 AT1G09970 AT1G07650 AT3G47570 AT3G57830 AT3G28450 AT3G47090 AT1G12460 AT3G02880 AT3G49670 AT5G16590 AT5G67280 AT1G68400 AT1G31420 AT1G17750 AT1G48480 AT4G36180 AT4G28490 AT1G28440 AT2G02220 AT2G28970 AT2G02780 AT3G28040 AT5G01950 AT1G72180 AT5G56040
7169	transmembrane receptor protein tyrosine kinase signaling pathway	1.7549e-06	3.9751e-05	34/3348 1.0%	100/22304 0.4%	AT2G31880 AT5G46330 AT1G62950 AT5G20480 AT3G56370 AT5G49780 AT1G27190 AT5G45800 AT1G73080 AT1G09970 AT1G07650 AT3G47570 AT3G57830 AT3G28450 AT3G47090 AT1G12460 AT3G02880 AT3G49670 AT5G16590 AT5G67280 AT1G68400 AT1G31420 AT1G17750 AT1G48480 AT4G36180 AT4G28490 AT1G28440 AT2G02220 AT2G28970 AT2G02780 AT3G28040 AT5G01950 AT1G72180 AT5G56040
52482	defense response by cell wall thickening	1.7985e-06	3.9812e-05	11/3348 0.3%	16/22304 0.0%	AT5G57220 AT4G39950 AT3G54640 AT5G46330 AT2G44490 AT1G59870 AT4G31500 AT1G18570 AT1G66340 AT4G03550 AT5G44070
52544	defense response by callose deposition in cell wall	1.7985e-06	3.9812e-05	11/3348 0.3%	16/22304 0.0%	AT5G57220 AT4G39950 AT3G54640 AT5G46330 AT2G44490 AT1G59870 AT4G31500 AT1G18570 AT1G66340 AT4G03550 AT5G44070
31349	positive regulation of defense response	2.0113e-06	4.4024e-05	16/3348 0.4%	31/22304 0.1%	AT3G56400 AT2G31880 AT5G47220 AT1G08450 AT5G20480 AT3G05360 AT3G18690 AT4G03550 AT5G45250 AT4G25230 AT3G15210 AT1G19250 AT4G12720 AT1G08860 AT5G61900 AT3G25070
46777	protein amino acid autophosphorylation	2.5049e-06	5.3844e-05	13/3348 0.3%	22/22304 0.0%	AT4G23250 AT4G08920 AT5G41990 AT1G65790 AT2G39660 AT1G61380 AT1G73500 AT4G28490 AT4G32300 AT5G13160 AT1G09970 AT1G65800 AT1G08720
32870	cellular response to hormone stimulus	2.5153e-06	5.3844e-05	61/3348 1.8%	227/22304 1.0%	AT4G25420 AT5G47220 AT3G05120 AT1G04370 AT3G23230 AT1G73500 AT5G46570 AT3G57040 AT5G25190 AT1G74670 AT3G20310 AT1G19350 AT5G35750 AT2G20180 AT1G09530 AT5G01540 AT1G53170 AT1G03430 AT3G57530 AT1G66340 AT5G47230 AT3G63010 AT4G18710 AT3G45640 AT2G17290 AT2G44080 AT5G01550 AT2G44840 AT2G34650 AT5G44210 AT2G13790 AT1G69270 AT5G53160 AT5G62920 AT4G17615 AT1G25560 AT2G01760 AT2G26980 AT5G01560 AT2G26300…
48584	positive regulation of response to stimulus	3.0716e-06	6.5038e-05	23/3348 0.6%	57/22304 0.2%	AT3G56400 AT2G31880 AT5G47220 AT1G08450 AT5G20150 AT3G05120 AT5G20480 AT3G05360 AT1G35670 AT3G18690 AT4G03550 AT5G45250 AT4G25230 AT5G53160 AT4G09570 AT3G15210 AT3G63010 AT1G19250 AT4G12720 AT1G08860 AT2G26300 AT5G61900 AT3G25070
9755	hormone-mediated signaling pathway	3.3865e-06	7.0931e-05	60/3348 1.7%	224/22304 1.0%	AT4G25420 AT5G47220 AT3G05120 AT1G04370 AT3G23230 AT1G73500 AT5G46570 AT3G57040 AT5G25190 AT1G74670 AT3G20310 AT1G19350 AT5G35750 AT2G20180 AT1G09530 AT5G01540 AT1G53170 AT1G03430 AT3G57530 AT1G66340 AT5G47230 AT3G63010 AT4G18710 AT3G45640 AT2G17290 AT2G44080 AT5G01550 AT2G44840 AT2G34650 AT5G44210 AT2G13790 AT1G69270 AT5G53160 AT5G62920 AT4G17615 AT1G25560 AT2G01760 AT2G26980 AT5G01560 AT2G26300…
19222	regulation of metabolic process	3.4227e-06	7.0931e-05	342/3348 10.2%	1825/22304 8.1%	AT1G32240 AT3G50890 AT5G65410 AT2G16400 AT2G20900 AT1G68550 AT1G68670 AT5G46690 AT5G25190 AT1G19700 AT1G74430 AT1G72010 AT4G39940 AT3G20310 AT1G29860 AT1G61800 AT4G17230 AT3G53920 AT4G16141 AT2G40750 AT5G03720 AT1G53170 AT5G13080 AT1G06180 AT3G56400 AT1G55370 AT5G43630 AT4G28140 AT1G68200 AT5G66730 AT5G65640 AT3G17040 AT2G37590 AT1G25280 AT1G18860 AT5G08070 AT5G61600 AT2G42380 AT4G03190 AT4G23810…
31348	negative regulation of defense response	9.7734e-06	0.00020041	11/3348 0.3%	18/22304 0.0%	AT1G59870 AT3G52430 AT4G39030 AT3G52400 AT1G74710 AT1G11310 AT3G11820 AT3G25070 AT3G61190 AT5G48380 AT1G64280
48585	negative regulation of response to stimulus	1.5715e-05	0.00031888	24/3348 0.7%	66/22304 0.2%	AT3G02140 AT1G59870 AT3G52430 AT3G04580 AT1G66340 AT5G25350 AT5G64750 AT1G74710 AT1G14920 AT1G11310 AT5G48380 AT1G64280 AT3G15210 AT1G50640 AT4G26080 AT4G39030 AT2G20180 AT5G08335 AT3G52400 AT1G01720 AT5G03730 AT3G11820 AT3G25070 AT3G61190
6355	regulation of transcription, DNA-dependent	1.7609e-05	0.00035364	165/3348 4.9%	810/22304 3.6%	AT4G00760 AT4G06746 AT4G18170 AT3G50890 AT1G10170 AT3G25730 AT1G32640 AT5G65410 AT2G16400 AT5G15310 AT1G68550 AT1G27050 AT5G65130 AT5G25190 AT1G19700 AT1G74430 AT3G20310 AT2G39250 AT1G29860 AT3G53920 AT4G16141 AT4G34410 AT3G09370 AT4G39780 AT2G40750 AT1G80840 AT5G03720 AT1G53170 AT5G13080 AT4G16780 AT1G06180 AT3G56400 AT3G50260 AT3G54620 AT3G10800 AT4G01720 AT1G68840 AT4G32800 AT2G33710 AT4G28140…
51252	regulation of RNA metabolic process	2.1722e-05	0.00043177	165/3348 4.9%	813/22304 3.6%	AT4G00760 AT4G06746 AT4G18170 AT3G50890 AT1G10170 AT3G25730 AT1G32640 AT5G65410 AT2G16400 AT5G15310 AT1G68550 AT1G27050 AT5G65130 AT5G25190 AT1G19700 AT1G74430 AT3G20310 AT2G39250 AT1G29860 AT3G53920 AT4G16141 AT4G34410 AT3G09370 AT4G39780 AT2G40750 AT1G80840 AT5G03720 AT1G53170 AT5G13080 AT4G16780 AT1G06180 AT3G56400 AT3G50260 AT3G54620 AT3G10800 AT4G01720 AT1G68840 AT4G32800 AT2G33710 AT4G28140…
6725	cellular aromatic compound metabolic process	2.9556e-05	0.00058156	71/3348 2.1%	296/22304 1.3%	AT5G26920 AT4G08920 AT1G08450 AT4G31500 AT1G08250 AT1G10170 AT3G17390 AT1G67980 AT1G68870 AT1G73500 AT1G74710 AT2G38470 AT4G29740 AT5G44070 AT3G44720 AT5G57220 AT1G25220 AT3G63440 AT5G13320 AT3G10870 AT4G30210 AT1G02860 AT1G66340 AT1G64160 AT5G49330 AT5G34930 AT5G08150 AT3G01650 AT1G30530 AT4G39950 AT1G75450 AT3G45640 AT2G23600 AT3G44310 AT1G05560 AT4G39030 AT4G34740 AT1G22640 AT1G61810 AT4G25640…
42435	indole derivative biosynthetic process	3.5058e-05	0.00068293	16/3348 0.4%	37/22304 0.1%	AT3G54640 AT4G31500 AT3G26830 AT1G73500 AT2G38470 AT5G54810 AT2G30770 AT5G57220 AT4G39950 AT1G25220 AT5G60890 AT3G45640 AT3G44310 AT1G18570 AT2G04400 AT5G05730
44036	cell wall macromolecule metabolic process	3.8805e-05	0.00074843	17/3348 0.5%	41/22304 0.1%	AT5G23130 AT3G01840 AT4G26690 AT1G19300 AT1G68560 AT2G33580 AT5G62150 AT2G17120 AT2G43570 AT2G43580 AT2G43590 AT5G08200 AT3G47540 AT2G43610 AT1G02360 AT4G01700 AT2G23770
45089	positive regulation of innate immune response	4.8185e-05	0.00089395	13/3348 0.3%	27/22304 0.1%	AT3G56400 AT5G47220 AT1G08450 AT5G20480 AT3G05360 AT3G18690 AT4G03550 AT5G45250 AT4G25230 AT3G15210 AT1G19250 AT4G12720 AT3G25070
50778	positive regulation of immune response	4.8185e-05	0.00089395	13/3348 0.3%	27/22304 0.1%	AT3G56400 AT5G47220 AT1G08450 AT5G20480 AT3G05360 AT3G18690 AT4G03550 AT5G45250 AT4G25230 AT3G15210 AT1G19250 AT4G12720 AT3G25070
2684	positive regulation of immune system process	4.8185e-05	0.00089395	13/3348 0.3%	27/22304 0.1%	AT3G56400 AT5G47220 AT1G08450 AT5G20480 AT3G05360 AT3G18690 AT4G03550 AT5G45250 AT4G25230 AT3G15210 AT1G19250 AT4G12720 AT3G25070
6904	vesicle docking involved in exocytosis	4.8185e-05	0.00089395	13/3348 0.3%	27/22304 0.1%	AT3G29400 AT3G09520 AT3G55150 AT5G61010 AT3G14090 AT4G12120 AT5G59730 AT1G72470 AT5G58430 AT1G51640 AT2G39380 AT1G07000 AT5G50380
9873	ethylene mediated signaling pathway	5.8268e-05	0.0010708	18/3348 0.5%	46/22304 0.2%	AT2G31230 AT5G47220 AT4G17490 AT5G44210 AT1G04370 AT3G23230 AT3G23240 AT1G66340 AT1G28370 AT1G73500 AT5G47230 AT5G25190 AT3G20310 AT1G72360 AT1G73730 AT1G25560 AT2G44840 AT1G53170
10646	regulation of cell communication	6.8127e-05	0.0012403	30/3348 0.8%	98/22304 0.4%	AT3G05120 AT1G35670 AT5G25350 AT4G28550 AT5G53160 AT1G50640 AT4G26080 AT2G31800 AT5G08335 AT2G26300 AT3G02140 AT4G20380 AT3G49350 AT5G20150 AT3G04580 AT1G66340 AT5G64750 AT1G14920 AT4G29950 AT3G59570 AT4G09570 AT3G15210 AT3G63010 AT5G57210 AT5G53570 AT5G54780 AT3G45640 AT1G01720 AT4G18950 AT5G03730
165	MAPKKK cascade	6.9525e-05	0.0012488	6/3348 0.1%	7/22304 0.0%	AT4G29810 AT3G45640 AT1G51660 AT4G26070 AT4G08500 AT1G08720
70482	response to oxygen levels	6.9878e-05	0.0012488	11/3348 0.3%	21/22304 0.0%	AT4G26520 AT4G20380 AT2G47520 AT1G17290 AT3G05550 AT3G48090 AT1G72360 AT2G16060 AT3G52430 AT5G27760 AT5G63790
10468	regulation of gene expression	7.6202e-05	0.0013379	301/3348 8.9%	1642/22304 7.3%	AT1G32240 AT3G50890 AT5G65410 AT2G16400 AT1G68550 AT1G68670 AT5G46690 AT5G25190 AT1G19700 AT1G74430 AT1G72010 AT3G20310 AT1G29860 AT4G17230 AT3G53920 AT4G16141 AT2G40750 AT5G03720 AT1G53170 AT5G13080 AT1G06180 AT3G56400 AT1G55370 AT5G43630 AT4G28140 AT1G68200 AT5G66730 AT5G65640 AT3G17040 AT2G37590 AT1G25280 AT1G18860 AT5G08070 AT5G61600 AT2G42380 AT4G03190 AT4G23810 AT4G31550 AT5G11590 AT3G10760…
22406	membrane docking	7.7607e-05	0.0013379	13/3348 0.3%	28/22304 0.1%	AT3G29400 AT3G09520 AT3G55150 AT5G61010 AT3G14090 AT4G12120 AT5G59730 AT1G72470 AT5G58430 AT1G51640 AT2G39380 AT1G07000 AT5G50380
6887	exocytosis	7.7607e-05	0.0013379	13/3348 0.3%	28/22304 0.1%	AT3G29400 AT3G09520 AT3G55150 AT5G61010 AT3G14090 AT4G12120 AT5G59730 AT1G72470 AT5G58430 AT1G51640 AT2G39380 AT1G07000 AT5G50380
48278	vesicle docking	7.7607e-05	0.0013379	13/3348 0.3%	28/22304 0.1%	AT3G29400 AT3G09520 AT3G55150 AT5G61010 AT3G14090 AT4G12120 AT5G59730 AT1G72470 AT5G58430 AT1G51640 AT2G39380 AT1G07000 AT5G50380
71369	cellular response to ethylene stimulus	8.1263e-05	0.0013886	18/3348 0.5%	47/22304 0.2%	AT2G31230 AT5G47220 AT4G17490 AT5G44210 AT1G04370 AT3G23230 AT3G23240 AT1G66340 AT1G28370 AT1G73500 AT5G47230 AT5G25190 AT3G20310 AT1G72360 AT1G73730 AT1G25560 AT2G44840 AT1G53170
160	two-component signal transduction system (phosphorelay)	9.3588e-05	0.0015853	22/3348 0.6%	64/22304 0.2%	AT4G00760 AT2G31230 AT5G47220 AT4G17490 AT5G44210 AT1G04370 AT3G23230 AT3G23240 AT1G66340 AT1G28370 AT1G73500 AT5G47230 AT3G57040 AT5G25190 AT3G20310 AT5G62920 AT1G72360 AT1G73730 AT1G25560 AT2G44840 AT1G53170 AT1G03430
2218	activation of innate immune response	9.8086e-05	0.0016331	12/3348 0.3%	25/22304 0.1%	AT3G56400 AT3G15210 AT5G47220 AT1G08450 AT1G19250 AT5G20480 AT4G12720 AT3G05360 AT3G18690 AT4G03550 AT5G45250 AT3G25070
2253	activation of immune response	9.8086e-05	0.0016331	12/3348 0.3%	25/22304 0.1%	AT3G56400 AT3G15210 AT5G47220 AT1G08450 AT1G19250 AT5G20480 AT4G12720 AT3G05360 AT3G18690 AT4G03550 AT5G45250 AT3G25070
60255	regulation of macromolecule metabolic process	0.00010196	0.0016832	307/3348 9.1%	1685/22304 7.5%	AT1G32240 AT3G50890 AT5G65410 AT2G16400 AT1G68550 AT1G68670 AT5G46690 AT5G25190 AT1G19700 AT1G74430 AT1G72010 AT3G20310 AT1G29860 AT4G17230 AT3G53920 AT4G16141 AT2G40750 AT5G03720 AT1G53170 AT5G13080 AT1G06180 AT3G56400 AT1G55370 AT5G43630 AT4G28140 AT1G68200 AT5G66730 AT5G65640 AT3G17040 AT2G37590 AT1G25280 AT1G18860 AT5G08070 AT5G61600 AT2G42380 AT4G03190 AT4G23810 AT4G31550 AT5G11590 AT3G10760…
6979	response to oxidative stress	0.00015017	0.0024582	59/3348 1.7%	247/22304 1.1%	AT3G48090 AT5G40150 AT3G08670 AT1G61120 AT1G32640 AT4G02380 AT2G19310 AT1G52200 AT3G16890 AT5G58390 AT2G48150 AT5G37770 AT3G03190 AT4G20380 AT1G14540 AT5G26030 AT1G27730 AT1G02930 AT3G17790 AT1G27330 AT3G45640 AT1G50290 AT1G45145 AT2G40000 AT1G54050 AT5G23310 AT4G26970 AT5G18040 AT1G14870 AT1G13340 AT1G14550 AT5G27830 AT2G16500 AT5G64100 AT2G37040 AT5G54810 AT4G08780 AT5G46350 AT3G53260 AT1G49570…
35466	regulation of signaling pathway	0.00016102	0.0026058	28/3348 0.8%	93/22304 0.4%	AT3G05120 AT1G35670 AT5G25350 AT4G28550 AT5G53160 AT1G50640 AT4G26080 AT5G08335 AT2G26300 AT3G02140 AT4G20380 AT3G49350 AT3G04580 AT1G66340 AT5G64750 AT1G14920 AT4G29950 AT3G59570 AT5G60410 AT4G09570 AT3G15210 AT3G63010 AT5G57210 AT5G53570 AT5G54780 AT3G45640 AT1G01720 AT5G03730
9739	response to gibberellin stimulus	0.00016186	0.0026058	31/3348 0.9%	107/22304 0.4%	AT4G25420 AT1G57560 AT5G52830 AT3G05120 AT5G15310 AT2G36270 AT5G50915 AT2G37640 AT1G74650 AT1G74670 AT1G49010 AT1G49950 AT3G16350 AT2G20180 AT1G09530 AT2G26300 AT4G30270 AT1G06180 AT5G51810 AT1G66340 AT1G69530 AT2G37630 AT1G14920 AT5G67480 AT3G63010 AT5G07690 AT3G58070 AT5G59430 AT3G47620 AT1G18570 AT5G61420
10941	regulation of cell death	0.00020299	0.0032412	14/3348 0.4%	34/22304 0.1%	AT3G50260 AT4G20380 AT2G31880 AT1G02170 AT4G25230 AT5G10380 AT1G08860 AT5G47910 AT3G52400 AT1G79330 AT5G61900 AT4G11280 AT3G11820 AT3G25070
45962	positive regulation of development, heterochronic	0.00024248	0.0037788	6/3348 0.1%	8/22304 0.0%	AT4G18390 AT3G02150 AT5G60970 AT1G30210 AT2G31070 AT5G08070
10120	camalexin biosynthetic process	0.00024248	0.0037788	6/3348 0.1%	8/22304 0.0%	AT4G39950 AT3G45640 AT3G26830 AT1G73500 AT2G38470 AT2G30770
52317	camalexin metabolic process	0.00024248	0.0037788	6/3348 0.1%	8/22304 0.0%	AT4G39950 AT3G45640 AT3G26830 AT1G73500 AT2G38470 AT2G30770
42445	hormone metabolic process	0.00028912	0.0044698	23/3348 0.6%	73/22304 0.3%	AT5G43890 AT2G33860 AT4G31500 AT5G27520 AT2G36800 AT1G66340 AT1G68870 AT3G30180 AT5G54810 AT4G29740 AT5G08150 AT3G01650 AT4G39950 AT1G25220 AT5G05690 AT1G26210 AT1G17060 AT1G75450 AT3G63440 AT3G44310 AT5G05730 AT3G10870 AT4G13260
6949	syncytium formation	0.00032754	0.0050241	8/3348 0.2%	14/22304 0.0%	AT4G38210 AT2G40610 AT1G26770 AT2G19800 AT1G69530 AT4G26260 AT2G28950 AT2G37640
9595	detection of biotic stimulus	0.00039912	0.0059807	5/3348 0.1%	6/22304 0.0%	AT5G46330 AT4G26090 AT5G20480 AT5G13320 AT3G21630
9697	salicylic acid biosynthetic process	0.00039912	0.0059807	5/3348 0.1%	6/22304 0.0%	AT5G26920 AT1G10170 AT4G39030 AT1G74710 AT1G02860
43255	regulation of carbohydrate biosynthetic process	0.00039912	0.0059807	5/3348 0.1%	6/22304 0.0%	AT3G02140 AT4G39940 AT5G07690 AT5G61420 AT2G14750
9759	indole glucosinolate biosynthetic process	0.00050693	0.0074811	4/3348 0.1%	4/22304 0.0%	AT5G57220 AT5G60890 AT4G31500 AT1G18570
10185	regulation of cellular defense response	0.00050693	0.0074811	4/3348 0.1%	4/22304 0.0%	AT1G08860 AT3G52400 AT5G61900 AT3G11820
32940	secretion by cell	0.00053449	0.0077701	16/3348 0.4%	45/22304 0.2%	AT4G03510 AT3G29400 AT3G09520 AT1G12360 AT3G55150 AT5G61010 AT2G34250 AT3G14090 AT4G12120 AT5G59730 AT1G72470 AT5G58430 AT1G51640 AT2G39380 AT1G07000 AT5G50380
46903	secretion	0.00053449	0.0077701	16/3348 0.4%	45/22304 0.2%	AT4G03510 AT3G29400 AT3G09520 AT1G12360 AT3G55150 AT5G61010 AT2G34250 AT3G14090 AT4G12120 AT5G59730 AT1G72470 AT5G58430 AT1G51640 AT2G39380 AT1G07000 AT5G50380
10817	regulation of hormone levels	0.00056508	0.0081539	33/3348 0.9%	124/22304 0.5%	AT2G34650 AT2G33860 AT4G31500 AT4G31820 AT1G68870 AT3G30180 AT5G54810 AT4G29740 AT3G22942 AT1G25220 AT1G26210 AT3G63440 AT2G01420 AT3G63420 AT3G10870 AT5G43890 AT5G27520 AT2G36800 AT1G66340 AT1G70940 AT2G38120 AT1G23080 AT5G55910 AT5G08150 AT3G01650 AT1G53700 AT4G39950 AT5G05690 AT1G17060 AT1G75450 AT3G44310 AT5G05730 AT4G13260
40034	regulation of development, heterochronic	0.00056955	0.008158	13/3348 0.3%	33/22304 0.1%	AT5G15160 AT4G18390 AT3G02150 AT5G53950 AT1G27360 AT1G30210 AT1G69440 AT2G31070 AT5G43270 AT5G08070 AT5G62430 AT5G60970 AT5G03730
71554	cell wall organization or biogenesis	0.00061988	0.0087052	59/3348 1.7%	260/22304 1.1%	AT5G46330 AT3G55340 AT3G49220 AT5G23130 AT4G31500 AT3G01840 AT1G19300 AT2G33580 AT4G03550 AT3G01640 AT5G44070 AT1G30620 AT5G57220 AT4G38210 AT2G43580 AT4G23920 AT2G26440 AT2G23770 AT1G23200 AT1G66340 AT1G31420 AT1G69530 AT1G68560 AT2G17120 AT5G16910 AT4G39950 AT2G43590 AT2G15390 AT1G05560 AT3G47540 AT3G07160 AT4G34980 AT2G47550 AT3G10720 AT2G40610 AT4G26690 AT2G37640 AT1G10550 AT5G57560 AT1G20190…
46217	indole phytoalexin metabolic process	0.00063457	0.0087052	6/3348 0.1%	9/22304 0.0%	AT4G39950 AT3G45640 AT3G26830 AT1G73500 AT2G38470 AT2G30770
42431	indole metabolic process	0.00063457	0.0087052	6/3348 0.1%	9/22304 0.0%	AT4G39950 AT3G45640 AT3G26830 AT1G73500 AT2G38470 AT2G30770
9700	indole phytoalexin biosynthetic process	0.00063457	0.0087052	6/3348 0.1%	9/22304 0.0%	AT4G39950 AT3G45640 AT3G26830 AT1G73500 AT2G38470 AT2G30770
52314	phytoalexin metabolic process	0.00063457	0.0087052	6/3348 0.1%	9/22304 0.0%	AT4G39950 AT3G45640 AT3G26830 AT1G73500 AT2G38470 AT2G30770
52315	phytoalexin biosynthetic process	0.00063457	0.0087052	6/3348 0.1%	9/22304 0.0%	AT4G39950 AT3G45640 AT3G26830 AT1G73500 AT2G38470 AT2G30770
9862	systemic acquired resistance, salicylic acid mediated signaling pathway	0.00067241	0.0091551	7/3348 0.2%	12/22304 0.0%	AT3G56400 AT4G20380 AT3G48090 AT3G52430 AT1G64280 AT4G16890 AT4G01370
48518	positive regulation of biological process	0.00067677	0.0091551	51/3348 1.5%	218/22304 0.9%	AT3G59900 AT2G31880 AT5G47220 AT1G08450 AT3G05120 AT4G31820 AT3G05360 AT1G35670 AT1G32640 AT5G44190 AT1G73500 AT4G03550 AT5G04410 AT1G09530 AT3G56400 AT3G08720 AT3G10800 AT1G55370 AT3G18690 AT5G45250 AT4G25230 AT4G09570 AT3G15210 AT3G63010 AT4G18710 AT4G23810 AT5G10380 AT1G79330 AT4G11280 AT5G20480 AT5G22220 AT1G02170 AT2G36270 AT1G29170 AT5G53160 AT2G23430 AT1G19250 AT1G74850 AT4G12720 AT1G08860…
9404	toxin metabolic process	0.00070653	0.0094268	16/3348 0.4%	46/22304 0.2%	AT4G02520 AT2G29460 AT2G29470 AT2G30870 AT1G59700 AT2G47730 AT2G02930 AT1G17180 AT1G02930 AT1G02920 AT1G27130 AT1G69930 AT3G03190 AT1G69920 AT1G74590 AT2G29450
9407	toxin catabolic process	0.00070653	0.0094268	16/3348 0.4%	46/22304 0.2%	AT4G02520 AT2G29460 AT2G29470 AT2G30870 AT1G59700 AT2G47730 AT2G02930 AT1G17180 AT1G02930 AT1G02920 AT1G27130 AT1G69930 AT3G03190 AT1G69920 AT1G74590 AT2G29450
34754	cellular hormone metabolic process	0.00079647	0.010555	13/3348 0.3%	34/22304 0.1%	AT4G31500 AT1G66340 AT1G68870 AT5G54810 AT4G29740 AT5G08150 AT3G01650 AT4G39950 AT1G26210 AT1G75450 AT3G63440 AT3G44310 AT3G10870
1666	response to hypoxia	0.0008422	0.011085	9/3348 0.2%	19/22304 0.0%	AT4G26520 AT4G20380 AT1G17290 AT3G05550 AT3G48090 AT2G16060 AT3G52430 AT5G27760 AT5G63790
34284	response to monosaccharide stimulus	0.00099728	0.012951	10/3348 0.2%	23/22304 0.1%	AT1G74670 AT4G24400 AT4G34390 AT5G56860 AT1G61800 AT5G64750 AT2G26300 AT1G31930 AT2G19860 AT3G26090
9746	response to hexose stimulus	0.00099728	0.012951	10/3348 0.2%	23/22304 0.1%	AT1G74670 AT4G24400 AT4G34390 AT5G56860 AT1G61800 AT5G64750 AT2G26300 AT1G31930 AT2G19860 AT3G26090
42545	cell wall modification	0.0010273	0.013252	33/3348 0.9%	128/22304 0.5%	AT5G46330 AT2G40610 AT3G49220 AT4G31500 AT1G19300 AT4G03550 AT2G37640 AT1G10550 AT5G44070 AT5G57220 AT4G38210 AT1G20190 AT2G44490 AT1G26770 AT2G26440 AT1G23200 AT4G30270 AT4G33220 AT3G54640 AT1G59870 AT1G66340 AT1G69530 AT4G39950 AT2G20750 AT1G18570 AT3G29030 AT3G07160 AT2G28950 AT4G34980 AT2G47550 AT3G54920 AT4G38400 AT3G10720
9966	regulation of signal transduction	0.0010873	0.013844	17/3348 0.5%	52/22304 0.2%	AT4G20380 AT3G49350 AT3G04580 AT1G66340 AT5G25350 AT4G28550 AT4G29950 AT3G59570 AT3G15210 AT1G50640 AT5G57210 AT5G53570 AT5G54780 AT3G45640 AT2G31800 AT4G18950 AT5G03730
23051	regulation of signaling process	0.0010873	0.013844	17/3348 0.5%	52/22304 0.2%	AT4G20380 AT3G49350 AT3G04580 AT1G66340 AT5G25350 AT4G28550 AT4G29950 AT3G59570 AT3G15210 AT1G50640 AT5G57210 AT5G53570 AT5G54780 AT3G45640 AT2G31800 AT4G18950 AT5G03730
9651	response to salt stress	0.0010985	0.013895	76/3348 2.2%	360/22304 1.6%	AT2G47190 AT1G10170 AT5G15310 AT1G18330 AT1G73500 AT2G38470 AT1G28380 AT3G03740 AT2G38750 AT5G49480 AT4G01370 AT1G25220 AT1G49950 AT3G16890 AT5G35750 AT5G07440 AT1G03230 AT4G33000 AT3G02140 AT5G20010 AT1G06180 AT3G08720 AT3G57530 AT1G55450 AT3G19580 AT3G55270 AT2G17840 AT1G66340 AT2G37630 AT5G24090 AT1G27730 AT1G02930 AT2G41010 AT1G03220 AT1G22640 AT4G02520 AT5G67450 AT3G09940 AT5G25610 AT3G23250…
9627	systemic acquired resistance	0.0011084	0.01393	12/3348 0.3%	31/22304 0.1%	AT3G56400 AT4G20380 AT3G48090 AT1G59870 AT1G19250 AT3G52430 AT1G74710 AT3G57260 AT1G64280 AT4G16890 AT4G01370 AT1G02860
70297	regulation of two-component signal transduction system (phosphorelay)	0.0012682	0.015736	7/3348 0.2%	13/22304 0.0%	AT4G20380 AT3G15210 AT1G50640 AT3G04580 AT1G66340 AT5G25350 AT5G03730
10104	regulation of ethylene mediated signaling pathway	0.0012682	0.015736	7/3348 0.2%	13/22304 0.0%	AT4G20380 AT3G15210 AT1G50640 AT3G04580 AT1G66340 AT5G25350 AT5G03730
9738	abscisic acid mediated signaling pathway	0.0013799	0.016752	17/3348 0.5%	53/22304 0.2%	AT1G66600 AT3G57530 AT2G30020 AT1G69270 AT5G53160 AT2G40180 AT3G45640 AT4G17615 AT2G17290 AT1G74740 AT1G18890 AT2G26980 AT5G01560 AT5G01550 AT5G01540 AT2G26300 AT2G28350
71215	cellular response to abscisic acid stimulus	0.0013799	0.016752	17/3348 0.5%	53/22304 0.2%	AT1G66600 AT3G57530 AT2G30020 AT1G69270 AT5G53160 AT2G40180 AT3G45640 AT4G17615 AT2G17290 AT1G74740 AT1G18890 AT2G26980 AT5G01560 AT5G01550 AT5G01540 AT2G26300 AT2G28350
2237	response to molecule of bacterial origin	0.0013845	0.016752	6/3348 0.1%	10/22304 0.0%	AT5G26920 AT4G03190 AT4G26070 AT1G12820 AT3G25070 AT4G23210
10942	positive regulation of cell death	0.0013845	0.016752	6/3348 0.1%	10/22304 0.0%	AT2G31880 AT1G02170 AT5G10380 AT1G79330 AT4G11280 AT4G25230
40007	growth	0.002211	0.026334	60/3348 1.7%	279/22304 1.2%	AT4G25420 AT2G36850 AT1G69490 AT4G38210 AT4G12420 AT1G77740 AT4G16780 AT1G15510 AT5G51810 AT3G03110 AT3G49110 AT5G43630 AT1G31420 AT1G69530 AT1G30570 AT3G62720 AT1G17730 AT5G16910 AT1G27730 AT4G18710 AT1G17060 AT1G73030 AT4G03190 AT4G36480 AT2G44080 AT1G13180 AT3G07160 AT2G20370 AT2G34650 AT3G51160 AT3G49120 AT2G40610 AT1G03060 AT3G04690 AT1G68530 AT1G17420 AT4G26690 AT2G37640 AT1G10550 AT1G20190…
45730	respiratory burst	0.0022306	0.026334	4/3348 0.1%	5/22304 0.0%	AT3G52450 AT2G35930 AT5G64120 AT3G11840
42436	indole derivative catabolic process	0.0022306	0.026334	4/3348 0.1%	5/22304 0.0%	AT4G39950 AT2G44490 AT1G59870 AT5G44070
10439	regulation of glucosinolate biosynthetic process	0.0022306	0.026334	4/3348 0.1%	5/22304 0.0%	AT4G39940 AT5G07690 AT5G61420 AT2G14750
19748	secondary metabolic process	0.0023252	0.027286	69/3348 2.0%	330/22304 1.4%	AT4G25420 AT4G08920 AT1G08450 AT4G31500 AT3G51420 AT1G61120 AT3G17390 AT1G67980 AT4G03070 AT2G30870 AT1G73500 AT2G38470 AT5G44070 AT5G57220 AT4G30210 AT3G03190 AT1G69920 AT1G74590 AT5G51810 AT2G29470 AT1G64160 AT5G49330 AT1G30530 AT4G39950 AT1G17180 AT1G02930 AT3G45640 AT1G27130 AT1G69930 AT1G22640 AT5G03730 AT1G61810 AT4G02520 AT4G25640 AT2G29460 AT5G45340 AT1G06570 AT1G33030 AT1G30040 AT3G09220…
19438	aromatic compound biosynthetic process	0.0026044	0.030121	41/3348 1.2%	177/22304 0.7%	AT5G26920 AT4G31500 AT1G08250 AT1G33030 AT1G10170 AT3G17390 AT1G67980 AT5G26660 AT3G21230 AT2G37040 AT1G73500 AT1G74710 AT2G38470 AT5G54810 AT2G30770 AT3G53260 AT3G44720 AT1G25220 AT2G26300 AT2G43760 AT1G80820 AT1G61820 AT1G02860 AT3G54640 AT5G20990 AT3G26830 AT1G64160 AT5G49330 AT5G34930 AT1G30530 AT4G39950 AT4G36220 AT5G60890 AT3G45640 AT2G27820 AT2G04400 AT5G05730 AT4G39030 AT2G31955 AT1G22640…
70298	negative regulation of two-component signal transduction system (phosphorelay)	0.0026596	0.030121	6/3348 0.1%	11/22304 0.0%	AT3G15210 AT1G50640 AT3G04580 AT1G66340 AT5G25350 AT5G03730
9696	salicylic acid metabolic process	0.0026596	0.030121	6/3348 0.1%	11/22304 0.0%	AT5G26920 AT2G23600 AT1G10170 AT4G39030 AT1G74710 AT1G02860
10105	negative regulation of ethylene mediated signaling pathway	0.0026596	0.030121	6/3348 0.1%	11/22304 0.0%	AT3G15210 AT1G50640 AT3G04580 AT1G66340 AT5G25350 AT5G03730
23014	signal transmission via phosphorylation event	0.0026596	0.030121	6/3348 0.1%	11/22304 0.0%	AT4G29810 AT3G45640 AT1G51660 AT4G26070 AT4G08500 AT1G08720
7243	intracellular protein kinase cascade	0.0026596	0.030121	6/3348 0.1%	11/22304 0.0%	AT4G29810 AT3G45640 AT1G51660 AT4G26070 AT4G08500 AT1G08720
9414	response to water deprivation	0.0026851	0.030234	43/3348 1.2%	188/22304 0.8%	AT3G52450 AT3G09940 AT5G25610 AT5G45340 AT4G08920 AT2G47190 AT5G21010 AT1G32640 AT4G02380 AT2G36270 AT2G30870 AT2G38470 AT3G03740 AT2G38750 AT3G20310 AT4G17615 AT5G35750 AT5G59220 AT3G26090 AT3G51920 AT3G15500 AT1G08720 AT5G19000 AT3G06760 AT3G25760 AT2G35930 AT3G19580 AT2G17840 AT5G62470 AT3G23920 AT5G24090 AT1G27730 AT1G02930 AT3G61890 AT2G21620 AT1G52890 AT4G26070 AT2G41430 AT5G05410 AT2G46140…
65008	regulation of biological quality	0.0027143	0.030281	110/3348 3.2%	569/22304 2.5%	AT3G04110 AT4G25420 AT4G08920 AT4G31820 AT4G29740 AT1G69490 AT4G38210 AT3G63440 AT2G01420 AT3G10870 AT2G23170 AT4G16780 AT5G51810 AT5G27520 AT5G48400 AT1G31420 AT1G69530 AT1G30570 AT4G22200 AT3G01650 AT5G16910 AT5G13810 AT4G39950 AT4G18710 AT3G17790 AT1G13180 AT4G13260 AT2G41330 AT3G51160 AT3G49120 AT2G40610 AT5G48410 AT5G54810 AT5G47560 AT1G10550 AT1G20190 AT1G26210 AT5G08790 AT5G63530 AT3G63420…
7186	G-protein coupled receptor protein signaling pathway	0.0027203	0.030281	8/3348 0.2%	18/22304 0.0%	AT4G34390 AT5G63770 AT4G30340 AT4G21540 AT2G20900 AT2G41420 AT2G26300 AT1G31930
9733	response to auxin stimulus	0.0028567	0.031448	60/3348 1.7%	282/22304 1.2%	AT3G59900 AT2G33860 AT3G23030 AT4G34810 AT5G15310 AT3G03820 AT2G36210 AT4G36110 AT3G60690 AT1G49950 AT5G13320 AT1G04240 AT5G13360 AT5G37770 AT2G23170 AT3G07390 AT4G16780 AT1G66340 AT2G38120 AT2G37630 AT4G18710 AT2G21220 AT4G03190 AT4G37610 AT4G11280 AT4G16890 AT4G38860 AT2G34650 AT1G57560 AT3G23250 AT5G22220 AT2G21210 AT5G57560 AT4G34790 AT1G49010 AT3G15540 AT3G16350 AT5G07700 AT1G47510 AT1G04100…
43068	positive regulation of programmed cell death	0.0028575	0.031448	5/3348 0.1%	8/22304 0.0%	AT1G02170 AT5G10380 AT1G79330 AT4G11280 AT4G25230
16311	dephosphorylation	0.0028858	0.031582	18/3348 0.5%	61/22304 0.2%	AT1G07160 AT4G33920 AT5G27840 AT2G33700 AT5G46410 AT2G39840 AT5G43380 AT1G22280 AT4G26080 AT3G16560 AT2G29400 AT4G18010 AT4G31860 AT1G47510 AT5G04540 AT4G18140 AT5G02760 AT5G02400
9887	organ morphogenesis	0.0029029	0.031591	41/3348 1.2%	178/22304 0.7%	AT5G24520 AT3G49780 AT3G05120 AT1G03060 AT2G41940 AT4G18390 AT5G22220 AT3G02150 AT5G65870 AT4G26690 AT4G03550 AT2G17040 AT2G22860 AT1G19270 AT1G69780 AT2G27990 AT4G36870 AT4G01540 AT1G33240 AT5G53950 AT2G38120 AT1G30210 AT2G31070 AT2G37630 AT1G13710 AT4G20780 AT5G08070 AT4G34460 AT5G05690 AT3G63010 AT3G58070 AT4G18710 AT2G23760 AT1G26780 AT1G76420 AT5G60970 AT1G13180 AT4G34740 AT3G12400 AT2G45450…
9749	response to glucose stimulus	0.0029634	0.032071	9/3348 0.2%	22/22304 0.0%	AT1G74670 AT4G24400 AT4G34390 AT5G56860 AT1G61800 AT5G64750 AT2G26300 AT1G31930 AT3G26090
55074	calcium ion homeostasis	0.0030145	0.032265	10/3348 0.2%	26/22304 0.1%	AT3G04110 AT5G11210 AT4G08920 AT5G48410 AT5G48400 AT4G35290 AT2G29110 AT2G29120 AT1G05200 AT2G29100
6874	cellular calcium ion homeostasis	0.0030145	0.032265	10/3348 0.2%	26/22304 0.1%	AT3G04110 AT5G11210 AT4G08920 AT5G48410 AT5G48400 AT4G35290 AT2G29110 AT2G29120 AT1G05200 AT2G29100
9867	jasmonic acid mediated signaling pathway	0.0033609	0.035207	13/3348 0.3%	39/22304 0.1%	AT3G56400 AT5G47220 AT3G23240 AT1G32640 AT1G28480 AT1G14920 AT4G01370 AT1G19180 AT4G34460 AT3G15210 AT3G52400 AT3G11820 AT3G15500
71395	cellular response to jasmonic acid stimulus	0.0033609	0.035207	13/3348 0.3%	39/22304 0.1%	AT3G56400 AT5G47220 AT3G23240 AT1G32640 AT1G28480 AT1G14920 AT4G01370 AT1G19180 AT4G34460 AT3G15210 AT3G52400 AT3G11820 AT3G15500
9268	response to pH	0.0033797	0.035207	3/3348 0.0%	3/22304 0.0%	AT1G34370 AT3G45650 AT2G30360
42344	indole glucosinolate catabolic process	0.0033797	0.035207	3/3348 0.0%	3/22304 0.0%	AT2G44490 AT1G59870 AT5G44070
10618	aerenchyma formation	0.0033797	0.035207	3/3348 0.0%	3/22304 0.0%	AT4G20380 AT3G48090 AT3G52430
9415	response to water	0.0035052	0.03632	44/3348 1.3%	196/22304 0.8%	AT3G52450 AT3G09940 AT5G25610 AT5G45340 AT4G08920 AT2G47190 AT5G21010 AT1G32640 AT4G02380 AT2G36270 AT2G30870 AT2G38470 AT3G03740 AT2G38750 AT3G20310 AT4G17615 AT5G35750 AT5G59220 AT3G26090 AT3G51920 AT3G15500 AT1G08720 AT5G19000 AT3G06760 AT3G25760 AT2G35930 AT3G19580 AT2G17840 AT5G62470 AT3G23920 AT5G24090 AT1G27730 AT1G02930 AT3G61890 AT2G21620 AT1G52890 AT4G26070 AT2G41430 AT5G05410 AT2G46140…
9612	response to mechanical stimulus	0.0036084	0.037191	7/3348 0.2%	15/22304 0.0%	AT5G57560 AT5G61210 AT5G37770 AT2G41100 AT4G11280 AT1G31930 AT5G12080
9744	response to sucrose stimulus	0.0036699	0.037626	12/3348 0.3%	35/22304 0.1%	AT4G38320 AT1G74670 AT5G08790 AT1G69780 AT4G34590 AT5G20270 AT4G30850 AT4G34390 AT1G61800 AT2G24150 AT5G03730 AT1G31930
6970	response to osmotic stress	0.0038049	0.038806	78/3348 2.3%	388/22304 1.7%	AT2G47190 AT1G10170 AT5G15310 AT1G18330 AT1G73500 AT2G38470 AT1G28380 AT3G03740 AT2G38750 AT5G49480 AT4G01370 AT1G25220 AT1G49950 AT3G16890 AT5G35750 AT5G07440 AT1G03230 AT4G33000 AT3G02140 AT5G20010 AT1G06180 AT3G08720 AT3G57530 AT1G55450 AT3G19580 AT3G55270 AT2G17840 AT1G66340 AT5G64750 AT2G37630 AT5G24090 AT1G27730 AT1G02930 AT3G45640 AT2G41010 AT1G03220 AT1G22640 AT4G02520 AT5G67450 AT3G09940…
2252	immune effector process	0.0042273	0.04289	9/3348 0.2%	23/22304 0.1%	AT3G52450 AT5G06320 AT2G35930 AT3G11650 AT1G05460 AT5G24590 AT2G35980 AT3G11840 AT2G26560
43269	regulation of ion transport	0.0046468	0.046901	6/3348 0.1%	12/22304 0.0%	AT3G15340 AT5G46330 AT3G03000 AT4G27500 AT2G17290 AT5G20480
34285	response to disaccharide stimulus	0.0047647	0.047843	12/3348 0.3%	36/22304 0.1%	AT4G38320 AT1G74670 AT5G08790 AT1G69780 AT4G34590 AT5G20270 AT4G30850 AT4G34390 AT1G61800 AT2G24150 AT5G03730 AT1G31930

## Sheet: a1a2 (flg v m) DEGs w cutoff
Gene ID	Gene Symbol	AGI	Type	log2 (a1a2_flg22 / a1a2_Mock)	Qvalue (a1a2_flg22 / a1a2_Mock)
10723040	'AT4G22305'	AT4G22305	mRNA	1.3432	4.01014e-06
10723092	'AT2G27389'	AT2G27389	mRNA	3.1197	1.30129e-07
10723114	'SPHK2'	AT4G21534	mRNA	1.81999	8.33764e-12
10723117	'AT5G62865'	AT5G62865	mRNA	1.89234	9.3455e-20
10723123	'AT1G09794'	AT1G09794	mRNA	0.746954	0.0248291
10723125	'AT2G29065'	AT2G29065	mRNA	1.31419	1.86138e-05
10723139	'AT1G05675'	AT1G05675	mRNA	8.08716	5.70738e-29
10723140	'AT1G33612'	AT1G33612	mRNA	2.10981	1.0789e-16
2745461	'AT2G07777'	AT2G07777	mRNA	0.856042	0.0109831
2745551	'AT2G20142'	AT2G20142	mRNA	4.19817	1.22796e-31
2745574	'AT2G31345'	AT2G31345	mRNA	10.0151	1.87671e-14
2745590	'AT2G41905'	AT2G41905	mRNA	1.08178	0.0153928
2745593	'AT2G47485'	AT2G47485	mRNA	0.916454	0.000313255
2745599	'AT4G01915'	AT4G01915	mRNA	-0.893519	0.000328661
2745721	'AT4G23515'	AT4G23515	mRNA	1.61505	0.010912
2745725	'TPD1'	AT4G24972	mRNA	-0.656803	0.00530754
2745743	'AT1G06135'	AT1G06135	mRNA	10.0749	2.66561e-15
2745754	'AT1G18265'	AT1G18265	mRNA	-1.89065	0.000118221
2745762	'AT1G24580'	AT1G24580	mRNA	-1.86003	0.0113879
2745771	'AT1G31835'	AT1G31835	mRNA	-1.18304	0.00326545
2745810	'AT1G45165'	AT1G45165	mRNA	-1.27706	0.0144623
2745831	'AT1G55475'	AT1G55475	mRNA	0.881937	0.00103724
2745837	'AT1G59865'	AT1G59865	mRNA	6.7802	1.34898e-22
2745841	'BRD4'	AT1G61215	mRNA	0.630823	0.0365777
2745848	'AT1G64065'	AT1G64065	mRNA	5.98565	6.41153e-108
2745853	'AT1G72645'	AT1G72645	mRNA	-1.39959	7.84359e-10
2745876	'AT3G09032'	AT3G09032	mRNA	2.10252	9.0506e-10
2745877	'AT3G09162'	AT3G09162	mRNA	-1.52238	0.000187174
2745878	'AT3G10815'	AT3G10815	mRNA	2.19531	1.93694e-11
2745879	'SAG20'	AT3G10985	mRNA	2.54209	5.69665e-13
2745884	'AT3G15358'	AT3G15358	mRNA	2.01231	4.66824e-07
2745995	'AGP41'	AT5G24105	mRNA	-1.03594	0.0463207
2746185	'AT5G44005'	AT5G44005	mRNA	-1.57325	0.0055459
2746202	'AT5G48657'	AT5G48657	mRNA	3.96774	2.0418e-68
28717234	'AT1G12020'	AT1G12020	mRNA	-1.63062	6.9404e-15
28717242	'AT1G15625'	AT1G15625	mRNA	2.22312	9.14941e-13
28717243	'AT1G16515'	AT1G16515	mRNA	-1.76641	0.0088254
28717267	'CLE43'	AT1G25425	mRNA	-0.989166	0.00780919
28717277	'AT1G29290'	AT1G29290	mRNA	2.52095	2.09988e-07
28717288	'AT1G32127'	AT1G32127	mRNA	1.17537	9.45852e-09
28717292	'AT1G32920'	AT1G32920	mRNA	3.87004	8.16216e-106
28717323	'AT1G43605'	AT1G43605	mRNA	-1.70628	1.44918e-06
28717332	'AT1G47130'	AT1G47130	mRNA	7.22254	6.33103e-10
28717343	'AT1G50745'	AT1G50745	mRNA	6.25289	2.53897e-52
28717346	'AT1G52342'	AT1G52342	mRNA	-0.876536	0.0156098
28717350	'AT1G53875'	AT1G53875	mRNA	-2.43708	2.92888e-06
28717386	'AT1G61562'	AT1G61562	mRNA	5.52797	0.000305348
28717391	'CLE14'	AT1G63245	mRNA	1.56465	0.00027423
28717394	'AT1G64253'	AT1G64253	mRNA	-1.68644	0.0243119
28717403	'AT1G66465'	AT1G66465	mRNA	1.93406	0.0124442
28717417	'AT1G72275'	AT1G72275	mRNA	-1.21025	7.20664e-05
28717513	'AT2G01379'	AT2G01379	mRNA	4.54131	0.0123281
28717514	'CLE16'	AT2G01505	mRNA	-0.988845	0.00077403
28718257	'AT2G13275'	AT2G13275	mRNA	3.09556	0.00297909
28718305	'AT2G25215'	AT2G25215	mRNA	3.58518	0.000374801
28718306	'AT2G25297'	AT2G25297	mRNA	6.52276	8.76363e-71
28718313	'AT2G28815'	AT2G28815	mRNA	2.68424	8.97618e-10
28718918	'AT3G06435'	AT3G06435	mRNA	-0.664283	0.0329127
28719291	'AT3G19660'	AT3G19660	mRNA	1.03648	0.000440413
28719294	'AT3G21305'	AT3G21305	mRNA	9.26367	1.5273e-05
28719307	'AT3G23123'	AT3G23123	mRNA	6.86111	2.24429e-06
28719399	'AT3G52520'	AT3G52520	mRNA	4.45873	6.55452e-83
28719402	'AT3G53250'	AT3G53250	mRNA	-2.10551	0.0365848
28719408	'AT3G57450'	AT3G57450	mRNA	4.33156	3.56968e-130
28719419	'AT3G60415'	AT3G60415	mRNA	3.82036	1.74211e-45
28719430	'AT4G00300'	AT4G00300	mRNA	1.78751	3.72403e-31
28720126	'AT4G13577'	AT4G13577	mRNA	-2.33395	0.0137155
28720140	'AT4G16957'	AT4G16957	mRNA	1.96898	4.76733e-16
28720145	'AT4G18253'	AT4G18253	mRNA	4.31284	9.89389e-47
28720160	'AT4G20835'	AT4G20835	mRNA	8.57663	9.50217e-09
28720174	'AT4G23015'	AT4G23015	mRNA	5.61563	0.00295563
28720208	'AT4G35655'	AT4G35655	mRNA	4.14119	0.0313749
28720712	'AT5G05300'	AT5G05300	mRNA	8.64927	1.0618e-50
28721089	'AT5G09315'	AT5G09315	mRNA	-0.983742	0.00344396
28721151	'AT5G11975'	AT5G11975	mRNA	2.42099	5.03708e-07
28721204	'AT5G27765'	AT5G27765	mRNA	8.33111	5.39574e-10
28721220	'AT5G36907'	AT5G36907	mRNA	2.64803	6.92752e-11
28721244	'AT5G43068'	AT5G43068	mRNA	4.91399	0.0166221
28721262	'AT5G51465'	AT5G51465	mRNA	6.19538	1.28368e-52
28721276	'AT5G57785'	AT5G57785	mRNA	-0.903618	0.0238011
3766668	'AT1G06645'	AT1G06645	mRNA	-1.66844	1.63862e-14
3766692	'AT1G10417'	AT1G10417	mRNA	1.28309	0.0472044
3766694	'AT1G10850'	AT1G10850	mRNA	-0.747054	0.000913518
3766712	'AT1G12775'	AT1G12775	mRNA	-0.840549	0.0131051
3766721	'AT1G13609'	AT1G13609	mRNA	-1.0377	0.0321253
3766853	'AT1G30814'	AT1G30814	mRNA	4.68776	0.0272202
3766880	'AT1G32583'	AT1G32583	mRNA	-1.5401	0.0134135
3766886	'AT1G32928'	AT1G32928	mRNA	3.67277	6.93153e-56
3767425	'AT1G50190'	AT1G50190	mRNA	-4.40284	0.0113127
3767578	'BGLU5'	AT1G60260	mRNA	-1.06795	2.1778e-06
3767579	'BGLU6'	AT1G60270	mRNA	-1.25135	0.00227171
3767624	'AT1G63860'	AT1G63860	mRNA	2.48876	1.43152e-28
3767664	'PERK9'	AT1G68690	mRNA	2.70194	2.36175e-32
3767688	'AT1G72416'	AT1G72416	mRNA	1.09505	0.00103724
3768499	'PQL3'	AT2G01918	mRNA	-0.986298	0.000125962
3768815	'AT3G12915'	AT3G12915	mRNA	-0.783264	0.00172731
3768932	'AT3G25597'	AT3G25597	mRNA	0.853378	0.0423303
3769719	'AT3G55646'	AT3G55646	mRNA	0.998291	0.0313416
3770302	'PUP8'	AT4G18195	mRNA	5.93345	2.97609e-112
3770303	'PUP7'	AT4G18197	mRNA	3.05871	7.46937e-118
3770304	'AT4G18205'	AT4G18205	mRNA	3.69836	2.12438e-106
3770591	'NdhM'	AT4G37925	mRNA	-0.909818	0.00122737
3771315	'AT5G36001'	AT5G36001	mRNA	1.07739	0.000189884
3771571	'AT5G66658'	AT5G66658	mRNA	1.17498	0.020419
5007719	'AT1G24147'	AT1G24147	mRNA	4.00237	1.55795e-25
5007772	'AT1G36622'	AT1G36622	mRNA	5.28278	3.71813e-39
5007786	'AT1G48745'	AT1G48745	mRNA	-0.931789	0.0379264
5007791	'AT1G51913'	AT1G51913	mRNA	4.59049	0.00122164
5007832	'AT1G62422'	AT1G62422	mRNA	1.69173	1.83962e-18
5007850	'AT1G76065'	AT1G76065	mRNA	0.780303	0.00871603
5007888	'AT2G20562'	AT2G20562	mRNA	4.955	2.3528e-132
5007915	'AT2G31335'	AT2G31335	mRNA	4.09426	0.0117571
5007945	'AT2G39518'	AT2G39518	mRNA	3.3824	4.10876e-23
5007959	'AT2G43445'	AT2G43445	mRNA	-1.36141	2.70576e-05
5007961	'AT2G44578'	AT2G44578	mRNA	2.92893	0.00111779
5007996	'AT3G13432'	AT3G13432	mRNA	1.68122	0.00304272
5007997	'AT3G13437'	AT3G13437	mRNA	2.03009	4.21748e-16
5008014	'AT3G19615'	AT3G19615	mRNA	9.91539	1.79959e-13
5008017	'AT3G21295'	AT3G21295	mRNA	1.09025	8.83874e-06
5008138	'RTFL12'	AT4G13395	mRNA	1.96347	1.40164e-08
5008173	'AT4G30845'	AT4G30845	mRNA	-0.811876	0.0147958
5008186	'AT4G36945'	AT4G36945	mRNA	0.915149	1.14676e-05
5008204	'AT5G08760'	AT5G08760	mRNA	1.97647	9.60832e-09
5008297	'AT5G44568'	AT5G44568	mRNA	1.46597	9.1793e-10
5008301	'AT5G44582'	AT5G44582	mRNA	2.23583	6.97318e-08
5008306	'AT5G53486'	AT5G53486	mRNA	-1.44907	0.0273465
6240216	'AT1G24800'	AT1G24800	mRNA	6.18837	7.43947e-05
6240283	'AT1G65486'	AT1G65486	mRNA	2.66732	4.35326e-11
6240292	'AT2G07815'	AT2G07815	mRNA	2.2003	0.0341787
6240315	'AT1G65484'	AT1G65484	mRNA	2.43568	4.0978e-16
6240374	'AT2G41342'	AT2G41342	mRNA	7.83974	5.41113e-09
6240406	'AT1G61415'	AT1G61415	mRNA	2.31694	0.00751971
6240444	'AT2G35658'	AT2G35658	mRNA	4.52714	1.81031e-57
6240476	'AT1G67856'	AT1G67856	mRNA	3.0066	2.51622e-05
6240608	'AT3G05936'	AT3G05936	mRNA	-2.01207	2.77795e-05
6240721	'AT1G06137'	AT1G06137	mRNA	7.29059	1.74104e-07
6240736	'AT1G53887'	AT1G53887	mRNA	-1.40968	0.00808079
6240745	'AT3G15518'	AT3G15518	mRNA	5.62522	1.15649e-110
6240858	'TCL2'	AT2G30424	mRNA	-1.34653	0.00372951
6240987	'AT1G17147'	AT1G17147	mRNA	6.37034	2.68774e-84
6241037	'AT5G44585'	AT5G44585	mRNA	3.28531	5.01334e-24
6241127	'AT1G33102'	AT1G33102	mRNA	-2.38663	0.000503925
6241144	'AT1G68238'	AT1G68238	mRNA	-1.17546	0.00115223
6241205	'AT3G06868'	AT3G06868	mRNA	-1.70119	4.13564e-13
6241227	'EMB1444'	AT1G06150	mRNA	-0.589583	0.000223232
6241250	'AT1G52191'	AT1G52191	mRNA	4.81335	0.0248342
6241260	'AT1G26761'	AT1G26761	mRNA	-1.76411	5.65243e-12
6241295	'AT5G65609'	AT5G65609	mRNA	2.05403	5.43396e-06
6241475	'AT1G24148'	AT1G24148	mRNA	0.691285	0.00424134
6241480	'AT4G21903'	AT4G21903	mRNA	0.903734	5.82381e-05
7922320	'AT3G09405'	AT3G09405	mRNA	5.08868	1.0313e-56
7922339	'AT1G53633'	AT1G53633	mRNA	1.80534	4.53211e-05
7922355	'AT4G18422'	AT4G18422	mRNA	3.72661	9.87802e-06
7922438	'AT3G13433'	AT3G13433	mRNA	7.06414	2.90034e-14
7922469	'AT2G15042'	AT2G15042	mRNA	3.68327	1.07287e-18
7922506	'AT4G14368'	AT4G14368	mRNA	2.87218	0.00242506
7922527	'AT4G11521'	AT4G11521	mRNA	3.98243	9.92738e-55
7922548	'AT3G05345'	AT3G05345	mRNA	-0.634087	0.0177568
7922554	'AT5G09876'	AT5G09876	mRNA	5.39827	1.07263e-09
814644	'RHA2B'	AT2G01150	mRNA	0.721363	0.00419932
814646	'PAP1'	AT2G01180	mRNA	4.11401	1.52949e-194
814658	'AT2G01300'	AT2G01300	mRNA	1.8264	1.94801e-05
814662	'At17.1'	AT2G01340	mRNA	2.9756	1.89486e-43
814670	'PIN4'	AT2G01420	mRNA	-0.87549	2.52133e-05
814671	'HB17'	AT2G01430	mRNA	0.895305	0.0338839
814673	'MPK17'	AT2G01450	mRNA	2.36141	2.10438e-76
814689	'AT2G01600'	AT2G01600	mRNA	0.734675	1.34884e-05
814692	'AT2G01630'	AT2G01630	mRNA	-0.795643	9.87802e-06
814694	'PUX2'	AT2G01650	mRNA	0.927091	8.20159e-05
814696	'NUDT17'	AT2G01670	mRNA	1.07875	2.9291e-07
814697	'AT2G01680'	AT2G01680	mRNA	-1.07085	2.3013e-11
814706	'AT2G01755'	AT2G01755	mRNA	-1.37593	0.000639388
814707	'RR14'	AT2G01760	mRNA	-1.97769	1.3174e-13
814716	'EXGT-A3'	AT2G01850	mRNA	-1.06916	8.4652e-13
814718	'AT2G01870'	AT2G01870	mRNA	-1.47261	6.92074e-07
814732	'GAD4'	AT2G02010	mRNA	7.10902	1.32394e-145
814738	'IDD5'	AT2G02070	mRNA	-1.23077	1.05937e-07
814739	'IDD4'	AT2G02080	mRNA	-1.1979	5.27686e-12
814746	'EMB2794'	AT2G02150	mRNA	-0.7062	0.0461429
814749	'TOM3'	AT2G02180	mRNA	1.71604	6.0675e-14
814753	'PSKR1'	AT2G02220	mRNA	2.97993	1.1603e-33
814763	'PP2-B7'	AT2G02320	mRNA	5.01128	0.0156485
814765	'PP2-B8'	AT2G02340	mRNA	5.69925	0.001555
814766	'SKIP3'	AT2G02350	mRNA	1.12533	0.0214613
814767	'PP2-B10'	AT2G02360	mRNA	0.915228	0.0144655
814768	'AT2G02370'	AT2G02370	mRNA	1.67971	1.77773e-09
814797	'AT2G02680'	AT2G02680	mRNA	0.616863	0.00571276
814802	'AT2G02730'	AT2G02730	mRNA	0.604314	0.0043717
814807	'AT2G02780'	AT2G02780	mRNA	-0.727957	0.000186292
814808	'IQD29'	AT2G02790	mRNA	-0.627571	0.0102854
814810	'APK2B'	AT2G02800	mRNA	0.902715	3.01207e-09
814817	'SUT2'	AT2G02860	mRNA	2.56616	1.4386e-57
814822	'GSTF3'	AT2G02930	mRNA	4.2079	5.0924e-07
814823	'PKS1'	AT2G02950	mRNA	-1.07199	0.000608452
814827	'OTP85'	AT2G02980	mRNA	-1.00784	0.000171949
814831	'AT2G03020'	AT2G03020	mRNA	1.20605	0.0191472
814853	'AT2G03240'	AT2G03240	mRNA	0.966792	8.06662e-08
814858	'AT2G03290'	AT2G03290	mRNA	6.83586	2.55123e-06
814860	'AT2G03310'	AT2G03310	mRNA	-1.48788	0.0121555
814863	'WRKY3'	AT2G03340	mRNA	-0.959304	0.000345721
814870	'AT2G03410'	AT2G03410	mRNA	-1.71587	0.00998966
814876	'AT2G03470'	AT2G03470	mRNA	0.708801	7.95671e-05
814882	'UPS2'	AT2G03530	mRNA	1.88937	6.58863e-16
814884	'AT2G03550'	AT2G03550	mRNA	-1.44028	1.86207e-09
814902	'AT2G03750'	AT2G03750	mRNA	-0.973396	0.000788959
814915	'PI4K GAMMA 7'	AT2G03890	mRNA	-1.03724	4.04978e-09
814938	'DTX1'	AT2G04040	mRNA	1.8689	0.0351219
814960	'AT2G04230'	AT2G04230	mRNA	-0.798844	3.43248e-05
814969	'AT2G04305'	AT2G04305	mRNA	1.34554	1.24687e-17
814980	'AT2G04400'	AT2G04400	mRNA	0.685669	0.000271661
814983	'NUDT5'	AT2G04430	mRNA	0.775677	0.0104747
814990	'AT2G04495'	AT2G04495	mRNA	4.24647	7.04346e-16
814993	'AT2G04515'	AT2G04515	mRNA	2.14452	0.047438
815022	'AT2G04790'	AT2G04790	mRNA	-1.00909	1.17117e-05
815071	'AT2G05230'	AT2G05230	mRNA	-0.989574	0.0114255
815130	'AT2G05790'	AT2G05790	mRNA	-0.629735	1.42521e-05
815132	'AT2G05810'	AT2G05810	mRNA	-0.748308	0.00131004
815147	'RIPK'	AT2G05940	mRNA	1.48169	2.63491e-36
815160	'OPR3'	AT2G06050	mRNA	1.31231	1.11098e-10
815211	'VPS2.1'	AT2G06530	mRNA	1.98085	9.8217e-28
815287	'AT2G07180'	AT2G07180	mRNA	1.66103	2.51942e-10
815343	'AT2G07671'	AT2G07671	mRNA	0.720396	0.0387493
815347	'AT2G07751'	AT2G07751	mRNA	1.13826	0.0282343
815374	'AT2G07698'	AT2G07698	mRNA	0.764408	0.0043604
815395	'AT2G07722'	AT2G07722	mRNA	1.30887	0.0200054
815625	'CRCK3'	AT2G11520	mRNA	1.72526	2.97857e-23
815657	'MGDC'	AT2G11810	mRNA	-2.62116	1.93316e-05
815688	'AT2G12190'	AT2G12190	mRNA	-1.18553	0.00601005
815712	'AT2G12400'	AT2G12400	mRNA	1.08047	3.24138e-10
815841	'AT2G13550'	AT2G13550	mRNA	-0.933142	0.0153869
815850	'GONST1'	AT2G13650	mRNA	2.23823	2.76462e-50
815851	'AT2G13660'	AT2G13660	mRNA	2.06146	1.35957e-14
815853	'AT2G13690'	AT2G13690	mRNA	-0.828574	0.00234545
815862	'SERK4'	AT2G13790	mRNA	3.67666	3.71505e-101
815863	'SERK5'	AT2G13800	mRNA	2.34757	2.75026e-46
815864	'ALD1'	AT2G13810	mRNA	1.17474	0.00194156
815867	'AT2G13840'	AT2G13840	mRNA	-0.696585	0.0424704
815916	'AT2G14290'	AT2G14290	mRNA	5.21806	3.67589e-09
815934	'AT2G14460'	AT2G14460	mRNA	-0.656115	0.00251443
815943	'LURP1'	AT2G14560	mRNA	-1.45709	0.0127969
815963	'APK'	AT2G14750	mRNA	0.815683	0.00135255
815991	'AT2G15020'	AT2G15020	mRNA	-1.31862	0.010442
815994	'LTP'	AT2G15050	mRNA	-1.51171	1.29033e-18
815997	'RLP19'	AT2G15080	mRNA	0.913111	0.0255106
816011	'AT2G15220'	AT2G15220	mRNA	3.11563	1.25455e-38
816031	'FUT4'	AT2G15390	mRNA	5.10538	5.85048e-144
816040	'UGT73B5'	AT2G15480	mRNA	3.37402	1.08848e-19
816041	'UGT73B4'	AT2G15490	mRNA	3.08142	3.42046e-14
816070	'AT2G15760'	AT2G15760	mRNA	2.38415	1.34215e-14
816078	'OTP51'	AT2G15820	mRNA	-0.804561	8.64466e-06
816079	'AT2G15830'	AT2G15830	mRNA	0.978182	0.0101493
816121	'AT2G16250'	AT2G16250	mRNA	-0.778005	0.000431565
816124	'KCS9'	AT2G16280	mRNA	-1.04784	3.23829e-08
816137	'BLH7'	AT2G16400	mRNA	-0.64909	0.000271661
816149	'ADC1'	AT2G16500	mRNA	1.08098	2.44991e-09
816181	'AT2G16800'	AT2G16800	mRNA	-0.706112	0.00024053
816188	'AT2G16870'	AT2G16870	mRNA	2.09174	1.94709e-14
816192	'AT2G16900'	AT2G16900	mRNA	2.60328	1.10099e-56
816209	'NAC036'	AT2G17040	mRNA	3.72183	7.57053e-63
816215	'AT2G17110'	AT2G17110	mRNA	0.891458	0.000138628
816217	'LYM2'	AT2G17120	mRNA	1.84963	4.87814e-24
816227	'Kin3'	AT2G17220	mRNA	2.40252	1.58426e-86
816228	'EXL5'	AT2G17230	mRNA	-1.53175	1.55818e-32
816235	'CPK6'	AT2G17290	mRNA	1.57955	1.0091e-21
816236	'AT2G17300'	AT2G17300	mRNA	-1.17168	9.22571e-05
816250	'PIRL5'	AT2G17440	mRNA	1.06946	1.36591e-06
816254	'MLO8'	AT2G17480	mRNA	1.57674	6.14519e-30
816258	'IRE1A'	AT2G17520	mRNA	1.21606	3.34982e-08
816260	'AT2G17530'	AT2G17530	mRNA	0.670368	0.000789602
816262	'TRM26'	AT2G17550	mRNA	-0.63453	0.00572453
816264	'cPT1'	AT2G17570	mRNA	1.03196	2.19703e-05
816272	'AT2G17650'	AT2G17650	mRNA	-0.773235	0.0152642
816273	'AT2G17660'	AT2G17660	mRNA	2.09288	0.0100149
816279	'AT2G17705'	AT2G17705	mRNA	2.66364	5.01438e-38
816280	'AT2G17710'	AT2G17710	mRNA	1.06442	7.71155e-05
816281	'P4H5'	AT2G17720	mRNA	0.987498	2.56983e-12
816283	'AT2G17740'	AT2G17740	mRNA	4.32711	0.022325
816285	'AT2G17760'	AT2G17760	mRNA	1.09721	2.94781e-09
816293	'ERD7'	AT2G17840	mRNA	0.84303	0.0178115
816298	'AT2G17880'	AT2G17880	mRNA	1.12607	0.0323178
816307	'AT2G17970'	AT2G17970	mRNA	-0.787109	0.000591348
816308	'AT2G17972'	AT2G17972	mRNA	-0.788731	0.00164886
816321	'AT2G18090'	AT2G18090	mRNA	1.32499	5.34958e-18
816322	'AT2G18100'	AT2G18100	mRNA	0.708845	0.0484871
816334	'AT2G18196'	AT2G18196	mRNA	0.776298	0.019943
816336	'AT2G18210'	AT2G18210	mRNA	3.56514	6.39567e-36
816346	'HBI1'	AT2G18300	mRNA	-1.73331	3.62419e-14
816350	'HB24'	AT2G18350	mRNA	1.68909	3.56122e-07
816371	'AT2G18560'	AT2G18560	mRNA	-0.753978	0.00543512
816378	'AT2G18630'	AT2G18630	mRNA	0.834876	1.01647e-08
816382	'AT2G18670'	AT2G18670	mRNA	1.57112	0.000821221
816383	'AT2G18680'	AT2G18680	mRNA	5.74708	2.68231e-89
816384	'AT2G18690'	AT2G18690	mRNA	5.32052	4.04688e-57
816385	'TPS11'	AT2G18700	mRNA	1.4739	0.00106114
816405	'AT2G18890'	AT2G18890	mRNA	-1.23469	5.24198e-06
816411	'AT2G18940'	AT2G18940	mRNA	-1.16936	1.19732e-17
816423	'AT2G19060'	AT2G19060	mRNA	0.878783	0.00366582
816430	'AT2G19130'	AT2G19130	mRNA	3.33268	1.44542e-88
816433	'AT2G19160'	AT2G19160	mRNA	0.987381	2.04052e-07
816434	'SLP3'	AT2G19170	mRNA	-0.671201	0.00276014
816445	'AT2G19280'	AT2G19280	mRNA	-0.787202	0.000633233
816448	'AT2G19310'	AT2G19310	mRNA	-0.990186	6.19271e-10
816465	'AT2G19460'	AT2G19460	mRNA	1.01411	0.00160551
816476	'CDA1'	AT2G19570	mRNA	0.748903	5.37295e-06
816490	'AT2G19710'	AT2G19710	mRNA	2.10884	1.15663e-50
816497	'AT2G19780'	AT2G19780	mRNA	-1.60167	1.01789e-06
816499	'MIOX2'	AT2G19800	mRNA	1.90978	0.00856677
816500	'OZF1'	AT2G19810	mRNA	0.922856	0.0452687
816505	'HXK2'	AT2G19860	mRNA	-0.888806	8.90805e-10
816506	'AT2G19870'	AT2G19870	mRNA	-0.625104	0.000326855
816520	'AT2G20010'	AT2G20010	mRNA	1.64402	1.66199e-16
816532	'LCV1'	AT2G20130	mRNA	0.687333	9.03109e-05
816538	'PIL5'	AT2G20180	mRNA	-1.91498	1.57166e-25
816551	'AT2G20320'	AT2G20320	mRNA	1.90807	9.5303e-14
816553	'AAS'	AT2G20340	mRNA	-0.721333	0.00153255
816556	'MUR3'	AT2G20370	mRNA	0.731993	9.81064e-06
816579	'GPRI1'	AT2G20570	mRNA	-0.647579	1.61121e-05
816596	'MAN2'	AT2G20680	mRNA	-0.65557	0.00277926
816599	'AT2G20710'	AT2G20710	mRNA	-0.882915	0.0395963
816607	'AT2G20780'	AT2G20780	mRNA	1.4482	2.07696e-09
816616	'AT2G20835'	AT2G20835	mRNA	1.31129	0.000263856
816617	'SCAMP3'	AT2G20840	mRNA	0.604002	0.0021691
816622	'ERF53'	AT2G20880	mRNA	2.13118	0.000345305
816624	'DGK5'	AT2G20900	mRNA	2.54471	5.33045e-52
816629	'AT2G20950'	AT2G20950	mRNA	0.737449	1.01968e-07
816630	'pEARLI4'	AT2G20960	mRNA	3.75521	1.40059e-78
816641	'GRP2B'	AT2G21060	mRNA	0.642825	0.0191154
816647	'AT2G21120'	AT2G21120	mRNA	2.1446	1.20553e-45
816653	'AT2G21180'	AT2G21180	mRNA	-1.0598	0.000199697
816654	'AT2G21185'	AT2G21185	mRNA	-1.08573	5.69434e-06
816658	'AT2G21210'	AT2G21210	mRNA	-2.52842	8.11133e-42
816659	'AT2G21220'	AT2G21220	mRNA	-2.06779	0.000701484
816671	'BBX18'	AT2G21320	mRNA	-1.93148	9.11743e-06
816689	'AT2G21500'	AT2G21500	mRNA	2.12586	1.10033e-27
816691	'AT2G21520'	AT2G21520	mRNA	0.963902	1.08356e-07
816700	'RD2'	AT2G21620	mRNA	0.680179	0.0137516
816719	'AT2G21830'	AT2G21830	mRNA	-0.956789	2.65111e-06
816727	'CYP96A5'	AT2G21910	mRNA	5.95324	8.69782e-05
816733	'SEP2'	AT2G21970	mRNA	-0.676732	0.0196349
816737	'RKP'	AT2G22010	mRNA	0.881242	1.9286e-07
816745	'AT2G22100'	AT2G22100	mRNA	-0.698163	0.00728301
816754	'AT2G22200'	AT2G22200	mRNA	-2.74633	2.80196e-09
816762	'SR1'	AT2G22300	mRNA	2.48324	4.92563e-35
816779	'AGP2'	AT2G22470	mRNA	1.54698	1.65758e-10
816783	'UCP5'	AT2G22500	mRNA	4.35828	3.6039e-141
816787	'SVP'	AT2G22540	mRNA	-1.08059	0.000173426
816796	'AT2G22650'	AT2G22650	mRNA	-0.616799	0.0183223
816799	'WAVH1'	AT2G22680	mRNA	0.626089	0.0410877
816807	'NAI1'	AT2G22770	mRNA	-0.961184	1.64276e-06
816817	'PSK2'	AT2G22860	mRNA	0.966569	0.030821
816818	'EMB2001'	AT2G22870	mRNA	2.44178	1.66725e-70
816819	'AT2G22880'	AT2G22880	mRNA	11.8748	1.24433e-21
816820	'AT2G22890'	AT2G22890	mRNA	1.60288	9.28915e-07
816842	'AT2G23100'	AT2G23100	mRNA	0.781958	1.83405e-05
816844	'AT2G23120'	AT2G23120	mRNA	0.695457	0.0016096
816845	'AGP17'	AT2G23130	mRNA	-2.08678	4.76475e-11
816847	'NRAMP3'	AT2G23150	mRNA	-0.717751	0.0103591
816849	'GH3.3'	AT2G23170	mRNA	0.971026	0.00131995
816850	'CYP96A1'	AT2G23180	mRNA	-1.10388	3.61908e-05
816852	'AT2G23200'	AT2G23200	mRNA	1.93154	2.24127e-20
816859	'AT2G23270'	AT2G23270	mRNA	7.49433	2.13932e-24
816861	'MYB70'	AT2G23290	mRNA	-0.675174	0.0136092
816864	'WRKY15'	AT2G23320	mRNA	3.52495	5.43431e-78
816868	'AT2G23360'	AT2G23360	mRNA	-0.696048	0.00709586
816874	'NAPRT2'	AT2G23420	mRNA	1.07641	6.35804e-12
816875	'ICK1'	AT2G23430	mRNA	-1.57807	4.63443e-06
816877	'AT2G23450'	AT2G23450	mRNA	1.72318	3.92744e-20
816888	'MES7'	AT2G23560	mRNA	-0.837691	0.0248003
816892	'ACL'	AT2G23600	mRNA	-0.867945	4.00886e-07
816893	'MES3'	AT2G23610	mRNA	-0.786564	1.20188e-05
816899	'AT2G23680'	AT2G23680	mRNA	3.26703	2.67206e-71
816900	'AT2G23690'	AT2G23690	mRNA	-0.933632	0.0387493
816908	'BLH4'	AT2G23760	mRNA	-0.807229	6.42427e-07
816909	'LYK4'	AT2G23770	mRNA	3.62417	2.58362e-55
816913	'TET8'	AT2G23810	mRNA	3.39393	4.78126e-127
816916	'AT2G23840'	AT2G23840	mRNA	-0.803101	0.0333563
816947	'AT2G24130'	AT2G24130	mRNA	7.10431	1.17457e-06
816949	'HHP3'	AT2G24150	mRNA	-0.737169	0.00488584
816952	'CYP71B6'	AT2G24180	mRNA	1.04454	1.05014e-05
816956	'PUP5'	AT2G24220	mRNA	-0.927528	0.0206801
816957	'AT2G24230'	AT2G24230	mRNA	-0.912997	6.15982e-05
816958	'AT2G24240'	AT2G24240	mRNA	2.54233	8.94217e-14
816969	'AT2G24330'	AT2G24330	mRNA	1.06753	5.5494e-09
816978	'AT2G24420'	AT2G24420	mRNA	-0.745786	1.44058e-08
816991	'AT2G24550'	AT2G24550	mRNA	1.3677	1.01063e-14
816993	'WRKY17'	AT2G24570	mRNA	2.10699	3.34662e-47
816996	'AT2G24600'	AT2G24600	mRNA	5.73282	8.88852e-176
816999	'ATCSLC08'	AT2G24630	mRNA	-1.0792	2.29012e-05
817013	'GDU4'	AT2G24762	mRNA	-1.20442	2.37533e-05
817019	'TIC55-II'	AT2G24820	mRNA	-0.719513	2.18329e-08
817023	'AT2G24860'	AT2G24860	mRNA	0.970874	1.05732e-06
817057	'AT2G25190'	AT2G25190	mRNA	0.872734	1.92902e-05
817060	'AT2G25220'	AT2G25220	mRNA	-1.07229	0.000140945
817063	'AT2G25250'	AT2G25250	mRNA	0.697542	0.00127208
817067	'Phox1'	AT2G25290	mRNA	0.775059	0.00115946
817082	'RLP20'	AT2G25440	mRNA	4.18921	0.000323629
817084	'AT2G25460'	AT2G25460	mRNA	3.65564	1.17775e-46
817115	'AT2G25735'	AT2G25735	mRNA	5.45359	1.41003e-167
817116	'AT2G25737'	AT2G25737	mRNA	0.748723	0.000333219
817127	'PAPS2'	AT2G25850	mRNA	1.39485	4.5106e-09
817151	'AT2G26110'	AT2G26110	mRNA	-0.92898	4.20925e-07
817159	'AT2G26190'	AT2G26190	mRNA	3.28137	7.39651e-152
817164	'AT2G26240'	AT2G26240	mRNA	0.709613	8.42255e-05
817169	'ARSK1'	AT2G26290	mRNA	0.715324	0.0424991
817170	'GP ALPHA 1'	AT2G26300	mRNA	1.18887	2.78724e-15
817179	'AT2G26390'	AT2G26390	mRNA	2.57364	6.07268e-06
817184	'AT2G26440'	AT2G26440	mRNA	1.52699	0.000508665
817194	'AR781'	AT2G26530	mRNA	5.13283	4.65981e-157
817197	'PLA2A'	AT2G26560	mRNA	5.48707	3.03987e-07
817205	'KCS11'	AT2G26640	mRNA	-0.808879	4.85651e-08
817206	'KT1'	AT2G26650	mRNA	1.08922	2.72589e-14
817210	'AT2G26690'	AT2G26690	mRNA	-1.14706	3.21146e-08
817214	'AT2G26730'	AT2G26730	mRNA	-0.9818	3.97582e-11
817223	'PP2-A3'	AT2G26820	mRNA	0.869928	0.00714605
817225	'AT2G26840'	AT2G26840	mRNA	-0.71615	0.00718512
817227	'AT2G26860'	AT2G26860	mRNA	-0.880738	0.00452985
817239	'COPT6'	AT2G26975	mRNA	1.00302	1.0069e-08
817240	'CIPK3'	AT2G26980	mRNA	-0.935052	2.09453e-06
817248	'AT2G27060'	AT2G27060	mRNA	-0.945607	7.18237e-09
817250	'AT2G27080'	AT2G27080	mRNA	1.94989	4.61179e-22
817257	'AAO3'	AT2G27150	mRNA	1.09047	2.64553e-05
817265	'LHW'	AT2G27230	mRNA	-0.645067	0.000179055
817268	'AT2G27260'	AT2G27260	mRNA	1.05626	2.44571e-08
817274	'AT2G27310'	AT2G27310	mRNA	2.46849	7.74488e-37
817295	'AT2G27500'	AT2G27500	mRNA	2.1012	3.35675e-29
817304	'AT2G27580'	AT2G27580	mRNA	0.901148	1.37048e-06
817312	'AT2G27660'	AT2G27660	mRNA	4.02796	5.23536e-57
817315	'CYP94C1'	AT2G27690	mRNA	1.76878	9.28605e-06
817323	'AT2G27770'	AT2G27770	mRNA	-0.887634	0.000159902
817327	'AT2G27800'	AT2G27800	mRNA	-0.696188	0.0183314
817328	'NAT12'	AT2G27810	mRNA	-0.62651	1.70765e-05
817329	'PD1'	AT2G27820	mRNA	-1.10234	3.27109e-17
817330	'AT2G27830'	AT2G27830	mRNA	1.65488	6.21032e-12
817343	'BLH8'	AT2G27990	mRNA	-2.8742	2.90739e-09
817352	'AT2G28080'	AT2G28080	mRNA	1.53913	1.03833e-10
817356	'AT2G28105'	AT2G28105	mRNA	-1.21841	0.0212518
817361	'AT2G28150'	AT2G28150	mRNA	-1.25444	9.36851e-08
817366	'AT2G28200'	AT2G28200	mRNA	-0.95956	0.000965436
817367	'ACA2'	AT2G28210	mRNA	2.35597	5.527e-09
817382	'ARF10'	AT2G28350	mRNA	-0.720994	0.00119051
817388	'AT2G28400'	AT2G28400	mRNA	3.36327	9.52006e-34
817389	'AT2G28410'	AT2G28410	mRNA	-0.740446	0.0239766
817403	'RAP2.7'	AT2G28550	mRNA	-0.996675	1.35683e-16
817405	'AT2G28570'	AT2G28570	mRNA	1.76281	1.56495e-13
817432	'PUB12'	AT2G28830	mRNA	2.82027	2.21836e-42
817433	'XBAT31'	AT2G28840	mRNA	1.33045	0.00427619
817434	'CYP710A3'	AT2G28850	mRNA	2.8977	0.00346415
817438	'PLL4'	AT2G28890	mRNA	1.59594	4.60334e-17
817443	'AT2G28940'	AT2G28940	mRNA	1.36563	2.7138e-14
817444	'EXPA6'	AT2G28950	mRNA	-0.765894	0.00321639
817445	'AT2G28960'	AT2G28960	mRNA	0.659738	0.00949643
817446	'AT2G28970'	AT2G28970	mRNA	0.778034	0.00944824
817457	'CYP707A2'	AT2G29090	mRNA	-2.01069	1.39668e-13
817458	'GLR2.9'	AT2G29100	mRNA	7.98349	4.30499e-26
817459	'GLR2.8'	AT2G29110	mRNA	5.2835	2.38531e-30
817460	'GLR2.7'	AT2G29120	mRNA	1.04098	0.00896892
817464	'AT2G29150'	AT2G29150	mRNA	6.65813	2.36841e-05
817478	'AT2G29290'	AT2G29290	mRNA	-0.913436	0.00463677
817479	'AT2G29300'	AT2G29300	mRNA	-1.09638	0.0464766
817480	'AT2G29310'	AT2G29310	mRNA	-0.788595	0.0486564
817481	'AT2G29320'	AT2G29320	mRNA	-1.00267	0.00209047
817483	'AT2G29340'	AT2G29340	mRNA	0.790531	6.1818e-07
817489	'TOPP1'	AT2G29400	mRNA	0.665463	0.00465498
817490	'MTPB1'	AT2G29410	mRNA	1.66351	0.00978926
817494	'GSTU5'	AT2G29450	mRNA	-0.843776	0.00234808
817495	'GSTU4'	AT2G29460	mRNA	2.20907	0.000106918
817517	'AT2G29670'	AT2G29670	mRNA	-0.866419	0.0059449
817522	'CTF2B'	AT2G29720	mRNA	5.05279	7.23026e-46
817523	'UGT71D1'	AT2G29730	mRNA	0.935584	7.97769e-06
817524	'UGT71C2'	AT2G29740	mRNA	1.58046	1.15919e-10
817547	'AT2G29970'	AT2G29970	mRNA	-0.650946	0.000248553
817549	'NDA2'	AT2G29990	mRNA	1.5424	0.000146964
817553	'AT2G30020'	AT2G30020	mRNA	2.19792	3.41426e-33
817558	'KT1'	AT2G30070	mRNA	-0.994262	1.49183e-09
817561	'AT2G30100'	AT2G30100	mRNA	-1.0293	0.000110657
817566	'UGT87A2'	AT2G30140	mRNA	1.94809	3.59535e-19
817567	'AT2G30150'	AT2G30150	mRNA	-0.891179	0.00161219
817575	'WRKY25'	AT2G30250	mRNA	2.69277	7.00908e-27
817584	'LBD13'	AT2G30340	mRNA	0.793974	0.00598372
817586	'SIP4'	AT2G30360	mRNA	1.05843	2.82191e-05
817591	'OFP2'	AT2G30400	mRNA	1.99392	0.000433443
817595	'TPP'	AT2G30440	mRNA	1.64256	5.12929e-20
817596	'AT2G30460'	AT2G30460	mRNA	-0.599518	0.0367701
817601	'RPT2'	AT2G30520	mRNA	-1.26468	2.09408e-06
817604	'AT2G30550'	AT2G30550	mRNA	1.16355	2.17591e-07
817623	'AT2G30720'	AT2G30720	mRNA	2.64397	2.15915e-30
817625	'AT2G30740'	AT2G30740	mRNA	0.5898	9.34223e-05
817626	'CYP71A12'	AT2G30750	mRNA	6.40641	3.72076e-20
817630	'PSBP-2'	AT2G30790	mRNA	-1.4032	0.0291987
817637	'GSTF10'	AT2G30870	mRNA	1.24816	1.99097e-11
817650	'AT2G30990'	AT2G30990	mRNA	1.6224	1.36967e-13
817653	'ORP1A'	AT2G31020	mRNA	1.59934	1.01429e-10
817659	'TCP10'	AT2G31070	mRNA	-1.2397	3.56024e-07
817665	'AT2G31090'	AT2G31090	mRNA	1.46207	1.72248e-13
817671	'AT2G31150'	AT2G31150	mRNA	-0.742881	5.04754e-05
817672	'LSH3'	AT2G31160	mRNA	-1.5816	0.00214836
817680	'ERF15'	AT2G31230	mRNA	3.06447	5.36061e-59
817686	'AT2G31290'	AT2G31290	mRNA	-0.798129	0.0405933
817688	'INH3'	AT2G31305	mRNA	0.692136	0.0213131
817693	'GLX2-5'	AT2G31350	mRNA	0.759935	9.6741e-07
817696	'STH'	AT2G31380	mRNA	-0.961094	0.0450583
817714	'AT2G31560'	AT2G31560	mRNA	-1.22328	4.74706e-05
817732	'UGT74D1'	AT2G31750	mRNA	-0.807011	6.8475e-06
817736	'AT2G31790'	AT2G31790	mRNA	-0.910363	0.0118022
817737	'AT2G31800'	AT2G31800	mRNA	1.69032	1.63235e-06
817738	'AT2G31810'	AT2G31810	mRNA	0.921019	0.00146103
817739	'AT2G31820'	AT2G31820	mRNA	0.992484	7.35505e-15
817744	'PARG2'	AT2G31865	mRNA	3.73044	2.60943e-53
817745	'TEJ'	AT2G31870	mRNA	0.868257	0.00482214
817746	'SOBIR1'	AT2G31880	mRNA	3.76859	2.27578e-98
817753	'AT2G31945'	AT2G31945	mRNA	5.94617	9.23909e-34
817754	'CNX2'	AT2G31955	mRNA	1.53969	1.97616e-16
817757	'CYS2'	AT2G31980	mRNA	1.18345	0.0195707
817758	'AT2G31990'	AT2G31990	mRNA	2.21136	5.53662e-20
817761	'CVL1'	AT2G32010	mRNA	-1.55848	1.56059e-15
817762	'AT2G32020'	AT2G32020	mRNA	2.78868	2.81479e-27
817763	'AT2G32030'	AT2G32030	mRNA	6.12516	4.80203e-178
817769	'AT2G32090'	AT2G32090	mRNA	-0.597774	0.0265158
817770	'OFP16'	AT2G32100	mRNA	-1.33937	1.55512e-07
817772	'AT2G32130'	AT2G32130	mRNA	4.04282	0.0406867
817773	'AT2G32140'	AT2G32140	mRNA	5.21728	2.39698e-46
817774	'AT2G32150'	AT2G32150	mRNA	0.831783	0.0298264
817778	'AT2G32190'	AT2G32190	mRNA	4.99577	1.4765e-151
817779	'AT2G32200'	AT2G32200	mRNA	6.73861	7.26863e-67
817780	'AT2G32210'	AT2G32210	mRNA	5.9555	4.71194e-164
817783	'AT2G32235'	AT2G32235	mRNA	1.31914	0.00232582
817784	'AT2G32240'	AT2G32240	mRNA	2.91951	1.88475e-44
817785	'FRS2'	AT2G32250	mRNA	2.52765	2.478e-28
817806	'AT2G32450'	AT2G32450	mRNA	-0.911932	5.19766e-08
817814	'CSLB03'	AT2G32530	mRNA	-2.00217	4.80993e-06
817815	'CSLB04'	AT2G32540	mRNA	-1.2567	1.93708e-06
817826	'RLP22'	AT2G32660	mRNA	1.95451	6.94787e-07
817828	'RLP23'	AT2G32680	mRNA	2.64813	1.69066e-08
817841	'AP4.3A'	AT2G32800	mRNA	3.15114	8.665e-41
817855	'ZFN2'	AT2G32930	mRNA	1.63537	8.75298e-09
817867	'RLP26'	AT2G33050	mRNA	-1.32631	1.10486e-17
817873	'VAMP723'	AT2G33110	mRNA	3.37999	4.65175e-69
817874	'SAR1'	AT2G33120	mRNA	1.08391	1.01696e-17
817899	'AT2G33360'	AT2G33360	mRNA	-0.85906	0.000314607
817903	'AT2G33390'	AT2G33390	mRNA	1.0642	5.52957e-06
817913	'NAC041'	AT2G33480	mRNA	0.701578	0.000672451
817914	'AT2G33490'	AT2G33490	mRNA	1.33961	1.48699e-16
817915	'BBX12'	AT2G33500	mRNA	-0.90403	0.00423186
817923	'LYK5'	AT2G33580	mRNA	4.12136	5.19402e-133
817925	'CRL1'	AT2G33590	mRNA	0.94642	5.49139e-11
817926	'CRL2'	AT2G33600	mRNA	0.823382	1.87545e-06
817935	'PP2CG1'	AT2G33700	mRNA	1.05902	3.12874e-10
817936	'AT2G33710'	AT2G33710	mRNA	4.97632	3.38178e-69
817945	'AT2G33780'	AT2G33780	mRNA	4.22631	0.0250604
817948	'SPL3'	AT2G33810	mRNA	-1.45432	0.0258521
817956	'ETT'	AT2G33860	mRNA	-0.780188	0.000354683
817961	'AT2G34000'	AT2G34000	mRNA	2.19983	7.72418e-06
817962	'AT2G34010'	AT2G34010	mRNA	-2.02665	5.87575e-08
817978	'AT2G34170'	AT2G34170	mRNA	-0.820389	2.13963e-05
817981	'AT2G34200'	AT2G34200	mRNA	-1.06165	0.0398254
817986	'AT2G34250'	AT2G34250	mRNA	0.775965	4.10845e-06
817996	'AT2G34340'	AT2G34340	mRNA	-1.59311	0.000395412
817998	'AT2G34355'	AT2G34355	mRNA	1.51828	8.49629e-12
818012	'CYP710A2'	AT2G34490	mRNA	-1.61697	2.23355e-09
818013	'CYP710A1'	AT2G34500	mRNA	1.00023	0.00364377
818027	'AT2G34620'	AT2G34620	mRNA	-1.52637	3.71884e-10
818030	'PID'	AT2G34650	mRNA	1.82271	1.2187e-06
818058	'AT2G34930'	AT2G34930	mRNA	4.14128	2.61531e-73
818064	'ATL9'	AT2G35000	mRNA	1.16208	2.45178e-10
818071	'KUP11'	AT2G35060	mRNA	-1.15155	3.95743e-09
818073	'AT2G35075'	AT2G35075	mRNA	-2.07427	0.00825127
818079	'AT2G35130'	AT2G35130	mRNA	-0.956836	6.57566e-06
818082	'AT2G35155'	AT2G35155	mRNA	-0.774591	3.09971e-06
818084	'AT2G35170'	AT2G35170	mRNA	1.08479	6.34152e-05
818093	'AT2G35260'	AT2G35260	mRNA	-1.08132	1.43836e-09
818106	'AT2G35390'	AT2G35390	mRNA	0.709231	0.00022871
818112	'AT2G35470'	AT2G35470	mRNA	-0.982246	6.31682e-08
818116	'SRO1'	AT2G35510	mRNA	1.15885	1.60999e-07
818128	'XEG113'	AT2G35610	mRNA	0.669632	4.67491e-07
818140	'PGSIP7'	AT2G35710	mRNA	4.52285	5.17595e-194
818143	'AT2G35730'	AT2G35730	mRNA	2.15704	4.06399e-06
818145	'AT2G35736'	AT2G35736	mRNA	0.727207	0.0351905
818155	'AT2G35820'	AT2G35820	mRNA	-0.663118	0.0271277
818164	'AT2G35910'	AT2G35910	mRNA	1.38102	2.69085e-09
818166	'PUB23'	AT2G35930	mRNA	5.00589	2.36783e-132
818169	'NHL12'	AT2G35960	mRNA	-0.889893	0.000331235
818170	'AT2G35970'	AT2G35970	mRNA	4.37934	0.0258834
818171	'YLS9'	AT2G35980	mRNA	4.74808	1.24281e-36
818173	'EMB3114'	AT2G36000	mRNA	-0.787983	5.66784e-07
818178	'OFP15'	AT2G36050	mRNA	-1.24273	2.2829e-07
818193	'AT2G36210'	AT2G36210	mRNA	2.19321	5.78669e-07
818194	'AT2G36220'	AT2G36220	mRNA	2.50921	1.07034e-15
818199	'ABI5'	AT2G36270	mRNA	1.92869	0.0110379
818204	'URH1'	AT2G36310	mRNA	0.630942	0.000945059
818205	'AT2G36320'	AT2G36320	mRNA	0.825548	0.0163831
818206	'AT2G36330'	AT2G36330	mRNA	0.984376	1.6436e-06
818210	'AT2G36370'	AT2G36370	mRNA	-0.749946	0.0285659
818218	'AT2G36440'	AT2G36440	mRNA	5.99643	0.00187572
818221	'AT2G36470'	AT2G36470	mRNA	1.85721	1.51555e-07
818227	'AT2G36540'	AT2G36540	mRNA	-3.33317	0.0468357
818231	'AT2G36580'	AT2G36580	mRNA	0.824055	3.22548e-05
818232	'ProT3'	AT2G36590	mRNA	-1.17447	0.0394769
818239	'AT2G36670'	AT2G36670	mRNA	0.666934	0.00223104
818240	'AT2G36680'	AT2G36680	mRNA	0.768485	0.000222466
818241	'AT2G36690'	AT2G36690	mRNA	5.26561	3.24248e-79
818247	'UGT73C1'	AT2G36750	mRNA	-3.34057	4.64117e-12
818249	'AT2G36770'	AT2G36770	mRNA	5.32527	7.90194e-54
818259	'XTH32'	AT2G36870	mRNA	-1.09996	0.00149616
818269	'AT2G36950'	AT2G36950	mRNA	2.1466	7.54589e-21
818271	'AT2G36970'	AT2G36970	mRNA	-0.978413	6.81546e-05
818280	'PAL1'	AT2G37040	mRNA	0.717409	0.0150446
818286	'AT2G37100'	AT2G37100	mRNA	-1.22433	0.00515367
818287	'AT2G37110'	AT2G37110	mRNA	1.27231	1.26308e-16
818291	'AT2G37150'	AT2G37150	mRNA	0.67826	0.0370195
818307	'ABCI16'	AT2G37300	mRNA	-1.09009	0.00363778
818314	'MAKR3'	AT2G37380	mRNA	-1.4692	1.60964e-06
818319	'ZAT11'	AT2G37430	mRNA	8.42282	8.35725e-185
818322	'UMAMIT13'	AT2G37450	mRNA	-0.786978	7.69802e-05
818323	'UMAMIT12'	AT2G37460	mRNA	-0.913298	0.0166504
818330	'AT2G37540'	AT2G37540	mRNA	0.594436	0.00292199
818336	'DOF2.4'	AT2G37590	mRNA	0.805889	0.00417642
818340	'AS1'	AT2G37630	mRNA	-1.08559	3.80904e-12
818341	'EXP3'	AT2G37640	mRNA	-1.24915	3.39254e-09
818342	'AT2G37650'	AT2G37650	mRNA	-0.908889	0.00486235
818348	'RLK'	AT2G37710	mRNA	1.5216	2.46271e-13
818354	'ChlAKR'	AT2G37770	mRNA	-1.05991	0.0019109
818358	'AT2G37810'	AT2G37810	mRNA	3.63015	0.00245891
818359	'AT2G37820'	AT2G37820	mRNA	1.20806	0.000314918
818371	'AtIPCS2'	AT2G37940	mRNA	3.75536	5.99684e-82
818374	'SOUL-1'	AT2G37970	mRNA	1.3355	2.72977e-12
818376	'AT2G37980'	AT2G37980	mRNA	2.04523	8.73382e-12
818387	'AT2G38090'	AT2G38090	mRNA	-0.954481	0.00395065
818390	'AUX1'	AT2G38120	mRNA	-0.714991	2.88379e-05
818396	'AT2G38180'	AT2G38180	mRNA	-1.18764	0.000222422
818404	'AT2G38250'	AT2G38250	mRNA	1.57158	0.00280558
818409	'AMT2'	AT2G38290	mRNA	2.87144	3.11177e-32
818416	'PRA1.B4'	AT2G38360	mRNA	1.20993	8.5412e-09
818421	'AGT3'	AT2G38400	mRNA	0.722639	0.0156804
818422	'AT2G38410'	AT2G38410	mRNA	0.713558	3.59198e-05
818429	'WRKY33'	AT2G38470	mRNA	5.61082	4.20106e-266
818432	'AT2G38500'	AT2G38500	mRNA	1.10064	0.00201124
818436	'LP1'	AT2G38540	mRNA	-0.667984	5.70246e-05
818457	'ANNAT4'	AT2G38750	mRNA	-0.751519	0.00927416
818470	'YLS5'	AT2G38860	mRNA	1.93807	2.44375e-17
818471	'AT2G38870'	AT2G38870	mRNA	3.29538	4.52897e-46
818490	'AT2G39040'	AT2G39040	mRNA	0.615454	0.0429182
818505	'MLO12'	AT2G39200	mRNA	4.58759	5.6089e-136
818506	'AT2G39210'	AT2G39210	mRNA	2.65875	4.90208e-20
818510	'SNZ'	AT2G39250	mRNA	-0.895259	0.0156749
818520	'ABCG1'	AT2G39350	mRNA	1.90516	1.73533e-07
818521	'AT2G39360'	AT2G39360	mRNA	0.869915	1.56376e-06
818523	'EXO70H2'	AT2G39380	mRNA	1.47124	2.55623e-10
818525	'AT2G39400'	AT2G39400	mRNA	4.29637	4.7682e-11
818533	'ABCB6'	AT2G39480	mRNA	1.45605	4.76849e-12
818538	'AT2G39530'	AT2G39530	mRNA	1.01091	0.000165434
818541	'AT2G39560'	AT2G39560	mRNA	-1.60486	0.0016269
818548	'AT2G39650'	AT2G39650	mRNA	3.43321	1.68923e-36
818549	'BIK1'	AT2G39660	mRNA	3.1712	2.31419e-47
818571	'TOPP4'	AT2G39840	mRNA	0.605805	0.016171
818574	'AT2G39870'	AT2G39870	mRNA	-0.835527	0.00107608
818588	'HSPRO2'	AT2G40000	mRNA	4.86689	2.87272e-58
818597	'ATH9'	AT2G40090	mRNA	1.13881	2.05573e-11
818598	'AT2G40095'	AT2G40095	mRNA	3.67951	7.88569e-92
818600	'AT2G40110'	AT2G40110	mRNA	1.24423	7.42962e-06
818605	'CZF1'	AT2G40140	mRNA	4.1449	4.0548e-172
818609	'PP2C5'	AT2G40180	mRNA	5.46814	1.48897e-50
818611	'AT2G40200'	AT2G40200	mRNA	-1.90806	0.00141806
818619	'AT2G40270'	AT2G40270	mRNA	2.2079	2.05021e-77
818637	'AT2G40435'	AT2G40435	mRNA	-1.45048	0.0051897
818640	'AT2G40460'	AT2G40460	mRNA	-1.00083	0.000301486
818642	'ASG8'	AT2G40475	mRNA	-1.69187	4.2924e-14
818649	'KT2'	AT2G40540	mRNA	-0.844815	2.62279e-05
818652	'AT2G40570'	AT2G40570	mRNA	-0.883524	4.53745e-05
818656	'EXPA8'	AT2G40610	mRNA	-2.35167	7.13579e-20
818669	'WRKY55'	AT2G40740	mRNA	5.69691	1.70181e-15
818701	'CAMBP25'	AT2G41010	mRNA	3.78614	5.31117e-87
818706	'EEL'	AT2G41070	mRNA	1.20036	0.00031802
818708	'AT2G41090'	AT2G41090	mRNA	1.13089	0.000194086
818709	'TCH3'	AT2G41100	mRNA	4.96981	2.73052e-84
818710	'CAM2'	AT2G41110	mRNA	1.56378	7.13236e-20
818713	'CRK1'	AT2G41140	mRNA	-0.633409	0.000522419
818715	'AT2G41160'	AT2G41160	mRNA	0.930581	3.51714e-10
818716	'AT2G41170'	AT2G41170	mRNA	-0.887434	1.18116e-05
818717	'SIB2'	AT2G41180	mRNA	-0.6135	0.00716211
818724	'AT2G41250'	AT2G41250	mRNA	-0.811519	0.0168884
818727	'M10'	AT2G41280	mRNA	7.64095	7.68922e-08
818731	'AT2G41330'	AT2G41330	mRNA	-1.17373	0.00552777
818732	'RPB5D'	AT2G41340	mRNA	0.682529	0.0233056
818733	'AUG1'	AT2G41350	mRNA	0.839286	2.4699e-05
818735	'BOP2'	AT2G41370	mRNA	-0.806848	0.000115689
818736	'AT2G41380'	AT2G41380	mRNA	1.81503	4.24547e-17
818739	'AT2G41410'	AT2G41410	mRNA	1.82625	1.97743e-24
818740	'WIH2'	AT2G41420	mRNA	1.46168	7.69101e-24
818741	'ERD15'	AT2G41430	mRNA	2.55128	1.0918e-14
818742	'AT2G41440'	AT2G41440	mRNA	1.44806	5.08279e-09
818753	'AT2G41550'	AT2G41550	mRNA	-1.34131	1.59204e-06
818761	'TFIIB'	AT2G41630	mRNA	0.832011	3.13799e-11
818762	'AT2G41640'	AT2G41640	mRNA	3.81627	6.43663e-70
818769	'AT2G41705'	AT2G41705	mRNA	-0.757746	0.0085301
818772	'AT2G41730'	AT2G41730	mRNA	1.62246	0.00153255
818783	'AT2G41835'	AT2G41835	mRNA	2.87442	2.80063e-31
818788	'GK-1'	AT2G41880	mRNA	2.65639	2.39291e-51
818790	'OXS2'	AT2G41900	mRNA	-0.590897	0.00106557
818794	'ZFP8'	AT2G41940	mRNA	-1.36376	4.29093e-10
818795	'AT2G41950'	AT2G41950	mRNA	-0.670542	2.8974e-05
818802	'PLDBETA1'	AT2G42010	mRNA	0.786795	0.000416199
818806	'AT2G42060'	AT2G42060	mRNA	1.87007	9.36452e-14
818817	'AT2G42170'	AT2G42170	mRNA	-1.13004	0.00126131
818819	'AT2G42190'	AT2G42190	mRNA	-1.0288	1.86226e-05
818820	'SPL9'	AT2G42200	mRNA	-1.04071	0.00731869
818826	'CYP712A1'	AT2G42250	mRNA	-0.960261	5.52537e-05
818830	'AT2G42290'	AT2G42290	mRNA	-0.606344	0.0487665
818831	'AT2G42300'	AT2G42300	mRNA	-1.29603	6.44125e-17
818833	'AT2G42320'	AT2G42320	mRNA	-1.11354	5.08717e-10
818834	'AT2G42330'	AT2G42330	mRNA	1.31831	3.52777e-13
818836	'AT2G42350'	AT2G42350	mRNA	1.56168	8.89486e-14
818837	'AT2G42360'	AT2G42360	mRNA	3.84242	1.8012e-43
818839	'BZIP34'	AT2G42380	mRNA	-1.83116	7.26721e-19
818848	'AT2G42480'	AT2G42480	mRNA	4.85176	0.0048276
818869	'AT2G42690'	AT2G42690	mRNA	-0.693461	0.00941071
818880	'RLP29'	AT2G42800	mRNA	-1.15521	0.0034627
818891	'AT2G42900'	AT2G42900	mRNA	-0.915088	0.0371606
818896	'AT2G42950'	AT2G42950	mRNA	0.95595	0.000258028
818898	'AT2G42960'	AT2G42960	mRNA	-0.760809	0.00680547
818899	'AT2G42975'	AT2G42975	mRNA	-0.702293	0.0436193
818902	'NAC042'	AT2G43000	mRNA	4.54347	1.82589e-38
818903	'PIF4'	AT2G43010	mRNA	-1.07479	0.000118893
818907	'ATPMEPCRD'	AT2G43050	mRNA	-0.642048	0.0324216
818914	'AT2G43120'	AT2G43120	mRNA	2.36686	7.61924e-30
818916	'AT2G43140'	AT2G43140	mRNA	1.45961	2.13561e-08
818918	'AT2G43160'	AT2G43160	mRNA	0.841485	7.14082e-06
818921	'AT2G43200'	AT2G43200	mRNA	-1.0029	2.7293e-07
818933	'AT2G43320'	AT2G43320	mRNA	1.92162	7.73093e-31
818959	'CHI'	AT2G43570	mRNA	1.30477	0.000650182
818960	'AT2G43580'	AT2G43580	mRNA	3.05755	0.0423949
818961	'AT2G43590'	AT2G43590	mRNA	2.3321	4.6464e-14
818963	'AT2G43610'	AT2G43610	mRNA	0.926174	0.000344754
818979	'AT2G43760'	AT2G43760	mRNA	-0.618073	0.00276014
818984	'AT2G43800'	AT2G43800	mRNA	-0.671091	0.0112084
818986	'UGT74F2'	AT2G43820	mRNA	-0.717499	0.0202486
818988	'UGT74F1'	AT2G43840	mRNA	-0.850684	0.0383552
818989	'AT2G43850'	AT2G43850	mRNA	0.808319	0.00572239
819014	'ARL'	AT2G44080	mRNA	2.27705	2.08517e-08
819021	'ASHH3'	AT2G44150	mRNA	-0.593303	0.00910338
819025	'MAP2A'	AT2G44180	mRNA	1.00149	5.6696e-07
819027	'AT2G44195'	AT2G44195	mRNA	5.28051	0.00562668
819028	'AT2G44200'	AT2G44200	mRNA	0.750564	0.000489498
819029	'AT2G44210'	AT2G44210	mRNA	-0.60121	0.0128044
819031	'AT2G44230'	AT2G44230	mRNA	-1.42882	3.72589e-09
819036	'AT2G44280'	AT2G44280	mRNA	0.753534	0.0329081
819037	'AT2G44290'	AT2G44290	mRNA	1.92127	4.64342e-09
819043	'AT2G44360'	AT2G44360	mRNA	0.591246	0.00146103
819044	'AT2G44370'	AT2G44370	mRNA	3.76157	2.60029e-70
819045	'AT2G44380'	AT2G44380	mRNA	1.37575	1.1967e-14
819048	'AT2G44410'	AT2G44410	mRNA	0.625957	0.00263444
819055	'BGLU17'	AT2G44480	mRNA	1.33924	0.00822988
819056	'PEN2'	AT2G44490	mRNA	3.37347	3.79815e-41
819057	'AT2G44500'	AT2G44500	mRNA	2.43177	2.31419e-47
819068	'AT2G44600'	AT2G44600	mRNA	1.65858	5.50605e-12
819082	'CYCP4;1'	AT2G44740	mRNA	-1.2596	0.00160971
819088	'UCC2'	AT2G44790	mRNA	0.987557	3.32986e-05
819093	'ERF13'	AT2G44840	mRNA	3.92093	1.00104e-15
819103	'AT2G44940'	AT2G44940	mRNA	-1.06389	4.43602e-05
819105	'AT2G44970'	AT2G44970	mRNA	0.942402	2.21219e-08
819109	'AT2G45010'	AT2G45010	mRNA	0.947911	1.47143e-07
819123	'CDS4'	AT2G45150	mRNA	-0.701154	0.000548165
819142	'AT2G45340'	AT2G45340	mRNA	-1.55249	2.37281e-16
819143	'CRR4'	AT2G45350	mRNA	-2.46356	0.000831228
819144	'AT2G45360'	AT2G45360	mRNA	1.11501	0.0446441
819154	'AT2G45460'	AT2G45460	mRNA	-0.633423	0.0219745
819165	'CYP76C2'	AT2G45570	mRNA	2.67815	3.72805e-07
819167	'AT2G45590'	AT2G45590	mRNA	-0.703047	2.08246e-06
819168	'AT2G45600'	AT2G45600	mRNA	-0.671658	0.037206
819184	'BAP2'	AT2G45760	mRNA	5.34858	3.83836e-37
819193	'AT2G45850'	AT2G45850	mRNA	-0.899126	0.0113978
819200	'AT2G45920'	AT2G45920	mRNA	0.807517	1.31091e-05
819205	'CYP86A8'	AT2G45970	mRNA	-0.843574	3.91788e-08
819212	'AT2G46040'	AT2G46040	mRNA	-0.597116	0.0363845
819221	'AT2G46140'	AT2G46140	mRNA	0.863276	0.000183164
819222	'AT2G46150'	AT2G46150	mRNA	1.41472	7.15487e-08
819223	'AT2G46160'	AT2G46160	mRNA	1.54407	8.65465e-14
819233	'AT2G46250'	AT2G46250	mRNA	-0.756564	0.01377
819234	'LRB1'	AT2G46260	mRNA	0.971445	2.00665e-06
819235	'GBF3'	AT2G46270	mRNA	1.37165	1.40188e-08
819241	'AGP16'	AT2G46330	mRNA	2.25513	2.58628e-55
819248	'WRKY46'	AT2G46400	mRNA	3.8661	2.23252e-27
819251	'CNGC3'	AT2G46430	mRNA	3.46657	4.17352e-60
819252	'CNGC11'	AT2G46440	mRNA	2.29663	3.14844e-27
819259	'AT2G46495'	AT2G46495	mRNA	1.86159	1.46584e-05
819260	'PI4K GAMMA 4'	AT2G46500	mRNA	2.36894	6.1945e-46
819272	'AT2G46600'	AT2G46600	mRNA	1.93954	4.39074e-11
819274	'AT2G46620'	AT2G46620	mRNA	2.76279	5.93602e-36
819278	'CYP78A6'	AT2G46660	mRNA	-1.48821	0.00175136
819283	'ROPGAP3'	AT2G46710	mRNA	-0.737559	4.69962e-05
819288	'GulLO2'	AT2G46750	mRNA	0.803659	1.72722e-05
819292	'PRR9'	AT2G46790	mRNA	-0.705414	0.03241
819294	'AT2G46810'	AT2G46810	mRNA	-0.709083	0.000203805
819300	'NGA1'	AT2G46870	mRNA	-0.964181	0.000200551
819308	'AT2G46940'	AT2G46940	mRNA	1.65038	1.3575e-07
819320	'PTI1-4'	AT2G47060	mRNA	2.92184	5.5693e-81
819321	'SPL1'	AT2G47070	mRNA	1.00438	1.24441e-15
819326	'SDR3'	AT2G47130	mRNA	1.74805	5.74633e-23
819327	'SDR5'	AT2G47140	mRNA	4.52794	5.47857e-83
819328	'AT2G47150'	AT2G47150	mRNA	4.12981	0.0450087
819329	'BOR1'	AT2G47160	mRNA	-0.829607	2.26611e-06
819332	'MYB2'	AT2G47190	mRNA	3.87264	4.43013e-07
819335	'DUF5'	AT2G47220	mRNA	-1.12298	0.000302254
819340	'UPB1'	AT2G47270	mRNA	0.995408	0.046299
819357	'AT2G47440'	AT2G47440	mRNA	-1.74747	6.89633e-18
819358	'CAO'	AT2G47450	mRNA	-0.802923	2.12935e-06
819368	'AT2G47550'	AT2G47550	mRNA	2.55474	5.28295e-33
819378	'UXS4'	AT2G47650	mRNA	1.36044	5.80854e-16
819381	'AT2G47680'	AT2G47680	mRNA	1.37882	7.3808e-06
819386	'GSTF8'	AT2G47730	mRNA	1.92859	2.29496e-46
819404	'NET3C'	AT2G47920	mRNA	-0.752807	0.0253799
819405	'AGP26'	AT2G47930	mRNA	-0.788682	0.000604476
819411	'SWA1'	AT2G47990	mRNA	-0.655286	0.0403342
819413	'RKF3'	AT2G48010	mRNA	0.667697	0.00324638
819418	'AT2G48060'	AT2G48060	mRNA	-0.657045	0.00176464
819427	'GPX4'	AT2G48150	mRNA	1.95847	0.001555
819509	'AT2G07773'	AT2G07773	mRNA	1.58365	0.015782
819553	'AT3G03980'	AT3G03980	mRNA	-0.642493	0.019915
819556	'AT3G04010'	AT3G04010	mRNA	0.913238	0.0291542
819566	'GLR1.1'	AT3G04110	mRNA	2.06838	4.41058e-23
819569	'AT3G04140'	AT3G04140	mRNA	-1.44333	1.31447e-06
819576	'AT3G04210'	AT3G04210	mRNA	3.00052	4.68737e-39
819577	'AT3G04220'	AT3G04220	mRNA	4.92647	4.46988e-74
819579	'SEC'	AT3G04240	mRNA	0.610967	9.60491e-07
819584	'LTL1'	AT3G04290	mRNA	-0.667138	0.000783649
819585	'AT3G04300'	AT3G04300	mRNA	1.68218	2.17704e-06
819601	'AT3G04450'	AT3G04450	mRNA	-1.16015	6.33595e-05
819604	'AT3G04480'	AT3G04480	mRNA	0.627323	1.07207e-05
819614	'EIN4'	AT3G04580	mRNA	0.651007	0.00242207
819620	'DAN1'	AT3G04620	mRNA	1.0496	0.00275344
819622	'AT3G04640'	AT3G04640	mRNA	3.56874	3.17959e-38
819627	'ANX1'	AT3G04690	mRNA	-0.749014	0.00524593
819636	'AT3G04760'	AT3G04760	mRNA	-0.696448	5.35511e-05
819656	'AT3G04960'	AT3G04960	mRNA	-1.77517	0.00225033
819674	'GID1A'	AT3G05120	mRNA	-1.20539	4.38039e-08
819675	'AT3G05130'	AT3G05130	mRNA	-0.87992	0.0454444
819682	'AT3G05180'	AT3G05180	mRNA	-0.811986	4.12108e-05
819684	'ATL6'	AT3G05200	mRNA	2.69892	2.13525e-63
819696	'AT3G05320'	AT3G05320	mRNA	2.28038	8.14683e-16
819700	'RLP30'	AT3G05360	mRNA	1.66136	2.45926e-10
819701	'RLP31'	AT3G05370	mRNA	2.70549	4.03015e-61
819702	'ALY2'	AT3G05380	mRNA	0.780699	0.013965
819704	'AT3G05400'	AT3G05400	mRNA	-0.648464	0.0464736
819720	'AT3G05545'	AT3G05545	mRNA	0.661259	0.000173135
819721	'AT3G05550'	AT3G05550	mRNA	1.67095	0.000178953
819724	'TOPP9'	AT3G05580	mRNA	2.99168	3.30556e-69
819730	'PLDP2'	AT3G05630	mRNA	-1.15109	6.69723e-05
819732	'RLP32'	AT3G05650	mRNA	1.32184	1.89665e-05
819733	'RLP33'	AT3G05660	mRNA	2.10255	4.97804e-11
819740	'SYP43'	AT3G05710	mRNA	0.659106	0.000293531
819744	'TRM6'	AT3G05750	mRNA	-0.921906	3.57999e-06
819763	'AT3G05935'	AT3G05935	mRNA	-0.679081	0.0140315
819781	'TBL10'	AT3G06080	mRNA	-0.829676	3.64025e-07
819788	'AT3G06145'	AT3G06145	mRNA	-1.64329	3.6536e-06
819804	'P4H2'	AT3G06300	mRNA	0.785422	9.23062e-08
819828	'A/N-InvC'	AT3G06500	mRNA	1.65113	1.14478e-05
819830	'AT3G06520'	AT3G06520	mRNA	-1.57552	0.0254695
819843	'AT3G17920'	AT3G17920	mRNA	0.714297	2.33575e-06
819846	'AT3G66652'	AT3G66652	mRNA	-0.756162	0.0387493
819847	'AT3G66654'	AT3G66654	mRNA	0.781916	0.000303219
819851	'AT3G06660'	AT3G06660	mRNA	-0.707938	0.000580412
819859	'GATA15'	AT3G06740	mRNA	-0.790562	0.000206942
819860	'AT3G06750'	AT3G06750	mRNA	-0.994975	0.000938531
819861	'AT3G06760'	AT3G06760	mRNA	1.23131	9.24449e-15
819862	'AT3G06770'	AT3G06770	mRNA	-1.34992	2.56555e-09
819863	'AT3G06780'	AT3G06780	mRNA	1.55979	1.05688e-09
819868	'AT3G06840'	AT3G06840	mRNA	-0.917666	0.000967894
819889	'RPM1'	AT3G07040	mRNA	2.61364	5.44595e-40
819902	'GLCAK'	AT3G01640	mRNA	0.852946	0.000523776
819906	'AT3G07190'	AT3G07190	mRNA	0.994428	1.74552e-08
819907	'AT3G07195'	AT3G07195	mRNA	5.56825	1.71157e-279
819911	'RGLG1'	AT3G01650	mRNA	0.931717	3.64194e-05
819919	'AT3G07310'	AT3G07310	mRNA	-0.651203	0.0242337
819922	'AT3G07340'	AT3G07340	mRNA	-0.737801	0.0153869
819923	'AT3G07350'	AT3G07350	mRNA	-0.744193	0.0387493
819925	'CHIP'	AT3G07370	mRNA	1.2426	1.0925e-10
819927	'AIR12'	AT3G07390	mRNA	2.00272	1.10104e-11
819934	'AT3G07460'	AT3G07460	mRNA	-0.623831	0.00370782
819943	'AT3G07540'	AT3G07540	mRNA	-0.865479	0.000806468
819945	'PEX13'	AT3G07560	mRNA	0.663753	6.72762e-05
819946	'AT3G07565'	AT3G07565	mRNA	0.674474	0.000289108
819949	'AT3G07580'	AT3G07580	mRNA	1.51129	9.27463e-07
819951	'AT3G07600'	AT3G07600	mRNA	1.58209	0.00033191
819969	'OBE1'	AT3G07780	mRNA	1.92638	5.48221e-34
819970	'AT3G07790'	AT3G07790	mRNA	0.868152	2.50128e-06
819980	'AT3G07890'	AT3G07890	mRNA	0.606491	0.00948083
819987	'PIP5K6'	AT3G07960	mRNA	1.20661	0.000331235
819992	'ATAB2'	AT3G08010	mRNA	-0.632226	0.000116779
819994	'AT3G08030'	AT3G08030	mRNA	1.22427	1.3894e-21
820007	'AT3G08600'	AT3G08600	mRNA	-0.941106	0.000639744
820013	'AT3G08660'	AT3G08660	mRNA	-1.92153	0.000709746
820014	'AT3G08670'	AT3G08670	mRNA	-0.798297	2.57415e-07
820018	'TH9'	AT3G08710	mRNA	2.51847	4.52897e-46
820019	'S6K2'	AT3G08720	mRNA	3.70603	2.27717e-167
820023	'ATSIK'	AT3G08760	mRNA	2.05993	1.79315e-12
820033	'AT3G01830'	AT3G01830	mRNA	8.07266	3.28916e-105
820035	'AT3G08870'	AT3G08870	mRNA	0.906276	0.00360697
820047	'LYK2'	AT3G01840	mRNA	2.04775	0.00889164
820052	'AT3G09000'	AT3G09000	mRNA	1.34525	3.15374e-09
820053	'AT3G09010'	AT3G09010	mRNA	3.48497	5.21028e-56
820054	'AT3G09020'	AT3G09020	mRNA	3.69168	6.27437e-42
820055	'AT3G09030'	AT3G09030	mRNA	0.813294	2.90357e-05
820058	'AT3G09050'	AT3G09050	mRNA	-0.647081	0.000392836
820069	'HY2'	AT3G09150	mRNA	-0.675299	0.00124885
820071	'AT3G09160'	AT3G09160	mRNA	-1.29326	0.0178313
820090	'AT3G09340'	AT3G09340	mRNA	5.6985	0.00111379
820094	'MYB3R-3'	AT3G09370	mRNA	0.851876	0.00888156
820103	'AT3G09450'	AT3G09450	mRNA	-3.36099	3.17855e-07
820106	'AT3G09490'	AT3G09490	mRNA	1.24286	1.28447e-07
820109	'EXO70H4'	AT3G09520	mRNA	4.10875	1.68775e-67
820114	'AT3G09570'	AT3G09570	mRNA	0.733611	1.37446e-05
820122	'HCF152'	AT3G09650	mRNA	-0.757624	1.37048e-06
820141	'AT3G09830'	AT3G09830	mRNA	4.00904	1.01919e-136
820145	'AT3G09870'	AT3G09870	mRNA	6.81268	1.83042e-08
820151	'PIP5K9'	AT3G09920	mRNA	1.00901	2.52902e-08
820155	'MDHAR'	AT3G09940	mRNA	2.27539	1.3239e-34
820181	'AT3G10190'	AT3G10190	mRNA	-1.15011	0.00242722
820192	'AT3G10300'	AT3G10300	mRNA	2.2288	1.79428e-12
820214	'NAC053'	AT3G10500	mRNA	1.26839	4.40062e-08
820217	'LGO'	AT3G10525	mRNA	-1.31188	1.04633e-11
820218	'AT3G10530'	AT3G10530	mRNA	-0.681285	0.00339321
820233	'VPS60.1'	AT3G10640	mRNA	2.44014	5.59421e-42
820241	'AT3G10720'	AT3G10720	mRNA	3.15005	1.5037e-64
820245	'AT3G10760'	AT3G10760	mRNA	-0.600221	0.000304651
820249	'BZIP28'	AT3G10800	mRNA	1.3439	2.57189e-14
820257	'MES17'	AT3G10870	mRNA	-0.815936	0.00125366
820262	'AT3G10915'	AT3G10915	mRNA	1.04369	1.33608e-07
820264	'AT3G10930'	AT3G10930	mRNA	3.52487	2.76167e-25
820269	'AT3G10980'	AT3G10980	mRNA	0.991132	3.43154e-10
820272	'RLP34'	AT3G11010	mRNA	2.42063	3.7531e-15
820275	'ENGase85B'	AT3G11040	mRNA	1.06348	0.000179055
820279	'RLP35'	AT3G11080	mRNA	3.31314	3.18195e-31
820280	'LBD21'	AT3G11090	mRNA	-1.2839	6.19571e-08
820282	'AT3G11110'	AT3G11110	mRNA	-2.93779	1.36739e-09
820304	'AT3G11320'	AT3G11320	mRNA	0.949766	1.54063e-12
820312	'AT3G11402'	AT3G11402	mRNA	1.46941	1.74066e-12
820314	'PP2CA'	AT3G11410	mRNA	-0.611968	0.0276111
820315	'AT3G11420'	AT3G11420	mRNA	1.84988	3.39945e-36
820332	'AT3G11590'	AT3G11590	mRNA	-0.658511	0.00161409
820337	'NHL2'	AT3G11650	mRNA	0.948529	7.53689e-09
820338	'NHL1'	AT3G11660	mRNA	-0.619162	0.000485549
820339	'DGD1'	AT3G11670	mRNA	-0.936323	0.000469833
820344	'AT3G11720'	AT3G11720	mRNA	-0.783811	0.00846244
820355	'SYP121'	AT3G11820	mRNA	3.99955	1.66849e-93
820357	'PUB24'	AT3G11840	mRNA	5.2428	1.03315e-93
820358	'AT3G11850'	AT3G11850	mRNA	1.35675	0.0016832
820377	'AT3G12030'	AT3G12030	mRNA	1.51247	1.59623e-06
820378	'AT3G12040'	AT3G12040	mRNA	1.95523	4.88091e-15
820386	'RGF7'	AT3G02240	mRNA	1.29387	0.000282659
820397	'Nek7'	AT3G12200	mRNA	0.923038	1.32207e-06
820413	'AT3G12350'	AT3G12350	mRNA	0.641707	6.79522e-05
820414	'ITN1'	AT3G12360	mRNA	1.36097	4.79509e-26
820419	'ELC'	AT3G12400	mRNA	1.11266	1.41143e-10
820431	'SULTR4;2'	AT3G12520	mRNA	-0.595469	0.0467584
820437	'FYD'	AT3G12570	mRNA	0.818351	2.10564e-05
820441	'DRT100'	AT3G12610	mRNA	-1.34898	1.07603e-15
820443	'SAP5'	AT3G12630	mRNA	0.877862	4.85143e-09
820450	'AGC1.5'	AT3G12690	mRNA	-0.733266	0.00446013
820456	'ALIS1'	AT3G12740	mRNA	3.12148	8.46895e-105
820475	'AT3G12910'	AT3G12910	mRNA	9.21874	5.70694e-13
820488	'AT3G13020'	AT3G13020	mRNA	1.09017	0.0173576
820489	'AT3G13030'	AT3G13030	mRNA	0.595096	0.00123193
820491	'NiaP'	AT3G13050	mRNA	2.0606	1.27559e-22
820498	'ABCC7'	AT3G13100	mRNA	1.23216	1.3569e-08
820503	'AT3G13150'	AT3G13150	mRNA	-0.724198	0.0336868
820509	'AT3G13190'	AT3G13190	mRNA	-0.752713	0.00174712
820511	'AT3G13210'	AT3G13210	mRNA	1.91311	0.00176604
820527	'AT3G13275'	AT3G13275	mRNA	0.993939	0.00251328
820532	'CAX2'	AT3G13320	mRNA	0.772598	1.02674e-07
820538	'BRL3'	AT3G13380	mRNA	1.03929	4.92452e-06
820543	'AT3G13430'	AT3G13430	mRNA	2.61172	2.90555e-28
820544	'AT3G13435'	AT3G13435	mRNA	0.741462	0.00460286
820552	'AT3G13500'	AT3G13500	mRNA	4.37935	0.0257857
820553	'AT3G13510'	AT3G13510	mRNA	-0.945171	0.000412006
820562	'AT3G13600'	AT3G13600	mRNA	1.54453	1.18116e-05
820563	'AT3G02490'	AT3G02490	mRNA	-0.606756	0.00330776
820578	'AT3G13690'	AT3G13690	mRNA	-0.595216	0.000219432
820591	'ATBFRUCT1'	AT3G13790	mRNA	0.665201	9.57732e-05
820593	'IDD11'	AT3G13810	mRNA	-1.26186	1.79037e-08
820598	'LBD22'	AT3G13850	mRNA	5.52817	0.000345283
820603	'AT3G13900'	AT3G13900	mRNA	2.07608	0.000260318
820604	'AT3G13910'	AT3G13910	mRNA	1.21705	4.47046e-07
820608	'AT3G13950'	AT3G13950	mRNA	2.55037	6.86677e-11
820612	'AT3G13980'	AT3G13980	mRNA	-1.6401	1.29859e-19
820619	'RSH2'	AT3G14050	mRNA	2.7384	7.62679e-27
820622	'CAX9'	AT3G14070	mRNA	1.2252	1.01438e-05
820623	'AT3G14075'	AT3G14075	mRNA	0.597025	0.010787
820625	'EXO70D3'	AT3G14090	mRNA	1.17175	2.37859e-11
820627	'AT3G02555'	AT3G02555	mRNA	0.681385	0.001555
820639	'ESM1'	AT3G14210	mRNA	-0.840311	3.30451e-05
820641	'GLIP4'	AT3G14225	mRNA	5.93015	7.95324e-37
820644	'AT3G14240'	AT3G14240	mRNA	-0.724289	2.70508e-05
820653	'AT3G14330'	AT3G14330	mRNA	-1.27484	1.47812e-10
820656	'MEE31'	AT3G02570	mRNA	-0.627924	3.20566e-06
820685	'NTMC2T6.2'	AT3G14590	mRNA	0.780858	0.00203713
820693	'CYP72A11'	AT3G14650	mRNA	-0.910995	1.99917e-10
820698	'AT3G14700'	AT3G14700	mRNA	1.81958	0.0169388
820699	'AT3G14710'	AT3G14710	mRNA	1.94567	0.0295264
820702	'AT3G14740'	AT3G14740	mRNA	-0.644014	0.0197617
820704	'AT3G14760'	AT3G14760	mRNA	-0.786833	0.0163371
820710	'MSL5'	AT3G14810	mRNA	-1.89411	1.86583e-09
820713	'AT3G14840'	AT3G14840	mRNA	1.59151	4.6464e-14
820716	'AT3G14870'	AT3G14870	mRNA	1.3554	0.000713289
820727	'ROS4'	AT3G14980	mRNA	-0.715909	0.000187327
820728	'DJ1A'	AT3G14990	mRNA	0.940838	0.00353394
820735	'RABA1g'	AT3G15060	mRNA	1.27812	2.76455e-16
820740	'HCF243'	AT3G15095	mRNA	-0.858082	6.03565e-08
820742	'AT3G15115'	AT3G15115	mRNA	-0.975316	0.0181293
820751	'AT3G15200'	AT3G15200	mRNA	1.7813	2.92864e-09
820752	'ERF4'	AT3G15210	mRNA	1.86364	4.19603e-35
820757	'AT3G15260'	AT3G15260	mRNA	0.937651	3.0411e-08
820767	'SPA3'	AT3G15354	mRNA	-0.8731	0.0226163
820768	'AT3G15356'	AT3G15356	mRNA	3.94326	1.33869e-53
820769	'AT3G15351'	AT3G15351	mRNA	0.895877	0.000106848
820789	'NAC3'	AT3G15500	mRNA	2.69472	5.26854e-06
820790	'NAC2'	AT3G15510	mRNA	-0.600134	0.016131
820792	'AT3G15530'	AT3G15530	mRNA	1.24142	2.40134e-11
820793	'IAA19'	AT3G15540	mRNA	1.70482	1.53928e-10
820797	'AT3G15570'	AT3G15570	mRNA	-1.93788	2.3269e-17
820814	'AT3G15710'	AT3G15710	mRNA	0.657151	0.000215229
820815	'AT3G15720'	AT3G15720	mRNA	-0.961211	0.0133522
820819	'AT3G15760'	AT3G15760	mRNA	1.03049	9.72347e-05
820820	'AT3G15770'	AT3G15770	mRNA	1.46391	1.12849e-08
820832	'AT3G15890'	AT3G15890	mRNA	-0.684636	0.00996567
820844	'SULTR3;4'	AT3G15990	mRNA	0.668885	0.0446621
820848	'CES101'	AT3G16030	mRNA	2.91985	2.97537e-40
820868	'AT3G16220'	AT3G16220	mRNA	0.851708	4.10388e-05
820873	'AT3G16270'	AT3G16270	mRNA	0.745995	2.25019e-05
820882	'AT3G16350'	AT3G16350	mRNA	0.652959	0.000339405
820884	'AT3G16370'	AT3G16370	mRNA	-0.612916	0.0118383
820892	'MLP-300B'	AT3G16440	mRNA	0.62228	0.0407254
820899	'AT3G16510'	AT3G16510	mRNA	2.67569	9.19849e-24
820900	'UGT88A1'	AT3G16520	mRNA	-0.66303	0.000109814
820901	'AT3G16530'	AT3G16530	mRNA	3.10158	3.92431e-37
820905	'AT3G16560'	AT3G16560	mRNA	-1.22979	1.7617e-07
820906	'AT3G16565'	AT3G16565	mRNA	1.00055	0.0183314
820907	'RALF23'	AT3G16570	mRNA	-1.33182	1.48152e-16
820909	'AT3G02750'	AT3G02750	mRNA	1.13959	1.89826e-07
820924	'ATL2'	AT3G16720	mRNA	3.25238	1.40983e-56
820927	'AT3G16750'	AT3G16750	mRNA	-1.01603	0.000855033
820941	'COBL8'	AT3G16860	mRNA	2.57398	7.78897e-45
820942	'GATA17'	AT3G16870	mRNA	-0.87559	0.00276503
820944	'PPR40'	AT3G16890	mRNA	-0.936551	0.00345508
820949	'AT3G02770'	AT3G02770	mRNA	1.12867	3.41829e-11
820950	'AT3G16940'	AT3G16940	mRNA	0.821423	6.84535e-08
820961	'HCF107'	AT3G17040	mRNA	-0.777684	0.00162123
820969	'AT3G17120'	AT3G17120	mRNA	-0.877474	0.00036311
821003	'MTO3'	AT3G17390	mRNA	0.773486	3.9182e-07
821005	'AT3G17410'	AT3G17410	mRNA	2.2414	9.34824e-49
821031	'AT3G17640'	AT3G17640	mRNA	-1.17761	9.6412e-06
821036	'CNGC19'	AT3G17690	mRNA	5.29913	1.69506e-73
821037	'CNBT1'	AT3G17700	mRNA	3.38991	6.53354e-63
821045	'AT3G17770'	AT3G17770	mRNA	1.16552	8.97585e-12
821047	'PAP17'	AT3G17790	mRNA	-2.26427	8.94217e-14
821053	'RLK902'	AT3G17840	mRNA	-0.704865	0.0291385
821061	'PTF1'	AT3G02150	mRNA	1.10835	1.43391e-07
821065	'AT3G02500'	AT3G02500	mRNA	-1.26705	0.0140616
821071	'AT3G01820'	AT3G01820	mRNA	1.37596	3.86379e-11
821074	'XPO1B'	AT3G03110	mRNA	0.922662	0.000857566
821087	'AT3G01750'	AT3G01750	mRNA	-0.760883	0.030052
821090	'AT3G02340'	AT3G02340	mRNA	0.629706	0.0117244
821098	'AT3G01660'	AT3G01660	mRNA	-1.41095	1.64808e-08
821099	'AT3G03870'	AT3G03870	mRNA	0.745834	0.0309851
821112	'LBD41'	AT3G02550	mRNA	1.67209	0.000419508
821144	'AT3G01430'	AT3G01430	mRNA	0.939416	0.00130042
821148	'CSLD3'	AT3G03050	mRNA	0.718187	2.5435e-05
821153	'AT3G03030'	AT3G03030	mRNA	2.16329	1.33314e-17
821156	'AT3G03020'	AT3G03020	mRNA	3.01888	1.57728e-38
821157	'AT3G03010'	AT3G03010	mRNA	0.655278	0.00254052
821161	'AT3G03000'	AT3G03000	mRNA	1.10175	2.09173e-06
821163	'AT3G02360'	AT3G02360	mRNA	0.92796	3.21247e-13
821169	'SDG20'	AT3G03750	mRNA	1.12871	0.0157992
821170	'BPM4'	AT3G03740	mRNA	0.845285	2.26701e-07
821175	'SRG3'	AT3G02040	mRNA	-0.91603	0.00165663
821182	'TMAC2'	AT3G02140	mRNA	0.957855	1.96664e-05
821186	'UNE7'	AT3G03690	mRNA	-0.666939	0.00848927
821193	'AT3G03670'	AT3G03670	mRNA	1.70901	0.0159968
821198	'AT3G02880'	AT3G02880	mRNA	2.06161	2.52751e-52
821200	'AT3G02270'	AT3G02270	mRNA	7.014	8.19522e-06
821202	'AT3G02070'	AT3G02070	mRNA	1.70294	7.63386e-16
821208	'AT3G03610'	AT3G03610	mRNA	0.683217	0.000108395
821209	'MYB106'	AT3G01140	mRNA	-0.601742	0.0482524
821223	'AT3G02250'	AT3G02250	mRNA	-1.01903	2.54987e-10
821225	'AT3G02840'	AT3G02840	mRNA	9.00442	5.20826e-122
821227	'GSTF11'	AT3G03190	mRNA	-1.19825	0.0226435
821239	'PFA-DSP3'	AT3G02800	mRNA	6.19111	1.48208e-99
821241	'NPC5'	AT3G03540	mRNA	4.21974	0.0294481
821252	'AT3G03460'	AT3G03460	mRNA	-0.735851	0.0155964
821253	'AT3G03440'	AT3G03440	mRNA	0.601671	0.0383216
821261	'AT3G02460'	AT3G02460	mRNA	0.696338	1.63615e-05
821274	'AT3G02690'	AT3G02690	mRNA	-0.622338	7.21039e-05
821294	'AT3G02060'	AT3G02060	mRNA	-0.845573	1.25662e-09
821298	'COL2'	AT3G02380	mRNA	-1.92319	0.0469212
821309	'HIR2'	AT3G01290	mRNA	3.78542	1.83454e-56
821325	'WOX1'	AT3G18010	mRNA	0.757853	0.024294
821330	'AT3G18050'	AT3G18050	mRNA	-1.27074	5.92782e-08
821334	'NRPD2B'	AT3G18090	mRNA	-1.03734	1.16132e-05
821335	'MYB4R1'	AT3G18100	mRNA	0.691303	0.00700231
821347	'UMAMIT4'	AT3G18200	mRNA	0.793826	0.00322669
821353	'AT3G18250'	AT3G18250	mRNA	4.26398	0.000339561
821358	'AT3G18295'	AT3G18295	mRNA	1.51947	2.36174e-16
821359	'AT3G18300'	AT3G18300	mRNA	1.34531	0.00372479
821361	'AT3G18320'	AT3G18320	mRNA	-1.48763	1.59514e-05
821366	'ATSYTF'	AT3G18370	mRNA	1.42688	2.80417e-10
821373	'ALMT9'	AT3G18440	mRNA	0.673525	0.00986732
821379	'ASPG1'	AT3G18490	mRNA	-1.07766	2.42657e-05
821387	'AT3G18560'	AT3G18560	mRNA	1.75286	2.57364e-15
821390	'ENODL5'	AT3G18590	mRNA	5.31466	0.000752058
821400	'MKS1'	AT3G18690	mRNA	3.61345	3.05795e-98
821402	'PUB29'	AT3G18710	mRNA	2.55687	7.99403e-37
821416	'PMT5'	AT3G18830	mRNA	2.38822	8.14102e-21
821420	'AT3G18870'	AT3G18870	mRNA	-0.748857	0.0302416
821425	'AT3G18930'	AT3G18930	mRNA	1.25596	2.05375e-05
821427	'AT3G18950'	AT3G18950	mRNA	1.35132	7.87193e-07
821433	'AT3G19000'	AT3G19000	mRNA	-0.602703	0.00507257
821434	'AT3G19010'	AT3G19010	mRNA	3.71229	2.65871e-35
821435	'AT3G19020'	AT3G19020	mRNA	1.38712	3.352e-08
821436	'AT3G19030'	AT3G19030	mRNA	0.975713	0.000845318
821447	'RBP47B'	AT3G19130	mRNA	0.99161	1.04391e-11
821453	'ATG2'	AT3G19190	mRNA	0.870021	0.00027324
821460	'LOH2'	AT3G19260	mRNA	2.50344	2.40335e-16
821461	'CYP707A4'	AT3G19270	mRNA	-2.89114	0.000192881
821464	'AT3G19300'	AT3G19300	mRNA	-0.918386	0.0121397
821473	'AT3G19390'	AT3G19390	mRNA	0.626998	0.0140742
821492	'PUT5'	AT3G19553	mRNA	1.49578	1.11006e-06
821495	'ZF2'	AT3G19580	mRNA	1.51601	3.97582e-11
821505	'AT3G19680'	AT3G19680	mRNA	-1.24871	1.52522e-14
821522	'AT3G19850'	AT3G19850	mRNA	-2.25075	2.6215e-11
821531	'STP4'	AT3G19930	mRNA	1.64911	9.04148e-08
821535	'AT3G19970'	AT3G19970	mRNA	2.23266	5.94704e-29
821543	'ATHXK4'	AT3G20040	mRNA	1.11751	5.99082e-06
821561	'AT3G20170'	AT3G20170	mRNA	0.716315	0.00105041
821568	'AT3G20240'	AT3G20240	mRNA	-0.633566	0.0229822
821575	'ERF7'	AT3G20310	mRNA	0.829726	1.07051e-06
821586	'CPK9'	AT3G20410	mRNA	2.18369	8.42878e-27
821597	'AT3G20510'	AT3G20510	mRNA	1.64557	1.57939e-21
821607	'NDR1'	AT3G20600	mRNA	3.01194	4.68933e-32
821615	'AT3G20680'	AT3G20680	mRNA	-0.959768	1.18545e-06
821630	'AT3G20820'	AT3G20820	mRNA	-1.64408	5.57521e-28
821658	'RBL'	AT3G21060	mRNA	-0.745323	0.00223575
821659	'NADK1'	AT3G21070	mRNA	4.22543	3.75547e-118
821660	'AT3G21080'	AT3G21080	mRNA	3.63971	1.20643e-19
821662	'AT3G21100'	AT3G21100	mRNA	-0.694489	0.00164173
821666	'AT3G21140'	AT3G21140	mRNA	1.23769	7.61823e-14
821667	'BBX32'	AT3G21150	mRNA	3.39784	0.000325943
821676	'MKK5'	AT3G21220	mRNA	1.27966	1.38161e-12
821677	'4CL5'	AT3G21230	mRNA	1.6027	3.54795e-12
821691	'BGLU19'	AT3G21370	mRNA	-3.23263	0.0206659
821706	'DMP1'	AT3G21520	mRNA	8.08874	3.5926e-16
821710	'UGT84A2'	AT3G21560	mRNA	-0.904927	0.037388
821717	'CERK1'	AT3G21630	mRNA	2.79505	1.0979e-38
821719	'AT3G21650'	AT3G21650	mRNA	1.99649	6.49835e-16
821720	'AT3G21660'	AT3G21660	mRNA	1.84963	0.000585159
821721	'AT3G21670'	AT3G21670	mRNA	-1.54313	0.000118605
821724	'SGP2'	AT3G21700	mRNA	3.00542	1.66037e-46
821729	'UGT71B1'	AT3G21750	mRNA	-0.807619	1.41648e-05
821730	'HYR1'	AT3G21760	mRNA	-1.39454	2.21896e-18
821732	'UGT71B6'	AT3G21780	mRNA	4.71905	5.96971e-27
821742	'CYCP2;1'	AT3G21870	mRNA	-1.82491	1.21746e-05
821744	'BBX31'	AT3G21890	mRNA	-1.64507	0.000848717
821768	'AT3G22060'	AT3G22060	mRNA	4.42047	2.82938e-108
821773	'AT3G22104'	AT3G22104	mRNA	-1.42253	2.05074e-12
821779	'AT3G22150'	AT3G22150	mRNA	-1.33367	3.0708e-15
821780	'AT3G22160'	AT3G22160	mRNA	2.7356	5.38408e-23
821783	'IQD5'	AT3G22190	mRNA	-0.717178	0.00312315
821796	'AT3G22260'	AT3G22260	mRNA	2.65629	1.29035e-27
821806	'AOX1A'	AT3G22370	mRNA	2.17925	5.01801e-10
821808	'LOX5'	AT3G22400	mRNA	0.59684	0.00466149
821810	'WNK2'	AT3G22420	mRNA	-1.01305	0.00022871
821817	'OASA2'	AT3G22460	mRNA	1.43989	0.00357427
821826	'AT3G22550'	AT3G22550	mRNA	-1.08939	0.00887391
821851	'AT3G22800'	AT3G22800	mRNA	0.884507	0.000160805
821861	'APS1'	AT3G22890	mRNA	1.61499	1.46391e-22
821863	'AT3G22910'	AT3G22910	mRNA	3.59185	5.13834e-76
821865	'CML11'	AT3G22930	mRNA	1.11547	0.00129136
821868	'ARFC1'	AT3G22950	mRNA	1.09039	3.92843e-08
821871	'AT3G22970'	AT3G22970	mRNA	-0.821353	0.000199032
821875	'RLP36'	AT3G23010	mRNA	3.19838	1.39664e-23
821877	'IAA2'	AT3G23030	mRNA	2.41893	3.8265e-25
821882	'AT3G23080'	AT3G23080	mRNA	-0.764206	0.00639349
821887	'RLP38'	AT3G23120	mRNA	3.08393	1.72765e-07
821901	'TDR1'	AT3G23230	mRNA	8.47871	4.15539e-101
821902	'ERF1'	AT3G23240	mRNA	2.91818	6.81118e-05
821904	'MYB15'	AT3G23250	mRNA	6.66231	3.14854e-110
821908	'LSH4'	AT3G23290	mRNA	-1.10603	0.000856941
821915	'ckl10'	AT3G23340	mRNA	-0.865721	6.53212e-05
821922	'FAO3'	AT3G23410	mRNA	-0.822668	0.000122094
821934	'AT3G23550'	AT3G23550	mRNA	3.09213	1.72287e-12
821955	'XTH16'	AT3G23730	mRNA	-0.731429	0.000165694
821956	'AT3G23740'	AT3G23740	mRNA	-0.663165	0.0491665
821963	'RALFL24'	AT3G23805	mRNA	-0.699839	0.0132999
821975	'BAM1'	AT3G23920	mRNA	0.901192	5.13844e-09
821976	'AT3G23930'	AT3G23930	mRNA	-1.72737	0.0188691
821990	'GATA1'	AT3G24050	mRNA	0.601166	2.66082e-05
821995	'GFAT'	AT3G24090	mRNA	0.613635	0.0435015
822021	'MSH1'	AT3G24320	mRNA	-0.759225	0.00254585
822024	'SYP32'	AT3G24350	mRNA	0.6484	2.79014e-05
822032	'AT3G24420'	AT3G24420	mRNA	2.26402	1.09789e-14
822047	'HSFC1'	AT3G24520	mRNA	-0.705058	0.0319372
822048	'AT3G24530'	AT3G24530	mRNA	1.24261	3.06046e-17
822050	'PERK3'	AT3G24540	mRNA	2.13819	0.00931634
822051	'PERK1'	AT3G24550	mRNA	1.15792	8.823e-20
822074	'AT3G24760'	AT3G24760	mRNA	-0.695916	0.00233009
822094	'AT3G25030'	AT3G25030	mRNA	-0.829919	0.0395963
822098	'RIN4'	AT3G25070	mRNA	1.48278	6.38694e-17
822118	'AT3G25240'	AT3G25240	mRNA	2.23578	0.00119813
822119	'AGC2-1'	AT3G25250	mRNA	4.19372	1.61878e-121
822124	'AT3G25400'	AT3G25400	mRNA	1.14858	0.001759
822134	'AT3G25490'	AT3G25490	mRNA	6.89101	2.17957e-06
822136	'AFH1'	AT3G25500	mRNA	-1.07628	1.00601e-06
822137	'AT3G25510'	AT3G25510	mRNA	1.33795	3.79078e-05
822146	'AT3G25590'	AT3G25590	mRNA	-1.32446	0.00109264
822147	'AT3G25600'	AT3G25600	mRNA	2.92842	2.37398e-46
822148	'AT3G25610'	AT3G25610	mRNA	4.31728	8.1018e-112
822155	'AT3G25670'	AT3G25670	mRNA	-1.73757	9.50787e-05
822158	'AT3G25700'	AT3G25700	mRNA	-1.28609	1.05929e-05
822164	'EDF3'	AT3G25730	mRNA	1.15605	9.11601e-08
822167	'AOC1'	AT3G25760	mRNA	1.84666	2.04285e-09
822169	'AOC3'	AT3G25780	mRNA	3.13639	2.76834e-67
822182	'AT3G25870'	AT3G25870	mRNA	0.637292	0.0480348
822184	'NIMIN-2'	AT3G25882	mRNA	1.84538	1.28447e-07
822185	'CRF11'	AT3G25890	mRNA	-0.643545	0.000599047
822186	'HMT-1'	AT3G25900	mRNA	2.46939	2.70834e-29
822197	'AT3G26000'	AT3G26000	mRNA	0.672792	0.000288387
822199	'AT3G26020'	AT3G26020	mRNA	2.057	1.34489e-22
822205	'AT3G26080'	AT3G26080	mRNA	1.34718	4.41276e-12
822207	'RGS1'	AT3G26090	mRNA	0.706845	0.0011281
822216	'CYP71B17'	AT3G26160	mRNA	-2.00002	0.0192978
822220	'CYP71B21'	AT3G26190	mRNA	6.19791	0.000195989
822221	'CYP71B22'	AT3G26200	mRNA	2.69754	2.90974e-07
822224	'CYP71B24'	AT3G26230	mRNA	1.74971	0.00884881
822226	'AT3G26240'	AT3G26240	mRNA	-1.00636	3.37762e-08
822231	'CYP71B4'	AT3G26280	mRNA	-1.57921	2.5007e-06
822232	'CYP71B26'	AT3G26290	mRNA	-1.283	0.00305835
822235	'CYP71B35'	AT3G26310	mRNA	-1.10272	5.8911e-06
822246	'ATRZ-1A'	#N/A	mRNA	0.61828	0.000226566
822252	'AT3G26470'	AT3G26470	mRNA	1.10185	2.68643e-07
822256	'AT3G26490'	AT3G26490	mRNA	-1.72694	3.65642e-14
822257	'PIRL2'	AT3G26500	mRNA	3.93213	2.83997e-53
822279	'AT3G26670'	AT3G26670	mRNA	1.38687	2.36536e-13
822280	'SNM1'	AT3G26680	mRNA	2.76018	3.25847e-59
822281	'NUDX13'	AT3G26690	mRNA	0.672381	0.0010434
822282	'AT3G26700'	AT3G26700	mRNA	-1.15099	9.37829e-06
822298	'PAD3'	AT3G26830	mRNA	2.93297	3.8545e-14
822299	'PES2'	AT3G26840	mRNA	1.5086	5.60616e-17
822307	'AT3G26910'	AT3G26910	mRNA	4.25438	1.28681e-84
822310	'DRB3'	AT3G26932	mRNA	-0.833016	0.000249711
822315	'MUB4'	AT3G26980	mRNA	3.29299	1.20883e-74
822318	'TCP20'	AT3G27010	mRNA	0.990045	1.96835e-06
822324	'TSO2'	AT3G27060	mRNA	-0.586453	0.000110951
822354	'AT3G27330'	AT3G27330	mRNA	1.3779	3.4403e-12
822376	'AT3G27540'	AT3G27540	mRNA	-1.69723	2.01078e-07
822377	'AT3G27550'	AT3G27550	mRNA	-0.838086	0.00684341
822378	'ATN1'	AT3G27560	mRNA	0.814854	1.45749e-05
822407	'AT3G27870'	AT3G27870	mRNA	-0.783342	0.0275973
822419	'AT3G27950'	AT3G27950	mRNA	0.9418	0.0112566
822428	'AT3G28040'	AT3G28040	mRNA	-1.56832	3.43733e-14
822429	'UMAMIT41'	AT3G28050	mRNA	-0.723904	5.51642e-07
822431	'UMAMIT46'	AT3G28070	mRNA	-1.20346	1.18691e-05
822432	'UMAMIT47'	AT3G28080	mRNA	-1.68894	1.7317e-12
822434	'UMAMIT45'	AT3G28100	mRNA	-0.7916	0.015155
822437	'UMAMIT44'	AT3G28130	mRNA	-1.20685	1.45218e-09
822438	'AT3G28140'	AT3G28140	mRNA	-1.04729	9.08109e-06
822444	'CSLC04'	AT3G28180	mRNA	1.60004	4.32401e-18
822447	'PMZ'	AT3G28210	mRNA	3.50085	2.13123e-27
822453	'AT3G28270'	AT3G28270	mRNA	-1.51276	0.022113
822462	'GATL10'	AT3G28340	mRNA	3.6009	2.93771e-70
822474	'AT3G28450'	AT3G28450	mRNA	2.23544	1.16124e-36
822484	'AT3G28540'	AT3G28540	mRNA	-0.973175	0.00238016
822488	'AT3G28580'	AT3G28580	mRNA	3.73242	9.21698e-05
822506	'CYP81D11'	AT3G28740	mRNA	-1.65841	4.87183e-05
822517	'AT3G28850'	AT3G28850	mRNA	3.47824	1.33983e-53
822525	'MYB30'	AT3G28910	mRNA	-0.604633	0.00140172
822529	'AIG2'	AT3G28930	mRNA	2.4808	7.3962e-31
822530	'AT3G28940'	AT3G28940	mRNA	1.14532	1.82034e-16
822540	'AT3G29000'	AT3G29000	mRNA	7.45646	4.78053e-116
822541	'AT3G29010'	AT3G29010	mRNA	1.04277	0.000196588
822543	'EXPA5'	AT3G29030	mRNA	-1.40559	2.42001e-07
822546	'AT3G29034'	AT3G29034	mRNA	1.75865	8.82076e-18
822552	'AT3G29075'	AT3G29075	mRNA	1.16746	2.12257e-12
822567	'AT3G29170'	AT3G29170	mRNA	1.16289	2.81675e-06
822594	'UGD2'	AT3G29360	mRNA	0.947047	5.96107e-09
822601	'EXO70E1'	AT3G29400	mRNA	2.09375	1.66182e-23
822709	'BR6OX2'	AT3G30180	mRNA	-1.62124	1.69034e-09
823322	'AT3G42800'	AT3G42800	mRNA	-1.71596	0.00383403
823400	'AT3G43250'	AT3G43250	mRNA	9.6414	9.44223e-14
823423	'AT3G43430'	AT3G43430	mRNA	0.766824	0.00372235
823455	'AT3G43580'	AT3G43580	mRNA	-1.25074	0.00786122
823541	'AT3G44190'	AT3G44190	mRNA	0.947066	9.14168e-09
823551	'CAF1a'	AT3G44260	mRNA	3.36116	1.25812e-34
823556	'NIT1'	AT3G44310	mRNA	-0.748633	1.28677e-07
823560	'NAC061'	AT3G44350	mRNA	4.23082	5.49106e-20
823563	'AT3G44380'	AT3G44380	mRNA	-0.753947	0.00755954
823565	'AT3G44400'	AT3G44400	mRNA	2.37897	6.43502e-33
823573	'RPP1'	AT3G44480	mRNA	1.14632	7.89636e-17
823589	'AT3G44630'	AT3G44630	mRNA	2.7722	2.00998e-51
823593	'AT3G44670'	AT3G44670	mRNA	0.693121	5.12591e-06
823601	'ADT4'	AT3G44720	mRNA	2.99723	2.52741e-69
823602	'KP1'	AT3G44730	mRNA	0.866379	2.02536e-05
823604	'AT3G44740'	AT3G44740	mRNA	-0.804269	0.0215801
823616	'AT3G44820'	AT3G44820	mRNA	-1.00672	4.11223e-08
823617	'AT3G44830'	AT3G44830	mRNA	3.08994	5.61812e-05
823620	'FAMT'	AT3G44860	mRNA	3.91044	1.53275e-24
823624	'CHX4'	AT3G44900	mRNA	-1.92734	0.0237586
823639	'AT3G45040'	AT3G45040	mRNA	2.25494	4.1984e-30
823641	'NRT2.6'	AT3G45060	mRNA	1.90111	0.0261867
823657	'AT3G45210'	AT3G45210	mRNA	-1.01523	0.000601933
823659	'AT3G45230'	AT3G45230	mRNA	-1.10157	1.07946e-06
823664	'AT3G45260'	AT3G45260	mRNA	-1.26578	1.07458e-06
823667	'MLO3'	AT3G45290	mRNA	1.57141	2.0041e-10
823681	'AT3G45430'	AT3G45430	mRNA	-1.13313	0.000834091
823706	'MPK3'	AT3G45640	mRNA	3.75808	8.39762e-144
823707	'NAXT1'	AT3G45650	mRNA	0.631145	0.00201248
823710	'AT3G45680'	AT3G45680	mRNA	-1.99122	0.000396112
823715	'AT3G45730'	AT3G45730	mRNA	1.57255	0.000559649
823717	'AT3G45750'	AT3G45750	mRNA	-0.644354	0.00957888
823729	'CRK4'	AT3G45860	mRNA	1.98112	1.86306e-10
823733	'AT3G45900'	AT3G45900	mRNA	-0.738262	0.00438794
823739	'EXLA3'	AT3G45960	mRNA	1.5577	0.00239475
823751	'AT3G46080'	AT3G46080	mRNA	2.67813	7.15256e-12
823752	'ZAT7'	AT3G46090	mRNA	5.17947	7.8278e-34
823754	'AT3G46110'	AT3G46110	mRNA	4.32626	1.08412e-73
823756	'MYB48'	AT3G46130	mRNA	-1.32416	1.57894e-05
823773	'AT3G46280'	AT3G46280	mRNA	1.56794	2.18032e-05
823802	'AT3G46490'	AT3G46490	mRNA	-0.790636	4.82886e-06
823806	'RPP13'	AT3G46530	mRNA	0.9586	3.26823e-09
823808	'SOS5'	AT3G46550	mRNA	-1.31017	8.04855e-09
823811	'MBD5'	AT3G46580	mRNA	-0.683683	0.0283663
823813	'AT3G46600'	AT3G46600	mRNA	1.61837	7.98786e-18
823815	'RDUF1'	AT3G46620	mRNA	2.67985	8.22977e-45
823820	'UGT76E11'	AT3G46670	mRNA	-1.94625	7.8647e-16
823822	'AT3G46690'	AT3G46690	mRNA	2.5336	1.35512e-17
823845	'AT3G46920'	AT3G46920	mRNA	0.628954	0.000887981
823846	'AT3G46930'	AT3G46930	mRNA	3.31222	2.09495e-69
823852	'AT3G46990'	AT3G46990	mRNA	-1.26858	0.000934778
823853	'AT3G47000'	AT3G47000	mRNA	0.645786	0.000242146
823862	'AT3G47090'	AT3G47090	mRNA	3.28759	5.89519e-17
823878	'AT3G47250'	AT3G47250	mRNA	1.09852	2.58563e-12
823892	'AT3G47380'	AT3G47380	mRNA	1.1076	0.00123193
823896	'G3Pp1'	AT3G47420	mRNA	-1.425	0.000823
823897	'PEX11B'	AT3G47430	mRNA	-1.36055	2.6006e-06
823902	'AT3G47480'	AT3G47480	mRNA	0.771579	0.0118165
823904	'CDF3'	AT3G47500	mRNA	-0.699637	0.00377
823908	'AT3G47540'	AT3G47540	mRNA	2.73847	7.73093e-31
823909	'AT3G47550'	AT3G47550	mRNA	2.52824	1.80834e-15
823911	'AT3G47570'	AT3G47570	mRNA	2.50783	3.59664e-44
823914	'MYB94'	AT3G47600	mRNA	-0.795977	0.000128816
823916	'TCP14'	AT3G47620	mRNA	-0.834595	8.16149e-05
823927	'ABCA2'	AT3G47730	mRNA	0.595862	0.000336562
823932	'ABCA7'	AT3G47780	mRNA	1.28891	8.16874e-08
823936	'PUB39'	AT3G47820	mRNA	2.36477	8.15747e-30
823937	'AT3G47830'	AT3G47830	mRNA	0.826381	0.0397579
823957	'AT3G48020'	AT3G48020	mRNA	0.989092	0.0353389
823964	'EDS1'	AT3G48090	mRNA	2.68857	2.32794e-68
823976	'AT3G48195'	AT3G48195	mRNA	0.629412	0.00101611
823977	'AT3G48200'	AT3G48200	mRNA	-0.890205	1.25303e-07
823983	'BIR6'	AT3G48250	mRNA	-1.16948	1.97614e-06
823990	'CYP71A21'	AT3G48320	mRNA	1.23393	1.25437e-14
824003	'AT3G48440'	AT3G48440	mRNA	0.652174	0.00520939
824004	'AT3G48450'	AT3G48450	mRNA	1.09276	0.000905593
824023	'AT3G48630'	AT3G48630	mRNA	5.14387	0.0025357
824024	'AT3G48640'	AT3G48640	mRNA	4.56257	5.0256e-29
824033	'DCF'	AT3G48720	mRNA	-1.82712	1.26584e-24
824037	'AT3G48760'	AT3G48760	mRNA	1.77207	2.76464e-25
824039	'SPT1'	AT3G48780	mRNA	2.0192	1.17512e-27
824041	'AT3G48800'	AT3G48800	mRNA	-1.0536	0.000304453
824046	'PHT3;2'	AT3G48850	mRNA	3.20441	1.00111e-07
824072	'PRXCA'	AT3G49110	mRNA	1.96534	6.17315e-06
824073	'PRXCB'	AT3G49120	mRNA	1.7784	1.35868e-15
824074	'AT3G49130'	AT3G49130	mRNA	3.23741	0.0406324
824082	'AT3G49210'	AT3G49210	mRNA	1.11242	3.17272e-05
824083	'AT3G49220'	AT3G49220	mRNA	-0.952361	1.24102e-06
824097	'AT3G49350'	AT3G49350	mRNA	2.28909	2.39039e-43
824099	'AT3G49370'	AT3G49370	mRNA	1.36812	4.43142e-09
824115	'NAC062'	AT3G49530	mRNA	2.94584	3.25426e-76
824116	'AT3G49540'	AT3G49540	mRNA	4.30786	0.004454
824119	'LSU3'	AT3G49570	mRNA	-0.930269	0.0168536
824124	'DIN11'	AT3G49620	mRNA	2.76858	0.00749943
824127	'AT3G49650'	AT3G49650	mRNA	-0.923178	0.000562961
824129	'BAM2'	AT3G49670	mRNA	-0.995761	4.30662e-08
824134	'AT3G49720'	AT3G49720	mRNA	0.781693	8.98152e-09
824140	'PSK4'	AT3G49780	mRNA	1.66189	9.14492e-16
824141	'AT3G49790'	AT3G49790	mRNA	1.52829	1.64854e-05
824142	'AT3G49800'	AT3G49800	mRNA	0.68767	0.00111293
824146	'AT3G49840'	AT3G49840	mRNA	-0.753189	0.0313539
824152	'AT3G49900'	AT3G49900	mRNA	-1.00766	5.99137e-05
824168	'MYB77'	AT3G50060	mRNA	0.83158	0.0120877
824174	'AT3G50120'	AT3G50120	mRNA	-1.92049	0.00511629
824176	'AT3G50140'	AT3G50140	mRNA	2.15962	4.2678e-12
824181	'AT3G50190'	AT3G50190	mRNA	2.70641	1.07727e-16
824188	'CEJ1'	AT3G50260	mRNA	2.83101	9.73221e-26
824189	'AT3G50270'	AT3G50270	mRNA	-1.23631	1.9922e-10
824196	'AT3G50340'	AT3G50340	mRNA	1.05048	7.32218e-06
824205	'OBP1'	AT3G50410	mRNA	0.847021	0.0455026
824208	'MES10'	AT3G50440	mRNA	-1.37944	9.5434e-11
824211	'HR3'	AT3G50470	mRNA	2.87245	2.55936e-16
824212	'HR4'	AT3G50480	mRNA	3.35902	5.70738e-29
824217	'CRK'	AT3G50530	mRNA	-0.663395	0.000739477
824220	'AT3G50560'	AT3G50560	mRNA	-0.77435	0.0303749
824221	'AT3G50570'	AT3G50570	mRNA	-1.84252	0.000425395
824226	'KRP2'	AT3G50630	mRNA	-0.99492	0.00363419
824239	'BEH1'	AT3G50750	mRNA	-1.18536	1.24494e-08
824240	'GATL2'	AT3G50760	mRNA	2.22654	3.49822e-18
824241	'CML41'	AT3G50770	mRNA	1.10901	0.00158659
824244	'AT3G50800'	AT3G50800	mRNA	1.1731	0.0232825
824247	'COR413-PM2'	AT3G50830	mRNA	0.622771	0.000171118
824248	'AT3G50840'	AT3G50840	mRNA	-1.87484	1.05003e-07
824249	'AT3G50850'	AT3G50850	mRNA	1.1095	0.0178681
824254	'AT3G50900'	AT3G50900	mRNA	1.98495	2.14872e-21
824255	'AT3G50910'	AT3G50910	mRNA	1.66768	3.55634e-21
824257	'BCS1'	AT3G50930	mRNA	4.60292	1.99555e-32
824259	'ZAR1'	AT3G50950	mRNA	3.23243	5.97506e-64
824270	'STY1'	AT3G51060	mRNA	-1.60051	0.00818125
824272	'GATA6'	AT3G51080	mRNA	-0.961964	0.00112897
824279	'AT3G51150'	AT3G51150	mRNA	-0.605508	0.00193217
824280	'MUR1'	AT3G51160	mRNA	1.38376	1.69004e-20
824292	'AT3G51290'	AT3G51290	mRNA	-0.800126	0.00254216
824296	'AT3G51330'	AT3G51330	mRNA	0.700714	0.00176289
824297	'AT3G51340'	AT3G51340	mRNA	1.2493	0.000503616
824299	'AT3G51360'	AT3G51360	mRNA	1.03985	0.00866402
824305	'SSL4'	AT3G51420	mRNA	-0.630717	0.000116026
824306	'YLS2'	AT3G51430	mRNA	0.729023	0.00480282
824307	'AT3G51440'	AT3G51440	mRNA	1.12491	0.000162709
824308	'AT3G51450'	AT3G51450	mRNA	2.41919	4.79509e-26
824316	'AT3G51530'	AT3G51530	mRNA	-0.828788	0.000577486
824329	'AT3G51660'	AT3G51660	mRNA	2.87946	6.39938e-12
824331	'SDR2'	AT3G51680	mRNA	2.05554	0.00488465
824352	'AT3G51890'	AT3G51890	mRNA	2.66372	1.10911e-29
824355	'CAM9'	AT3G51920	mRNA	2.38961	5.76486e-40
824370	'AT3G52070'	AT3G52070	mRNA	-1.08758	0.0076469
824376	'AT3G52120'	AT3G52120	mRNA	0.604043	0.000569778
824389	'AT3G52240'	AT3G52240	mRNA	0.586784	0.0266702
824396	'ABCG27'	AT3G52310	mRNA	1.74917	0.0375171
824405	'SYP122'	AT3G52400	mRNA	4.7889	2.99491e-141
824408	'PAD4'	AT3G52430	mRNA	2.43855	1.72852e-36
824410	'PUB22'	AT3G52450	mRNA	4.23126	1.48208e-99
824413	'AT3G52480'	AT3G52480	mRNA	0.791633	0.0484871
824415	'AT3G52500'	AT3G52500	mRNA	-0.642941	8.53669e-07
824437	'AT3G52710'	AT3G52710	mRNA	1.71603	3.37209e-14
824438	'ACA1'	AT3G52720	mRNA	-0.965891	0.0407285
824446	'AT3G52800'	AT3G52800	mRNA	2.47612	3.90981e-87
824453	'AT3G52870'	AT3G52870	mRNA	1.12795	1.53906e-13
824457	'GRF4'	AT3G52910	mRNA	-1.08306	5.24643e-06
824466	'PP2-A15'	AT3G53000	mRNA	0.906801	9.25784e-05
824478	'VPS37-1'	AT3G53120	mRNA	0.679169	0.00242811
824481	'UGT73D1'	AT3G53150	mRNA	1.81025	9.80415e-10
824482	'UGT73C7'	AT3G53160	mRNA	1.51672	0.00864695
824484	'NodGS'	AT3G53180	mRNA	1.56231	2.38633e-11
824493	'PAL2'	AT3G53260	mRNA	0.761086	0.000631007
824494	'AT3G53270'	AT3G53270	mRNA	1.04502	2.90914e-09
824495	'CYP71B5'	AT3G53280	mRNA	1.59036	2.95888e-12
824506	'AT3G53380'	AT3G53380	mRNA	-0.689676	0.00557881
824517	'AT3G53490'	AT3G53490	mRNA	0.977155	2.43587e-05
824521	'NAKR3'	AT3G53530	mRNA	-0.886741	0.0177568
824528	'AT3G53600'	AT3G53600	mRNA	1.82541	0.0183225
824534	'AT3G53670'	AT3G53670	mRNA	0.827284	7.60742e-06
824537	'MEE40'	AT3G53700	mRNA	-1.35844	1.17706e-13
824539	'CHX20'	AT3G53720	mRNA	0.881189	0.00315654
824548	'AT3G53810'	AT3G53810	mRNA	2.51469	4.35072e-36
824552	'AT3G53850'	AT3G53850	mRNA	-1.00985	0.000101602
824559	'SIGC'	AT3G53920	mRNA	-0.644685	4.90031e-05
824566	'AT3G53990'	AT3G53990	mRNA	1.34115	0.000164282
824569	'AtIPCS1'	AT3G54020	mRNA	0.916712	0.000416926
824570	'BSK6'	AT3G54030	mRNA	1.14216	4.95657e-13
824577	'AT3G54100'	AT3G54100	mRNA	2.06524	1.11497e-33
824579	'AT3G54120'	AT3G54120	mRNA	1.24872	4.38107e-07
824580	'AT3G54130'	AT3G54130	mRNA	0.893036	1.02897e-05
824582	'AT3G54150'	AT3G54150	mRNA	7.2351	9.80465e-93
824587	'AT3G54200'	AT3G54200	mRNA	1.31203	3.86922e-14
824606	'AT3G54400'	AT3G54400	mRNA	-0.596359	0.0220724
824608	'EP3'	AT3G54420	mRNA	3.99513	5.05668e-156
824627	'BZIP25'	AT3G54620	mRNA	1.22805	9.83546e-09
824629	'TSA1'	AT3G54640	mRNA	1.06528	8.17985e-08
824643	'AT3G54780'	AT3G54780	mRNA	0.779955	0.0361255
824646	'BME3'	AT3G54810	mRNA	1.06889	6.69034e-09
824650	'PUB14'	AT3G54850	mRNA	1.33947	5.42657e-09
824656	'AT3G54910'	AT3G54910	mRNA	-1.09231	2.19936e-05
824663	'AT3G54980'	AT3G54980	mRNA	-0.657988	0.000664838
824664	'SMZ'	AT3G54990	mRNA	-0.8653	0.00340488
824671	'AT3G55050'	AT3G55050	mRNA	1.35423	3.29874e-16
824679	'ABCG19'	AT3G55130	mRNA	-0.962125	0.000132209
824681	'EXO70H1'	AT3G55150	mRNA	1.96248	6.04361e-26
824690	'AT3G55240'	AT3G55240	mRNA	-1.03543	0.0431002
824693	'MKP1'	AT3G55270	mRNA	1.02492	4.24281e-09
824700	'PHIP1'	AT3G55340	mRNA	-0.839721	0.00271955
824703	'OBP3'	AT3G55370	mRNA	0.659471	0.00655803
824709	'AT3G55430'	AT3G55430	mRNA	1.93364	8.45535e-28
824711	'PBL1'	AT3G55450	mRNA	1.81419	1.39567e-08
824713	'AT3G55470'	AT3G55470	mRNA	3.09461	1.4947e-29
824721	'AGF2'	AT3G55560	mRNA	1.19732	2.1343e-12
824725	'AT3G55600'	AT3G55600	mRNA	0.767489	0.000171151
824738	'AT3G55720'	AT3G55720	mRNA	1.49438	0.0105578
824750	'AT3G55840'	AT3G55840	mRNA	7.67719	3.62327e-190
824754	'SUE4'	AT3G55880	mRNA	0.66247	0.0150649
824761	'CCR3'	AT3G55950	mRNA	3.69738	2.56805e-102
824762	'AT3G55960'	AT3G55960	mRNA	1.11687	8.11204e-19
824764	'SZF1'	AT3G55980	mRNA	4.90136	0
824770	'UGP3'	AT3G56040	mRNA	-0.83348	5.94793e-05
824771	'AT3G56050'	AT3G56050	mRNA	0.771823	2.05776e-05
824774	'AT3G56080'	AT3G56080	mRNA	-0.921003	0.00687109
824792	'AT3G56260'	AT3G56260	mRNA	-0.95714	0.00112358
824793	'AT3G56270'	AT3G56270	mRNA	-0.953443	0.0012527
824804	'AT3G56370'	AT3G56370	mRNA	-1.44219	2.71582e-07
824807	'WRKY70'	AT3G56400	mRNA	1.77321	1.49838e-09
824808	'AT3G56410'	AT3G56410	mRNA	2.5946	8.04824e-46
824811	'ATG18D'	AT3G56440	mRNA	0.711787	0.012942
824814	'AT3G56470'	AT3G56470	mRNA	1.43744	2.50963e-06
824817	'AT3G56500'	AT3G56500	mRNA	3.28959	0.00164751
824830	'CYP94D2'	AT3G56630	mRNA	-0.953518	7.41981e-06
824838	'SIB1'	AT3G56710	mRNA	2.61641	4.62662e-19
824847	'CAM3'	AT3G56800	mRNA	0.882945	8.57923e-10
824855	'AT3G56880'	AT3G56880	mRNA	2.36944	3.25249e-25
824856	'AT3G56890'	AT3G56890	mRNA	-1.74676	0.0473663
824871	'ARR9'	AT3G57040	mRNA	-0.714086	0.0189015
824876	'BIGYIN'	AT3G57090	mRNA	0.657416	0.00177715
824879	'AT3G57120'	AT3G57120	mRNA	1.35925	8.79553e-08
824886	'PrfB3'	AT3G57190	mRNA	-0.585808	0.0119601
824888	'AT3G57210'	AT3G57210	mRNA	2.29489	2.14809e-05
824891	'BG3'	AT3G57240	mRNA	2.72101	7.52912e-07
824894	'BG1'	AT3G57270	mRNA	5.35579	0.00361456
824895	'AT3G57280'	AT3G57280	mRNA	2.4207	1.26275e-36
824900	'ACA11'	AT3G57330	mRNA	2.92614	3.78518e-75
824901	'AT3G57340'	AT3G57340	mRNA	0.62299	0.000272393
824905	'AT3G57380'	AT3G57380	mRNA	0.915536	0.0218686
824907	'AT3G57400'	AT3G57400	mRNA	-1.50419	1.45024e-25
824913	'AT3G57460'	AT3G57460	mRNA	3.88569	5.65393e-16
824915	'AT3G57480'	AT3G57480	mRNA	1.80198	1.84214e-13
824920	'CPK32'	AT3G57530	mRNA	3.51906	1.99501e-156
824922	'AGK2'	AT3G57550	mRNA	2.77973	3.22643e-52
824932	'AT3G57630'	AT3G57630	mRNA	2.50445	1.49161e-47
824933	'AT3G57640'	AT3G57640	mRNA	3.94217	7.57601e-34
824942	'AT3G57730'	AT3G57730	mRNA	4.13	0.000174961
824943	'AT3G57740'	AT3G57740	mRNA	2.49317	3.40423e-09
824944	'AT3G57750'	AT3G57750	mRNA	1.45865	5.80513e-09
824945	'AT3G57760'	AT3G57760	mRNA	1.95162	9.87938e-16
824946	'AT3G57770'	AT3G57770	mRNA	-1.38382	0.00622931
824952	'AT3G57830'	AT3G57830	mRNA	-1.28953	5.02878e-06
824957	'AT3G57880'	AT3G57880	mRNA	1.15886	2.22083e-10
824976	'GIS'	AT3G58070	mRNA	-1.31488	0.0116702
824981	'BZIP61'	AT3G58120	mRNA	-1.0765	2.19143e-09
824991	'AT3G58220'	AT3G58220	mRNA	-0.84642	0.00244572
825018	'SPP1'	AT3G58490	mRNA	3.11047	1.52256e-64
825029	'AT3G58600'	AT3G58600	mRNA	1.15547	4.97804e-11
825038	'AT3G58690'	AT3G58690	mRNA	-1.08045	0.000237999
825054	'PAR2'	AT3G58850	mRNA	-0.893438	0.0128538
825063	'AT3G58940'	AT3G58940	mRNA	-1.16588	1.18299e-05
825077	'AT3G59080'	AT3G59080	mRNA	3.53212	6.83518e-160
825080	'AT3G59110'	AT3G59110	mRNA	-1.06161	2.30537e-09
825083	'ABCC10'	AT3G59140	mRNA	-0.888434	0.00122874
825094	'AT3G59250'	AT3G59250	mRNA	-1.80526	0.000159246
825100	'AT3G59310'	AT3G59310	mRNA	1.14964	6.39978e-11
825104	'AT3G59350'	AT3G59350	mRNA	2.29858	0.00823073
825109	'GUN4'	AT3G59400	mRNA	-1.53873	1.57061e-05
825111	'CR4'	AT3G59420	mRNA	-1.19641	3.28237e-08
825112	'AT3G59430'	AT3G59430	mRNA	-0.836734	0.00760321
825124	'SYN3'	AT3G59550	mRNA	-0.635487	0.0162718
825126	'AT3G59570'	AT3G59570	mRNA	1.59102	1.68653e-12
825135	'AT3G59660'	AT3G59660	mRNA	1.40633	3.90263e-10
825136	'AT3G59670'	AT3G59670	mRNA	-0.620205	0.0228323
825139	'HLECRK'	AT3G59700	mRNA	3.23699	1.72386e-25
825144	'AT3G59750'	AT3G59750	mRNA	1.24238	0.0160902
825158	'AT3G59880'	AT3G59880	mRNA	2.77492	1.63019e-30
825160	'ARGOS'	AT3G59900	mRNA	2.15703	4.18182e-07
825181	'AT3G60110'	AT3G60110	mRNA	0.949908	0.00151337
825182	'BGLU27'	AT3G60120	mRNA	10.9939	1.68507e-17
825186	'ABCC9'	AT3G60160	mRNA	-0.895733	0.000241361
825190	'AT3G60200'	AT3G60200	mRNA	1.96295	9.73624e-13
825197	'AT3G60260'	AT3G60260	mRNA	1.06077	2.04036e-08
825203	'AT3G60320'	AT3G60320	mRNA	-1.2507	5.4064e-17
825224	'GATA4'	AT3G60530	mRNA	-0.805572	0.00166389
825239	'AT3G60680'	AT3G60680	mRNA	1.3339	1.58157e-10
825240	'AT3G60690'	AT3G60690	mRNA	2.57328	2.39507e-26
825268	'AT3G60960'	AT3G60960	mRNA	-0.676924	0.0126424
825291	'BAP1'	AT3G61190	mRNA	4.09608	2.85738e-52
825304	'AT3G61320'	AT3G61320	mRNA	-0.681003	0.00106659
825311	'AT3G61390'	AT3G61390	mRNA	2.14419	0.000181962
825328	'AT3G61550'	AT3G61550	mRNA	-0.86906	3.55603e-07
825332	'HWS'	AT3G61590	mRNA	-0.754358	0.0113998
825337	'AGP20'	AT3G61640	mRNA	1.59124	8.11966e-18
825348	'AT3G61750'	AT3G61750	mRNA	-0.827548	0.00198614
825349	'DL1B'	AT3G61760	mRNA	1.76501	4.51548e-11
825351	'emb1703'	AT3G61780	mRNA	-0.612604	0.000159111
825353	'AT3G61800'	AT3G61800	mRNA	0.780463	2.77446e-05
825355	'AT3G61820'	AT3G61820	mRNA	-0.611199	0.0311687
825358	'DAG1'	AT3G61850	mRNA	0.599656	0.0165747
825361	'CYP78A9'	AT3G61880	mRNA	-2.18449	0.0012267
825362	'HB-12'	AT3G61890	mRNA	-1.13723	0.000253277
825365	'AT3G61920'	AT3G61920	mRNA	-2.18606	0.000446397
825368	'AT3G61950'	AT3G61950	mRNA	-1.82535	2.19533e-07
825371	'AT3G61980'	AT3G61980	mRNA	0.893361	1.71413e-05
825388	'ABCB21'	AT3G62150	mRNA	2.50018	2.70995e-32
825397	'AT3G62240'	AT3G62240	mRNA	0.630187	0.000409198
825399	'AT3G62260'	AT3G62260	mRNA	1.5227	8.8859e-17
825401	'AT3G62280'	AT3G62280	mRNA	1.33889	1.06995e-05
825412	'TBL6'	AT3G62390	mRNA	-0.863084	7.0769e-05
825415	'BZIP53'	AT3G62420	mRNA	0.660073	4.90428e-05
825433	'AT3G62590'	AT3G62590	mRNA	1.52704	6.17315e-06
825437	'AT3G62630'	AT3G62630	mRNA	-1.15688	7.72224e-11
825439	'AT3G62650'	AT3G62650	mRNA	-0.840348	6.73567e-05
825440	'GATL7'	AT3G62660	mRNA	-0.593543	0.0293634
825444	'ABCC14'	AT3G62700	mRNA	-0.607933	0.000457195
825446	'XT1'	AT3G62720	mRNA	1.73327	6.3063e-32
825452	'AtATG18a'	AT3G62770	mRNA	0.746265	0.00368067
825453	'AT3G62780'	AT3G62780	mRNA	1.86643	9.04451e-11
825473	'TIR1'	AT3G62980	mRNA	-0.620207	0.00188124
825476	'GID1B'	AT3G63010	mRNA	1.91592	2.56218e-16
825481	'EDL3'	AT3G63060	mRNA	3.33776	2.73106e-08
825493	'TKL'	AT3G63180	mRNA	-0.855381	6.1923e-07
825499	'AT3G63240'	AT3G63240	mRNA	0.831796	0.000475868
825506	'BIL4'	AT3G63310	mRNA	0.803281	6.56478e-08
825513	'AT3G63380'	AT3G63380	mRNA	3.83122	3.65803e-19
825517	'GG1'	AT3G63420	mRNA	1.46867	1.85031e-10
825519	'CKX6'	AT3G63440	mRNA	1.25232	6.03487e-10
825520	'AT3G63450'	AT3G63450	mRNA	-0.832243	0.00137768
825525	'TTA2'	AT3G63500	mRNA	1.77284	4.42464e-33
825528	'BB'	AT3G63530	mRNA	0.835931	0.00175625
825530	'AT3G57800'	AT3G57800	mRNA	-0.84883	4.65694e-09
825532	'AGG2'	AT3G22942	mRNA	1.22762	1.28447e-07
825650	'GSL05'	AT4G03550	mRNA	0.815642	1.46584e-05
825654	'RMA1'	AT4G03510	mRNA	2.10987	5.428e-07
825706	'PFA-DSP4'	AT4G03960	mRNA	-0.643097	0.0400932
825737	'RLP46'	AT4G04220	mRNA	1.40482	2.25407e-09
825754	'AT4G04340'	AT4G04340	mRNA	-0.650072	0.0143059
825778	'AT4G04480'	AT4G04480	mRNA	9.88211	3.83523e-20
825785	'CRK39'	AT4G04540	mRNA	7.79058	2.30104e-22
825789	'CRK40'	AT4G04570	mRNA	0.760846	5.99137e-05
825804	'CPK31'	AT4G04695	mRNA	1.48779	1.06335e-09
825805	'CPK27'	AT4G04700	mRNA	1.54021	1.56907e-16
825809	'CPK23'	AT4G04740	mRNA	0.900815	2.34893e-06
825821	'MSRB6'	AT4G04840	mRNA	-0.633084	0.00152504
825828	'PDF2'	AT4G04890	mRNA	-0.773082	8.09335e-09
825837	'AT4G04960'	AT4G04960	mRNA	1.47859	8.6117e-12
825838	'GSL1'	AT4G04970	mRNA	-0.78114	0.000219929
825843	'FBS3'	AT4G05010	mRNA	1.75923	1.28152e-11
825844	'NDB2'	AT4G05020	mRNA	0.599343	0.0471464
825847	'UBQ11'	AT4G05050	mRNA	0.997987	3.46931e-22
825880	'UBQ10'	AT4G05320	mRNA	1.02776	6.19373e-08
825892	'AT4G00238'	AT4G00238	mRNA	-0.947453	2.21542e-06
825893	'AT4G21445'	AT4G21445	mRNA	-1.05905	8.64815e-06
826148	'RAP2.9'	AT4G06746	mRNA	2.9714	3.88768e-15
826171	'VFB3'	AT4G07400	mRNA	0.952494	0.000958474
826301	'CSLC12'	AT4G07960	mRNA	1.27288	9.47692e-07
826317	'ACS11'	AT4G08040	mRNA	2.02224	5.10621e-09
826373	'AT4G08230'	AT4G08230	mRNA	0.59705	0.0110541
826409	'MEKK1'	AT4G08500	mRNA	1.90138	4.76449e-44
826416	'AT4G08555'	AT4G08555	mRNA	3.04499	3.5886e-18
826427	'CNGC13'	AT4G01010	mRNA	5.17115	6.24528e-93
826438	'ATPUP13'	AT4G08700	mRNA	-0.765477	0.00356433
826445	'AT4G08760'	AT4G08760	mRNA	4.18489	0.00150801
826447	'Prx37'	AT4G08770	mRNA	1.86617	2.36536e-13
826448	'AT4G08780'	AT4G08780	mRNA	1.35946	0.000205834
826456	'AT4G08850'	AT4G08850	mRNA	3.18525	4.13381e-36
826470	'CRY1'	AT4G08920	mRNA	-0.687883	4.8644e-06
826473	'EXO'	AT4G08950	mRNA	1.54938	2.35998e-06
826482	'AGP10'	AT4G09030	mRNA	1.55816	1.11257e-06
826496	'AT4G09150'	AT4G09150	mRNA	0.644059	0.000481798
826517	'NdhT'	AT4G09350	mRNA	-1.12265	0.00247041
826534	'AT4G09500'	AT4G09500	mRNA	-1.58177	0.000448067
826535	'CINV2'	AT4G09510	mRNA	-0.850039	0.000102442
826541	'CPK4'	AT4G09570	mRNA	2.38809	5.19515e-38
826564	'AT4G09760'	AT4G09760	mRNA	-1.11411	0.00295563
826570	'AT4G09810'	AT4G09810	mRNA	-0.654828	0.02172
826571	'TT8'	AT4G09820	mRNA	-1.71408	0.0259966
826580	'MES12'	AT4G09900	mRNA	-0.673163	0.0117246
826581	'AT4G09920'	AT4G09920	mRNA	-2.22646	0.00317982
826588	'AT4G09970'	AT4G09970	mRNA	-0.855228	0.0333451
826595	'CYTC-2'	AT4G10040	mRNA	0.693344	0.0370811
826600	'ELP6'	AT4G10090	mRNA	-0.750782	0.0158591
826605	'AT4G10140'	AT4G10140	mRNA	0.747873	0.000199032
826606	'AT4G10150'	AT4G10150	mRNA	-2.54092	0.000416845
826608	'AT4G10170'	AT4G10170	mRNA	0.802934	0.000355557
826632	'AT4G10400'	AT4G10400	mRNA	-0.837754	0.0142674
826639	'AT4G10470'	AT4G10470	mRNA	-0.620254	0.00555834
826672	'OPT7'	AT4G10770	mRNA	-0.638566	9.28706e-06
826673	'PLDBETA2'	AT4G00240	mRNA	1.75707	6.89033e-09
826689	'AT4G10910'	AT4G10910	mRNA	-3.04383	0.0159126
826698	'AT4G10970'	AT4G10970	mRNA	1.34256	5.09961e-16
826701	'AT4G11000'	AT4G11000	mRNA	4.38396	4.19197e-41
826708	'WRKY41'	AT4G11070	mRNA	9.04626	8.80471e-12
826718	'AT4G11170'	AT4G11170	mRNA	5.22361	5.36281e-10
826730	'ACS6'	AT4G11280	mRNA	3.05852	1.59481e-104
826732	'AT4G11300'	AT4G11300	mRNA	2.28684	9.4711e-17
826735	'MPK5'	AT4G11330	mRNA	2.89902	1.44627e-39
826738	'RHA1B'	AT4G11360	mRNA	1.73837	3.44932e-06
826739	'RHA1A'	AT4G11370	mRNA	3.4977	6.9495e-12
826751	'CRK30'	AT4G11460	mRNA	-0.944097	0.00189716
826752	'CRK31'	AT4G11470	mRNA	7.79007	4.29785e-90
826753	'CRK32'	AT4G11480	mRNA	4.97142	3.08594e-06
826766	'AT4G11610'	AT4G11610	mRNA	0.81373	0.0207983
826771	'AT-HSFB2B'	AT4G11660	mRNA	0.67229	0.00298539
826772	'AT4G11670'	AT4G11670	mRNA	0.663902	0.000284154
826784	'TRM10'	AT4G11780	mRNA	-1.48258	0.00553081
826791	'PLDGAMMA1'	AT4G11850	mRNA	3.60992	1.41624e-63
826796	'ARCK1'	AT4G11890	mRNA	4.07778	2.47099e-05
826797	'AT4G11900'	AT4G11900	mRNA	1.19162	1.29492e-12
826809	'AT4G12010'	AT4G12010	mRNA	1.2004	3.01633e-08
826811	'BAT5'	AT4G12030	mRNA	-1.07751	0.0433002
826812	'SAP7'	AT4G12040	mRNA	2.35552	1.55352e-38
826815	'AT4G12070'	AT4G12070	mRNA	2.06577	6.07412e-11
826820	'SEC1B'	AT4G12120	mRNA	3.19241	3.36649e-37
826833	'GAE5'	AT4G12250	mRNA	0.704495	5.29763e-05
826839	'CYP706A4'	AT4G12300	mRNA	-0.807599	0.000384583
826840	'CYP706A5'	AT4G12310	mRNA	-1.48911	2.74403e-27
826841	'CYP706A6'	AT4G12320	mRNA	-1.80457	1.47722e-13
826848	'PME1'	AT4G12390	mRNA	-1.166	3.92566e-05
826883	'AT4G12710'	AT4G12710	mRNA	1.20704	2.7392e-10
826884	'NUDT7'	AT4G12720	mRNA	4.73626	1.69466e-173
826887	'AT4G12750'	AT4G12750	mRNA	-0.923113	0.00559395
826891	'AT4G12790'	AT4G12790	mRNA	1.10239	6.01591e-16
826909	'STOMAGEN'	AT4G12970	mRNA	-1.08152	0.000489553
826910	'AT4G12980'	AT4G12980	mRNA	-1.01317	0.00555639
826918	'AT4G13040'	AT4G13040	mRNA	0.640561	0.0187858
826924	'AT4G13100'	AT4G13100	mRNA	-0.969946	2.81222e-06
826925	'AT4G13110'	AT4G13110	mRNA	1.27227	4.40821e-05
826932	'AT4G13180'	AT4G13180	mRNA	1.11493	6.75369e-08
826934	'CLE44'	AT4G13195	mRNA	-0.822225	0.027827
826956	'YUC2'	AT4G13260	mRNA	-1.32389	0.00570678
826964	'LRX3'	AT4G13340	mRNA	1.03115	2.13321e-09
826983	'AMT1;1'	AT4G13510	mRNA	2.55546	2.80631e-31
826986	'AT4G13540'	AT4G13540	mRNA	-1.16352	0.0417324
827014	'AT4G13800'	AT4G13800	mRNA	-1.20183	0.0456045
827015	'RLP47'	AT4G13810	mRNA	-0.653725	0.0146774
827016	'AT4G13820'	AT4G13820	mRNA	4.08435	8.19937e-25
827017	'J20'	AT4G13830	mRNA	0.781511	0.0297409
827018	'AT4G13840'	AT4G13840	mRNA	-0.703134	0.000887981
827032	'AT4G13970'	AT4G13970	mRNA	-0.663266	0.000398914
827035	'AT4G13990'	AT4G13990	mRNA	-0.785579	0.0134302
827040	'SBP2'	AT4G14040	mRNA	-0.648523	0.00384756
827062	'RHF1A'	AT4G14220	mRNA	2.03038	3.08897e-30
827078	'AT4G14350'	AT4G14350	mRNA	0.705718	4.02896e-07
827080	'XBAT34'	AT4G14365	mRNA	5.75442	2.53748e-49
827081	'AT4G14370'	AT4G14370	mRNA	5.48768	8.68512e-179
827082	'AT4G14380'	AT4G14380	mRNA	-1.51707	0.0271407
827083	'AT4G14385'	AT4G14385	mRNA	0.625498	0.00199527
827085	'ACD6'	AT4G14400	mRNA	1.94927	2.46518e-07
827086	'bHLH104'	AT4G14410	mRNA	0.671824	0.000179111
827089	'HCD1'	AT4G14440	mRNA	-0.592036	8.67967e-05
827090	'AT4G14450'	AT4G14450	mRNA	7.08373	4.02804e-137
827098	'CFM3B'	AT4G14510	mRNA	-0.89086	2.22336e-06
827099	'AT4G14520'	AT4G14520	mRNA	-0.712044	0.0155892
827101	'NF-YB3'	AT4G14540	mRNA	-1.12766	1.54526e-05
827107	'emb2739'	AT4G14590	mRNA	0.799201	0.0226068
827109	'MDA1'	AT4G14605	mRNA	-0.942816	7.47511e-07
827112	'AT4G14620'	AT4G14620	mRNA	-0.726747	0.00242606
827118	'APS3'	AT4G14680	mRNA	2.31632	2.829e-28
827127	'AT4G14740'	AT4G14740	mRNA	-0.930165	2.22266e-08
827129	'AT4G14746'	AT4G14746	mRNA	0.681213	0.0360301
827130	'IQD19'	AT4G14750	mRNA	-0.707684	0.00181299
827131	'NET1B'	AT4G14760	mRNA	-0.91798	2.05955e-06
827132	'TCX2'	AT4G14770	mRNA	-0.695634	0.00532593
827146	'FdC1'	AT4G14890	mRNA	-0.700422	0.000308434
827165	'GPAT3'	AT4G01950	mRNA	1.95831	1.29442e-14
827170	'AT4G15070'	AT4G15070	mRNA	1.70208	4.45072e-08
827178	'AT4G15120'	AT4G15120	mRNA	2.15604	0.000450741
827179	'CCT2'	AT4G15130	mRNA	1.61201	8.39244e-12
827180	'AT4G15140'	AT4G15140	mRNA	0.755781	0.0133929
827181	'AT4G15150'	AT4G15150	mRNA	1.75232	0.000726361
827185	'BAM5'	AT4G15210	mRNA	-1.40137	0.000917985
827188	'ABCG42'	AT4G15233	mRNA	4.30977	6.17989e-45
827189	'ABCG43'	AT4G15236	mRNA	5.06482	5.18229e-45
827192	'AT4G15260'	AT4G15260	mRNA	1.635	1.67982e-06
827193	'AT4G15270'	AT4G15270	mRNA	1.08695	0.00645788
827212	'RTL1'	AT4G15417	mRNA	4.53367	1.71545e-47
827215	'HPL1'	AT4G15440	mRNA	-1.99373	0.0024701
827218	'AT4G15470'	AT4G15470	mRNA	0.836276	5.99547e-09
827220	'UGT84A1'	AT4G15480	mRNA	0.9404	0.037004
827221	'UGT84A3'	AT4G15490	mRNA	-1.12223	0.0132974
827226	'PPDK'	AT4G15530	mRNA	1.27027	1.08749e-05
827229	'IAGLU'	AT4G15550	mRNA	-1.79771	6.72118e-16
827234	'AT4G02010'	AT4G02010	mRNA	-0.955032	0.000108011
827238	'AT4G15610'	AT4G15610	mRNA	1.07628	0.0180322
827239	'AT4G15620'	AT4G15620	mRNA	-0.828595	0.0396293
827240	'AT4G15630'	AT4G15630	mRNA	-1.09478	1.15705e-11
827260	'RALFL33'	AT4G15800	mRNA	0.899009	0.00014585
827262	'AT4G15810'	AT4G15810	mRNA	-1.1713	3.18926e-06
827263	'AT4G15820'	AT4G15820	mRNA	-0.681726	0.0257857
827281	'AT4G15975'	AT4G15975	mRNA	7.1805	1.02931e-179
827301	'AT4G16141'	AT4G16141	mRNA	-1.2287	8.11875e-12
827333	'SVR7'	AT4G16390	mRNA	-0.71285	0.00700231
827340	'AT4G00305'	AT4G00305	mRNA	2.01304	0.0183891
827346	'INT4'	AT4G16480	mRNA	0.642363	0.0291138
827347	'AT4G16490'	AT4G16490	mRNA	-0.678829	5.57364e-05
827348	'AT4G16500'	AT4G16500	mRNA	1.86138	1.28606e-14
827356	'AT4G16563'	AT4G16563	mRNA	-1.01394	8.57202e-07
827361	'PGSIP8'	AT4G16600	mRNA	1.18144	0.00262323
827369	'AT4G16670'	AT4G16670	mRNA	-0.837016	0.00566573
827388	'PLA-I{beta]2'	AT4G16820	mRNA	7.03371	2.02651e-44
827391	'AT4G16840'	AT4G16840	mRNA	2.11901	1.91308e-17
827395	'RPP4'	AT4G16860	mRNA	1.54272	1.67254e-07
827397	'SNC1'	AT4G16890	mRNA	1.85393	8.64638e-17
827399	'AT4G16900'	AT4G16900	mRNA	0.644474	0.0335569
827403	'RPP5'	AT4G16950	mRNA	0.858559	0.00316322
827404	'AT4G16960'	AT4G16960	mRNA	2.42675	3.24626e-39
827406	'AT4G16980'	AT4G16980	mRNA	-0.698755	0.0087305
827407	'RLM3'	AT4G16990	mRNA	0.73356	0.00106872
827415	'AT4G17070'	AT4G17070	mRNA	1.54104	8.11956e-13
827419	'CT-BMY'	AT4G17090	mRNA	-0.738103	0.00815159
827429	'AT4G17180'	AT4G17180	mRNA	-1.01339	0.00203104
827435	'SCL13'	AT4G17230	mRNA	2.88933	7.53149e-43
827436	'AT4G17240'	AT4G17240	mRNA	1.16128	0.000722905
827438	'GATL6'	AT4G02130	mRNA	-0.940153	8.19694e-11
827439	'AT4G17250'	AT4G17250	mRNA	1.62174	7.88747e-25
827454	'AT4G17430'	AT4G17430	mRNA	-0.867423	2.25915e-05
827462	'AT4G17486'	AT4G17486	mRNA	0.923299	0.000301486
827463	'ERF6'	AT4G17490	mRNA	5.40981	4.68613e-153
827464	'ERF-1'	AT4G17500	mRNA	3.07188	1.08712e-26
827469	'AT4G17540'	AT4G17540	mRNA	-0.616483	0.0140591
827481	'CBL1'	AT4G17615	mRNA	2.58053	1.7915e-35
827485	'AT4G17650'	AT4G17650	mRNA	1.04417	2.95476e-09
827486	'AT4G17660'	AT4G17660	mRNA	1.7027	0.0365162
827488	'AT4G17680'	AT4G17680	mRNA	-1.41927	2.42001e-07
827493	'AT4G17720'	AT4G17720	mRNA	0.683411	0.00162896
827498	'TPS5'	AT4G17770	mRNA	-1.23044	8.05347e-13
827503	'AT4G17810'	AT4G17810	mRNA	-0.662339	0.000827973
827505	'SYP42'	AT4G02195	mRNA	2.17716	7.08688e-30
827511	'MYC4'	AT4G17880	mRNA	-1.10947	3.92946e-05
827513	'UBP20'	AT4G17895	mRNA	0.827635	0.00325842
827514	'AT4G17900'	AT4G17900	mRNA	2.63065	2.58413e-86
827516	'AT4G02200'	AT4G02200	mRNA	3.30046	9.18002e-85
827526	'IP5PII'	AT4G18010	mRNA	1.00195	4.03277e-07
827539	'SSP4b'	AT4G18140	mRNA	0.935454	1.40701e-05
827542	'WRKY28'	AT4G18170	mRNA	4.63806	3.30568e-53
827547	'AT4G02210'	AT4G02210	mRNA	-0.687445	0.0296323
827548	'AT4G18220'	AT4G18220	mRNA	-1.14605	9.14642e-05
827551	'AT4G18250'	AT4G18250	mRNA	5.43939	7.10039e-78
827553	'TRANS11'	AT4G18270	mRNA	-1.3112	4.85284e-05
827555	'KAT2'	AT4G18290	mRNA	-0.846662	0.00295511
827561	'AT4G18340'	AT4G18340	mRNA	1.22127	6.1923e-07
827568	'TCP2'	AT4G18390	mRNA	-0.940983	1.5053e-05
827574	'RABA1e'	AT4G18430	mRNA	2.22122	2.50401e-19
827586	'AT4G18540'	AT4G18540	mRNA	8.95832	1.73368e-16
827588	'AT4G18570'	AT4G18570	mRNA	-1.23195	6.75801e-12
827601	'AT4G18670'	AT4G18670	mRNA	-1.02112	3.28243e-09
827604	'CIPK12'	AT4G18700	mRNA	-0.945964	6.45329e-08
827605	'BIN2'	AT4G18710	mRNA	0.712536	6.84357e-06
827610	'RLP51'	AT4G18760	mRNA	-0.875031	0.000626775
827617	'OFP5'	AT4G18830	mRNA	-1.72543	0.0177568
827622	'HSF A4A'	AT4G18880	mRNA	3.49192	5.54093e-44
827623	'BEH3'	AT4G18890	mRNA	1.05872	1.92655e-07
827630	'AT4G18950'	AT4G18950	mRNA	2.96569	1.61782e-57
827651	'AT4G19130'	AT4G19130	mRNA	-1.09194	0.00313098
827652	'AT4G19140'	AT4G19140	mRNA	1.25526	3.90037e-14
827655	'NCED4'	AT4G19170	mRNA	-2.59914	3.43967e-17
827660	'AT4G19200'	AT4G19200	mRNA	0.931123	0.00290956
827678	'AT4G19370'	AT4G19370	mRNA	2.40381	2.19083e-21
827683	'AT4G19420'	AT4G19420	mRNA	-0.658814	0.00177709
827687	'AT4G19460'	AT4G19460	mRNA	3.44502	3.92214e-52
827692	'AT4G19510'	AT4G19510	mRNA	1.15705	8.07088e-16
827694	'AT4G19520'	AT4G19520	mRNA	4.204	6.94269e-106
827695	'AT4G19530'	AT4G19530	mRNA	-1.18574	1.0337e-10
827696	'INDH'	AT4G19540	mRNA	-0.643384	0.00410358
827706	'ARA7'	AT4G19640	mRNA	0.631268	5.45718e-06
827710	'NPR4'	AT4G19660	mRNA	0.666878	0.00658324
827711	'AT4G19670'	AT4G19670	mRNA	-0.628138	0.00067848
827716	'AT4G19720'	AT4G19720	mRNA	0.894373	0.00916029
827725	'ChiC'	AT4G19810	mRNA	1.10616	3.32613e-07
827734	'AT4G19880'	AT4G19880	mRNA	1.07277	0.00129025
827744	'FRS1'	AT4G19990	mRNA	0.840058	2.31072e-06
827745	'AT4G20000'	AT4G20000	mRNA	3.56014	4.58958e-19
827751	'EMB1895'	AT4G20060	mRNA	-0.618599	0.047532
827753	'AT4G20080'	AT4G20080	mRNA	5.63892	0.00143186
827763	'GALS3'	AT4G20170	mRNA	1.53348	5.43361e-08
827777	'AT4G20300'	AT4G20300	mRNA	0.869132	1.2947e-06
827778	'AT4G20310'	AT4G20310	mRNA	-0.596066	0.0097674
827786	'LSD1'	AT4G20380	mRNA	0.981147	5.92919e-09
827794	'AT4G20460'	AT4G20460	mRNA	1.1523	6.02652e-08
827823	'EMB3131'	AT4G20740	mRNA	-0.741929	0.00590795
827826	'CML42'	AT4G20780	mRNA	4.63378	1.66286e-134
827831	'AT4G20830'	AT4G20830	mRNA	4.13434	2.69072e-84
827834	'AT4G20860'	AT4G20860	mRNA	3.33746	3.02764e-62
827836	'AT4G20880'	AT4G20880	mRNA	1.13058	5.682e-10
827860	'AAT1'	AT4G21120	mRNA	3.46288	4.37088e-16
827867	'emb1417'	AT4G21190	mRNA	-1.23638	9.45692e-08
827890	'RK3'	AT4G21380	mRNA	2.01685	2.18544e-07
827891	'B120'	AT4G21390	mRNA	5.42122	9.7159e-187
827892	'CRK28'	AT4G21400	mRNA	1.64338	9.71143e-23
827893	'CRK29'	AT4G21410	mRNA	2.35676	4.07663e-48
827895	'B160'	AT4G21430	mRNA	-0.689522	0.00126621
827896	'WRKY22'	AT4G01250	mRNA	5.24728	1.78494e-112
827898	'AT4G01090'	AT4G01090	mRNA	1.84421	1.51503e-48
827905	'RGXT2'	AT4G01750	mRNA	3.53481	1.19552e-111
827906	'AT4G03480'	AT4G03480	mRNA	2.36442	0.000553035
827907	'EDA34'	AT4G00140	mRNA	3.32446	0.000335572
827910	'AT4G02550'	AT4G02550	mRNA	1.38744	0.000782522
827912	'GT72B1'	AT4G01070	mRNA	-0.871299	0.000186546
827913	'AT4G03450'	AT4G03450	mRNA	5.44676	1.31135e-33
827916	'AT4G03460'	AT4G03460	mRNA	4.83439	2.36535e-39
827925	'EMB2770'	AT4G03430	mRNA	1.13167	6.55307e-08
827926	'AT4G01030'	AT4G01030	mRNA	-0.820156	0.0168651
827931	'GSTF2'	AT4G02520	mRNA	1.8554	9.04141e-08
827936	'CRK41'	AT4G00970	mRNA	3.35363	3.47848e-48
827938	'DFL2'	AT4G03400	mRNA	-1.0169	0.00975862
827942	'AT4G00955'	AT4G00955	mRNA	1.02388	7.49588e-05
827948	'MEE47'	AT4G00950	mRNA	-1.67729	3.09751e-13
827971	'BPS3'	AT4G01360	mRNA	3.56852	5.48796e-17
827995	'GIF3'	AT4G00850	mRNA	1.53222	7.35505e-15
828001	'WRKY47'	AT4G01720	mRNA	1.09765	4.8769e-06
828011	'APRR8'	AT4G00760	mRNA	1.13903	8.7959e-12
828012	'AT4G01740'	AT4G01740	mRNA	1.35391	1.32665e-05
828014	'AT4G00755'	AT4G00755	mRNA	-0.661979	0.000288149
828023	'SK32'	AT4G00720	mRNA	0.747896	4.81492e-07
828024	'XTH9'	AT4G03210	mRNA	-0.774358	9.0073e-08
828032	'AT4G02410'	AT4G02410	mRNA	2.48918	4.30175e-63
828053	'SAG21'	AT4G02380	mRNA	2.76334	9.87865e-71
828059	'AT4G03150'	AT4G03150	mRNA	-0.753416	0.00127447
828060	'SEC15B'	AT4G02350	mRNA	1.20883	5.03284e-09
828064	'ATPMEPCRB'	AT4G02330	mRNA	2.51751	0.000978442
828065	'AT4G03140'	AT4G03140	mRNA	-0.761721	0.00195025
828076	'AT4G00165'	AT4G00165	mRNA	-0.838936	3.52995e-08
828079	'RLK4'	AT4G00340	mRNA	-0.711425	6.0891e-06
828090	'RBP-DR1'	AT4G03110	mRNA	0.754945	8.48614e-08
828091	'KCO5'	AT4G01840	mRNA	-0.676803	0.0417097
828100	'AOP1'	AT4G03070	mRNA	-1.7328	2.38378e-09
828109	'AT4G01670'	AT4G01670	mRNA	-1.27118	0.0173819
828117	'AT4G01330'	AT4G01330	mRNA	-0.721101	0.0049998
828118	'AT4G01580'	AT4G01580	mRNA	-1.20011	0.000222551
828125	'CRCK2'	AT4G00330	mRNA	1.54748	3.6584e-18
828131	'AT4G01700'	AT4G01700	mRNA	3.83505	4.31796e-50
828133	'AT4G01570'	AT4G01570	mRNA	-0.795917	2.05008e-05
828139	'AT4G02920'	AT4G02920	mRNA	-0.753436	4.79206e-06
828143	'AT4G02900'	AT4G02900	mRNA	-0.768409	0.000402867
828146	'PIT1'	AT4G02075	mRNA	1.49161	1.02839e-08
828149	'NTM1'	AT4G01540	mRNA	0.664534	0.0148989
828151	'MPK4'	AT4G01370	mRNA	0.717341	8.27023e-05
828166	'AT4G01410'	AT4G01410	mRNA	-1.51385	4.03754e-12
828169	'AT4G02820'	AT4G02820	mRNA	-0.644155	0.0226965
828194	'AT4G02715'	AT4G02715	mRNA	-0.71397	0.000480775
828217	'AT4G02630'	AT4G02630	mRNA	-1.51459	0.000103357
828222	'NAD-ME2'	AT4G00570	mRNA	0.801064	3.04351e-09
828235	'AT4G21500'	AT4G21500	mRNA	2.41255	5.04501e-07
828239	'SPHK1'	AT4G21540	mRNA	0.758551	0.00153245
828241	'VPS28-1'	AT4G21560	mRNA	0.999124	9.07484e-09
828257	'AT4G21700'	AT4G21700	mRNA	0.611919	0.00532926
828262	'AT4G21740'	AT4G21740	mRNA	0.998798	0.000603238
828271	'MSRB7'	AT4G21830	mRNA	0.603773	0.0457425
828272	'MSRB8'	AT4G21840	mRNA	1.82584	0.000941554
828273	'MSRB9'	AT4G21850	mRNA	1.67112	1.23933e-18
828275	'AT4G21865'	AT4G21865	mRNA	2.3054	5.5839e-15
828281	'AT4G21920'	AT4G21920	mRNA	5.98614	3.65362e-69
828292	'AT4G22030'	AT4G22030	mRNA	9.81669	1.21454e-19
828311	'KT2/3'	AT4G22200	mRNA	-1.6912	2.99437e-08
828324	'AT4G22290'	AT4G22290	mRNA	-1.12791	3.02175e-12
828347	'AT4G22520'	AT4G22520	mRNA	-1.75766	0.00602411
828348	'AT4G22530'	AT4G22530	mRNA	1.49839	4.90031e-05
828349	'ORP2A'	AT4G22540	mRNA	-0.801146	0.0144794
828355	'TPPG'	AT4G22590	mRNA	1.15907	7.47601e-08
828360	'AT4G22640'	AT4G22640	mRNA	2.4214	6.63173e-13
828365	'CYP706A1'	AT4G22690	mRNA	3.08042	4.38216e-49
828367	'CYP706A2'	AT4G22710	mRNA	8.75211	4.61815e-147
828369	'AT4G22730'	AT4G22730	mRNA	-1.98179	1.41255e-06
828377	'ACR7'	AT4G22780	mRNA	1.65439	8.72145e-07
828381	'AT4G22820'	AT4G22820	mRNA	0.93526	4.02031e-08
828391	'NYE1'	AT4G22920	mRNA	0.901084	4.44952e-06
828395	'AT4G22960'	AT4G22960	mRNA	2.48161	0.00203631
828397	'AT4G22980'	AT4G22980	mRNA	2.00245	3.00011e-10
828398	'AT4G22990'	AT4G22990	mRNA	-0.984274	3.11186e-06
828400	'UTR2'	AT4G23010	mRNA	1.99897	7.17714e-16
828401	'TRM11'	AT4G23020	mRNA	-1.64467	4.58328e-06
828402	'AT4G23030'	AT4G23030	mRNA	6.26094	3.27365e-70
828403	'AT4G23040'	AT4G23040	mRNA	0.773795	0.037459
828416	'EP1'	AT4G23170	mRNA	3.05755	1.49326e-19
828417	'CRK10'	AT4G23180	mRNA	4.06485	4.02919e-90
828418	'CRK11'	AT4G23190	mRNA	4.91796	1.70235e-37
828419	'CRK12'	AT4G23200	mRNA	2.93621	5.80136e-23
828420	'CRK13'	AT4G23210	mRNA	3.3452	5.11718e-05
828421	'CRK14'	AT4G23220	mRNA	4.75552	5.2152e-35
828424	'EMB1290'	AT4G23250	mRNA	1.58495	2.39922e-12
828425	'CRK18'	AT4G23260	mRNA	1.38516	1.73278e-06
828426	'CRK19'	AT4G23270	mRNA	2.94534	2.09132e-20
828427	'CRK20'	AT4G23280	mRNA	5.99749	2.1943e-13
828428	'CRK21'	AT4G23290	mRNA	-0.742495	2.36114e-06
828429	'CRK22'	AT4G23300	mRNA	-1.26511	1.5787e-07
828430	'CRK23'	AT4G23310	mRNA	3.75041	0.000509566
828431	'CRK24'	AT4G23320	mRNA	4.14519	3.1985e-07
828444	'AIRP1'	AT4G23450	mRNA	0.813186	0.0281478
828445	'AT4G23460'	AT4G23460	mRNA	0.758511	3.21434e-07
828446	'AT4G23470'	AT4G23470	mRNA	1.95108	2.22149e-25
828455	'WRKY29'	AT4G23550	mRNA	3.25559	1.51823e-18
828457	'SGT1A'	AT4G23570	mRNA	2.62111	4.8498e-51
828461	'AT4G23610'	AT4G23610	mRNA	4.11313	2.58649e-19
828468	'AT4G23680'	AT4G23680	mRNA	-0.649008	0.00210939
828470	'CHX17'	AT4G23700	mRNA	4.82753	6.64899e-31
828481	'WRKY53'	AT4G23810	mRNA	3.47331	1.68923e-36
828484	'LACS4'	AT4G23850	mRNA	1.29324	6.06595e-17
828486	'AT4G23870'	AT4G23870	mRNA	-0.754487	0.0123941
828487	'AT4G23880'	AT4G23880	mRNA	-1.11483	0.00978926
828489	'NdhS'	AT4G23890	mRNA	-0.619256	0.00201721
828491	'AT4G23910'	AT4G23910	mRNA	0.603357	0.00194639
828498	'ARF9'	AT4G23980	mRNA	-0.621283	0.000841606
828499	'CSLG3'	AT4G23990	mRNA	-0.983284	0.000270063
828501	'CSLG1'	AT4G24010	mRNA	-1.92002	0.00455098
828511	'AT4G24110'	AT4G24110	mRNA	2.87132	4.7799e-05
828512	'YSL1'	AT4G24120	mRNA	-1.1894	5.62564e-08
828516	'AT4G24160'	AT4G24160	mRNA	3.03269	7.99928e-59
828524	'ACBP3'	AT4G24230	mRNA	1.7989	7.91101e-08
828525	'WRKY7'	AT4G24240	mRNA	1.27794	5.77014e-11
828532	'AT4G24290'	AT4G24290	mRNA	1.29118	8.64175e-10
828534	'AT4G24310'	AT4G24310	mRNA	2.9013	3.68761e-39
828540	'AT4G24380'	AT4G24380	mRNA	2.93674	4.58448e-51
828542	'CIPK8'	AT4G24400	mRNA	1.66385	2.14345e-18
[truncated: 2,444 more rows]

## Sheet: a1a2 (f v m) GO biol proc.
GO ID	GO Description	p-value	corr. p-value	cluster frequency	total frequency	AGI
6468	protein amino acid phosphorylation	1.4251e-57	2.8018e-54	319/3499 9.1%	842/22304 3.7%	AT5G46330 AT4G04960 AT4G01330 AT1G61360 AT5G41680 AT1G14370 AT5G16000 AT4G39270 AT1G16670 AT1G34300 AT1G34420 AT1G25390 AT1G11300 AT1G54820 AT4G27290 AT1G51790 AT3G50530 AT2G31800 AT1G79680 AT4G02410 AT4G23250 AT3G49670 AT5G16590 AT2G13800 AT1G61370 AT5G20050 AT1G07150 AT1G63430 AT3G57730 AT5G66850 AT3G59110 AT1G67470 AT1G48260 AT2G02800 AT3G15890 AT5G10020 AT2G17290 AT1G21590 AT2G25220 AT3G53810…
6796	phosphate metabolic process	1.3631e-54	1.1794e-51	347/3499 9.9%	979/22304 4.3%	AT1G07160 AT5G46330 AT4G04960 AT4G01330 AT1G61360 AT5G41680 AT1G14370 AT5G16000 AT4G39270 AT1G16670 AT1G34300 AT1G34420 AT1G25390 AT1G11300 AT4G39940 AT1G54820 AT4G26080 AT4G27290 AT1G51790 AT3G50530 AT2G31800 AT1G79680 AT4G02410 AT4G23250 AT3G49670 AT5G16590 AT2G13800 AT1G61370 AT5G20050 AT1G07150 AT1G63430 AT3G57730 AT5G66850 AT3G59110 AT1G67470 AT1G48260 AT2G02800 AT3G15890 AT5G10020 AT2G17290…
6793	phosphorus metabolic process	1.7998e-54	1.1794e-51	347/3499 9.9%	980/22304 4.3%	AT1G07160 AT5G46330 AT4G04960 AT4G01330 AT1G61360 AT5G41680 AT1G14370 AT5G16000 AT4G39270 AT1G16670 AT1G34300 AT1G34420 AT1G25390 AT1G11300 AT4G39940 AT1G54820 AT4G26080 AT4G27290 AT1G51790 AT3G50530 AT2G31800 AT1G79680 AT4G02410 AT4G23250 AT3G49670 AT5G16590 AT2G13800 AT1G61370 AT5G20050 AT1G07150 AT1G63430 AT3G57730 AT5G66850 AT3G59110 AT1G67470 AT1G48260 AT2G02800 AT3G15890 AT5G10020 AT2G17290…
16310	phosphorylation	1.9626e-53	9.6461e-51	328/3499 9.3%	910/22304 4.0%	AT5G46330 AT4G04960 AT4G01330 AT1G61360 AT5G41680 AT1G14370 AT5G16000 AT4G39270 AT1G16670 AT1G34300 AT1G34420 AT1G25390 AT1G11300 AT4G39940 AT1G54820 AT4G27290 AT1G51790 AT3G50530 AT2G31800 AT1G79680 AT4G02410 AT4G23250 AT3G49670 AT5G16590 AT2G13800 AT1G61370 AT5G20050 AT1G07150 AT1G63430 AT3G57730 AT5G66850 AT3G59110 AT1G67470 AT1G48260 AT2G02800 AT3G15890 AT5G10020 AT2G17290 AT1G21590 AT2G25220…
50896	response to stimulus	1.9328e-50	7.5999e-48	803/3499 22.9%	3207/22304 14.3%	AT4G25420 AT3G08670 AT5G62020 AT1G72930 AT3G17390 AT3G20310 AT5G52450 AT2G23170 AT1G53170 AT4G34131 AT5G13080 AT3G11840 AT1G06180 AT4G26520 AT5G17680 AT5G16590 AT3G53250 AT1G33560 AT3G19580 AT1G70520 AT1G69530 AT2G16870 AT1G72940 AT1G11310 AT4G33050 AT5G06320 AT5G53550 AT1G21590 AT1G01720 AT4G02520 AT4G23260 AT1G57560 AT3G55880 AT5G43760 AT1G30040 AT1G59740 AT1G72950 AT4G35480 AT4G34150 AT1G69780…
10200	response to chitin	5.4209e-49	1.7762e-46	84/3499 2.4%	104/22304 0.4%	AT3G05200 AT5G47220 AT5G49520 AT3G23230 AT3G55980 AT5G62020 AT1G71520 AT2G38470 AT2G35000 AT4G01250 AT4G18880 AT4G17230 AT3G53600 AT1G80840 AT5G03720 AT3G18710 AT5G25910 AT3G11840 AT3G56400 AT3G50260 AT3G50060 AT1G62300 AT2G35930 AT2G33710 AT3G19580 AT4G28140 AT4G29110 AT5G47230 AT1G51700 AT2G37430 AT4G33050 AT1G27730 AT3G15210 AT4G17500 AT2G23320 AT3G45640 AT4G23810 AT4G31550 AT1G42990 AT5G10380…
43687	post-translational protein modification	1.8711e-48	5.2552e-46	361/3499 10.3%	1093/22304 4.9%	AT1G07160 AT5G46330 AT4G04960 AT4G01330 AT1G61360 AT5G41680 AT1G14370 AT5G16000 AT4G39270 AT1G16670 AT1G34300 AT1G34420 AT1G25390 AT1G11300 AT4G36550 AT1G54820 AT4G26080 AT4G27290 AT1G51790 AT3G50530 AT2G31800 AT1G79680 AT3G11840 AT4G02410 AT4G23250 AT3G49670 AT5G16590 AT2G13800 AT1G61370 AT5G20050 AT1G07150 AT1G63430 AT3G57730 AT5G66850 AT3G59110 AT1G67470 AT1G48260 AT2G02800 AT3G15890 AT5G10020…
6952	defense response	2.1574e-44	5.3017e-42	243/3499 6.9%	637/22304 2.8%	AT5G45000 AT5G46330 AT5G46450 AT1G72930 AT5G57220 AT3G44400 AT4G14400 AT2G42010 AT3G11840 AT3G45290 AT2G26560 AT5G40910 AT3G56400 AT5G17680 AT1G33560 AT1G65850 AT2G16870 AT1G72940 AT1G11310 AT5G45250 AT4G39950 AT1G02930 AT5G61600 AT5G06320 AT4G26090 AT1G51660 AT4G23810 AT4G31550 AT4G19520 AT4G39030 AT4G02520 AT3G28740 AT5G15130 AT1G59620 AT1G72950 AT5G45260 AT5G46350 AT5G46470 AT5G64900 AT5G04230…
6464	protein modification process	1.6002e-43	3.4956e-41	383/3499 10.9%	1241/22304 5.5%	AT1G12990 AT1G07160 AT5G46330 AT4G04960 AT4G01330 AT1G61360 AT3G29010 AT5G41680 AT1G14370 AT5G16000 AT4G39270 AT1G16670 AT1G34300 AT1G34420 AT1G25390 AT1G11300 AT4G36550 AT1G54820 AT4G26080 AT4G27290 AT1G51790 AT3G50530 AT2G31800 AT1G79680 AT3G11840 AT4G02410 AT4G23250 AT3G49670 AT5G16590 AT2G13800 AT1G61370 AT5G20050 AT1G07150 AT1G63430 AT3G57730 AT5G66850 AT3G59110 AT1G67470 AT1G48260 AT2G02800…
9743	response to carbohydrate stimulus	3.4575e-40	6.7975e-38	105/3499 3.0%	177/22304 0.7%	AT3G05200 AT4G30850 AT5G62020 AT1G74670 AT4G17230 AT1G80840 AT5G03720 AT5G25910 AT3G11840 AT3G56400 AT3G50260 AT2G33710 AT3G19580 AT4G28140 AT4G29110 AT1G51700 AT2G19860 AT4G33050 AT1G27730 AT4G17500 AT2G23320 AT4G23810 AT4G31550 AT5G10380 AT3G44350 AT2G44840 AT5G03730 AT4G11360 AT5G67450 AT2G13790 AT1G31930 AT2G21210 AT4G35480 AT5G08790 AT3G46600 AT1G69780 AT4G37260 AT4G34390 AT5G59820 AT1G04100…
6955	immune response	9.9831e-39	1.7843e-36	134/3499 3.8%	272/22304 1.2%	AT5G45000 AT5G46450 AT3G52430 AT1G72930 AT5G45080 AT1G74710 AT1G28380 AT3G44400 AT1G72890 AT3G20600 AT4G14400 AT4G36150 AT3G44480 AT2G42010 AT3G11840 AT2G26560 AT5G40910 AT3G56400 AT4G20380 AT5G17680 AT1G65850 AT1G31540 AT2G16870 AT1G72940 AT5G45090 AT1G11310 AT5G45250 AT1G27180 AT5G06320 AT4G26090 AT1G51660 AT3G46530 AT4G23810 AT2G40000 AT4G19520 AT2G23560 AT4G16890 AT5G18360 AT5G46510 AT3G25510…
2376	immune system process	1.7068e-38	2.7962e-36	137/3499 3.9%	283/22304 1.2%	AT5G45000 AT5G46450 AT3G52430 AT1G72930 AT5G45080 AT1G74710 AT1G28380 AT3G44400 AT1G72890 AT3G20600 AT4G14400 AT4G36150 AT3G44480 AT2G42010 AT3G11840 AT2G26560 AT5G40910 AT3G56400 AT4G20380 AT5G17680 AT1G65850 AT1G31540 AT2G16870 AT1G72940 AT5G45090 AT1G11310 AT5G45250 AT1G27180 AT5G06320 AT4G26090 AT1G51660 AT3G46530 AT4G23810 AT2G40000 AT4G19520 AT2G23560 AT4G16890 AT5G18360 AT5G46510 AT3G25510…
10033	response to organic substance	2.627e-38	3.9728e-36	325/3499 9.2%	1037/22304 4.6%	AT3G59900 AT4G25420 AT3G22060 AT3G23030 AT4G34810 AT1G61120 AT5G62020 AT5G46570 AT3G57040 AT5G25190 AT1G74670 AT4G14400 AT3G20310 AT3G60690 AT4G26080 AT4G17230 AT2G23170 AT3G50410 AT5G01540 AT5G03720 AT1G53170 AT3G11840 AT1G06180 AT3G56400 AT3G53250 AT3G19580 AT4G28140 AT1G69530 AT4G29110 AT4G33050 AT2G17290 AT4G23810 AT4G31550 AT5G10380 AT5G01550 AT3G46130 AT5G03730 AT4G11360 AT4G38860 AT4G23260…
45087	innate immune response	1.7491e-35	2.4562e-33	125/3499 3.5%	257/22304 1.1%	AT5G45000 AT5G46450 AT3G52430 AT1G72930 AT5G45080 AT1G74710 AT1G28380 AT3G44400 AT1G72890 AT3G20600 AT4G14400 AT4G36150 AT3G44480 AT2G42010 AT2G26560 AT5G40910 AT3G56400 AT4G20380 AT5G17680 AT1G65850 AT1G31540 AT2G16870 AT1G72940 AT5G45090 AT1G11310 AT5G45250 AT1G27180 AT4G26090 AT1G51660 AT3G46530 AT4G23810 AT2G40000 AT4G19520 AT2G23560 AT4G16890 AT5G18360 AT5G46510 AT3G25510 AT1G72950 AT5G15410…
43412	macromolecule modification	1.5902e-34	2.0843e-32	389/3499 11.1%	1378/22304 6.1%	AT1G12990 AT1G07160 AT4G04960 AT4G01330 AT3G29010 AT5G41680 AT5G16000 AT1G34300 AT1G34420 AT1G11300 AT4G36550 AT1G20370 AT2G31800 AT1G79680 AT3G11840 AT4G02410 AT4G23250 AT5G16590 AT1G07150 AT3G57730 AT5G66850 AT1G67470 AT1G21590 AT2G25220 AT2G28970 AT3G28040 AT5G38250 AT4G11480 AT2G24130 AT4G00340 AT4G04700 AT1G70530 AT1G67000 AT5G63370 AT1G68690 AT1G18160 AT5G02290 AT5G03140 AT5G55740 AT3G07370…
23052	signaling	2.8141e-34	3.4578e-32	312/3499 8.9%	1023/22304 4.5%	AT5G45000 AT4G25420 AT5G46330 AT5G46450 AT1G72930 AT2G20900 AT3G21650 AT5G46570 AT3G57040 AT5G25190 AT1G74670 AT3G20310 AT5G06550 AT5G52210 AT5G01540 AT1G53170 AT5G40910 AT3G56400 AT5G45130 AT5G17680 AT3G49670 AT5G16590 AT1G65850 AT5G43870 AT2G16870 AT1G72940 AT1G48260 AT5G45250 AT2G20570 AT2G17290 AT1G51660 AT4G19640 AT4G30340 AT4G19520 AT2G28970 AT5G01550 AT3G28040 AT5G03730 AT4G18430 AT5G47200…
6950	response to stress	6.4387e-32	7.4461e-30	478/3499 13.6%	1853/22304 8.3%	AT3G08670 AT1G72930 AT3G17390 AT3G44400 AT4G14400 AT3G20310 AT5G13080 AT3G11840 AT2G26560 AT1G06180 AT3G56400 AT4G26520 AT5G17680 AT1G33560 AT3G19580 AT2G17840 AT2G16870 AT1G72940 AT5G26030 AT1G11310 AT5G24090 AT4G39950 AT1G02930 AT5G06320 AT1G21590 AT1G01720 AT4G02520 AT1G59860 AT3G55880 AT5G15130 AT1G59620 AT5G43760 AT5G64100 AT1G72950 AT4G34150 AT5G04230 AT3G07370 AT4G29810 AT4G23270 AT1G59870…
42221	response to chemical stimulus	3.8027e-28	4.1534e-26	437/3499 12.4%	1710/22304 7.6%	AT3G59900 AT4G25420 AT3G08670 AT5G62020 AT5G25190 AT4G14400 AT3G20310 AT2G23170 AT1G53170 AT3G11840 AT2G26560 AT1G06180 AT3G56400 AT4G26520 AT3G53250 AT1G33560 AT3G19580 AT2G17840 AT1G70520 AT1G69530 AT5G26030 AT1G68560 AT5G24090 AT4G33050 AT1G02930 AT4G11360 AT4G38860 AT4G02520 AT4G23260 AT1G57560 AT1G70410 AT5G64100 AT4G25560 AT4G35480 AT3G46600 AT1G69780 AT4G34390 AT1G20470 AT3G07370 AT2G46270…
9607	response to biotic stimulus	6.8812e-28	7.1203e-26	189/3499 5.4%	550/22304 2.4%	AT5G46330 AT5G24540 AT1G37130 AT3G52430 AT1G10170 AT1G74710 AT5G57220 AT3G20600 AT4G14400 AT5G61210 AT5G64840 AT3G44480 AT5G52450 AT1G80840 AT3G13100 AT4G15210 AT2G06050 AT4G34131 AT5G25910 AT2G42010 AT2G26560 AT3G17700 AT3G56400 AT3G50260 AT4G20380 AT5G16590 AT3G10800 AT1G33560 AT2G37630 AT1G11310 AT5G45250 AT4G39950 AT1G02930 AT5G61600 AT5G06320 AT5G53550 AT4G26090 AT1G51660 AT3G46530 AT4G23810…
51707	response to other organism	1.5195e-27	1.4936e-25	183/3499 5.2%	528/22304 2.3%	AT5G46330 AT5G24540 AT1G37130 AT3G52430 AT1G10170 AT1G74710 AT5G57220 AT3G20600 AT4G14400 AT5G61210 AT5G64840 AT3G44480 AT5G52450 AT1G80840 AT3G13100 AT4G15210 AT2G06050 AT4G34131 AT5G25910 AT2G42010 AT2G26560 AT3G17700 AT3G56400 AT3G50260 AT4G20380 AT5G16590 AT1G33560 AT2G37630 AT1G11310 AT5G45250 AT4G39950 AT1G02930 AT5G61600 AT5G06320 AT5G53550 AT4G26090 AT1G51660 AT3G46530 AT4G23810 AT2G38290…
8219	cell death	3.2688e-27	2.9211e-25	99/3499 2.8%	209/22304 0.9%	AT5G46450 AT4G08920 AT1G28380 AT5G02190 AT3G44400 AT1G72890 AT3G20600 AT4G14400 AT5G66900 AT4G36150 AT1G50180 AT3G45290 AT2G26560 AT5G40910 AT4G20380 AT5G17680 AT1G65850 AT1G31540 AT1G58400 AT2G16870 AT1G11310 AT5G45250 AT1G59218 AT2G19860 AT1G27180 AT4G26090 AT3G46530 AT4G19520 AT5G18360 AT1G11000 AT5G46510 AT1G58410 AT1G59620 AT3G25510 AT2G13790 AT5G15410 AT1G29690 AT5G45260 AT2G17480 AT5G54250…
16265	death	3.2688e-27	2.9211e-25	99/3499 2.8%	209/22304 0.9%	AT5G46450 AT4G08920 AT1G28380 AT5G02190 AT3G44400 AT1G72890 AT3G20600 AT4G14400 AT5G66900 AT4G36150 AT1G50180 AT3G45290 AT2G26560 AT5G40910 AT4G20380 AT5G17680 AT1G65850 AT1G31540 AT1G58400 AT2G16870 AT1G11310 AT5G45250 AT1G59218 AT2G19860 AT1G27180 AT4G26090 AT3G46530 AT4G19520 AT5G18360 AT1G11000 AT5G46510 AT1G58410 AT1G59620 AT3G25510 AT2G13790 AT5G15410 AT1G29690 AT5G45260 AT2G17480 AT5G54250…
12501	programmed cell death	2.7939e-24	2.3882e-22	85/3499 2.4%	176/22304 0.7%	AT1G63740 AT3G48090 AT5G46450 AT4G08920 AT1G08450 AT4G23280 AT5G44870 AT1G59124 AT1G28380 AT1G17600 AT5G02190 AT3G44400 AT1G72890 AT3G20600 AT5G66900 AT4G16900 AT5G62100 AT4G36150 AT1G50180 AT5G38340 AT2G26560 AT1G02860 AT5G40910 AT3G54420 AT4G20380 AT1G63750 AT5G17680 AT4G23170 AT1G65850 AT1G12280 AT1G56540 AT1G31540 AT3G28910 AT1G58400 AT2G16870 AT5G45250 AT1G59218 AT4G23210 AT2G19860 AT1G27180…
51704	multi-organism process	1.2325e-21	1.0096e-19	207/3499 5.9%	694/22304 3.1%	AT5G46330 AT5G24540 AT1G37130 AT1G11300 AT5G57220 AT4G14400 AT4G27290 AT5G52450 AT3G13100 AT2G06050 AT4G34131 AT2G42010 AT2G26560 AT3G17700 AT3G56400 AT5G16590 AT1G61370 AT1G33560 AT1G11310 AT5G45250 AT4G39950 AT1G02930 AT5G61600 AT5G06320 AT5G53550 AT4G26090 AT1G51660 AT4G23810 AT4G31550 AT4G39030 AT4G02520 AT3G28740 AT1G59740 AT5G45260 AT5G46350 AT5G46470 AT3G14210 AT4G29810 AT4G23270 AT1G59870…
23046	signaling process	2.6005e-21	1.9663e-19	172/3499 4.9%	541/22304 2.4%	AT5G45000 AT4G00760 AT3G26020 AT5G46450 AT5G42010 AT1G72930 AT5G45080 AT1G73500 AT3G21650 AT3G57040 AT5G25190 AT1G33610 AT1G72890 AT3G20310 AT4G36150 AT1G17250 AT5G52210 AT1G53170 AT5G25910 AT5G40910 AT5G45130 AT5G17680 AT5G42140 AT1G65850 AT5G43870 AT1G31540 AT2G16870 AT1G72940 AT5G45090 AT5G66330 AT1G48260 AT1G27180 AT1G33600 AT2G20570 AT1G01560 AT1G51660 AT4G13820 AT4G19640 AT4G19520 AT2G44840…
23060	signal transmission	2.6005e-21	1.9663e-19	172/3499 4.9%	541/22304 2.4%	AT5G45000 AT4G00760 AT3G26020 AT5G46450 AT5G42010 AT1G72930 AT5G45080 AT1G73500 AT3G21650 AT3G57040 AT5G25190 AT1G33610 AT1G72890 AT3G20310 AT4G36150 AT1G17250 AT5G52210 AT1G53170 AT5G25910 AT5G40910 AT5G45130 AT5G17680 AT5G42140 AT1G65850 AT5G43870 AT1G31540 AT2G16870 AT1G72940 AT5G45090 AT5G66330 AT1G48260 AT1G27180 AT1G33600 AT2G20570 AT1G01560 AT1G51660 AT4G13820 AT4G19640 AT4G19520 AT2G44840…
65007	biological regulation	6.0064e-21	4.3735e-19	694/3499 19.8%	3243/22304 14.5%	AT3G59900 AT4G25420 AT1G32240 AT3G07340 AT1G72930 AT5G65410 AT2G16400 AT2G20900 AT1G68550 AT3G21650 AT1G68670 AT3G51060 AT5G25190 AT4G39940 AT3G20310 AT1G19270 AT5G52210 AT2G31800 AT3G10870 AT2G23170 AT2G23290 AT1G53170 AT5G13080 AT1G06180 AT3G56400 AT5G17680 AT1G55370 AT5G43630 AT5G43870 AT1G68200 AT1G69530 AT5G65640 AT3G17040 AT2G16870 AT2G37590 AT1G72940 AT1G11310 AT4G39950 AT3G45960 AT3G10760…
50794	regulation of cellular process	3.8885e-20	2.7303e-18	546/3499 15.6%	2448/22304 10.9%	AT3G59900 AT1G32240 AT3G07340 AT1G72930 AT5G65410 AT2G16400 AT2G20900 AT1G68550 AT3G21650 AT1G68670 AT3G51060 AT5G25190 AT4G39940 AT3G20310 AT5G52210 AT2G31800 AT2G23290 AT1G53170 AT5G13080 AT1G06180 AT3G56400 AT5G17680 AT5G43630 AT5G43870 AT1G68200 AT5G65640 AT3G17040 AT2G16870 AT2G37590 AT1G72940 AT3G10760 AT1G24625 AT1G79330 AT1G01720 AT1G77390 AT1G57560 AT5G15130 AT2G41940 AT1G70410 AT2G19810…
23033	signaling pathway	1.7487e-18	1.1855e-16	183/3499 5.2%	623/22304 2.7%	AT4G25420 AT2G31880 AT5G46330 AT4G08920 AT3G52430 AT2G20900 AT1G73500 AT5G46570 AT3G57040 AT5G25190 AT1G74670 AT3G20310 AT2G21830 AT4G38690 AT5G06550 AT5G52210 AT2G20180 AT1G09970 AT5G01540 AT1G53170 AT3G56400 AT4G20380 AT5G45130 AT3G49670 AT5G16590 AT3G10800 AT1G31420 AT5G45250 AT2G19860 AT4G18710 AT2G17290 AT1G51660 AT1G22280 AT1G49740 AT4G19640 AT4G30340 AT2G28970 AT5G01550 AT2G44840 AT3G28040…
7165	signal transduction	5.5996e-18	3.6696e-16	150/3499 4.2%	480/22304 2.1%	AT5G45000 AT3G26020 AT5G46450 AT5G42010 AT1G72930 AT5G45080 AT3G21650 AT1G33610 AT1G72890 AT4G36150 AT1G17250 AT5G52210 AT5G25910 AT5G40910 AT5G45130 AT5G17680 AT5G42140 AT1G65850 AT5G43870 AT1G31540 AT2G16870 AT1G72940 AT5G45090 AT5G66330 AT1G48260 AT1G27180 AT1G33600 AT2G20570 AT1G01560 AT1G51660 AT4G13820 AT4G19640 AT4G19520 AT3G56800 AT4G18430 AT5G47960 AT5G18360 AT5G47200 AT1G59580 AT5G46510…
50789	regulation of biological process	2.6199e-17	1.6615e-15	593/3499 16.9%	2783/22304 12.4%	AT3G59900 AT1G32240 AT3G07340 AT1G72930 AT5G65410 AT2G16400 AT2G20900 AT1G68550 AT3G21650 AT1G68670 AT3G51060 AT5G25190 AT4G39940 AT3G20310 AT1G19270 AT5G52210 AT2G31800 AT2G23290 AT1G53170 AT5G13080 AT1G06180 AT3G56400 AT5G17680 AT1G55370 AT5G43630 AT5G43870 AT1G68200 AT5G65640 AT3G17040 AT2G16870 AT2G37590 AT1G72940 AT1G11310 AT3G10760 AT1G24625 AT1G79330 AT1G01720 AT1G77390 AT4G27500 AT1G57560…
9719	response to endogenous stimulus	3.431e-17	2.1079e-15	224/3499 6.4%	835/22304 3.7%	AT3G59900 AT4G25420 AT3G22060 AT3G23030 AT4G34810 AT1G61120 AT5G46570 AT3G57040 AT5G25190 AT1G74670 AT3G20310 AT3G60690 AT4G26080 AT2G23170 AT3G50410 AT5G01540 AT1G53170 AT1G06180 AT3G56400 AT3G53250 AT3G19580 AT1G69530 AT2G17290 AT5G01550 AT5G03730 AT4G38860 AT4G23260 AT5G25610 AT1G57560 AT5G22220 AT1G13260 AT5G46350 AT1G31930 AT2G21210 AT5G64900 AT3G15540 AT4G34390 AT1G20470 AT3G07370 AT2G46270…
9620	response to fungus	9.2176e-17	5.4915e-15	68/3499 1.9%	156/22304 0.6%	AT1G37130 AT1G61560 AT5G64120 AT1G74710 AT2G38470 AT2G35000 AT4G03550 AT2G39200 AT4G01370 AT5G57220 AT3G20600 AT5G38900 AT5G13320 AT3G44480 AT1G80840 AT2G06050 AT4G16860 AT5G25910 AT1G08720 AT3G56400 AT5G16590 AT3G49110 AT3G24550 AT3G19260 AT5G64750 AT2G37630 AT1G11310 AT1G64280 AT4G34460 AT5G61600 AT1G45145 AT5G47910 AT3G52400 AT5G52020 AT2G23560 AT4G31800 AT3G09940 AT3G49120 AT2G34930 AT2G14560…
9814	defense response, incompatible interaction	2.8659e-15	1.6572e-13	51/3499 1.4%	105/22304 0.4%	AT5G26920 AT3G48090 AT3G52430 AT1G61560 AT1G74710 AT2G39200 AT4G01370 AT3G20600 AT5G38900 AT4G14400 AT4G11850 AT5G13320 AT3G44480 AT5G13160 AT4G16860 AT2G42010 AT1G02860 AT3G56400 AT4G20380 AT1G66340 AT1G11310 AT1G64280 AT4G34460 AT1G51660 AT3G46530 AT4G23810 AT2G40000 AT2G23560 AT4G16890 AT1G56510 AT5G45260 AT3G21630 AT1G02920 AT2G44490 AT3G63420 AT4G29810 AT5G45110 AT1G59870 AT3G49530 AT4G23190…
6915	apoptosis	4.6178e-15	2.5939e-13	56/3499 1.6%	123/22304 0.5%	AT1G63740 AT5G46450 AT5G44870 AT1G59124 AT1G17600 AT3G44400 AT1G72890 AT5G66900 AT4G16900 AT5G62100 AT4G36150 AT1G50180 AT5G38340 AT5G40910 AT1G63750 AT5G17680 AT1G65850 AT1G12280 AT1G56540 AT1G31540 AT1G58400 AT2G16870 AT1G59218 AT1G27180 AT4G12010 AT5G38850 AT4G19520 AT5G58120 AT5G18360 AT3G04210 AT5G46510 AT1G58410 AT1G59620 AT3G25510 AT5G45060 AT5G46270 AT4G16960 AT5G41740 AT1G53350 AT3G50950…
9725	response to hormone stimulus	9.9174e-15	5.416e-13	202/3499 5.7%	767/22304 3.4%	AT3G59900 AT4G25420 AT3G22060 AT3G23030 AT4G34810 AT5G46570 AT3G57040 AT5G25190 AT1G74670 AT3G20310 AT3G60690 AT4G26080 AT2G23170 AT3G50410 AT5G01540 AT1G53170 AT1G06180 AT3G53250 AT3G19580 AT1G69530 AT2G17290 AT5G01550 AT5G03730 AT4G38860 AT4G23260 AT5G25610 AT1G57560 AT5G22220 AT1G13260 AT5G46350 AT1G31930 AT2G21210 AT5G64900 AT3G15540 AT4G34390 AT1G20470 AT3G07370 AT2G46270 AT4G34710 AT5G45820…
9617	response to bacterium	5.5165e-14	2.9312e-12	85/3499 2.4%	241/22304 1.0%	AT5G26920 AT5G46330 AT5G47220 AT1G08450 AT4G23280 AT4G31500 AT5G49520 AT3G52430 AT1G10170 AT3G57240 AT2G30750 AT1G74710 AT2G38470 AT4G03550 AT5G44070 AT5G57220 AT3G20600 AT1G25220 AT4G14400 AT4G11850 AT5G13320 AT5G03760 AT5G13160 AT1G80840 AT2G42010 AT1G08720 AT1G02860 AT3G56400 AT3G50260 AT3G49110 AT1G66340 AT3G28910 AT2G37630 AT5G45250 AT4G23210 AT1G64280 AT4G39950 AT3G15210 AT1G02930 AT5G06320…
50832	defense response to fungus	6.2029e-13	3.2092e-11	51/3499 1.4%	117/22304 0.5%	AT1G61560 AT5G64120 AT1G74710 AT2G38470 AT2G35000 AT2G39200 AT5G57220 AT3G20600 AT5G38900 AT3G44480 AT1G80840 AT4G16860 AT5G25910 AT3G56400 AT3G49110 AT5G64750 AT2G37630 AT1G11310 AT1G64280 AT4G34460 AT5G61600 AT1G45145 AT5G47910 AT3G52400 AT5G52020 AT2G23560 AT4G31800 AT3G49120 AT2G34930 AT2G14560 AT2G39660 AT1G56510 AT5G46350 AT3G21630 AT1G02920 AT2G44490 AT3G63420 AT2G31865 AT3G11820 AT5G45110…
9751	response to salicylic acid stimulus	2.2255e-12	1.1219e-10	55/3499 1.5%	135/22304 0.6%	AT3G48090 AT2G47190 AT4G23280 AT3G52430 AT5G15310 AT4G03550 AT4G01370 AT4G14400 AT1G49950 AT5G13320 AT3G50410 AT1G80840 AT1G02860 AT1G06180 AT3G56400 AT4G20380 AT2G37710 AT3G50060 AT4G23170 AT3G28910 AT5G49570 AT4G05320 AT2G37630 AT1G64280 AT5G07690 AT1G05560 AT2G40000 AT3G52400 AT3G46130 AT3G61190 AT4G16890 AT2G20370 AT4G31800 AT1G15520 AT1G57560 AT2G14560 AT1G28480 AT4G25560 AT1G74650 AT1G49010…
9611	response to wounding	4.1323e-12	2.031e-10	54/3499 1.5%	133/22304 0.5%	AT1G61120 AT3G51660 AT1G73500 AT1G32920 AT4G01370 AT1G72450 AT1G76650 AT1G80840 AT2G06050 AT5G50200 AT3G24550 AT1G66340 AT1G71697 AT1G64280 AT5G24090 AT1G27730 AT1G43160 AT1G77310 AT3G45640 AT3G13790 AT1G01720 AT4G15440 AT4G11280 AT3G61190 AT5G63770 AT2G37040 AT4G08500 AT1G17420 AT3G53260 AT5G64900 AT3G14050 AT5G08790 AT5G04230 AT5G13220 AT5G59820 AT1G73080 AT4G34710 AT1G05630 AT5G54170 AT1G20510…
42742	defense response to bacterium	1.8718e-11	8.9755e-10	68/3499 1.9%	193/22304 0.8%	AT5G26920 AT5G46330 AT5G47220 AT1G08450 AT4G23280 AT4G31500 AT5G49520 AT3G52430 AT1G10170 AT1G74710 AT2G38470 AT4G03550 AT5G44070 AT5G57220 AT3G20600 AT4G14400 AT4G11850 AT5G13320 AT5G13160 AT1G80840 AT2G42010 AT1G02860 AT3G56400 AT3G50260 AT3G49110 AT1G66340 AT2G37630 AT5G45250 AT4G23210 AT4G39950 AT3G15210 AT1G02930 AT5G06320 AT4G26090 AT4G23810 AT4G31550 AT2G40000 AT1G20980 AT1G02450 AT4G16890…
7166	cell surface receptor linked signaling pathway	1.6536e-10	7.7406e-09	48/3499 1.3%	121/22304 0.5%	AT2G31880 AT5G46330 AT1G62950 AT5G20480 AT5G63770 AT3G56370 AT5G49780 AT4G21540 AT2G20900 AT1G27190 AT1G31930 AT3G17840 AT4G34390 AT5G65710 AT2G42290 AT5G06550 AT1G73080 AT2G41420 AT1G09970 AT1G07650 AT2G26300 AT3G47570 AT3G57830 AT3G28450 AT3G47090 AT1G12460 AT3G02880 AT3G49670 AT5G16590 AT5G67280 AT1G68400 AT1G31420 AT1G17750 AT1G48480 AT5G53890 AT4G36180 AT4G28490 AT1G28440 AT5G44700 AT4G30340…
48583	regulation of response to stimulus	2.0712e-10	9.4697e-09	57/3499 1.6%	157/22304 0.7%	AT2G31880 AT5G47220 AT1G08450 AT3G05120 AT3G52430 AT3G05360 AT1G35670 AT5G25350 AT1G74710 AT4G03550 AT3G51060 AT4G26080 AT2G20180 AT5G08335 AT1G80840 AT5G13080 AT3G02140 AT3G56400 AT4G20380 AT1G66340 AT5G64750 AT3G18690 AT2G37630 AT1G11310 AT5G45250 AT4G25230 AT1G64280 AT4G09570 AT3G15210 AT3G63010 AT3G45640 AT4G23810 AT4G39030 AT3G52400 AT1G01720 AT1G02450 AT5G03730 AT3G61190 AT3G11410 AT4G31800…
31347	regulation of defense response	2.6535e-10	1.1655e-08	32/3499 0.9%	65/22304 0.2%	AT4G31800 AT2G31880 AT5G47220 AT1G08450 AT5G20480 AT3G52430 AT3G05360 AT1G74710 AT4G03550 AT5G13220 AT4G12720 AT1G08860 AT1G80840 AT3G11820 AT3G56400 AT1G59870 AT3G26830 AT3G18690 AT2G37630 AT1G11310 AT5G45250 AT4G25230 AT5G48380 AT1G64280 AT3G15210 AT4G23810 AT4G39030 AT3G52400 AT5G61900 AT1G02450 AT3G25070 AT3G61190
9626	plant-type hypersensitive response	2.6676e-10	1.1655e-08	21/3499 0.6%	32/22304 0.1%	AT3G54420 AT4G20380 AT3G48090 AT1G08450 AT5G20480 AT3G28910 AT5G15410 AT1G28380 AT5G45250 AT4G23210 AT5G45050 AT3G20600 AT5G54250 AT4G26090 AT4G12720 AT3G46530 AT3G07040 AT5G61900 AT3G25070 AT2G26560 AT1G02860
70887	cellular response to chemical stimulus	3.4133e-10	1.4588e-08	103/3499 2.9%	361/22304 1.6%	AT4G25420 AT3G52430 AT4G02380 AT1G73500 AT5G46570 AT3G57040 AT5G25190 AT1G74670 AT3G20310 AT2G20180 AT5G01540 AT1G53170 AT3G56400 AT4G20380 AT3G10800 AT5G25220 AT2G19860 AT5G24090 AT4G18710 AT2G17290 AT5G01550 AT2G44840 AT5G03730 AT4G16890 AT5G21010 AT2G13790 AT1G28480 AT5G46350 AT1G69270 AT5G53160 AT5G07580 AT4G17615 AT2G26980 AT4G01540 AT2G31230 AT1G14000 AT1G59870 AT5G17300 AT1G28370 AT1G14920…
34050	host programmed cell death induced by symbiont	6.2472e-10	2.6132e-08	21/3499 0.6%	33/22304 0.1%	AT3G54420 AT4G20380 AT3G48090 AT1G08450 AT5G20480 AT3G28910 AT5G15410 AT1G28380 AT5G45250 AT4G23210 AT5G45050 AT3G20600 AT5G54250 AT4G26090 AT4G12720 AT3G46530 AT3G07040 AT5G61900 AT3G25070 AT2G26560 AT1G02860
71310	cellular response to organic substance	6.463e-10	2.6471e-08	94/3499 2.6%	323/22304 1.4%	AT4G25420 AT3G48090 AT5G47220 AT3G05120 AT3G52430 AT3G23230 AT1G56650 AT1G73500 AT1G69440 AT5G46570 AT4G03550 AT3G57040 AT5G25190 AT4G01370 AT1G74670 AT3G20310 AT1G19350 AT5G13320 AT5G35750 AT2G20180 AT1G09530 AT5G01540 AT1G53170 AT1G03430 AT3G56400 AT4G20380 AT3G10800 AT3G57530 AT5G25220 AT1G66340 AT2G17520 AT5G47230 AT2G19860 AT1G64280 AT4G34460 AT3G15210 AT3G63010 AT4G18710 AT3G45640 AT5G56860…
51716	cellular response to stimulus	3.4173e-09	1.3711e-07	174/3499 4.9%	729/22304 3.2%	AT4G25420 AT3G03540 AT5G46330 AT4G08920 AT3G52430 AT4G02380 AT1G73500 AT1G28380 AT5G46570 AT3G57040 AT5G25190 AT1G55920 AT5G57220 AT3G20600 AT1G74670 AT3G20310 AT1G71040 AT2G20180 AT5G01540 AT1G53170 AT5G13080 AT2G26560 AT3G56400 AT4G20380 AT3G10800 AT5G44680 AT5G25220 AT5G45250 AT2G19860 AT5G24090 AT4G39950 AT4G18710 AT4G26090 AT2G17290 AT1G22280 AT5G58720 AT3G46530 AT5G01550 AT2G44840 AT5G03730…
80134	regulation of response to stress	4.2382e-09	1.6665e-07	34/3499 0.9%	78/22304 0.3%	AT4G31800 AT2G31880 AT5G47220 AT1G08450 AT5G20480 AT3G52430 AT3G05360 AT1G74710 AT4G03550 AT5G13220 AT4G12720 AT1G08860 AT1G80840 AT3G11820 AT3G56400 AT5G20150 AT1G59870 AT3G26830 AT3G18690 AT2G37630 AT1G11310 AT5G45250 AT4G25230 AT5G48380 AT1G64280 AT3G15210 AT3G45640 AT4G23810 AT4G39030 AT3G52400 AT5G61900 AT1G02450 AT3G25070 AT3G61190
9628	response to abiotic stimulus	1.2635e-08	4.8706e-07	254/3499 7.2%	1168/22304 5.2%	AT4G25420 AT1G37130 AT3G17390 AT1G55920 AT3G20310 AT4G26080 AT5G10250 AT1G03230 AT5G03720 AT1G06180 AT1G33560 AT5G49730 AT5G48400 AT3G19580 AT2G17840 AT1G69530 AT5G67385 AT5G24090 AT5G16910 AT1G02930 AT1G03220 AT4G02520 AT5G25610 AT1G59860 AT5G48410 AT5G43760 AT5G21010 AT1G30040 AT4G08500 AT1G31930 AT2G30250 AT3G15540 AT4G34150 AT2G22540 AT3G14210 AT3G07370 AT4G34710 AT4G19990 AT4G29810 AT5G20270…
71495	cellular response to endogenous stimulus	3.9187e-08	1.4815e-06	74/3499 2.1%	254/22304 1.1%	AT4G25420 AT5G47220 AT3G05120 AT3G23230 AT1G73500 AT5G46570 AT3G57040 AT5G25190 AT4G01370 AT1G74670 AT3G20310 AT1G19350 AT5G35750 AT2G20180 AT1G09530 AT5G01540 AT1G53170 AT1G03430 AT3G56400 AT3G57530 AT1G66340 AT5G47230 AT4G34460 AT3G15210 AT3G63010 AT4G18710 AT3G45640 AT2G17290 AT2G44080 AT5G01550 AT3G52400 AT2G44840 AT3G11410 AT2G34650 AT2G13790 AT1G28480 AT1G69270 AT5G53160 AT4G39400 AT5G07580…
9753	response to jasmonic acid stimulus	3.9939e-08	1.4815e-06	50/3499 1.4%	148/22304 0.6%	AT5G47220 AT1G56650 AT1G61120 AT5G15310 AT4G01370 AT1G72450 AT5G55120 AT1G49950 AT1G06180 AT3G56400 AT3G28910 AT2G37630 AT4G34460 AT3G15210 AT5G07690 AT1G17380 AT3G52400 AT4G11280 AT1G15520 AT3G09940 AT1G57560 AT3G23250 AT1G28480 AT5G64900 AT1G49010 AT5G08790 AT4G37260 AT5G13220 AT3G16350 AT1G73080 AT4G34710 AT1G47510 AT3G11820 AT3G15500 AT3G23240 AT1G17750 AT1G14920 AT5G27380 AT1G70700 AT1G74100…
9817	defense response to fungus, incompatible interaction	4.3652e-08	1.5893e-06	20/3499 0.5%	36/22304 0.1%	AT5G45110 AT1G59870 AT1G61560 AT1G29340 AT1G56510 AT1G11310 AT3G21630 AT2G39200 AT3G20600 AT5G38900 AT4G34460 AT4G16950 AT1G02920 AT2G44490 AT3G63420 AT3G44480 AT2G23560 AT4G16860 AT4G19660 AT4G16990
7167	enzyme linked receptor protein signaling pathway	5.0512e-08	1.7733e-06	38/3499 1.0%	100/22304 0.4%	AT2G31880 AT5G46330 AT1G62950 AT5G20480 AT3G56370 AT5G49780 AT1G27190 AT3G17840 AT5G65710 AT2G42290 AT1G73080 AT1G09970 AT1G07650 AT3G47570 AT3G57830 AT3G28450 AT3G47090 AT1G12460 AT3G02880 AT3G49670 AT5G16590 AT5G67280 AT1G68400 AT1G31420 AT1G17750 AT1G48480 AT5G53890 AT4G36180 AT4G28490 AT1G28440 AT5G44700 AT2G02220 AT2G28970 AT2G02780 AT3G28040 AT5G01950 AT1G72180 AT5G56040
7169	transmembrane receptor protein tyrosine kinase signaling pathway	5.0512e-08	1.7733e-06	38/3499 1.0%	100/22304 0.4%	AT2G31880 AT5G46330 AT1G62950 AT5G20480 AT3G56370 AT5G49780 AT1G27190 AT3G17840 AT5G65710 AT2G42290 AT1G73080 AT1G09970 AT1G07650 AT3G47570 AT3G57830 AT3G28450 AT3G47090 AT1G12460 AT3G02880 AT3G49670 AT5G16590 AT5G67280 AT1G68400 AT1G31420 AT1G17750 AT1G48480 AT5G53890 AT4G36180 AT4G28490 AT1G28440 AT5G44700 AT2G02220 AT2G28970 AT2G02780 AT3G28040 AT5G01950 AT1G72180 AT5G56040
9723	response to ethylene stimulus	6.592e-08	2.2737e-06	44/3499 1.2%	125/22304 0.5%	AT1G15520 AT5G47220 AT3G23250 AT2G47190 AT3G23230 AT5G25350 AT5G15310 AT1G18330 AT1G73500 AT1G31930 AT5G25190 AT4G24670 AT5G64900 AT1G25220 AT3G20310 AT5G07580 AT4G37260 AT1G49950 AT1G25560 AT3G16350 AT1G53170 AT1G08720 AT2G31230 AT3G50060 AT1G68765 AT4G17490 AT3G23240 AT1G66340 AT3G28910 AT2G38120 AT1G28370 AT5G47230 AT1G14920 AT4G34460 AT3G15210 AT5G59430 AT3G47600 AT1G72360 AT1G73730 AT1G18570…
9416	response to light stimulus	6.7507e-08	2.2883e-06	115/3499 3.2%	455/22304 2.0%	AT3G04110 AT4G25420 AT4G08920 AT1G37130 AT4G31820 AT4G18290 AT1G10170 AT3G22104 AT5G59920 AT5G10250 AT5G04410 AT2G20180 AT5G11060 AT5G04530 AT1G15510 AT3G26490 AT5G49730 AT5G25220 AT5G48400 AT3G55270 AT2G17840 AT1G69530 AT5G67385 AT5G24090 AT1G27730 AT3G19850 AT1G22280 AT3G49120 AT5G48410 AT5G43760 AT1G30040 AT2G36750 AT3G44820 AT3G15540 AT5G08790 AT5G59820 AT1G50280 AT2G46790 AT4G19990 AT5G41990…
31323	regulation of cellular metabolic process	7.3378e-08	2.4451e-06	339/3499 9.6%	1664/22304 7.4%	AT1G32240 AT3G07340 AT5G65410 AT2G16400 AT2G20900 AT1G68550 AT1G68670 AT3G51060 AT5G46690 AT5G25190 AT1G19700 AT1G72010 AT4G39940 AT3G20310 AT1G52880 AT4G17230 AT3G53920 AT4G16141 AT3G50410 AT2G23290 AT5G03720 AT1G53170 AT5G13080 AT1G06180 AT3G56400 AT5G43630 AT4G28140 AT1G68200 AT5G65640 AT3G17040 AT2G37590 AT1G25280 AT5G08070 AT2G20570 AT5G61600 AT2G42380 AT4G23810 AT4G30340 AT4G31550 AT5G11590…
48544	recognition of pollen	1.4213e-07	4.5808e-06	16/3499 0.4%	26/22304 0.1%	AT1G61550 AT1G61440 AT4G21380 AT1G61430 AT4G27300 AT1G11330 AT1G61420 AT4G21390 AT1G61370 AT1G61460 AT4G11900 AT1G11300 AT1G11410 AT2G19130 AT4G27290 AT1G61610
8037	cell recognition	1.4213e-07	4.5808e-06	16/3499 0.4%	26/22304 0.1%	AT1G61550 AT1G61440 AT4G21380 AT1G61430 AT4G27300 AT1G11330 AT1G61420 AT4G21390 AT1G61370 AT1G61460 AT4G11900 AT1G11300 AT1G11410 AT2G19130 AT4G27290 AT1G61610
9816	defense response to bacterium, incompatible interaction	2.9787e-07	9.4453e-06	16/3499 0.4%	27/22304 0.1%	AT5G45110 AT5G26920 AT3G52430 AT4G23190 AT5G45260 AT3G20600 AT4G14400 AT4G11850 AT5G13320 AT4G23810 AT2G40000 AT5G13160 AT3G25070 AT4G19660 AT4G16890 AT2G42010
9314	response to radiation	4.6236e-07	1.4428e-05	115/3499 3.2%	471/22304 2.1%	AT3G04110 AT4G25420 AT4G08920 AT1G37130 AT4G31820 AT4G18290 AT1G10170 AT3G22104 AT5G59920 AT5G10250 AT5G04410 AT2G20180 AT5G11060 AT5G04530 AT1G15510 AT3G26490 AT5G49730 AT5G25220 AT5G48400 AT3G55270 AT2G17840 AT1G69530 AT5G67385 AT5G24090 AT1G27730 AT3G19850 AT1G22280 AT3G49120 AT5G48410 AT5G43760 AT1G30040 AT2G36750 AT3G44820 AT3G15540 AT5G08790 AT5G59820 AT1G50280 AT2G46790 AT4G19990 AT5G41990…
32870	cellular response to hormone stimulus	5.0671e-07	1.5566e-05	65/3499 1.8%	227/22304 1.0%	AT4G25420 AT5G47220 AT3G05120 AT3G23230 AT1G73500 AT5G46570 AT3G57040 AT5G25190 AT1G74670 AT3G20310 AT1G19350 AT5G35750 AT2G20180 AT1G09530 AT5G01540 AT1G53170 AT1G03430 AT3G57530 AT1G66340 AT5G47230 AT3G63010 AT4G18710 AT3G45640 AT2G17290 AT2G44080 AT5G01550 AT2G44840 AT3G11410 AT2G34650 AT2G13790 AT1G69270 AT5G53160 AT4G39400 AT5G07580 AT1G19050 AT5G62920 AT4G17615 AT1G25560 AT2G01760 AT2G26980…
9755	hormone-mediated signaling pathway	6.723e-07	2.0134e-05	64/3499 1.8%	224/22304 1.0%	AT4G25420 AT5G47220 AT3G05120 AT3G23230 AT1G73500 AT5G46570 AT3G57040 AT5G25190 AT1G74670 AT3G20310 AT1G19350 AT5G35750 AT2G20180 AT1G09530 AT5G01540 AT1G53170 AT1G03430 AT3G57530 AT1G66340 AT5G47230 AT3G63010 AT4G18710 AT3G45640 AT2G17290 AT2G44080 AT5G01550 AT2G44840 AT3G11410 AT2G34650 AT2G13790 AT1G69270 AT5G53160 AT4G39400 AT5G07580 AT1G19050 AT5G62920 AT4G17615 AT1G25560 AT2G01760 AT2G26980…
80090	regulation of primary metabolic process	6.7592e-07	2.0134e-05	322/3499 9.2%	1604/22304 7.1%	AT1G32240 AT3G07340 AT5G65410 AT2G16400 AT1G68550 AT1G68670 AT3G51060 AT5G46690 AT5G25190 AT1G19700 AT1G72010 AT4G39940 AT3G20310 AT1G52880 AT4G17230 AT3G53920 AT4G16141 AT3G50410 AT2G23290 AT5G03720 AT1G53170 AT5G13080 AT1G06180 AT3G56400 AT5G43630 AT4G28140 AT1G68200 AT5G65640 AT3G17040 AT2G37590 AT1G25280 AT5G08070 AT2G20570 AT5G61600 AT2G42380 AT4G23810 AT4G31550 AT5G11590 AT3G10760 AT1G24625…
42430	indole and derivative metabolic process	7.2346e-07	2.0319e-05	20/3499 0.5%	41/22304 0.1%	AT3G54640 AT1G59870 AT4G31500 AT3G26830 AT1G73500 AT2G38470 AT5G54810 AT5G44070 AT4G24670 AT5G57220 AT4G39950 AT1G25220 AT5G60890 AT2G44490 AT3G45640 AT3G44310 AT1G18570 AT2G04400 AT5G05730 AT3G10870
42434	indole derivative metabolic process	7.2346e-07	2.0319e-05	20/3499 0.5%	41/22304 0.1%	AT3G54640 AT1G59870 AT4G31500 AT3G26830 AT1G73500 AT2G38470 AT5G54810 AT5G44070 AT4G24670 AT5G57220 AT4G39950 AT1G25220 AT5G60890 AT2G44490 AT3G45640 AT3G44310 AT1G18570 AT2G04400 AT5G05730 AT3G10870
50776	regulation of immune response	7.2346e-07	2.0319e-05	20/3499 0.5%	41/22304 0.1%	AT4G31800 AT3G56400 AT5G47220 AT1G08450 AT5G20480 AT3G05360 AT3G26830 AT3G18690 AT2G37630 AT4G03550 AT5G45250 AT4G25230 AT3G15210 AT5G13220 AT4G12720 AT3G52400 AT1G80840 AT1G02450 AT3G11820 AT3G25070
2682	regulation of immune system process	7.2346e-07	2.0319e-05	20/3499 0.5%	41/22304 0.1%	AT4G31800 AT3G56400 AT5G47220 AT1G08450 AT5G20480 AT3G05360 AT3G26830 AT3G18690 AT2G37630 AT4G03550 AT5G45250 AT4G25230 AT3G15210 AT5G13220 AT4G12720 AT3G52400 AT1G80840 AT1G02450 AT3G11820 AT3G25070
51171	regulation of nitrogen compound metabolic process	8.271e-07	2.2903e-05	311/3499 8.8%	1545/22304 6.9%	AT1G32240 AT3G07340 AT5G65410 AT2G16400 AT1G68550 AT1G68670 AT3G51060 AT5G46690 AT5G25190 AT1G19700 AT1G72010 AT3G20310 AT1G52880 AT4G17230 AT3G53920 AT4G16141 AT3G50410 AT2G23290 AT5G03720 AT1G53170 AT5G13080 AT1G06180 AT3G56400 AT5G43630 AT4G28140 AT1G68200 AT5G65640 AT2G37590 AT1G25280 AT5G08070 AT2G20570 AT5G61600 AT2G42380 AT4G23810 AT4G31550 AT5G11590 AT3G10760 AT1G24625 AT3G46130 AT3G01140…
10646	regulation of cell communication	9.5028e-07	2.5948e-05	35/3499 1.0%	98/22304 0.4%	AT3G05120 AT1G35670 AT5G25350 AT3G51060 AT4G28550 AT5G15930 AT5G53160 AT1G50640 AT4G26080 AT2G31800 AT5G08335 AT2G26300 AT3G02140 AT4G20380 AT3G49350 AT5G20150 AT3G04580 AT1G66340 AT5G64750 AT1G14920 AT5G24390 AT4G29950 AT3G59570 AT4G09570 AT3G15210 AT3G63010 AT5G57210 AT5G53570 AT5G54780 AT3G45640 AT2G43850 AT1G01720 AT4G18950 AT5G03730 AT3G11410
10556	regulation of macromolecule biosynthetic process	1.0719e-06	2.8867e-05	303/3499 8.6%	1504/22304 6.7%	AT1G32240 AT3G07340 AT5G65410 AT2G16400 AT1G68550 AT1G68670 AT3G51060 AT5G46690 AT5G25190 AT1G19700 AT1G72010 AT3G20310 AT1G52880 AT4G17230 AT3G53920 AT4G16141 AT3G50410 AT2G23290 AT5G03720 AT1G53170 AT5G13080 AT1G06180 AT3G56400 AT5G43630 AT4G28140 AT1G68200 AT5G65640 AT3G17040 AT2G37590 AT1G25280 AT5G08070 AT2G20570 AT5G61600 AT2G42380 AT4G23810 AT4G31550 AT5G11590 AT3G10760 AT1G24625 AT3G46130…
19219	regulation of nucleobase, nucleoside, nucleotide and nucleic acid metabolic process	1.0938e-06	2.9059e-05	307/3499 8.7%	1527/22304 6.8%	AT1G32240 AT3G07340 AT5G65410 AT2G16400 AT1G68550 AT1G68670 AT3G51060 AT5G46690 AT5G25190 AT1G19700 AT1G72010 AT3G20310 AT1G52880 AT4G17230 AT3G53920 AT4G16141 AT3G50410 AT2G23290 AT5G03720 AT1G53170 AT5G13080 AT1G06180 AT3G56400 AT5G43630 AT4G28140 AT1G68200 AT5G65640 AT2G37590 AT1G25280 AT5G08070 AT2G20570 AT5G61600 AT2G42380 AT4G23810 AT4G31550 AT5G11590 AT3G10760 AT1G24625 AT3G46130 AT3G01140…
45449	regulation of transcription	1.3334e-06	3.4952e-05	296/3499 8.4%	1468/22304 6.5%	AT1G32240 AT3G07340 AT5G65410 AT2G16400 AT1G68550 AT1G68670 AT3G51060 AT5G46690 AT5G25190 AT1G19700 AT1G72010 AT3G20310 AT1G52880 AT4G17230 AT3G53920 AT4G16141 AT3G50410 AT2G23290 AT5G03720 AT1G53170 AT5G13080 AT1G06180 AT3G56400 AT5G43630 AT4G28140 AT1G68200 AT5G65640 AT2G37590 AT1G25280 AT5G08070 AT2G20570 AT5G61600 AT2G42380 AT4G23810 AT4G31550 AT5G11590 AT3G10760 AT1G24625 AT3G46130 AT3G01140…
9737	response to abscisic acid stimulus	1.5792e-06	4.0768e-05	73/3499 2.0%	272/22304 1.2%	AT3G22060 AT2G47190 AT4G21540 AT2G38750 AT4G01370 AT3G20310 AT1G49950 AT4G26080 AT3G16890 AT5G35750 AT5G37770 AT5G01540 AT3G02140 AT3G57530 AT3G19580 AT1G66340 AT5G64750 AT4G22200 AT2G32020 AT1G27730 AT3G15210 AT1G01560 AT1G43160 AT3G45640 AT3G47620 AT2G17290 AT5G01550 AT3G11410 AT4G23260 AT5G25610 AT2G36270 AT5G46350 AT1G31930 AT1G69270 AT5G53160 AT3G14050 AT2G23430 AT4G37260 AT4G17615 AT4G34390…
52542	defense response by callose deposition	1.5967e-06	4.0768e-05	12/3499 0.3%	18/22304 0.0%	AT5G57220 AT4G39950 AT3G54640 AT5G46330 AT2G44490 AT1G59870 AT4G31500 AT1G18570 AT1G66340 AT1G28380 AT4G03550 AT5G44070
9889	regulation of biosynthetic process	1.6849e-06	4.1931e-05	308/3499 8.8%	1540/22304 6.9%	AT1G32240 AT3G07340 AT5G65410 AT2G16400 AT1G68550 AT1G68670 AT3G51060 AT5G46690 AT5G25190 AT1G19700 AT1G72010 AT4G39940 AT3G20310 AT1G52880 AT4G17230 AT3G53920 AT4G16141 AT3G50410 AT2G23290 AT5G03720 AT1G53170 AT5G13080 AT1G06180 AT3G56400 AT5G43630 AT4G28140 AT1G68200 AT5G65640 AT3G17040 AT2G37590 AT1G25280 AT5G08070 AT2G20570 AT5G61600 AT2G42380 AT4G23810 AT4G31550 AT5G11590 AT3G10760 AT1G24625…
31326	regulation of cellular biosynthetic process	1.6849e-06	4.1931e-05	308/3499 8.8%	1540/22304 6.9%	AT1G32240 AT3G07340 AT5G65410 AT2G16400 AT1G68550 AT1G68670 AT3G51060 AT5G46690 AT5G25190 AT1G19700 AT1G72010 AT4G39940 AT3G20310 AT1G52880 AT4G17230 AT3G53920 AT4G16141 AT3G50410 AT2G23290 AT5G03720 AT1G53170 AT5G13080 AT1G06180 AT3G56400 AT5G43630 AT4G28140 AT1G68200 AT5G65640 AT3G17040 AT2G37590 AT1G25280 AT5G08070 AT2G20570 AT5G61600 AT2G42380 AT4G23810 AT4G31550 AT5G11590 AT3G10760 AT1G24625…
9863	salicylic acid mediated signaling pathway	2.1881e-06	5.3108e-05	15/3499 0.4%	27/22304 0.1%	AT3G56400 AT4G20380 AT3G48090 AT3G52430 AT1G28480 AT1G14920 AT4G03550 AT1G64280 AT4G01370 AT5G13320 AT5G36970 AT3G52400 AT3G11820 AT4G16890 AT2G20370
71446	cellular response to salicylic acid stimulus	2.1881e-06	5.3108e-05	15/3499 0.4%	27/22304 0.1%	AT3G56400 AT4G20380 AT3G48090 AT3G52430 AT1G28480 AT1G14920 AT4G03550 AT1G64280 AT4G01370 AT5G13320 AT5G36970 AT3G52400 AT3G11820 AT4G16890 AT2G20370
42343	indole glucosinolate metabolic process	2.3266e-06	5.5783e-05	7/3499 0.2%	7/22304 0.0%	AT5G57220 AT5G60890 AT2G44490 AT1G59870 AT4G31500 AT1G18570 AT5G44070
52482	defense response by cell wall thickening	2.8208e-06	6.6019e-05	11/3499 0.3%	16/22304 0.0%	AT5G57220 AT4G39950 AT3G54640 AT5G46330 AT2G44490 AT1G59870 AT4G31500 AT1G18570 AT1G66340 AT4G03550 AT5G44070
52544	defense response by callose deposition in cell wall	2.8208e-06	6.6019e-05	11/3499 0.3%	16/22304 0.0%	AT5G57220 AT4G39950 AT3G54640 AT5G46330 AT2G44490 AT1G59870 AT4G31500 AT1G18570 AT1G66340 AT4G03550 AT5G44070
48585	negative regulation of response to stimulus	2.8701e-06	6.6385e-05	26/3499 0.7%	66/22304 0.2%	AT3G52430 AT5G25350 AT1G74710 AT3G51060 AT1G50640 AT4G26080 AT2G20180 AT5G08335 AT3G11820 AT3G02140 AT1G59870 AT3G04580 AT1G66340 AT5G64750 AT1G14920 AT1G11310 AT5G48380 AT1G64280 AT3G15210 AT4G39030 AT3G52400 AT1G01720 AT5G03730 AT3G25070 AT3G61190 AT3G11410
52386	cell wall thickening	3.712e-06	8.4858e-05	12/3499 0.3%	19/22304 0.0%	AT5G57220 AT4G39950 AT3G54640 AT5G46330 AT2G44490 AT1G59870 AT4G31500 AT1G18570 AT1G66340 AT1G19300 AT4G03550 AT5G44070
16998	cell wall macromolecule catabolic process	4.1674e-06	9.3104e-05	13/3499 0.3%	22/22304 0.0%	AT5G23130 AT3G01840 AT2G33580 AT5G62150 AT2G17120 AT2G43570 AT2G43580 AT2G43590 AT3G47540 AT2G43610 AT1G02360 AT4G01700 AT2G23770
46777	protein amino acid autophosphorylation	4.1674e-06	9.3104e-05	13/3499 0.3%	22/22304 0.0%	AT4G23250 AT4G08920 AT5G41990 AT1G65790 AT2G39660 AT1G61380 AT1G73500 AT4G28490 AT4G32300 AT5G13160 AT1G09970 AT1G65800 AT1G08720
45088	regulation of innate immune response	4.4276e-06	9.7806e-05	18/3499 0.5%	38/22304 0.1%	AT3G56400 AT5G47220 AT1G08450 AT5G20480 AT3G05360 AT3G26830 AT3G18690 AT2G37630 AT4G03550 AT5G45250 AT4G25230 AT3G15210 AT5G13220 AT4G12720 AT3G52400 AT1G02450 AT3G11820 AT3G25070
9875	pollen-pistil interaction	6.2421e-06	0.00013635	16/3499 0.4%	32/22304 0.1%	AT1G61550 AT1G61440 AT4G21380 AT1G61430 AT4G27300 AT1G11330 AT1G61420 AT4G21390 AT1G61370 AT1G61460 AT4G11900 AT1G11300 AT1G11410 AT2G19130 AT4G27290 AT1G61610
35466	regulation of signaling pathway	6.7771e-06	0.00014642	32/3499 0.9%	93/22304 0.4%	AT3G05120 AT1G35670 AT5G25350 AT3G51060 AT4G28550 AT5G15930 AT5G53160 AT1G50640 AT4G26080 AT5G08335 AT2G26300 AT3G02140 AT4G20380 AT3G49350 AT3G04580 AT1G66340 AT5G64750 AT1G14920 AT5G24390 AT4G29950 AT3G59570 AT5G60410 AT4G09570 AT3G15210 AT3G63010 AT5G57210 AT5G53570 AT5G54780 AT3G45640 AT1G01720 AT5G03730 AT3G11410
52545	callose localization	7.9497e-06	0.00016988	12/3499 0.3%	20/22304 0.0%	AT5G57220 AT4G39950 AT3G54640 AT5G46330 AT2G44490 AT1G59870 AT4G31500 AT1G18570 AT1G66340 AT1G28380 AT4G03550 AT5G44070
48518	positive regulation of biological process	1.1483e-05	0.00024275	59/3499 1.6%	218/22304 0.9%	AT3G59900 AT2G31880 AT5G47220 AT1G08450 AT3G05120 AT4G31820 AT3G05360 AT1G35670 AT5G44190 AT1G73500 AT4G03550 AT3G51060 AT5G04410 AT3G50410 AT1G09530 AT4G34530 AT3G56400 AT3G08720 AT3G10800 AT1G55370 AT3G18690 AT5G45250 AT4G25230 AT2G20570 AT4G09570 AT3G15210 AT3G63010 AT4G18710 AT4G23810 AT5G10380 AT1G79330 AT4G11280 AT5G20480 AT5G22220 AT1G02170 AT2G36270 AT1G29170 AT5G53160 AT4G39400 AT2G23430…
9697	salicylic acid biosynthetic process	1.4852e-05	0.00030948	6/3499 0.1%	6/22304 0.0%	AT5G26920 AT5G67160 AT1G10170 AT4G39030 AT1G74710 AT1G02860
31348	negative regulation of defense response	1.5112e-05	0.00030948	11/3499 0.3%	18/22304 0.0%	AT1G59870 AT3G52430 AT4G39030 AT3G52400 AT1G74710 AT1G11310 AT3G11820 AT3G25070 AT3G61190 AT5G48380 AT1G64280
52543	callose deposition in cell wall	1.5112e-05	0.00030948	11/3499 0.3%	18/22304 0.0%	AT5G57220 AT4G39950 AT3G54640 AT5G46330 AT2G44490 AT1G59870 AT4G31500 AT1G18570 AT1G66340 AT4G03550 AT5G44070
33037	polysaccharide localization	1.5893e-05	0.00032212	12/3499 0.3%	21/22304 0.0%	AT5G57220 AT4G39950 AT3G54640 AT5G46330 AT2G44490 AT1G59870 AT4G31500 AT1G18570 AT1G66340 AT1G28380 AT4G03550 AT5G44070
19222	regulation of metabolic process	1.6921e-05	0.00033946	350/3499 10.0%	1825/22304 8.1%	AT1G32240 AT3G07340 AT5G65410 AT2G16400 AT2G20900 AT1G68550 AT1G68670 AT3G51060 AT5G46690 AT5G25190 AT1G19700 AT1G72010 AT4G39940 AT3G20310 AT1G52880 AT4G17230 AT3G53920 AT4G16141 AT3G50410 AT2G23290 AT5G03720 AT1G53170 AT5G13080 AT1G06180 AT3G56400 AT1G55370 AT5G43630 AT4G28140 AT1G68200 AT5G65640 AT3G17040 AT2G37590 AT1G25280 AT5G08070 AT2G20570 AT5G61600 AT2G42380 AT4G23810 AT4G30340 AT4G31550…
31349	positive regulation of defense response	2.0204e-05	0.00040121	15/3499 0.4%	31/22304 0.1%	AT3G56400 AT2G31880 AT5G47220 AT1G08450 AT5G20480 AT3G05360 AT3G18690 AT4G03550 AT5G45250 AT4G25230 AT3G15210 AT4G12720 AT1G08860 AT5G61900 AT3G25070
48584	positive regulation of response to stimulus	2.3959e-05	0.00047042	22/3499 0.6%	57/22304 0.2%	AT3G56400 AT2G31880 AT5G47220 AT1G08450 AT5G20150 AT3G05120 AT5G20480 AT3G05360 AT1G35670 AT3G18690 AT4G03550 AT5G45250 AT4G25230 AT5G53160 AT4G09570 AT3G15210 AT3G63010 AT4G12720 AT1G08860 AT2G26300 AT5G61900 AT3G25070
42445	hormone metabolic process	2.4167e-05	0.00047042	26/3499 0.7%	73/22304 0.3%	AT2G33860 AT4G31500 AT1G68870 AT3G30180 AT5G54810 AT4G29740 AT4G24670 AT1G25220 AT1G26210 AT3G63440 AT3G10870 AT5G43890 AT5G27520 AT1G66340 AT5G17300 AT5G08150 AT3G01650 AT4G39950 AT5G54140 AT5G05690 AT1G17060 AT1G75450 AT4G36380 AT3G44310 AT5G05730 AT4G13260
9696	salicylic acid metabolic process	3.8389e-05	0.00073992	8/3499 0.2%	11/22304 0.0%	AT5G26920 AT5G67160 AT2G23600 AT1G10170 AT4G39030 AT1G74710 AT2G23560 AT1G02860
10817	regulation of hormone levels	5.1792e-05	0.00098858	37/3499 1.0%	124/22304 0.5%	AT2G34650 AT2G33860 AT4G31500 AT4G31820 AT1G68870 AT3G30180 AT5G54810 AT4G29740 AT4G24670 AT3G22942 AT1G25220 AT1G26210 AT5G56750 AT3G63440 AT2G01420 AT3G63420 AT3G10870 AT5G43890 AT5G27520 AT1G66340 AT5G17300 AT1G70940 AT2G38120 AT1G23080 AT5G55910 AT5G08150 AT3G01650 AT1G53700 AT4G39950 AT5G54140 AT5G05690 AT1G17060 AT1G75450 AT4G36380 AT3G44310 AT5G05730 AT4G13260
9966	regulation of signal transduction	5.8932e-05	0.0011034	20/3499 0.5%	52/22304 0.2%	AT4G20380 AT3G49350 AT3G04580 AT1G66340 AT5G25350 AT5G24390 AT4G28550 AT4G29950 AT5G15930 AT3G59570 AT3G15210 AT1G50640 AT5G57210 AT5G53570 AT5G54780 AT3G45640 AT2G31800 AT2G43850 AT4G18950 AT5G03730
23051	regulation of signaling process	5.8932e-05	0.0011034	20/3499 0.5%	52/22304 0.2%	AT4G20380 AT3G49350 AT3G04580 AT1G66340 AT5G25350 AT5G24390 AT4G28550 AT4G29950 AT5G15930 AT3G59570 AT3G15210 AT1G50640 AT5G57210 AT5G53570 AT5G54780 AT3G45640 AT2G31800 AT2G43850 AT4G18950 AT5G03730
42435	indole derivative biosynthetic process	6.0971e-05	0.0011308	16/3499 0.4%	37/22304 0.1%	AT3G54640 AT4G31500 AT3G26830 AT1G73500 AT2G38470 AT5G54810 AT4G24670 AT5G57220 AT4G39950 AT1G25220 AT5G60890 AT3G45640 AT3G44310 AT1G18570 AT2G04400 AT5G05730
9739	response to gibberellin stimulus	6.2911e-05	0.0011559	33/3499 0.9%	107/22304 0.4%	AT4G25420 AT1G57560 AT5G52830 AT3G05120 AT5G15310 AT2G36270 AT5G50915 AT2G37640 AT1G74650 AT1G74670 AT1G49010 AT1G50420 AT1G49950 AT3G16350 AT2G20180 AT1G09530 AT2G26300 AT4G30270 AT1G06180 AT1G66340 AT3G28910 AT1G69530 AT2G37630 AT1G14920 AT5G67480 AT2G34340 AT3G63010 AT5G07690 AT3G58070 AT5G59430 AT3G47620 AT1G18570 AT5G61420
6725	cellular aromatic compound metabolic process	6.8703e-05	0.001244	72/3499 2.0%	296/22304 1.3%	AT5G26920 AT4G08920 AT1G08450 AT4G31500 AT1G10170 AT1G56650 AT3G17390 AT1G67980 AT1G68870 AT1G73500 AT1G74710 AT2G38470 AT4G29740 AT5G44070 AT3G44720 AT5G57220 AT1G25220 AT3G14990 AT3G63440 AT5G13320 AT2G43820 AT3G10870 AT4G30210 AT1G02860 AT1G66340 AT1G64160 AT5G49330 AT5G34930 AT5G08150 AT3G01650 AT1G30530 AT4G39950 AT1G75450 AT3G45640 AT2G23600 AT3G44310 AT1G05560 AT4G39030 AT2G23560 AT1G61810…
44036	cell wall macromolecule metabolic process	6.8971e-05	0.001244	17/3499 0.4%	41/22304 0.1%	AT2G35610 AT5G23130 AT3G01840 AT4G26690 AT1G19300 AT1G68560 AT2G33580 AT5G62150 AT2G17120 AT2G43570 AT2G43580 AT2G43590 AT3G47540 AT2G43610 AT1G02360 AT4G01700 AT2G23770
165	MAPKKK cascade	9.0007e-05	0.0016087	6/3499 0.1%	7/22304 0.0%	AT4G29810 AT3G45640 AT1G51660 AT4G26070 AT4G08500 AT1G08720
9733	response to auxin stimulus	0.00014178	0.0025112	68/3499 1.9%	282/22304 1.2%	AT3G59900 AT2G33860 AT3G23030 AT4G34810 AT5G15310 AT2G36210 AT4G36110 AT3G60690 AT1G49950 AT5G13320 AT1G04240 AT5G13360 AT5G37770 AT2G23170 AT3G07390 AT3G50410 AT5G20820 AT4G33880 AT3G53250 AT1G66340 AT3G28910 AT2G38120 AT2G37630 AT4G18710 AT2G21220 AT4G37610 AT4G11280 AT4G16890 AT4G38860 AT2G34650 AT1G57560 AT3G23250 AT5G22220 AT2G21210 AT5G57560 AT4G34790 AT1G49010 AT3G15540 AT1G27740 AT1G20470…
160	two-component signal transduction system (phosphorelay)	0.00018125	0.0031816	22/3499 0.6%	64/22304 0.2%	AT4G00760 AT2G31230 AT5G47220 AT4G17490 AT3G23230 AT3G23240 AT1G66340 AT1G28370 AT1G73500 AT5G47230 AT3G57040 AT5G25190 AT3G20310 AT5G07580 AT1G19050 AT5G62920 AT1G72360 AT1G73730 AT1G25560 AT2G44840 AT1G53170 AT1G03430
9850	auxin metabolic process	0.00024678	0.0042936	15/3499 0.4%	37/22304 0.1%	AT5G43890 AT2G33860 AT4G31500 AT5G27520 AT5G17300 AT5G54810 AT3G01650 AT4G24670 AT4G39950 AT5G54140 AT1G25220 AT3G44310 AT5G05730 AT3G10870 AT4G13260
10468	regulation of gene expression	0.00028366	0.0048919	308/3499 8.8%	1642/22304 7.3%	AT1G32240 AT3G07340 AT5G65410 AT2G16400 AT1G68550 AT1G68670 AT3G51060 AT5G46690 AT5G25190 AT1G19700 AT1G72010 AT3G20310 AT1G52880 AT4G17230 AT3G53920 AT4G16141 AT3G50410 AT2G23290 AT5G03720 AT1G53170 AT5G13080 AT1G06180 AT3G56400 AT1G55370 AT5G43630 AT4G28140 AT1G68200 AT5G65640 AT3G17040 AT2G37590 AT1G25280 AT5G08070 AT2G20570 AT5G61600 AT2G42380 AT4G23810 AT4G31550 AT5G11590 AT3G10760 AT1G24625…
34754	cellular hormone metabolic process	0.00032611	0.005527	14/3499 0.4%	34/22304 0.1%	AT4G31500 AT1G66340 AT1G68870 AT5G54810 AT4G29740 AT5G08150 AT3G01650 AT4G24670 AT4G39950 AT1G26210 AT1G75450 AT3G63440 AT3G44310 AT3G10870
10941	regulation of cell death	0.00032611	0.005527	14/3499 0.4%	34/22304 0.1%	AT3G50260 AT4G20380 AT2G31880 AT1G02170 AT4G25230 AT5G10380 AT1G08860 AT5G47910 AT3G52400 AT1G79330 AT5G61900 AT4G11280 AT3G11820 AT3G25070
48513	organ development	0.00033421	0.0056158	147/3499 4.2%	719/22304 3.2%	AT1G17920 AT4G25420 AT3G49780 AT1G32240 AT4G24972 AT4G08920 AT4G31820 AT3G52430 AT4G29900 AT5G51640 AT1G19300 AT3G51060 AT1G69490 AT1G19270 AT1G71040 AT3G63440 AT1G53330 AT2G01420 AT5G10250 AT3G10870 AT5G08335 AT5G13080 AT4G13395 AT3G49670 AT5G53950 AT5G49450 AT2G37630 AT4G20780 AT5G16910 AT5G08070 AT4G18710 AT1G51660 AT1G13180 AT4G30340 AT5G24520 AT2G41940 AT4G18390 AT5G22220 AT1G13260 AT5G63770…
48731	system development	0.00035614	0.005908	147/3499 4.2%	720/22304 3.2%	AT1G17920 AT4G25420 AT3G49780 AT1G32240 AT4G24972 AT4G08920 AT4G31820 AT3G52430 AT4G29900 AT5G51640 AT1G19300 AT3G51060 AT1G69490 AT1G19270 AT1G71040 AT3G63440 AT1G53330 AT2G01420 AT5G10250 AT3G10870 AT5G08335 AT5G13080 AT4G13395 AT3G49670 AT5G53950 AT5G49450 AT2G37630 AT4G20780 AT5G16910 AT5G08070 AT4G18710 AT1G51660 AT1G13180 AT4G30340 AT5G24520 AT2G41940 AT4G18390 AT5G22220 AT1G13260 AT5G63770…
6355	regulation of transcription, DNA-dependent	0.0003576	0.005908	163/3499 4.6%	810/22304 3.6%	AT1G17920 AT4G00760 AT4G06746 AT4G18170 AT1G10170 AT3G25730 AT5G65410 AT2G16400 AT5G15310 AT1G68550 AT1G27050 AT3G24520 AT5G25190 AT1G68150 AT1G19700 AT3G20310 AT2G39250 AT3G53920 AT4G16141 AT3G09370 AT4G39780 AT2G23290 AT1G80840 AT5G03720 AT1G53170 AT5G13080 AT1G06180 AT3G56400 AT3G50260 AT3G54620 AT3G10800 AT4G01720 AT1G68840 AT4G32800 AT2G33710 AT4G28140 AT5G49450 AT5G49330 AT1G70920 AT2G20570…
9873	ethylene mediated signaling pathway	0.00036342	0.0059211	17/3499 0.4%	46/22304 0.2%	AT2G31230 AT5G47220 AT4G17490 AT3G23230 AT3G23240 AT1G66340 AT1G28370 AT1G73500 AT5G47230 AT5G25190 AT3G20310 AT5G07580 AT1G72360 AT1G73730 AT1G25560 AT2G44840 AT1G53170
45089	positive regulation of innate immune response	0.00037346	0.0059211	12/3499 0.3%	27/22304 0.1%	AT3G56400 AT3G15210 AT5G47220 AT1G08450 AT5G20480 AT4G12720 AT3G05360 AT3G18690 AT4G03550 AT5G45250 AT3G25070 AT4G25230
50778	positive regulation of immune response	0.00037346	0.0059211	12/3499 0.3%	27/22304 0.1%	AT3G56400 AT3G15210 AT5G47220 AT1G08450 AT5G20480 AT4G12720 AT3G05360 AT3G18690 AT4G03550 AT5G45250 AT3G25070 AT4G25230
2684	positive regulation of immune system process	0.00037346	0.0059211	12/3499 0.3%	27/22304 0.1%	AT3G56400 AT3G15210 AT5G47220 AT1G08450 AT5G20480 AT4G12720 AT3G05360 AT3G18690 AT4G03550 AT5G45250 AT3G25070 AT4G25230
6904	vesicle docking involved in exocytosis	0.00037346	0.0059211	12/3499 0.3%	27/22304 0.1%	AT1G54090 AT4G12120 AT5G59730 AT3G29400 AT1G72470 AT5G58430 AT3G09520 AT2G39380 AT3G55150 AT1G07000 AT5G61010 AT3G14090
60255	regulation of macromolecule metabolic process	0.0003922	0.0061685	314/3499 8.9%	1685/22304 7.5%	AT1G32240 AT3G07340 AT5G65410 AT2G16400 AT1G68550 AT1G68670 AT3G51060 AT5G46690 AT5G25190 AT1G19700 AT1G72010 AT3G20310 AT1G52880 AT4G17230 AT3G53920 AT4G16141 AT3G50410 AT2G23290 AT5G03720 AT1G53170 AT5G13080 AT1G06180 AT3G56400 AT1G55370 AT5G43630 AT4G28140 AT1G68200 AT5G65640 AT3G17040 AT2G37590 AT1G25280 AT5G08070 AT2G20570 AT5G61600 AT2G42380 AT4G23810 AT4G31550 AT5G11590 AT3G10760 AT1G24625…
51252	regulation of RNA metabolic process	0.00042706	0.0066634	163/3499 4.6%	813/22304 3.6%	AT1G17920 AT4G00760 AT4G06746 AT4G18170 AT1G10170 AT3G25730 AT5G65410 AT2G16400 AT5G15310 AT1G68550 AT1G27050 AT3G24520 AT5G25190 AT1G68150 AT1G19700 AT3G20310 AT2G39250 AT3G53920 AT4G16141 AT3G09370 AT4G39780 AT2G23290 AT1G80840 AT5G03720 AT1G53170 AT5G13080 AT1G06180 AT3G56400 AT3G50260 AT3G54620 AT3G10800 AT4G01720 AT1G68840 AT4G32800 AT2G33710 AT4G28140 AT5G49450 AT5G49330 AT1G70920 AT2G20570…
48522	positive regulation of cellular process	0.00047693	0.007383	37/3499 1.0%	137/22304 0.6%	AT2G31880 AT5G47220 AT3G05120 AT5G22220 AT1G02170 AT1G35670 AT5G44190 AT2G36270 AT1G73500 AT1G29170 AT3G51060 AT5G53160 AT2G23430 AT1G27740 AT1G74850 AT5G04410 AT2G23150 AT5G03220 AT3G50410 AT1G09530 AT2G26300 AT3G08720 AT1G67810 AT3G10800 AT5G20150 AT3G55370 AT4G25230 AT2G20570 AT4G09570 AT3G63010 AT3G61890 AT4G23810 AT1G21410 AT5G10380 AT1G79330 AT4G11280 AT5G01730
71369	cellular response to ethylene stimulus	0.00048692	0.007478	17/3499 0.4%	47/22304 0.2%	AT2G31230 AT5G47220 AT4G17490 AT3G23230 AT3G23240 AT1G66340 AT1G28370 AT1G73500 AT5G47230 AT5G25190 AT3G20310 AT5G07580 AT1G72360 AT1G73730 AT1G25560 AT2G44840 AT1G53170
9595	detection of biotic stimulus	0.00049447	0.007478	5/3499 0.1%	6/22304 0.0%	AT5G46330 AT4G26090 AT5G20480 AT5G13320 AT3G21630
43255	regulation of carbohydrate biosynthetic process	0.00049447	0.007478	5/3499 0.1%	6/22304 0.0%	AT3G02140 AT4G39940 AT5G07690 AT5G61420 AT2G14750
22406	membrane docking	0.00056078	0.0082894	12/3499 0.3%	28/22304 0.1%	AT1G54090 AT4G12120 AT5G59730 AT3G29400 AT1G72470 AT5G58430 AT3G09520 AT2G39380 AT3G55150 AT1G07000 AT5G61010 AT3G14090
6887	exocytosis	0.00056078	0.0082894	12/3499 0.3%	28/22304 0.1%	AT1G54090 AT4G12120 AT5G59730 AT3G29400 AT1G72470 AT5G58430 AT3G09520 AT2G39380 AT3G55150 AT1G07000 AT5G61010 AT3G14090
48278	vesicle docking	0.00056078	0.0082894	12/3499 0.3%	28/22304 0.1%	AT1G54090 AT4G12120 AT5G59730 AT3G29400 AT1G72470 AT5G58430 AT3G09520 AT2G39380 AT3G55150 AT1G07000 AT5G61010 AT3G14090
9851	auxin biosynthetic process	0.00059003	0.0086567	10/3499 0.2%	21/22304 0.0%	AT4G39950 AT5G43890 AT1G25220 AT4G31500 AT3G44310 AT5G05730 AT5G17300 AT5G54810 AT4G13260 AT4G24670
9759	indole glucosinolate biosynthetic process	0.00060481	0.0086792	4/3499 0.1%	4/22304 0.0%	AT5G57220 AT5G60890 AT4G31500 AT1G18570
10185	regulation of cellular defense response	0.00060481	0.0086792	4/3499 0.1%	4/22304 0.0%	AT1G08860 AT3G52400 AT5G61900 AT3G11820
51865	protein autoubiquitination	0.00060481	0.0086792	4/3499 0.1%	4/22304 0.0%	AT3G52450 AT2G35930 AT3G63530 AT3G11840
32313	regulation of Rab GTPase activity	0.00071442	0.010054	9/3499 0.2%	18/22304 0.0%	AT3G49350 AT5G57210 AT5G53570 AT5G54780 AT5G24390 AT4G28550 AT4G29950 AT5G15930 AT3G59570
32483	regulation of Rab protein signal transduction	0.00071442	0.010054	9/3499 0.2%	18/22304 0.0%	AT3G49350 AT5G57210 AT5G53570 AT5G54780 AT5G24390 AT4G28550 AT4G29950 AT5G15930 AT3G59570
65008	regulation of biological quality	0.00071597	0.010054	118/3499 3.3%	569/22304 2.5%	AT3G04110 AT4G25420 AT4G08920 AT4G31820 AT4G29740 AT3G51060 AT1G69490 AT3G63440 AT2G01420 AT3G10870 AT2G23170 AT5G27520 AT5G48400 AT1G31420 AT1G69530 AT1G30570 AT4G22200 AT3G01650 AT5G16910 AT5G13810 AT4G39950 AT4G18710 AT3G17790 AT3G45960 AT1G13180 AT4G13260 AT2G41330 AT3G51160 AT3G49120 AT2G40610 AT5G48410 AT5G54810 AT5G47560 AT1G20190 AT1G26210 AT5G08790 AT5G63530 AT3G63420 AT5G43890 AT3G28850…
2218	activation of innate immune response	0.00072679	0.010062	11/3499 0.3%	25/22304 0.1%	AT3G56400 AT3G15210 AT5G47220 AT1G08450 AT5G20480 AT4G12720 AT3G05360 AT3G18690 AT4G03550 AT5G45250 AT3G25070
2253	activation of immune response	0.00072679	0.010062	11/3499 0.3%	25/22304 0.1%	AT3G56400 AT3G15210 AT5G47220 AT1G08450 AT5G20480 AT4G12720 AT3G05360 AT3G18690 AT4G03550 AT5G45250 AT3G25070
9738	abscisic acid mediated signaling pathway	0.00080244	0.010956	18/3499 0.5%	53/22304 0.2%	AT3G57530 AT2G30020 AT1G69270 AT5G53160 AT2G40180 AT2G41070 AT3G45640 AT4G17615 AT2G17290 AT1G74740 AT1G18890 AT2G26980 AT5G01560 AT5G01550 AT5G01540 AT2G26300 AT2G28350 AT3G11410
71215	cellular response to abscisic acid stimulus	0.00080244	0.010956	18/3499 0.5%	53/22304 0.2%	AT3G57530 AT2G30020 AT1G69270 AT5G53160 AT2G40180 AT2G41070 AT3G45640 AT4G17615 AT2G17290 AT1G74740 AT1G18890 AT2G26980 AT5G01560 AT5G01550 AT5G01540 AT2G26300 AT2G28350 AT3G11410
6979	response to oxidative stress	0.00084492	0.011456	58/3499 1.6%	247/22304 1.1%	AT3G48090 AT5G40150 AT3G08670 AT1G56650 AT1G61120 AT4G02380 AT2G19310 AT1G52200 AT3G16890 AT5G58390 AT2G48150 AT5G37770 AT3G03190 AT3G03670 AT4G20380 AT1G14540 AT5G26030 AT1G27730 AT1G02930 AT3G17790 AT1G27330 AT3G45640 AT4G21830 AT1G50290 AT1G45145 AT2G40000 AT1G54050 AT1G14870 AT1G13340 AT1G14550 AT5G27830 AT2G16500 AT5G64100 AT2G37040 AT5G54810 AT4G08780 AT5G46350 AT3G53260 AT5G56550 AT1G78410…
9862	systemic acquired resistance, salicylic acid mediated signaling pathway	0.00088547	0.011924	7/3499 0.2%	12/22304 0.0%	AT3G56400 AT4G20380 AT3G48090 AT3G52430 AT1G64280 AT4G16890 AT4G01370
35467	negative regulation of signaling pathway	0.0008999	0.012035	14/3499 0.4%	37/22304 0.1%	AT3G02140 AT3G04580 AT1G66340 AT5G25350 AT5G64750 AT1G14920 AT3G51060 AT3G15210 AT1G50640 AT4G26080 AT5G08335 AT1G01720 AT5G03730 AT3G11410
9651	response to salt stress	0.0010018	0.013308	79/3499 2.2%	360/22304 1.6%	AT2G47190 AT1G10170 AT1G56650 AT5G15310 AT1G18330 AT1G73500 AT2G38470 AT1G28380 AT3G03740 AT2G38750 AT5G49480 AT4G01370 AT1G25220 AT1G49950 AT1G51470 AT3G16890 AT5G35750 AT5G07440 AT1G03230 AT4G33000 AT3G02140 AT5G20010 AT1G06180 AT3G08720 AT3G57530 AT1G55450 AT3G19580 AT3G55270 AT2G17840 AT1G66340 AT2G37630 AT5G24090 AT1G27730 AT1G43160 AT1G02930 AT2G41010 AT1G03220 AT4G02520 AT5G67450 AT3G09940…
10648	negative regulation of cell communication	0.0012213	0.016114	14/3499 0.4%	38/22304 0.1%	AT3G02140 AT3G04580 AT1G66340 AT5G25350 AT5G64750 AT1G14920 AT3G51060 AT3G15210 AT1G50640 AT4G26080 AT5G08335 AT1G01720 AT5G03730 AT3G11410
2252	immune effector process	0.0014162	0.018561	10/3499 0.2%	23/22304 0.1%	AT3G52450 AT5G06320 AT2G35930 AT3G11650 AT1G05460 AT3G11660 AT5G24590 AT2G35980 AT3G11840 AT2G26560
70297	regulation of two-component signal transduction system (phosphorelay)	0.0016591	0.021318	7/3499 0.2%	13/22304 0.0%	AT4G20380 AT3G15210 AT1G50640 AT3G04580 AT1G66340 AT5G25350 AT5G03730
10104	regulation of ethylene mediated signaling pathway	0.0016591	0.021318	7/3499 0.2%	13/22304 0.0%	AT4G20380 AT3G15210 AT1G50640 AT3G04580 AT1G66340 AT5G25350 AT5G03730
15914	phospholipid transport	0.0016591	0.021318	7/3499 0.2%	13/22304 0.0%	AT1G13210 AT3G13900 AT3G27870 AT3G25610 AT3G12740 AT1G17500 AT5G04930
2237	response to molecule of bacterial origin	0.0017573	0.02229	6/3499 0.1%	10/22304 0.0%	AT5G26920 AT4G26070 AT3G62980 AT1G12820 AT3G25070 AT4G23210
10942	positive regulation of cell death	0.0017573	0.02229	6/3499 0.1%	10/22304 0.0%	AT2G31880 AT1G02170 AT5G10380 AT1G79330 AT4G11280 AT4G25230
71554	cell wall organization or biogenesis	0.0018249	0.022998	59/3499 1.6%	260/22304 1.1%	AT5G46330 AT3G55340 AT3G49220 AT5G47820 AT5G23130 AT4G31500 AT3G01840 AT1G19300 AT2G33580 AT4G03550 AT3G01640 AT5G44070 AT1G30620 AT5G57220 AT2G43580 AT2G26440 AT3G50410 AT2G23770 AT1G23200 AT2G35610 AT1G66340 AT1G31420 AT1G69530 AT1G68560 AT2G17120 AT5G16910 AT4G39950 AT2G43590 AT2G15390 AT1G02810 AT3G45960 AT1G05560 AT3G47540 AT4G34980 AT2G47550 AT3G10720 AT2G40610 AT4G26690 AT2G37640 AT5G57560…
33554	cellular response to stress	0.0021405	0.026804	78/3499 2.2%	364/22304 1.6%	AT3G03540 AT5G46330 AT3G48090 AT1G08450 AT4G31500 AT1G56650 AT3G49620 AT3G24320 AT4G02380 AT1G28380 AT3G03740 AT4G03550 AT5G44070 AT1G55920 AT5G57220 AT3G20600 AT1G71040 AT3G47830 AT5G18070 AT5G13080 AT2G26560 AT1G02860 AT3G54420 AT4G20380 AT1G62300 AT3G10800 AT5G44680 AT5G45610 AT1G66340 AT3G28910 AT2G17520 AT5G45250 AT4G23210 AT5G24090 AT5G45050 AT4G39950 AT4G34460 AT5G07690 AT5G08020 AT3G45640…
9409	response to cold	0.0022329	0.027785	55/3499 1.5%	241/22304 1.0%	AT4G03430 AT3G17390 AT4G02380 AT2G38470 AT2G38750 AT1G55920 AT4G01370 AT4G26080 AT2G26640 AT5G37770 AT5G04530 AT3G50260 AT3G08720 AT3G22370 AT2G17840 AT5G47230 AT5G24090 AT5G16910 AT1G27730 AT1G43160 AT1G01120 AT2G16280 AT3G45640 AT3G61190 AT3G11410 AT4G02520 AT5G67450 AT1G61980 AT2G16500 AT5G43760 AT5G63770 AT1G68530 AT4G08500 AT2G30250 AT5G57560 AT4G34150 AT3G14210 AT4G17615 AT5G59820 AT4G34710…
32940	secretion by cell	0.0026319	0.031901	15/3499 0.4%	45/22304 0.2%	AT1G54090 AT4G03510 AT3G29400 AT3G09520 AT1G12360 AT3G55150 AT5G61010 AT2G34250 AT3G14090 AT4G12120 AT5G59730 AT1G72470 AT5G58430 AT2G39380 AT1G07000
46903	secretion	0.0026319	0.031901	15/3499 0.4%	45/22304 0.2%	AT1G54090 AT4G03510 AT3G29400 AT3G09520 AT1G12360 AT3G55150 AT5G61010 AT2G34250 AT3G14090 AT4G12120 AT5G59730 AT1G72470 AT5G58430 AT2G39380 AT1G07000
45730	respiratory burst	0.0026449	0.031901	4/3499 0.1%	5/22304 0.0%	AT3G52450 AT2G35930 AT5G64120 AT3G11840
42436	indole derivative catabolic process	0.0026449	0.031901	4/3499 0.1%	5/22304 0.0%	AT4G39950 AT2G44490 AT1G59870 AT5G44070
10439	regulation of glucosinolate biosynthetic process	0.0026449	0.031901	4/3499 0.1%	5/22304 0.0%	AT4G39940 AT5G07690 AT5G61420 AT2G14750
48827	phyllome development	0.0027264	0.032684	51/3499 1.4%	222/22304 0.9%	AT1G17920 AT4G25420 AT4G31820 AT1G19300 AT4G03550 AT1G07630 AT4G36870 AT3G52910 AT1G33240 AT5G53950 AT5G16310 AT2G37630 AT4G20780 AT5G08070 AT3G58070 AT4G18710 AT2G23760 AT5G64630 AT1G13180 AT4G30340 AT2G28890 AT2G34650 AT5G24520 AT1G03060 AT2G41940 AT4G18390 AT5G22220 AT3G02150 AT1G13260 AT5G63770 AT4G26690 AT4G24670 AT2G17040 AT4G39400 AT1G69780 AT2G23430 AT1G01030 AT1G04020 AT1G14280 AT2G46870…
70482	response to oxygen levels	0.0027631	0.032923	9/3499 0.2%	21/22304 0.0%	AT4G26520 AT4G20380 AT1G17290 AT3G05550 AT3G48090 AT1G72360 AT3G52430 AT5G27760 AT5G63790
6949	syncytium formation	0.0028707	0.033998	7/3499 0.2%	14/22304 0.0%	AT1G14520 AT2G40610 AT1G26770 AT2G19800 AT1G69530 AT2G28950 AT2G37640
70298	negative regulation of two-component signal transduction system (phosphorelay)	0.0033539	0.038561	6/3499 0.1%	11/22304 0.0%	AT3G15210 AT1G50640 AT3G04580 AT1G66340 AT5G25350 AT5G03730
9683	indoleacetic acid metabolic process	0.0033539	0.038561	6/3499 0.1%	11/22304 0.0%	AT4G39950 AT4G31500 AT3G44310 AT3G10870 AT5G54810 AT4G24670
10105	negative regulation of ethylene mediated signaling pathway	0.0033539	0.038561	6/3499 0.1%	11/22304 0.0%	AT3G15210 AT1G50640 AT3G04580 AT1G66340 AT5G25350 AT5G03730
23014	signal transmission via phosphorylation event	0.0033539	0.038561	6/3499 0.1%	11/22304 0.0%	AT4G29810 AT3G45640 AT1G51660 AT4G26070 AT4G08500 AT1G08720
7243	intracellular protein kinase cascade	0.0033539	0.038561	6/3499 0.1%	11/22304 0.0%	AT4G29810 AT3G45640 AT1G51660 AT4G26070 AT4G08500 AT1G08720
9653	anatomical structure morphogenesis	0.0034244	0.039044	104/3499 2.9%	515/22304 2.3%	AT1G17920 AT4G25420 AT3G49780 AT3G52430 AT4G29900 AT5G15310 AT1G19270 AT3G63440 AT4G20380 AT5G53950 AT1G31420 AT1G69530 AT1G30570 AT2G37630 AT4G20780 AT5G16910 AT5G08070 AT4G18710 AT3G45960 AT1G13180 AT3G27010 AT5G24520 AT3G51160 AT3G49120 AT2G40610 AT2G41940 AT4G18390 AT5G22220 AT1G20190 AT1G69780 AT5G54650 AT1G14520 AT4G01540 AT2G19800 AT1G70940 AT4G09820 AT2G31070 AT4G02350 AT5G05690 AT1G70140…
45962	positive regulation of development, heterochronic	0.0034953	0.039044	5/3499 0.1%	8/22304 0.0%	AT4G18390 AT3G02150 AT5G60970 AT2G31070 AT5G08070
10120	camalexin biosynthetic process	0.0034953	0.039044	5/3499 0.1%	8/22304 0.0%	AT4G39950 AT3G45640 AT3G26830 AT1G73500 AT2G38470
43068	positive regulation of programmed cell death	0.0034953	0.039044	5/3499 0.1%	8/22304 0.0%	AT1G02170 AT5G10380 AT1G79330 AT4G11280 AT4G25230
52317	camalexin metabolic process	0.0034953	0.039044	5/3499 0.1%	8/22304 0.0%	AT4G39950 AT3G45640 AT3G26830 AT1G73500 AT2G38470
9414	response to water deprivation	0.0035503	0.039435	44/3499 1.2%	188/22304 0.8%	AT3G52450 AT3G09940 AT5G25610 AT5G45340 AT4G08920 AT2G47190 AT5G21010 AT4G02380 AT2G36270 AT2G30870 AT2G38470 AT3G03740 AT2G38750 AT3G20310 AT4G17615 AT5G35750 AT5G59220 AT3G26090 AT3G51920 AT3G15500 AT1G08720 AT5G19000 AT3G06760 AT1G33560 AT3G25760 AT2G35930 AT3G19580 AT2G17840 AT5G62470 AT3G23920 AT5G24090 AT1G27730 AT1G02930 AT3G61890 AT2G21620 AT1G52890 AT4G26070 AT2G41430 AT1G06770 AT2G46140…
7186	G-protein coupled receptor protein signaling pathway	0.0036179	0.039891	8/3499 0.2%	18/22304 0.0%	AT4G34390 AT5G63770 AT4G30340 AT4G21540 AT2G20900 AT2G41420 AT2G26300 AT1G31930
48367	shoot development	0.003632	0.039891	65/3499 1.8%	300/22304 1.3%	AT1G17920 AT4G25420 AT4G31820 AT4G29900 AT1G19300 AT4G03550 AT1G13245 AT3G63440 AT1G53330 AT5G10250 AT1G07630 AT3G10870 AT5G08335 AT4G13395 AT4G36870 AT3G52910 AT1G30490 AT1G33240 AT5G53950 AT5G16310 AT2G37630 AT4G20780 AT5G07180 AT5G08070 AT3G58070 AT4G18710 AT2G23760 AT5G64630 AT1G13180 AT4G30340 AT2G28890 AT2G34650 AT5G24520 AT1G03060 AT2G41940 AT4G18390 AT5G22220 AT3G02150 AT1G13260 AT1G59820…
9887	organ morphogenesis	0.0036973	0.040383	42/3499 1.2%	178/22304 0.7%	AT1G17920 AT5G24520 AT3G49780 AT5G16560 AT3G05120 AT1G03060 AT2G41940 AT4G18390 AT5G22220 AT3G02150 AT5G65870 AT4G26690 AT4G03550 AT2G17040 AT4G39400 AT2G22860 AT1G19270 AT1G69780 AT2G27990 AT4G36870 AT4G01540 AT1G33240 AT5G53950 AT4G09820 AT2G38120 AT2G31070 AT2G37630 AT4G20780 AT5G08070 AT4G34460 AT5G05690 AT3G63010 AT3G58070 AT4G18710 AT2G23760 AT4G36380 AT5G64630 AT1G76420 AT5G60970 AT1G13180…
6970	response to osmotic stress	0.0037364	0.040561	81/3499 2.3%	388/22304 1.7%	AT2G47190 AT1G10170 AT1G56650 AT5G15310 AT1G18330 AT1G73500 AT2G38470 AT1G28380 AT3G03740 AT2G38750 AT5G49480 AT4G01370 AT1G25220 AT1G49950 AT1G51470 AT3G16890 AT5G35750 AT5G07440 AT1G03230 AT4G33000 AT3G02140 AT5G20010 AT1G06180 AT3G08720 AT3G57530 AT1G55450 AT3G19580 AT3G55270 AT2G17840 AT1G66340 AT5G64750 AT2G37630 AT5G24090 AT1G27730 AT1G43160 AT1G02930 AT3G45640 AT2G41010 AT1G03220 AT4G02520…
51606	detection of stimulus	0.0038529	0.040561	13/3499 0.3%	38/22304 0.1%	AT5G46330 AT5G20480 AT5G25220 AT1G66340 AT3G21630 AT4G39400 AT4G18710 AT2G02950 AT4G26090 AT5G13320 AT1G02340 AT5G12080 AT3G51920
9268	response to pH	0.0038581	0.040561	3/3499 0.0%	3/22304 0.0%	AT1G34370 AT3G45650 AT2G30360
42344	indole glucosinolate catabolic process	0.0038581	0.040561	3/3499 0.0%	3/22304 0.0%	AT2G44490 AT1G59870 AT5G44070
46482	para-aminobenzoic acid metabolic process	0.0038581	0.040561	3/3499 0.0%	3/22304 0.0%	AT2G43820 AT1G05560 AT2G43840
46655	folic acid metabolic process	0.0038581	0.040561	3/3499 0.0%	3/22304 0.0%	AT2G43820 AT1G05560 AT2G43840
10618	aerenchyma formation	0.0038581	0.040561	3/3499 0.0%	3/22304 0.0%	AT4G20380 AT3G48090 AT3G52430
42545	cell wall modification	0.0041861	0.043391	32/3499 0.9%	128/22304 0.5%	AT5G46330 AT2G40610 AT3G49220 AT4G31500 AT1G19300 AT4G03550 AT2G37640 AT5G44070 AT5G57220 AT1G20190 AT2G44490 AT1G26770 AT2G26440 AT3G50410 AT1G23200 AT4G30270 AT4G33220 AT3G54640 AT1G59870 AT1G66340 AT1G69530 AT4G39950 AT2G43050 AT1G02810 AT3G45960 AT1G18570 AT3G29030 AT2G28950 AT4G34980 AT2G47550 AT4G38400 AT3G10720
55074	calcium ion homeostasis	0.0041946	0.043391	10/3499 0.2%	26/22304 0.1%	AT3G04110 AT5G11210 AT4G08920 AT5G48410 AT5G48400 AT4G35290 AT2G29110 AT2G29120 AT1G05200 AT2G29100
6874	cellular calcium ion homeostasis	0.0041946	0.043391	10/3499 0.2%	26/22304 0.1%	AT3G04110 AT5G11210 AT4G08920 AT5G48410 AT5G48400 AT4G35290 AT2G29110 AT2G29120 AT1G05200 AT2G29100
9072	aromatic amino acid family metabolic process	0.0042155	0.043391	15/3499 0.4%	47/22304 0.2%	AT3G54640 AT4G31500 AT5G54810 AT5G34930 AT3G44720 AT4G39950 AT1G25220 AT5G60890 AT2G27820 AT2G04400 AT2G43820 AT1G05560 AT5G05730 AT2G43840 AT2G26300
48527	lateral root development	0.0042888	0.043916	17/3499 0.4%	56/22304 0.2%	AT2G35510 AT3G50060 AT1G13260 AT3G59420 AT2G38120 AT1G12820 AT3G22942 AT1G25220 AT4G34460 AT2G23430 AT5G09680 AT3G62980 AT3G63420 AT5G05730 AT5G45710 AT3G07390 AT5G13080
7154	cell communication	0.0044691	0.045525	47/3499 1.3%	206/22304 0.9%	AT1G61440 AT3G08710 AT4G21380 AT4G27300 AT3G03540 AT1G61420 AT2G11810 AT5G67070 AT3G55880 AT1G61460 AT5G48850 AT5G21010 AT3G49620 AT4G02380 AT3G03740 AT1G55920 AT1G13300 AT1G11300 AT1G71040 AT3G16570 AT4G27290 AT1G80760 AT1G61550 AT5G19000 AT1G61430 AT3G05630 AT1G11330 AT1G62300 AT4G21390 AT1G61370 AT5G20150 AT5G27420 AT5G42100 AT4G11900 AT5G24090 AT1G11410 AT2G19130 AT4G12970 AT5G07690 AT4G15800…
48366	leaf development	0.0045883	0.046498	46/3499 1.3%	201/22304 0.9%	AT1G17920 AT4G25420 AT5G24520 AT1G03060 AT2G41940 AT4G18390 AT5G22220 AT3G02150 AT1G13260 AT5G63770 AT4G26690 AT1G19300 AT4G03550 AT2G17040 AT4G39400 AT1G69780 AT2G23430 AT1G01030 AT1G04020 AT1G14280 AT1G07630 AT4G36870 AT2G46870 AT3G52910 AT4G01540 AT1G33240 AT4G00850 AT5G53950 AT5G16310 AT4G09820 AT2G31070 AT2G37630 AT4G20780 AT5G08070 AT3G58070 AT4G18710 AT2G23760 AT4G36380 AT5G64630 AT5G60970…
9612	response to mechanical stimulus	0.0046588	0.046943	7/3499 0.2%	15/22304 0.0%	AT5G57560 AT5G61210 AT5G37770 AT2G41100 AT4G11280 AT1G31930 AT5G12080
16311	dephosphorylation	0.00468	0.046943	18/3499 0.5%	61/22304 0.2%	AT1G07160 AT4G33920 AT5G27840 AT2G33700 AT5G46410 AT1G48040 AT2G39840 AT5G43380 AT1G22280 AT4G26080 AT3G16560 AT2G29400 AT4G18010 AT4G31860 AT1G47510 AT5G04540 AT4G18140 AT5G02400
9415	response to water	0.0047079	0.046983	45/3499 1.2%	196/22304 0.8%	AT3G52450 AT3G09940 AT5G25610 AT5G45340 AT4G08920 AT2G47190 AT5G21010 AT4G02380 AT2G36270 AT2G30870 AT2G38470 AT3G03740 AT2G38750 AT3G20310 AT4G17615 AT5G35750 AT5G59220 AT3G26090 AT3G51920 AT3G15500 AT1G08720 AT5G19000 AT3G06760 AT1G33560 AT3G25760 AT2G35930 AT3G19580 AT2G17840 AT5G62470 AT3G23920 AT5G24090 AT1G27730 AT1G02930 AT3G61890 AT2G21620 AT1G52890 AT4G26070 AT2G41430 AT1G06770 AT2G46140…
22621	shoot system development	0.0049902	0.049549	65/3499 1.8%	304/22304 1.3%	AT1G17920 AT4G25420 AT4G31820 AT4G29900 AT1G19300 AT4G03550 AT1G13245 AT3G63440 AT1G53330 AT5G10250 AT1G07630 AT3G10870 AT5G08335 AT4G13395 AT4G36870 AT3G52910 AT1G30490 AT1G33240 AT5G53950 AT5G16310 AT2G37630 AT4G20780 AT5G07180 AT5G08070 AT3G58070 AT4G18710 AT2G23760 AT5G64630 AT1G13180 AT4G30340 AT2G28890 AT2G34650 AT5G24520 AT1G03060 AT2G41940 AT4G18390 AT5G22220 AT3G02150 AT1G13260 AT1G59820…

## Sheet: Denoux 1h flg w cutoff
Accession #	Fold Change	P-Value
AT2G21210	-66.8457	0
AT1G14280	-65.1311	1.20922e-19
AT2G18300	-36.5179	1.56789e-24
AT2G03310	-30.2049	1.4427e-06
AT1G47970	-28.1904	8.19398e-18
AT3G02380	-24.7695	2e-05
AT4G38860	-24.0783	1.14051e-28
AT4G19170	-19.6224	2.52792e-07
AT5G57180	-18.5952	3.52786e-14
AT2G25625	-17.1206	4.6188e-15
AT3G15570	-16.5452	2.90586e-20
AT5G40380	-14.3359	2.12091e-10
AT1G10020	-12.7162	1.02826e-16
AT1G08580	-12.3629	8.34539e-06
AT2G41940	-12.1777	2.18531e-08
AT3G58120	-11.509	3.73572e-07
AT5G44680	-11.4122	1.16915e-08
AT1G70230	-11.391	6.24314e-09
AT4G03150	-11.192	2.88312e-19
AT3G53700	-11.0481	4.66041e-09
AT1G80630	-11.0386	1.1128e-06
AT5G07900	-11.0267	4.71813e-06
AT2G20180	-10.9941	1.25131e-13
AT1G68520	-10.9043	2.27711e-42
AT3G50750	-10.6955	0.00017
AT5G03230	-10.4471	1.5403e-37
AT5G55450	-10.3333	0.02095
AT3G50270	-10.1501	1.00353e-11
AT5G15830	-10.0156	0.00129
AT3G19680	-9.71554	0
AT1G16730	-9.58328	3.9606e-09
AT2G34620	-9.54834	3.62379e-07
AT5G26200	-9.39505	4.48835e-07
AT4G38840	-9.21034	1.36589e-32
AT5G01740	-9.05916	1.71429e-14
AT4G33960	-8.56947	2.20006e-12
AT5G50180	-8.47043	2e-05
AT2G21320	-8.4417	0.00046
AT3G06840	-8.38658	2.19483e-07
AT1G74940	-8.32066	1.18245e-24
AT2G36050	-8.30275	2.09375e-09
AT3G19850	-8.28629	7.74479e-22
AT5G41400	-8.26469	1.26218e-06
AT3G13180	-8.21681	0.00092
AT4G27240	-8.18568	1.93402e-06
AT5G56860	-8.14105	6.01926e-07
AT5G45820	-8.08564	5.53677e-08
AT5G55580	-8.0148	0.01265
AT1G66140	-8.01226	9.58531e-08
AT5G02890	-7.87796	5e-05
AT4G34950	-7.87451	4e-05
AT5G48330	-7.72596	0.00255
AT2G26730	-7.58841	9.18203e-10
AT3G63210	-7.49895	9.63344e-23
AT2G18940	-7.43843	1.76124e-07
AT3G57710	-7.43709	0.0005
AT1G80760	-7.37167	0.00187
AT1G62560	-7.32749	6e-05
AT3G50570	-7.31204	5.10799e-12
AT2G47840	-7.28079	0.0002
AT1G09830	-7.25489	7.49889e-07
AT1G30530	-7.22318	0.00034
AT3G13810	-7.15205	0.00016
AT3G42570	-7.14573	0.00129
AT4G17150	-7.09079	2e-05
AT4G01410	-7.08431	6.78856e-16
AT4G34760	-7.07754	6.01512e-12
AT1G15260	-7.01029	1.47426e-16
AT4G16880	-7.00248	1.14905e-06
AT3G20120	-6.99382	3e-05
AT4G17880	-6.97148	0.00028
AT1G23205	-6.91161	6e-05
AT5G20790	-6.89751	0.02089
AT5G57250	-6.86556	1e-05
AT3G57010	-6.78126	8.79339e-07
AT1G54120	-6.77714	0.00013
AT3G53380	-6.72859	0.00029
AT1G31920	-6.67503	0.00019
AT1G56430	-6.66095	6.9684e-06
AT4G14760	-6.65236	0.00207
AT3G28130	-6.63358	2.30335e-07
AT4G37310	-6.62563	6.55603e-08
AT3G57040	-6.52359	7.58094e-08
AT1G30490	-6.50946	3.34606e-07
AT1G72890	-6.50622	0.00149
AT2G47440	-6.49612	2.76182e-15
AT2G47160	-6.48877	5.56695e-06
AT2G41250	-6.44947	5.25996e-11
AT5G55620	-6.41629	6.46294e-15
AT5G18460	-6.39631	0.00015
AT1G75960	-6.34867	5.81912e-06
AT5G16240	-6.33233	3.38235e-06
AT1G79110	-6.30465	0.00677
AT5G53020	-6.29894	2e-05
AT2G04790	-6.29217	0.00087
AT5G62920	-6.26488	0.01572
AT3G28040	-6.24697	4.82123e-15
AT4G34750	-6.17797	3e-05
AT1G30260	-6.16675	3e-05
AT2G03890	-6.14766	3.62397e-31
AT3G11090	-6.12524	1.57598e-15
AT1G29430	-6.05963	0.00063
AT5G60850	-6.03263	2.39476e-19
AT1G21060	-6.02089	2.98044e-10
AT5G07240	-6.00666	3.51557e-11
AT1G30500	-5.99952	2.87063e-06
AT4G14540	-5.95477	1.81706e-19
AT3G05120	-5.95365	1.2464e-10
AT3G04550	-5.93321	0.00187
AT1G62520	-5.91664	0.00013
AT1G49650	-5.89311	0.00925
AT1G49180	-5.88285	0.00147
AT4G28780	-5.8108	8e-05
AT2G23180	-5.78735	4.89917e-07
AT1G69780	-5.78392	0.00017
AT4G03210	-5.77428	1.65038e-09
AT2G24762	-5.72839	1.52493e-10
AT2G30150	-5.66828	6.08422e-06
AT4G34770	-5.60961	7e-05
AT1G23080	-5.59488	9.81167e-06
AT5G28300	-5.587	1.45784e-14
AT5G43270	-5.58421	1.99125e-12
AT1G50040	-5.51874	2e-05
AT2G02080	-5.51799	5.71904e-12
AT5G67390	-5.50902	4e-05
AT4G00040	-5.48243	0.00011
AT3G50440	-5.48182	3.46199e-07
AT3G20015	-5.46373	7.9022e-09
AT1G01420	-5.4261	0.0002
AT4G20760	-5.40201	0.00454
AT2G23670	-5.39911	8.49299e-07
AT4G38100	-5.39692	6.94631e-07
AT1G22330	-5.38286	0.008
AT5G28030	-5.37005	0.00197
AT1G14840	-5.36724	4e-05
AT2G41510	-5.31358	7e-05
AT2G36000	-5.30893	8.38255e-10
AT1G71970	-5.30695	6.396e-13
AT5G48730	-5.30012	0.00023
AT2G28720	-5.2735	9.68883e-07
AT3G12610	-5.25578	1.19468e-14
AT3G44820	-5.22161	0.002
AT1G69530	-5.17873	4.34788e-06
AT5G02760	-5.14934	3.87867e-14
AT2G26980	-5.13685	1.39766e-07
AT3G17790	-5.13577	4.10892e-07
AT4G02210	-5.1215	0.00052
AT3G28920	-5.10965	3.30132e-06
AT5G48360	-5.09181	0.00825
AT1G16410	-5.08476	0.00015
AT1G20070	-5.08069	0.0001
AT3G10525	-5.07947	2e-05
AT1G26210	-5.07736	3e-05
AT1G29500	-5.06777	0.01382
AT2G36390	-5.06571	0.00052
AT2G42870	-5.05733	2e-05
AT2G17972	-5.05313	7e-05
AT3G08860	-5.01579	0.00016
AT1G68490	-4.99921	2.84289e-28
AT2G45530	-4.99702	2.35311e-13
AT1G65420	-4.97995	0.00092
AT1G67040	-4.94674	0.0001
AT3G21190	-4.94521	1e-05
AT3G61880	-4.94265	0.00024
AT1G34570	-4.92662	0.0018
AT1G34640	-4.91546	0.00235
AT3G13672	-4.91463	4.55481e-13
AT3G58990	-4.91183	2.43441e-10
AT4G37080	-4.90794	1e-05
AT5G25240	-4.90666	3.81839e-08
AT3G46130	-4.89669	9.06063e-06
AT4G18570	-4.89654	6.44797e-08
AT5G65410	-4.88816	0.02568
AT1G51550	-4.88342	1e-05
AT5G57780	-4.88221	2.98863e-09
AT2G03750	-4.8564	2.44235e-07
AT1G14920	-4.83145	1.77574e-10
AT3G20820	-4.79101	6.98959e-08
AT5G45950	-4.78845	6e-05
AT3G10760	-4.77404	0.00012
AT1G66130	-4.74245	2.78826e-06
AT5G24010	-4.73635	7.29502e-08
AT1G73950	-4.72025	1e-05
AT1G62180	-4.71949	3.23865e-06
AT5G58480	-4.7144	0.00064
AT2G28550	-4.68682	0.00016
AT3G16750	-4.67824	0.00226
AT2G45560	-4.6697	0.00067
AT3G59400	-4.65394	1.42664e-09
AT5G54630	-4.6408	2.55989e-10
AT1G06500	-4.62975	0.00172
AT3G05800	-4.62624	0.02734
AT5G65860	-4.60967	0.00028
AT2G42190	-4.59601	6.21071e-11
AT5G18060	-4.59244	0.01629
AT1G68550	-4.59006	1.47907e-11
AT5G57340	-4.57175	9.82134e-19
AT2G02950	-4.56763	0
AT1G79630	-4.55978	0.00062
AT4G31110	-4.53243	0.00034
AT5G67480	-4.53201	8e-05
AT5G44260	-4.51631	0.00095
AT5G54250	-4.51407	0.00029
AT2G41820	-4.50636	0.0002
AT3G50630	-4.50091	6.37013e-11
AT3G59110	-4.4697	0.00438
AT5G39080	-4.46784	8.08591e-10
AT1G11700	-4.4576	2.74564e-11
AT3G16560	-4.44803	1.63581e-06
AT1G72180	-4.44665	2.51092e-07
AT5G15850	-4.44515	0.00951
AT5G15310	-4.43013	5.17267e-11
AT4G34970	-4.41966	7.0214e-06
AT2G26680	-4.389	6.27839e-06
AT5G67150	-4.3698	0.00085
AT1G12860	-4.35844	0.00023
AT5G53250	-4.35737	3.8706e-06
AT5G50740	-4.34781	0.00013
AT1G01070	-4.33068	1.16814e-06
AT5G42600	-4.32971	0.01072
AT1G52880	-4.32026	5e-05
AT2G22870	-4.30403	0.00023
AT2G45340	-4.29978	2.99564e-11
AT4G25990	-4.29105	0.00272
AT2G17230	-4.2754	7.58775e-16
AT1G15490	-4.27494	0.01361
AT1G75820	-4.2648	2.03843e-06
AT1G30570	-4.25707	0.00557
AT2G32710	-4.23216	4e-05
AT1G19960	-4.22818	0.00695
AT3G05100	-4.22696	5.69093e-07
AT2G42300	-4.22271	0.00012
AT5G47610	-4.22182	2.6231e-06
AT5G04220	-4.22137	4e-05
AT1G80240	-4.22104	0.04791
AT1G73830	-4.22091	4e-05
AT4G09350	-4.20895	0.0001
AT4G32610	-4.20376	0.00054
AT4G12690	-4.19795	9.09912e-07
AT1G53450	-4.18026	0.00457
AT5G37790	-4.17975	0.0121
AT2G46680	-4.16301	2.28488e-10
AT4G12970	-4.14981	3.44986e-06
AT4G29360	-4.14598	5e-05
AT2G24150	-4.14306	2.32301e-06
AT5G48490	-4.12271	3.68223e-10
AT4G27700	-4.11508	1.13216e-15
AT2G35940	-4.10022	5.70576e-29
AT4G18520	-4.09467	0.00972
AT4G12980	-4.09313	0.00426
AT5G52010	-4.09098	2.43758e-07
AT2G16270	-4.08497	0.01044
AT1G26920	-4.08296	1.12548e-20
AT5G56040	-4.07281	3.32854e-10
AT3G27650	-4.07211	0.00566
AT5G03140	-4.05853	0.00494
AT4G09520	-4.04801	0.00056
AT1G78270	-4.04703	5.41054e-13
AT1G64500	-4.04429	0.00057
AT3G05340	-4.04417	0.00051
AT1G75460	-4.03109	6.67888e-32
AT1G21360	-4.02748	0.00016
AT5G08750	-4.0199	1.41778e-06
AT1G02300	-4.01594	1.17319e-06
AT1G13700	-4.00881	2.14218e-14
AT1G60010	-4.00724	7.07408e-21
AT1G21920	-4.0037	3.219e-16
AT3G61890	-3.98599	6e-05
AT2G25720	-3.96763	0.00039
AT1G77280	-3.96582	6.81776e-06
AT5G07580	-3.96482	9.52317e-20
AT5G63180	-3.95935	0.03914
AT1G05200	-3.95855	1.40419e-07
AT2G28200	-3.95292	3.51631e-11
AT1G60230	-3.94867	0.02575
AT1G56010	-3.94157	9.34324e-06
AT2G23430	-3.92901	9.06374e-08
AT2G27230	-3.9176	0.00364
AT1G80170	-3.90894	0.00536
AT1G75540	-3.90526	5.51066e-07
AT4G35320	-3.89946	6.17536e-06
AT4G28740	-3.88926	0.00041
AT3G52070	-3.88424	3.25522e-09
AT3G21750	-3.88183	7.13276e-06
AT2G17300	-3.85478	0.01043
AT5G61420	-3.85287	3e-05
AT1G11850	-3.85239	4.56463e-06
AT3G55710	-3.85212	0.00045
AT5G55740	-3.84564	1e-05
AT1G09530	-3.84255	2.25312e-06
AT5G58100	-3.83165	4e-05
AT2G43060	-3.82817	4.40001e-06
AT4G26430	-3.81768	0.00222
AT5G62140	-3.8169	8e-05
AT5G02710	-3.81415	0.00033
AT3G60320	-3.81184	6.27876e-11
AT3G13190	-3.80758	0.00156
AT5G11060	-3.8054	1.65427e-11
AT1G13740	-3.80405	0.00124
AT4G22730	-3.79792	0.00017
AT4G02010	-3.78827	2.05065e-07
AT3G30180	-3.78261	2.35705e-10
AT1G56180	-3.74033	0.0024
AT2G31190	-3.73797	0.00981
AT3G05180	-3.73777	0.00023
AT2G35260	-3.73191	3e-05
AT4G00740	-3.72118	2.82046e-10
AT4G09890	-3.71503	9e-05
AT5G65730	-3.70252	5.83468e-11
AT1G72430	-3.70241	6.84301e-08
AT1G68190	-3.70193	0.00807
AT1G10640	-3.69762	0.01614
AT5G15740	-3.68942	3e-05
AT3G04760	-3.67512	2.91859e-08
AT5G42200	-3.66947	1.29248e-13
AT3G56370	-3.66899	2e-05
AT2G47930	-3.66279	0.00086
AT1G31830	-3.6574	2e-05
AT3G47620	-3.64409	2.30216e-08
AT5G21100	-3.6269	0.00056
AT1G29660	-3.61837	5.69579e-06
AT4G16563	-3.61646	1e-05
AT5G57785	-3.61616	1.15806e-11
AT3G22970	-3.61503	9.24943e-29
AT2G28410	-3.60952	3.41206e-06
AT1G75580	-3.60525	0.00055
AT4G36540	-3.6029	2.18774e-08
AT1G21600	-3.59498	2.82569e-07
AT1G20650	-3.59452	9.27929e-08
AT1G19670	-3.59223	0.01134
AT3G48720	-3.58297	0.0007
AT3G06200	-3.57892	0.00212
AT1G02340	-3.57227	0.00026
AT1G35612	-3.56375	0.00109
AT2G20670	-3.55406	4.18391e-12
AT4G12510	-3.54897	1.13657e-07
AT3G04810	-3.54789	7.21185e-09
AT2G18050	-3.54204	0.00334
AT5G52780	-3.53731	2.74637e-06
AT1G49510	-3.53598	5.80312e-09
AT5G08330	-3.53378	0.00241
AT2G42280	-3.533	3e-05
AT3G45430	-3.53127	0.02251
AT1G67590	-3.52815	9.92776e-07
AT5G06530	-3.51976	0.00296
AT5G03280	-3.51116	3.30848e-16
AT1G03310	-3.50283	3.38053e-10
AT5G23400	-3.48922	0.02542
AT5G60890	-3.47583	8e-05
AT1G07010	-3.47132	0.00038
AT2G41980	-3.47027	0.00217
AT3G10710	-3.46885	0.00304
AT5G33280	-3.46649	5.73927e-06
AT3G61820	-3.46493	4.40643e-09
AT5G52310	-3.46435	0.01442
AT1G50290	-3.45969	3.16569e-06
AT1G70200	-3.45531	0.00027
AT2G03550	-3.43637	2e-05
AT1G24020	-3.43408	8.15723e-19
AT3G07310	-3.43398	4.37773e-15
AT5G52120	-3.42931	2.07432e-07
AT5G59780	-3.41486	6.77044e-09
AT1G18810	-3.41073	9.44731e-06
AT3G45900	-3.4055	8.01028e-09
AT1G72050	-3.40392	9.89585e-09
AT1G63680	-3.40179	0.01115
AT1G06350	-3.40149	0.00271
AT4G37470	-3.401	1.31881e-11
AT1G16390	-3.39979	2.37268e-06
AT1G64640	-3.39006	0.00332
AT1G49470	-3.38586	4.98433e-11
AT1G75180	-3.38201	8.18578e-06
AT5G03180	-3.36801	6.67402e-06
AT3G52720	-3.36699	0.0168
AT4G37240	-3.36261	7.73759e-09
AT5G57960	-3.35601	1.35089e-07
AT3G02060	-3.35345	0.00077
AT3G29030	-3.35213	0.00387
AT5G24840	-3.34166	9.50442e-08
AT2G31380	-3.33883	0.00106
AT1G76880	-3.33688	0.00102
AT3G04290	-3.33434	4.9477e-13
AT3G13040	-3.3309	5.25618e-07
AT2G01870	-3.3242	1.14937e-16
AT4G04630	-3.32355	0.00042
AT2G21860	-3.32137	8.29769e-06
AT5G46690	-3.31743	7e-05
AT2G16400	-3.3119	2.77434e-07
AT5G20110	-3.30068	8.93904e-07
AT5G47810	-3.30004	0.00978
AT5G53280	-3.29786	7.11472e-06
AT2G01420	-3.29713	1.37108e-10
AT3G11670	-3.29527	3.58408e-06
AT2G04240	-3.2826	5.65748e-07
AT4G15830	-3.28253	0.00154
AT5G54120	-3.28133	0.00109
AT3G60530	-3.27841	0.00244
AT5G25220	-3.27545	3e-05
AT2G37450	-3.26627	0.00365
AT5G61020	-3.26406	5.35104e-07
AT1G66890	-3.25853	5.39445e-12
AT1G75100	-3.25774	0.00189
AT5G27410	-3.25234	0.00363
AT4G16390	-3.25111	6.78839e-07
AT3G62390	-3.24516	0.00023
AT1G31150	-3.23026	0.01445
AT5G58570	-3.22632	0.00111
AT3G01660	-3.22573	1.57572e-06
AT5G56090	-3.22438	0.01625
AT1G56610	-3.22087	3.50709e-06
AT1G49500	-3.22028	2.64093e-20
AT3G28090	-3.21695	2.10339e-08
AT2G31790	-3.21675	5.38452e-08
AT1G26220	-3.21647	0.01284
AT2G15820	-3.20657	0.00094
AT1G70940	-3.20619	2.28325e-09
AT5G25190	-3.19834	3e-05
AT5G63100	-3.19719	0.00987
AT5G20935	-3.19634	3e-05
AT1G11760	-3.19628	0.00148
AT1G33055	-3.19523	0.00171
AT2G34490	-3.19264	4.07925e-10
AT3G18870	-3.18922	0.00031
AT1G60870	-3.18911	4.81457e-09
AT3G07550	-3.18862	2e-05
AT2G40820	-3.18818	2e-05
AT4G34250	-3.18447	0.0063
AT1G64490	-3.18325	0.0006
AT4G35420	-3.18065	0.01065
AT2G39870	-3.17884	1.39894e-06
AT1G44446	-3.17413	0.00092
AT5G45700	-3.16007	0.0002
AT5G53030	-3.15851	0.00083
AT3G01180	-3.15532	0.00654
AT1G33470	-3.15495	0.00013
AT4G34980	-3.14923	2.7767e-06
AT4G13770	-3.14274	1.38188e-09
AT4G26850	-3.14086	0.00014
AT5G10020	-3.14031	1e-05
AT1G74090	-3.13892	1.84631e-13
AT5G62360	-3.13595	0.0314
AT1G44110	-3.13213	6.02081e-09
AT5G01890	-3.13132	0.00018
AT1G49740	-3.10542	0.00037
AT1G10120	-3.10256	0.00029
AT2G37630	-3.0929	9.72964e-10
AT1G64390	-3.09275	9e-05
AT5G51550	-3.0921	4.6177e-27
AT4G03070	-3.08447	8.72913e-07
AT1G60000	-3.08418	1.10578e-29
AT5G27930	-3.08031	0.00029
AT3G56080	-3.08002	4e-05
AT4G27820	-3.07832	8.99369e-06
AT5G23860	-3.07716	2.39826e-07
AT4G14900	-3.07231	0.00032
AT2G29660	-3.07181	1e-05
AT2G21560	-3.0696	2e-05
AT3G02250	-3.0603	4e-05
AT2G28950	-3.05943	1e-05
AT2G41950	-3.05568	7.17509e-06
AT4G15550	-3.05153	0.00055
AT3G61310	-3.0511	1.00198e-08
AT4G03400	-3.05087	2.43306e-07
AT3G23070	-3.04877	0.0007
AT5G44410	-3.04427	3e-05
AT1G27480	-3.03964	0.00183
AT4G38660	-3.03627	0.00012
AT4G09900	-3.03379	7e-05
AT3G19400	-3.02399	0.00208
AT1G48000	-3.02195	0.00057
AT2G02450	-3.01751	0.00031
AT5G39210	-3.01586	0.015
AT1G34040	-3.01564	0.00252
AT4G09490	-3.01206	2e-05
AT5G39850	-3.00992	0.03838
AT2G21200	-3.00545	0.00751
AT5G52420	-3.00379	0.00015
AT4G33000	-2.99854	6.59862e-06
AT2G01850	-2.99558	3.34549e-06
AT5G04530	-2.9955	0.00041
AT2G46250	-2.99507	0.00108
AT5G27320	-2.99417	5e-05
AT3G49670	-2.99304	2.39297e-18
AT1G01430	-2.9888	1.48025e-08
AT3G10910	-2.9838	0.00013
AT1G20830	-2.97986	0.01651
AT2G22770	-2.97834	0.00062
AT3G56580	-2.97446	7e-05
AT1G79520	-2.97326	0.00036
AT1G18010	-2.96346	2.55817e-09
AT1G44780	-2.95933	0.00171
AT1G05140	-2.95883	7.51844e-09
AT5G25840	-2.95597	6.35802e-09
AT5G42130	-2.9516	7.43023e-06
AT3G57220	-2.94605	0.00075
AT1G28130	-2.94239	7.6997e-07
AT4G25780	-2.94083	1e-05
AT5G50730	-2.94003	0.02648
AT5G15210	-2.93971	0.00019
AT3G61590	-2.93691	1.08149e-06
AT5G39520	-2.93322	4.54993e-07
AT5G05990	-2.92844	0.00829
AT4G32940	-2.92601	2.01802e-12
AT1G30210	-2.92567	9.00507e-15
AT3G22550	-2.92254	6.20911e-06
AT5G09450	-2.92073	8.07027e-08
AT3G22740	-2.92011	4e-05
AT5G44190	-2.91803	4.52551e-09
AT1G52190	-2.91427	0.00227
AT1G80080	-2.9105	0.00012
AT3G18000	-2.90923	0.00018
AT1G04240	-2.90711	0.01592
AT3G62630	-2.90703	4.95703e-15
AT2G35060	-2.90541	8.12351e-09
AT1G07720	-2.90499	0.00121
AT1G79840	-2.90495	0.01175
AT1G08230	-2.90379	2e-05
AT2G17265	-2.90291	1.88424e-09
AT1G29450	-2.89883	0.04958
AT5G46270	-2.89795	2.94321e-06
AT2G25900	-2.89748	3.84647e-07
AT1G22050	-2.89364	1.81671e-06
AT3G14650	-2.89355	2.30789e-10
AT1G33240	-2.89196	1e-05
AT4G16360	-2.88574	9.96324e-07
AT2G30070	-2.88467	7.43584e-07
AT5G18690	-2.87971	1.21318e-06
AT5G35490	-2.87035	7e-05
AT5G40150	-2.86066	0.00499
AT1G48480	-2.86049	0.00018
AT5G10690	-2.86004	0.00021
AT3G07540	-2.85894	4e-05
AT5G52280	-2.85778	0.00347
AT1G19170	-2.84878	9e-05
AT5G25630	-2.84499	3.93128e-17
AT4G12030	-2.8392	2.06926e-06
AT2G28350	-2.83724	9e-05
AT2G17550	-2.83581	8.16783e-08
AT3G20240	-2.83335	0.00364
AT1G67830	-2.83157	0.00014
AT5G40830	-2.82881	0.00018
AT1G53885	-2.82751	0.00028
AT3G09650	-2.82282	1.51821e-08
AT3G02640	-2.82109	1.31038e-06
AT2G31070	-2.81589	8.59116e-07
AT3G47430	-2.8134	0.00097
AT3G17840	-2.81326	3e-05
AT4G36870	-2.81263	0.00182
AT4G35240	-2.81221	1.34167e-06
AT3G59940	-2.81206	9.30684e-12
AT4G26130	-2.80868	0.00307
AT4G34740	-2.80746	8e-05
AT3G56430	-2.79437	0.00029
AT5G35750	-2.79081	1.19081e-10
AT5G13770	-2.78992	2e-05
AT5G19090	-2.78599	0.00027
AT1G07090	-2.78443	0.00024
AT4G24660	-2.78139	3e-05
AT1G29510	-2.78013	0.03352
AT1G12110	-2.77995	3e-05
AT5G25280	-2.77898	1.25391e-11
AT2G39795	-2.77294	0.00022
AT3G63200	-2.77276	0.00021
AT1G24996	-2.76854	0.00019
AT2G22540	-2.76521	0.00109
AT4G24700	-2.76234	0.00092
AT5G52910	-2.76036	8e-05
AT2G14530	-2.75629	4e-05
AT5G60660	-2.75532	0.00011
AT4G24780	-2.74822	5.60621e-10
AT4G18390	-2.74707	0.00165
AT3G47500	-2.74591	0.00011
AT3G44450	-2.74589	9.24928e-07
AT1G49660	-2.74493	8.1129e-28
AT2G29320	-2.74178	7.3331e-06
AT5G03760	-2.74081	0.0021
AT5G17600	-2.73761	0.00152
AT1G62830	-2.73305	0.00026
AT1G66150	-2.73068	0.00311
AT5G43700	-2.73006	0.00043
AT1G23140	-2.72795	0.03041
AT1G17100	-2.7278	0.00058
AT5G09960	-2.72645	0.00105
AT1G07790	-2.72532	8e-05
AT2G32100	-2.72303	0.0006
AT1G72580	-2.72248	0.00675
AT1G04660	-2.71826	0.01188
AT3G21360	-2.71789	3e-05
AT3G18490	-2.71771	3.03532e-06
AT4G14240	-2.71762	6.96617e-06
AT2G45050	-2.71755	0.0011
AT5G09670	-2.71558	5.99321e-09
AT4G00880	-2.71504	0.00914
AT5G03670	-2.7091	0.00456
AT2G46710	-2.70871	5e-05
AT5G02480	-2.70799	1.94247e-22
AT5G57930	-2.70707	2.03239e-10
AT2G05210	-2.70083	0.0091
AT5G61590	-2.70078	3.056e-11
AT3G18800	-2.70073	0.00297
AT3G09770	-2.69805	1e-05
AT3G06070	-2.69794	0.01146
AT2G21180	-2.6917	7.32304e-06
AT5G12900	-2.69115	0.00408
AT2G29300	-2.68181	3e-05
AT3G21760	-2.68092	3e-05
AT2G23170	-2.68091	0.00516
AT4G23740	-2.67943	0.00027
AT3G58840	-2.67885	0.00038
AT1G76240	-2.67809	3.86701e-08
AT3G26280	-2.67656	2.2924e-06
AT2G41310	-2.6757	0.00653
AT2G27060	-2.6745	8.62263e-06
AT5G39610	-2.67416	0.00025
AT5G48460	-2.67339	0.00621
AT3G28200	-2.66814	1.36808e-08
AT1G62500	-2.66556	2.84615e-07
AT3G49220	-2.6592	2.23572e-11
AT1G70090	-2.65888	0.00928
AT5G50420	-2.65096	0.00031
AT1G73180	-2.65017	0.00017
AT1G23040	-2.6489	2.4722e-06
AT4G10330	-2.64853	0.00011
AT1G75130	-2.64647	0.0001
AT3G23730	-2.64626	8.27776e-07
AT2G16800	-2.64449	9.85686e-10
AT2G33570	-2.64292	0.00348
AT2G15050	-2.64138	9.13962e-21
AT5G17860	-2.64073	0.00015
AT3G27350	-2.63969	0.0012
AT1G75500	-2.63901	1.53219e-08
AT4G09810	-2.63885	0.01208
AT3G60630	-2.63871	0.00028
AT1G65950	-2.63689	0.00016
AT1G32520	-2.63434	5.87607e-09
AT1G75800	-2.63326	2.7066e-12
AT4G35440	-2.6327	0.00397
AT5G57760	-2.63259	5.49539e-07
AT1G49750	-2.63152	1.5735e-06
AT1G12330	-2.62869	2e-05
AT3G06150	-2.62624	5.1737e-06
AT3G21260	-2.62567	4.46793e-10
AT5G09995	-2.62499	0.00147
AT1G64900	-2.62399	1.20844e-08
AT5G49100	-2.6224	0.02032
AT3G48360	-2.61931	1e-05
AT1G29950	-2.61712	6.30638e-06
AT1G21410	-2.61583	1e-05
AT5G44520	-2.61522	0.00342
AT2G23130	-2.61253	0.0002
AT4G16670	-2.6119	4e-05
AT5G47370	-2.61148	0.00148
AT5G44000	-2.61127	9e-05
AT3G47160	-2.61079	2.81632e-07
AT2G26810	-2.59889	1.41836e-06
AT4G12390	-2.59536	4.26438e-11
AT1G11545	-2.59483	0.00057
AT2G23840	-2.59202	6.82487e-06
AT3G07630	-2.58927	2e-05
AT5G57100	-2.58871	0.00068
AT3G11490	-2.58753	0.00045
AT5G42070	-2.58662	3.98948e-09
AT2G43100	-2.58589	8e-05
AT4G12110	-2.58463	0.00034
AT2G45160	-2.58334	6.92762e-08
AT1G31480	-2.58318	0.00013
AT3G55130	-2.5818	2.5552e-06
AT1G68570	-2.58056	4e-05
AT5G11270	-2.57857	0.00025
AT5G15950	-2.57636	0.02249
AT1G49580	-2.57462	8e-05
AT3G53920	-2.57228	2.89457e-07
AT1G48260	-2.57158	0.02835
AT5G14180	-2.57034	2e-05
AT4G09500	-2.56389	0.00016
AT1G73620	-2.5632	0.00286
AT5G52900	-2.56197	5e-05
AT2G35470	-2.55885	2.98553e-15
AT5G44660	-2.55882	3e-05
AT5G07860	-2.5586	0.00023
AT2G33310	-2.55597	5.39764e-08
AT2G17540	-2.55252	0.0025
AT5G63530	-2.55242	0.0001
AT5G60690	-2.55216	0.00287
AT1G28670	-2.55038	3e-05
AT4G24210	-2.54967	3e-05
AT1G60260	-2.54735	5.69644e-06
AT3G23805	-2.54521	5.81492e-07
AT3G23410	-2.54403	1.19561e-10
AT5G11070	-2.54199	0.00239
AT5G65310	-2.54193	0.0002
AT5G45610	-2.53699	0.01141
AT3G29290	-2.53553	5e-05
AT1G77610	-2.53422	7.4153e-07
AT5G41050	-2.53218	0.00181
AT4G26480	-2.53167	2e-05
AT2G46690	-2.53043	3.65611e-06
AT4G05410	-2.52988	2e-05
AT1G23030	-2.52876	1.18661e-10
AT2G27130	-2.52856	0.0015
AT1G66180	-2.52836	2e-05
AT5G64620	-2.52674	0.01616
AT5G01220	-2.52607	0.04609
AT5G65810	-2.52472	6.3628e-07
AT3G59060	-2.52298	2e-05
AT2G25200	-2.5207	4.70018e-06
AT5G23550	-2.51696	6.59103e-19
AT5G48010	-2.51617	0.01826
AT1G19720	-2.51469	0.00203
AT2G27050	-2.51451	1.825e-06
AT2G03340	-2.51244	4e-05
AT3G13510	-2.51147	0.00213
AT1G61740	-2.50837	1.37941e-12
AT3G07360	-2.5082	3e-05
AT4G32570	-2.50772	7.23248e-06
AT4G22120	-2.50685	0.00032
AT1G68130	-2.50507	0.00108
AT3G10190	-2.50305	0.00016
AT5G43870	-2.50203	0.00201
AT1G31820	-2.49975	1.31141e-06
AT4G29720	-2.49888	2e-05
AT3G49740	-2.49668	0.0003
AT1G76820	-2.49643	0.00325
AT4G29820	-2.49596	0.00055
AT2G17450	-2.49555	2.18872e-07
AT1G62640	-2.49407	2.92036e-07
AT1G49350	-2.49339	4.27672e-06
AT3G07990	-2.48389	0.02238
AT3G08600	-2.48245	0.00018
AT3G57490	-2.48138	0.00052
AT1G76110	-2.47923	0.01354
AT2G41140	-2.47883	3.22565e-06
AT5G28290	-2.47878	0.00017
AT1G73710	-2.47519	0.00053
AT4G12080	-2.47353	0.00175
AT3G57795	-2.47238	1.89872e-07
AT5G01090	-2.47117	3.05579e-06
AT2G37330	-2.46971	1e-05
AT1G06080	-2.46665	0.00063
AT2G24420	-2.46443	6.38286e-19
AT4G21510	-2.46208	0.00057
AT4G13840	-2.45632	3e-05
AT1G65590	-2.45404	1.0185e-06
AT3G62660	-2.45361	0.00043
AT4G24120	-2.45025	0.00066
AT4G33260	-2.44352	0.00343
AT2G32480	-2.44262	2.50479e-09
AT1G63430	-2.44119	2.28225e-08
AT5G61660	-2.43938	0.00557
AT1G60990	-2.43604	0.00043
AT3G56010	-2.43584	9.18684e-15
AT3G20680	-2.43344	4.02217e-06
AT4G34610	-2.43322	1.77914e-06
AT2G22400	-2.43301	0.01704
AT2G25590	-2.43263	2.50701e-06
AT5G42720	-2.43241	0.00102
AT1G05150	-2.43119	1e-05
AT4G38330	-2.43046	0.00056
AT4G36180	-2.42995	0.00087
AT2G13690	-2.4273	0.00016
AT2G03480	-2.42621	0.00177
AT4G38400	-2.42397	0.02966
AT1G29395	-2.42361	0.00031
AT4G10910	-2.42355	9.22508e-06
AT2G35760	-2.42353	0.00888
AT5G57530	-2.42332	0.00142
AT1G75190	-2.42165	0.00012
AT1G14440	-2.42129	0.0059
AT5G10430	-2.41872	1.47336e-08
AT2G42610	-2.41726	0.04587
AT1G51580	-2.41417	0.00723
AT3G45210	-2.41392	1.52394e-06
AT5G13930	-2.41207	0.02481
AT5G36940	-2.41141	0.00205
AT1G08730	-2.41108	0.00035
AT3G10520	-2.41078	7e-05
AT1G74160	-2.41076	4.12786e-06
AT5G42310	-2.41064	0.00184
AT5G01015	-2.41054	0.00268
AT2G02780	-2.41004	4.03833e-06
AT5G16540	-2.40655	1e-05
AT3G58970	-2.40578	5.86911e-09
AT3G25545	-2.40481	0.00011
AT5G65660	-2.40442	7.95461e-10
AT2G21185	-2.40193	2.45706e-07
AT3G11690	-2.40135	1.64575e-06
AT3G22300	-2.40021	0.0051
AT5G55480	-2.39447	0.01111
AT1G28440	-2.394	1.95018e-06
AT4G27230	-2.39315	3.04157e-09
AT4G02130	-2.39261	0.00011
AT5G48000	-2.39187	0.01797
AT5G16610	-2.38754	0.0075
AT4G00950	-2.38738	0.00123
AT2G33050	-2.38485	7e-05
AT1G05385	-2.38471	1.18915e-08
AT3G06080	-2.38416	2e-05
AT4G15490	-2.3825	1e-05
AT1G55260	-2.37988	4.46729e-09
AT5G48500	-2.37971	4.16987e-06
AT3G59040	-2.37763	2.76486e-09
AT1G18330	-2.37648	0.00048
AT4G18210	-2.37361	0.0003
AT2G29650	-2.37315	2e-05
AT3G03470	-2.37292	3.34699e-07
AT5G49020	-2.37193	0.01902
AT5G62350	-2.371	1.01308e-06
AT3G18050	-2.37083	0.00047
AT1G08810	-2.36955	1.01517e-06
AT3G02170	-2.36954	3e-05
AT1G17700	-2.36795	0.00019
AT4G27050	-2.36574	0.00557
AT5G65990	-2.36435	3e-05
AT1G64810	-2.36304	0.00044
AT2G16750	-2.36175	0.04513
AT1G80130	-2.36164	0.0004
AT2G26640	-2.36159	8.17795e-08
AT1G68400	-2.35988	7e-05
AT4G32340	-2.35939	0.00389
AT4G02920	-2.35865	2.19104e-14
AT3G15220	-2.35835	0.00071
AT4G22540	-2.35573	0.00041
AT4G17610	-2.35195	0.03723
AT1G11380	-2.35151	0.00057
AT4G17080	-2.35045	0.00028
AT2G23360	-2.34974	0.00732
AT3G06030	-2.34683	0.03361
AT2G37640	-2.34609	0.02873
AT2G30620	-2.34388	1.36379e-08
AT5G61930	-2.34333	0.00185
AT4G09050	-2.34235	5.33889e-06
AT2G30600	-2.34172	5.97046e-14
AT4G17460	-2.33936	0.00891
AT1G75770	-2.33934	0.00223
AT1G02730	-2.33917	0.00035
AT3G09050	-2.33718	2.58304e-08
AT1G75080	-2.33358	6.99902e-07
AT2G14900	-2.33295	0.00436
AT1G22640	-2.33268	6.05808e-06
AT1G21910	-2.33267	0.02346
AT1G28260	-2.33252	2.85745e-08
AT5G27670	-2.33088	4.76171e-06
AT5G13730	-2.32667	0.00217
AT4G19530	-2.32625	4e-05
AT1G16860	-2.32352	1.64425e-07
AT2G38750	-2.32341	0.00024
AT1G65380	-2.32299	0.00487
AT1G26650	-2.32281	8.5362e-07
AT5G01790	-2.32268	0.00039
AT5G15460	-2.32249	0.0008
AT5G63710	-2.32104	2e-05
AT2G45400	-2.31973	0.00673
AT1G01240	-2.31918	1.05275e-06
AT1G74510	-2.31781	0.00044
AT1G51100	-2.3155	3.6862e-09
AT5G62130	-2.31503	0.00093
AT2G02070	-2.31463	1e-05
AT1G19150	-2.31074	0.00033
AT5G14500	-2.30941	0.01313
AT3G29375	-2.3061	0.02955
AT5G15180	-2.30537	0.00018
AT1G45130	-2.30089	6.01064e-08
AT5G51770	-2.2995	0.00042
AT3G52920	-2.29907	0.00036
AT5G17700	-2.29737	0.01881
AT3G50070	-2.29723	0.00019
AT4G32290	-2.29633	3e-05
AT2G41900	-2.29451	0.00072
AT5G06440	-2.29211	0.0002
AT4G28040	-2.28942	1.0426e-08
AT4G39620	-2.28697	1.01697e-09
AT2G47450	-2.28621	9.94367e-13
AT3G17970	-2.28316	7.55649e-06
AT2G22550	-2.28279	2.97326e-06
AT2G38780	-2.28244	0.00968
AT1G59700	-2.27853	7.75933e-09
AT3G59980	-2.27841	4.88755e-06
AT5G51560	-2.27717	0.03923
AT4G35330	-2.2764	0.00029
AT4G33666	-2.27617	1e-05
AT5G53800	-2.27371	0.00049
AT2G41000	-2.27085	0.00053
AT5G49730	-2.26891	0.00903
AT1G72970	-2.26573	7.52645e-07
AT4G39400	-2.26433	3.37314e-10
AT2G30170	-2.26171	3e-05
AT2G43260	-2.26105	0.00114
AT1G62960	-2.26089	4e-05
AT1G60560	-2.25912	0.00026
AT3G55420	-2.25724	0.00148
AT2G20690	-2.257	8e-05
AT1G34210	-2.25499	0.0074
AT3G54900	-2.25425	5.79833e-10
AT3G28080	-2.25401	0.00395
AT3G56070	-2.25283	0.00765
AT3G06570	-2.25264	1.35813e-08
AT5G58900	-2.25212	1.12046e-06
AT3G28050	-2.25125	7.89952e-14
AT4G21190	-2.2511	4e-05
AT5G12440	-2.25008	0.00388
AT5G25460	-2.2461	4e-05
AT3G51420	-2.24363	2.06009e-10
AT4G14890	-2.24347	4.71259e-09
AT5G16030	-2.24171	0.00079
AT4G15920	-2.24016	2e-05
AT1G03420	-2.23803	1.02073e-17
AT2G32990	-2.23788	2e-05
AT5G52510	-2.23608	8.59499e-07
AT4G37190	-2.23506	0.00249
AT4G39330	-2.23451	9e-05
AT4G00030	-2.23402	5e-05
AT5G14370	-2.23352	0.0004
AT3G17040	-2.23232	8.87509e-07
AT5G56850	-2.23106	0.00151
AT3G54220	-2.22958	0.00067
AT1G21980	-2.22767	2e-05
AT4G37250	-2.22693	0.00066
AT2G38180	-2.22112	0.00229
AT1G47330	-2.22055	0.00188
AT2G44940	-2.21937	0.0001
AT4G00370	-2.21897	0.0007
AT2G13820	-2.2179	5e-05
AT1G14120	-2.21746	0.03183
AT5G49980	-2.21717	3.99564e-07
AT1G68670	-2.21714	0.00015
AT5G14450	-2.21663	0.00059
AT5G66520	-2.2149	0.00315
AT1G61870	-2.21433	0.00097
AT2G45700	-2.21412	0.00037
AT4G25835	-2.2138	9.63704e-06
AT1G54820	-2.21267	0.03063
AT2G32560	-2.21209	0.02196
AT1G54500	-2.21184	3.20614e-15
AT3G05940	-2.21164	0.00022
AT1G24290	-2.21145	0.01339
AT1G27590	-2.20915	0.00121
AT2G46420	-2.20834	0.00555
AT1G23180	-2.20832	0.03563
AT3G61550	-2.20795	0.00262
AT5G04880	-2.20731	0.00924
AT1G56720	-2.20644	0.00418
AT1G27520	-2.20486	1.65634e-09
AT4G23890	-2.20485	2.4146e-13
AT5G62900	-2.20421	0.00179
AT1G63800	-2.20217	6.83211e-10
AT1G48230	-2.20193	0.00159
AT2G43280	-2.20054	0.00118
AT4G03190	-2.19758	4.3957e-07
AT5G42100	-2.19571	8.52926e-08
AT1G80750	-2.19558	0.03125
AT1G44000	-2.19307	0.00085
AT3G15095	-2.19224	0.00081
AT4G01330	-2.19126	0.00226
AT5G42750	-2.19022	0.00418
AT1G01750	-2.18793	0.01484
AT5G45940	-2.18661	5e-05
AT5G19970	-2.18495	1.58359e-06
AT2G42570	-2.18454	0.00018
AT4G19070	-2.1843	2e-05
AT1G28110	-2.18363	0.04089
AT5G06210	-2.18215	0.00025
AT5G12050	-2.18157	0.00278
AT2G19580	-2.18156	0.01306
AT1G60590	-2.18011	0.00683
AT4G14480	-2.17943	0.00084
AT4G22190	-2.17856	5.81382e-09
AT4G24760	-2.17819	0.00012
AT3G03630	-2.17785	0.00709
AT3G01740	-2.17781	0.03437
AT1G77870	-2.17656	0.00101
AT2G25490	-2.17572	9e-05
AT1G69420	-2.17488	6e-05
AT2G35860	-2.17213	4e-05
AT2G16280	-2.17129	3.1816e-06
AT1G08180	-2.17089	0.00017
AT3G43220	-2.17039	8e-05
AT4G34560	-2.1703	1e-05
AT1G53510	-2.16917	4.51029e-07
AT1G76090	-2.16864	2.73193e-12
AT5G55550	-2.16776	0.0002
AT2G41540	-2.16329	0.00293
AT1G65070	-2.16204	7e-05
AT3G17350	-2.16149	0.00567
AT4G28240	-2.16048	7e-05
AT3G25290	-2.15983	0.00405
AT3G11660	-2.15961	0.00017
AT5G48990	-2.15837	0.00033
AT5G53420	-2.15817	1e-05
AT3G45230	-2.158	2e-05
AT3G14240	-2.15791	6.82904e-18
AT4G10470	-2.15693	0.00339
AT2G22100	-2.15663	0.00313
AT5G45600	-2.15502	4e-05
AT3G05410	-2.15497	0.00018
AT5G46570	-2.15462	0.0001
AT4G31600	-2.15353	0.0001
AT1G14345	-2.15181	8.2204e-07
AT5G24780	-2.15162	0.03805
AT1G34510	-2.15111	0.04456
AT5G14120	-2.151	0.00053
AT4G01650	-2.15041	4e-05
AT3G56480	-2.14981	0.00514
AT5G07250	-2.1492	0.00054
AT3G18910	-2.14662	5e-05
AT4G09910	-2.14538	0.00145
AT3G16520	-2.14522	1.0025e-12
AT1G78020	-2.14454	0.00034
AT4G08920	-2.1423	4e-05
AT5G19430	-2.142	0.00035
AT1G09900	-2.13991	0.00139
AT1G31420	-2.13955	1.02348e-06
AT5G52100	-2.13902	5.28311e-07
AT3G26630	-2.13871	8.90569e-10
AT5G57440	-2.13793	0.00123
AT2G48120	-2.13483	0.01996
AT5G23310	-2.13468	0.00414
AT3G59370	-2.13354	0.04424
AT1G13250	-2.13287	2e-05
AT5G67200	-2.1318	0.01374
AT5G26820	-2.13167	9e-05
AT5G04060	-2.13087	8.45167e-06
AT5G06050	-2.12747	0.01341
AT1G55750	-2.12648	1.61516e-06
AT5G24570	-2.12631	4.73216e-21
AT1G26180	-2.12611	0.00927
AT5G62100	-2.1259	0.00231
AT2G33850	-2.12582	0.00676
AT3G26330	-2.12444	0.00887
AT1G18620	-2.12442	0.00331
AT3G07670	-2.12385	4e-05
AT2G29290	-2.12182	9.98607e-06
AT2G38120	-2.12123	8.14115e-10
AT5G49080	-2.12032	0.01756
AT3G06770	-2.11915	8e-05
AT5G10320	-2.11887	0.00064
AT1G72230	-2.11814	0.00662
AT1G60960	-2.11466	3.92601e-07
AT2G30610	-2.11346	3.61732e-12
AT2G33500	-2.11312	2e-05
AT5G06280	-2.11228	9.69892e-07
AT5G47640	-2.11174	0.00208
AT5G06000	-2.11147	2.65621e-06
AT3G45930	-2.11102	0.00127
AT4G00480	-2.11085	0.00068
AT4G34920	-2.11078	1.08072e-08
AT5G53160	-2.11036	1.02251e-06
AT3G02050	-2.10983	0.00965
AT2G21970	-2.10972	9.50264e-08
AT3G21560	-2.10711	0.00762
AT4G21870	-2.10618	6e-05
AT1G18460	-2.10532	2.50432e-06
AT4G18700	-2.10478	1.58522e-09
AT5G44670	-2.10437	0.00045
AT1G55370	-2.10353	0.00014
AT3G05890	-2.10208	0.00235
AT2G37570	-2.10203	5.39907e-06
AT5G64830	-2.09894	0.00101
AT3G22150	-2.09862	0.03423
AT3G04860	-2.09845	0.00154
AT5G51750	-2.09773	6.38869e-10
AT2G33330	-2.09712	0.02958
AT5G27950	-2.09616	8e-05
AT1G26930	-2.09587	1e-05
AT4G28640	-2.09474	0.01987
AT1G72810	-2.09439	3e-05
AT5G55990	-2.09387	0.04231
AT3G01370	-2.09316	2.78523e-06
AT2G01760	-2.09247	0.00125
AT1G04550	-2.09238	1e-05
AT2G45590	-2.09192	2.71537e-08
AT5G55710	-2.09135	2.42611e-09
AT5G04470	-2.08862	0.00018
AT4G28200	-2.08839	0.00011
AT1G73940	-2.0875	0.00105
AT4G14100	-2.08658	0.03095
AT4G13020	-2.08591	1.93167e-07
AT1G68780	-2.08509	0.00021
AT1G17140	-2.08402	0.021
AT4G00231	-2.08399	1.43919e-06
AT1G72650	-2.08354	3e-05
AT1G19835	-2.0833	8e-05
AT3G07470	-2.08244	3.18074e-09
AT5G65640	-2.08225	0.00094
AT5G19530	-2.08141	0.02461
AT3G18940	-2.08097	0.00202
AT4G19160	-2.08064	9.67238e-11
AT1G68220	-2.07961	0.02953
AT2G03350	-2.07819	9.26278e-08
AT3G11590	-2.07816	0.00075
AT1G60610	-2.07724	0.00149
AT4G23820	-2.07654	2e-05
AT1G29700	-2.07485	0.01576
AT3G06590	-2.07422	2e-05
AT5G40890	-2.07391	7.4114e-08
AT5G15410	-2.07348	2.8307e-13
AT1G78180	-2.07226	1e-05
AT1G73390	-2.07187	0.00466
AT2G32640	-2.07059	0.03119
AT3G22104	-2.06899	9.74593e-09
AT1G31300	-2.06851	0.00414
AT5G67360	-2.06843	1.5852e-12
AT3G11410	-2.0682	2.38644e-06
AT1G51940	-2.06698	0.02647
AT4G33470	-2.06686	2e-05
AT1G74070	-2.06578	5e-05
AT1G77740	-2.06547	1.87704e-11
AT5G51350	-2.06533	0.01363
AT4G02290	-2.06528	0.04744
AT3G15720	-2.06434	0.0018
AT3G23340	-2.06391	0.03617
AT3G58690	-2.06238	0.0004
AT1G68660	-2.06016	1.63305e-07
AT4G30620	-2.05986	0.00988
AT3G17120	-2.05965	0.00471
AT1G67660	-2.05501	0.04825
AT1G75710	-2.05393	0.00026
AT4G37550	-2.05172	2.12058e-09
AT5G50170	-2.051	0.00028
AT3G06980	-2.0504	0.00048
AT3G12950	-2.04901	0.00171
AT3G54290	-2.04877	0.00102
AT4G14870	-2.04862	5.82269e-08
AT4G00340	-2.0478	0.01395
AT2G44760	-2.0468	0.00011
AT1G72790	-2.04396	0.00021
AT2G31010	-2.04385	0.02137
AT4G04840	-2.04343	0.00031
AT5G18140	-2.04319	7.0531e-06
AT5G10650	-2.04294	8.00068e-07
AT2G40570	-2.04155	0.00184
AT1G17110	-2.03974	4e-05
AT2G04795	-2.03952	0.00333
AT5G01520	-2.03901	0.00016
AT4G30825	-2.0369	0.00754
AT1G27150	-2.03661	0.00043
AT4G26630	-2.03646	0.00062
AT1G09750	-2.03625	0.00051
AT3G13740	-2.03558	4.5763e-08
AT4G38690	-2.03443	0.01255
AT4G34160	-2.03413	0.00013
AT4G29030	-2.03193	0.00284
AT3G07030	-2.03098	7e-05
AT2G01400	-2.03097	0.00011
AT4G19985	-2.02999	0.02931
AT4G32690	-2.02987	9e-05
AT4G04950	-2.02883	0.01236
AT3G50700	-2.02375	0.00077
AT3G49140	-2.02309	0.00147
AT1G63130	-2.0228	0.00019
AT2G21220	-2.02276	0.01754
AT4G17870	-2.02223	3.42515e-06
AT5G08130	-2.02217	6.65569e-06
AT2G23390	-2.02026	7.09956e-09
AT4G11460	-2.02002	0.00249
AT5G13140	-2.01935	0.00111
AT2G04280	-2.01928	1.63207e-12
AT1G22550	-2.01847	0.00133
AT3G54400	-2.01846	0.00815
AT2G18570	-2.018	0.01455
AT1G47250	-2.01747	4e-05
AT1G80550	-2.01678	0.00068
AT2G44680	-2.01584	7.3308e-07
AT1G60160	-2.01512	0.00018
AT1G08880	-2.01484	8.81851e-10
AT2G20875	-2.01369	0.00369
AT1G19740	-2.01237	7.99859e-10
AT3G26100	-2.011	1.34364e-11
AT2G30510	-2.01022	7e-05
AT1G24450	-2.00909	9.56556e-06
AT3G23000	-2.00858	0.00051
AT4G32710	-2.00668	0.02658
AT1G16780	-2.00662	0.02695
AT2G43360	-2.00592	2.8484e-06
AT2G35800	-2.00543	9e-05
AT4G39510	-2.00508	1e-05
AT1G11440	-2.00469	0.00014
AT1G01830	-2.00438	0.00027
AT1G70900	-2.00386	0.00093
AT4G18970	-2.0037	0.03004
AT1G75760	-2.00261	1.41289e-08
AT1G60660	-2.0024	0.00026
AT3G10350	-2.00202	3.87913e-06
AT3G18420	-2.00139	0.01503
AT1G30440	-1.99932	0.00166
AT3G57180	-1.99863	0.04661
AT3G27060	-1.99818	0.00302
AT4G29020	-1.99662	8e-05
AT2G21830	-1.99628	0.0341
AT4G11310	-1.99578	0.00413
AT1G60800	-1.99491	9.10468e-06
AT4G38050	-1.99447	0.00132
AT5G65390	-1.99282	0.00504
AT1G71695	-1.9924	2.66476e-14
AT3G06750	-1.98877	0.00735
AT4G00680	-1.98771	0.04466
AT3G61780	-1.98707	0.00705
AT1G80310	-1.98627	0.00161
AT4G14270	-1.98495	0.00695
AT3G25500	-1.98411	5.28832e-06
AT2G36870	-1.98381	4.95224e-08
AT1G21880	-1.98215	0.00536
AT5G04820	-1.98019	0.00179
AT5G67280	-1.97961	2.74507e-07
AT4G16410	-1.97956	7.74164e-08
AT5G43020	-1.97923	0.00589
AT5G20700	-1.97907	3e-05
AT5G09460	-1.97873	4e-05
AT3G44970	-1.97847	0.00148
AT1G72510	-1.97832	0.00017
AT5G57540	-1.97127	0.00338
AT3G54820	-1.9697	0.0279
AT1G11090	-1.96887	0.00017
AT5G46580	-1.96842	0.00179
AT1G64860	-1.96722	0.00015
AT2G40540	-1.96684	1.42946e-09
AT3G21060	-1.96554	0.01373
AT4G00990	-1.96446	0.0273
AT4G31120	-1.96313	0.03651
AT3G16260	-1.96268	0.03606
AT1G79720	-1.96128	0.00045
AT5G04490	-1.95832	2.55093e-06
AT5G35790	-1.95772	0.00035
AT3G63120	-1.95435	0.0007
AT3G30300	-1.95383	0.00607
AT2G47910	-1.95258	5e-05
AT4G01510	-1.95078	0.00138
AT1G52870	-1.95053	0.0018
AT5G16000	-1.9485	2e-05
AT4G32980	-1.94824	0.02687
AT1G20330	-1.94756	1.26764e-09
AT1G80270	-1.94286	0.03631
AT1G01040	-1.94174	0.0057
AT3G12930	-1.93979	0.00021
AT1G15410	-1.93936	0.01906
AT1G75730	-1.93856	0.01431
AT1G21460	-1.93855	5.49488e-08
AT4G19430	-1.93837	0.01814
AT1G21560	-1.93693	0.00292
AT5G23010	-1.9368	3.85472e-07
AT2G32010	-1.93589	0.00628
AT3G50530	-1.93565	0.00096
AT3G57080	-1.93332	0.00185
AT5G07690	-1.93164	0.00222
AT5G20220	-1.93146	0.00118
AT3G06440	-1.93119	0.00892
AT1G31230	-1.93115	0.02349
AT3G62680	-1.93101	0.00089
AT4G28050	-1.9307	0.00035
AT1G72200	-1.92734	0.02576
AT1G70550	-1.92665	0.00627
AT5G22580	-1.92608	0.02336
AT3G20370	-1.92335	0.00059
AT2G34070	-1.92282	1.52035e-06
AT4G11175	-1.91809	0.00472
AT1G76100	-1.91757	5.99871e-12
AT5G54880	-1.91637	0.01396
AT3G04890	-1.9155	1e-05
AT4G00430	-1.91482	2.32448e-07
AT5G62980	-1.91169	0.03741
AT2G05790	-1.91157	8e-05
AT3G62650	-1.91057	1.91963e-06
AT1G23400	-1.91046	8.69603e-07
AT3G56040	-1.91029	0.03488
AT1G49975	-1.90939	2.88547e-06
AT4G17420	-1.90732	0.00506
AT3G08940	-1.90722	0.00057
AT2G15580	-1.90609	0.0013
AT4G23870	-1.90469	0.00042
AT5G07030	-1.90461	0.0058
AT1G48460	-1.90361	0.00075
AT2G30890	-1.90241	0.00117
AT4G13220	-1.90136	5.69692e-07
AT1G09440	-1.89712	0.00069
AT3G15000	-1.89592	0.00194
AT2G43010	-1.89575	0.00012
AT4G08685	-1.8935	6.07667e-07
AT2G42690	-1.89262	0.00081
AT4G16190	-1.89255	1e-05
AT1G14700	-1.89148	0.00502
AT2G41705	-1.88821	0.00154
AT4G39210	-1.88636	0.0326
AT5G65470	-1.88618	0.00047
AT4G17245	-1.88326	0.00136
AT5G02010	-1.88316	0.00332
AT1G71180	-1.88288	0.00569
AT4G35905	-1.88285	0.0155
AT2G23590	-1.88094	5.50352e-07
AT1G16500	-1.88088	0.01946
AT5G23920	-1.88061	0.0017
AT5G57345	-1.8778	5e-05
AT1G02150	-1.87764	4.37661e-06
AT2G45270	-1.87751	0.04679
AT5G61330	-1.87715	0.001
AT3G08010	-1.87637	0.00033
AT2G05920	-1.875	5.80063e-09
AT3G19480	-1.87488	0.00378
AT3G26170	-1.87466	0.00095
AT5G67070	-1.87329	1.47315e-13
AT1G07070	-1.86976	0.03953
AT5G58140	-1.86969	0.00127
AT1G10850	-1.86817	0.00132
AT4G28190	-1.86772	6e-05
AT5G36120	-1.86575	0.0042
AT4G00895	-1.86283	8.70716e-06
AT2G24820	-1.86239	2.12489e-12
AT1G77630	-1.86171	0.04218
AT4G39120	-1.8602	8e-05
AT4G31320	-1.86008	0.0111
AT3G26290	-1.85845	0.01264
AT5G17660	-1.85812	0.01719
AT2G21050	-1.85692	0.02585
AT4G14510	-1.85403	0.0007
AT1G16680	-1.85333	0.00287
AT1G08540	-1.85314	0.0038
AT5G05480	-1.85292	0.00065
AT1G74840	-1.85101	7.88606e-07
AT5G15280	-1.85081	0.0035
AT4G34630	-1.8505	0.02429
AT1G33780	-1.85032	7.62192e-16
AT2G43530	-1.85032	0.0022
AT1G61900	-1.85015	0.00025
AT4G25450	-1.84912	0.00361
AT5G16250	-1.84901	0.00403
AT3G25930	-1.84896	0.01205
AT3G50685	-1.84891	6e-05
AT4G28760	-1.84839	0.00016
AT2G28605	-1.84679	5.62065e-06
AT5G59500	-1.84615	0.00096
AT1G65230	-1.8452	0.00016
AT2G14880	-1.84297	1e-05
AT3G22210	-1.84282	2.66415e-06
AT1G33410	-1.8401	0.04417
AT3G10080	-1.83963	0.01492
AT2G13610	-1.83937	0.00214
AT1G22660	-1.83918	0.01102
AT2G42320	-1.8379	7.76847e-07
AT1G80180	-1.83583	1.88035e-11
AT2G42040	-1.83579	0.0001
AT2G26550	-1.83549	0.00011
AT4G04350	-1.83213	0.00868
AT5G62840	-1.83198	5e-05
AT2G31150	-1.82937	0.00281
AT5G53880	-1.82897	0.00359
AT1G73750	-1.82805	0.00062
AT4G11960	-1.82801	8.07347e-08
AT5G47500	-1.82797	0.01343
AT4G35760	-1.8276	3.47003e-31
AT3G46610	-1.82734	0.0016
AT2G26690	-1.82415	0.00014
AT1G21050	-1.82157	0.00013
AT5G35190	-1.8211	0.01143
AT4G37200	-1.82067	6.39495e-26
AT5G23870	-1.82042	0.00043
AT3G14330	-1.8197	1e-05
AT1G74670	-1.81968	0.04936
AT5G05690	-1.81923	0.0008
AT3G23080	-1.81797	2e-05
AT5G02050	-1.81658	0.0083
AT5G35210	-1.81635	0.00153
AT3G16250	-1.81633	3e-05
AT3G16570	-1.81396	0.00051
AT1G65295	-1.81285	1.43989e-07
AT2G01630	-1.80924	0.0359
AT5G65460	-1.8092	0.04579
AT1G45261	-1.80728	1e-05
AT3G14067	-1.80637	0.00208
AT3G02690	-1.80528	4e-05
AT1G12450	-1.80497	0.00258
AT3G20260	-1.80421	0.04765
AT2G45470	-1.80396	0.00316
AT4G22756	-1.80282	0.00755
AT5G02940	-1.79824	0.00495
AT1G52100	-1.79713	0.00945
AT5G55730	-1.79713	0.02794
AT1G53730	-1.79629	4e-05
AT1G78170	-1.79602	0.00059
AT1G55360	-1.7932	7.28549e-07
AT1G71210	-1.79137	0.02807
AT5G48880	-1.7912	0.04104
AT4G34020	-1.79119	0.0004
AT2G42220	-1.79019	3.06415e-08
AT3G16370	-1.78799	0.00035
AT3G12110	-1.78551	0.00666
AT5G10390	-1.78523	0.0379
AT3G02020	-1.78491	0.00813
AT4G26860	-1.78313	0.00406
AT1G44920	-1.78309	0.00018
AT3G05600	-1.78014	0.00056
AT1G70370	-1.77865	0.00018
AT3G26580	-1.77832	0.00108
AT1G31710	-1.77793	0.01316
AT4G10060	-1.77768	4.1109e-07
AT3G62000	-1.77627	0.02051
AT1G33265	-1.77307	0.04191
AT3G16000	-1.77271	0.00844
AT5G64940	-1.77157	0.04934
AT4G33150	-1.77157	5e-05
AT1G33811	-1.77104	2e-05
AT1G50840	-1.77089	0.00496
AT3G05900	-1.77074	0.0135
AT2G42710	-1.76967	0.02348
AT1G10380	-1.76902	0.02969
AT3G21670	-1.76899	0.00134
AT2G01620	-1.76846	1.98672e-07
AT5G52190	-1.76841	0.00104
AT1G03630	-1.76814	3.81624e-08
AT3G03130	-1.76737	0.04188
AT2G32540	-1.76648	0.00053
AT5G20380	-1.76597	0.00924
AT5G67370	-1.76298	0.0014
AT1G34010	-1.76193	0.00263
AT1G15290	-1.75995	2e-05
AT4G31840	-1.75829	0.00044
AT2G44130	-1.75693	0.00424
AT3G61220	-1.75659	9e-05
AT5G36710	-1.75545	0.0001
AT1G18170	-1.75545	0.01223
AT2G23610	-1.75516	5.26438e-20
AT1G08650	-1.75444	0.00032
AT2G01110	-1.75419	1.14083e-08
AT5G49820	-1.75369	3e-05
AT4G30580	-1.74983	1.72581e-16
AT4G24510	-1.74977	0.00032
AT4G31150	-1.7487	0.00241
AT3G28220	-1.7479	0.04317
AT2G21140	-1.74773	0.0036
AT2G25830	-1.74693	0.00199
AT3G16850	-1.7454	0.0058
AT1G49380	-1.74421	0.00205
AT3G04730	-1.74311	6.28087e-06
AT4G36530	-1.74245	0.00155
AT5G61650	-1.74138	0.01825
AT3G10840	-1.74088	0.00208
AT5G03120	-1.73973	0.02231
AT1G08390	-1.739	0.00196
AT1G03870	-1.73742	4e-05
AT5G36170	-1.7373	0.01638
AT2G22980	-1.73514	0.003
AT4G17770	-1.73394	0.03402
AT2G40330	-1.73337	0.03516
AT5G47900	-1.7327	0.01158
AT3G15900	-1.73141	6.90697e-10
AT3G56090	-1.73081	0.00291
AT4G23400	-1.73033	4.80806e-06
AT5G65250	-1.72838	0.00847
AT3G19710	-1.72826	0.00386
AT1G53230	-1.72789	2e-05
AT1G06790	-1.72462	0.03517
AT1G47960	-1.72302	6e-05
AT1G29050	-1.72271	0.0231
AT3G19900	-1.72159	5.17612e-07
AT1G68530	-1.72088	1e-05
AT4G20430	-1.71946	0.00506
AT3G01860	-1.71817	0.00025
AT4G14130	-1.71774	0.01077
AT4G20070	-1.71638	0.00514
AT1G78670	-1.71488	9.39212e-07
AT3G17130	-1.71453	0.04161
AT1G51460	-1.71171	0.00311
AT2G21530	-1.71128	3e-05
AT3G10230	-1.70951	3.39323e-06
AT1G14410	-1.70894	0.01782
AT3G09420	-1.70697	0.00049
AT1G07280	-1.70696	0.00306
AT4G24090	-1.7054	6.03157e-06
AT4G32460	-1.70515	2.61085e-06
AT1G18250	-1.70396	0.04255
AT1G55265	-1.70267	0.00233
AT1G17200	-1.7025	3e-05
AT4G12310	-1.70131	0.04393
AT5G52440	-1.70107	1.00734e-07
AT4G37110	-1.70081	0.00399
AT5G44020	-1.7007	0.00197
AT4G17600	-1.7003	7.59198e-10
AT1G28290	-1.70017	0.00024
AT1G14380	-1.69959	0.03394
AT3G10160	-1.69935	0.00084
AT3G50560	-1.69905	0.02485
AT3G23790	-1.6981	0.04147
AT5G48910	-1.69759	0.03271
AT5G49990	-1.69632	0.02965
AT5G61130	-1.69594	0.00324
AT4G30993	-1.69472	7.35553e-17
AT2G01290	-1.69421	0.01417
AT3G43670	-1.6941	0.00809
AT3G09780	-1.69409	0.03405
AT5G66590	-1.69325	0.0019
AT5G56100	-1.69314	0.01194
AT5G24700	-1.69312	7.26588e-10
AT4G17190	-1.69189	0.01692
AT4G19420	-1.6918	0.01889
AT5G11420	-1.69142	0.0137
AT1G54970	-1.69132	0.00878
AT5G64280	-1.69122	0.00013
AT1G51400	-1.68671	0.00042
AT5G20270	-1.68415	0.00202
AT1G76020	-1.68288	4.35323e-06
AT2G01890	-1.68272	0.00151
AT3G26450	-1.68212	0.00019
AT1G47128	-1.68202	4.61586e-09
AT1G55330	-1.68183	0.00924
AT5G01075	-1.68181	0.02378
AT3G58830	-1.68138	0.00557
AT4G22010	-1.68094	1.10165e-06
AT1G03130	-1.68081	0.00268
AT3G18390	-1.67946	8e-05
AT5G55210	-1.67609	1.29999e-06
AT2G48030	-1.67599	0.03183
AT4G04890	-1.67249	2e-05
AT1G07970	-1.67129	0.01609
AT1G28400	-1.67124	5e-05
AT1G22530	-1.67113	0.00172
AT3G13980	-1.66962	0.00846
AT1G78100	-1.66951	0.00105
AT2G04890	-1.66931	0.00378
AT2G34510	-1.66921	0.01178
AT5G05890	-1.66864	0.0099
AT1G59840	-1.66804	0.03188
AT5G67260	-1.66767	0.00485
AT3G61650	-1.66526	0.01703
AT4G15510	-1.66526	0.01354
AT1G01610	-1.66513	3.21867e-06
AT4G19100	-1.66252	0.00177
AT1G54730	-1.66114	0.00166
AT5G28500	-1.66099	0.00585
AT2G33430	-1.66092	0.0117
AT3G62110	-1.66058	0.04833
AT4G00750	-1.66036	0.01629
AT3G57190	-1.65727	0.03405
AT3G16690	-1.65674	0.00255
AT5G23060	-1.65664	0.01221
AT5G47450	-1.65646	0.03886
AT4G38430	-1.65594	0.00496
AT5G23070	-1.65574	0.01316
AT5G27360	-1.65532	0.00445
AT3G08630	-1.65473	0.04903
AT2G22970	-1.65392	0.04712
AT1G18650	-1.65121	0.00876
AT2G42840	-1.64834	0.00011
AT1G08470	-1.64695	0.01271
AT5G61480	-1.64622	0.01617
AT1G27120	-1.64592	0.01886
AT2G30910	-1.64572	0.02499
AT1G11140	-1.64544	0.00628
AT4G24530	-1.64408	0.033
AT1G67840	-1.64392	0.00194
AT1G48750	-1.64371	5.13593e-06
AT1G64770	-1.6385	0.03016
AT1G80640	-1.63837	0.00561
AT1G22850	-1.63737	0.01212
AT1G58150	-1.63634	0.00679
AT3G62410	-1.63582	1e-05
AT5G04440	-1.6358	3e-05
AT5G27710	-1.63544	0.02897
AT4G12730	-1.63468	9.22925e-06
AT5G04810	-1.63309	0.00016
AT1G73600	-1.63276	0.0427
AT1G74850	-1.63267	0.00113
AT5G64380	-1.63208	0.02642
AT5G57040	-1.63152	0.00046
AT2G25710	-1.63142	0.00162
AT1G77090	-1.63068	0.00133
AT3G60290	-1.6306	0.04712
AT1G75780	-1.62955	0.02524
AT1G04040	-1.62858	0.00451
AT1G60770	-1.62675	0.03327
AT4G31560	-1.6263	9.52965e-06
AT3G26300	-1.62625	0.00902
AT1G79790	-1.62452	0.00027
AT4G37800	-1.6237	0.0001
AT1G70760	-1.62119	6e-05
AT5G02830	-1.62048	0.03244
AT1G22630	-1.61886	0.02087
AT4G18030	-1.61842	3e-05
AT3G13062	-1.61748	2.12062e-07
AT4G12880	-1.61719	3e-05
AT3G51510	-1.61706	7.48263e-08
AT1G31180	-1.61585	0.01642
AT1G30520	-1.61531	0.00717
AT3G01480	-1.61492	0.00014
AT5G62730	-1.61439	0.03991
AT1G73170	-1.61428	1.21012e-06
AT3G09210	-1.61313	0.00269
AT4G38160	-1.61219	0.01304
AT2G24290	-1.61131	0.00964
AT1G01970	-1.6111	3.55017e-07
AT3G14310	-1.60932	0.01484
AT5G66560	-1.60895	0.00011
AT3G19370	-1.60799	0.0483
AT3G26890	-1.60758	3.06665e-10
AT5G17230	-1.60718	0.00748
AT1G50020	-1.60605	9e-05
AT5G37680	-1.60486	0.01078
AT5G22740	-1.60455	2e-05
AT2G29180	-1.603	0.00054
AT1G35420	-1.60265	7e-05
AT2G42120	-1.60262	0.0184
AT1G47820	-1.60197	0.03616
AT1G51570	-1.60192	0.00108
AT4G27390	-1.60139	0.04866
AT2G33180	-1.60129	0.00895
AT1G66940	-1.59974	0.03089
AT2G32650	-1.59932	0.04009
AT2G04690	-1.59714	6.91038e-06
AT1G74370	-1.59506	0.00219
AT4G35470	-1.59491	0.01722
AT3G17930	-1.5943	0.00392
AT1G19660	-1.59375	8.77066e-07
AT3G49360	-1.59334	0.00559
AT5G16590	-1.5933	0.00761
AT1G50900	-1.59073	0.00012
AT5G52970	-1.59068	0.00953
AT3G55250	-1.58849	8.52728e-09
AT1G31160	-1.58763	0.00019
AT5G02260	-1.58758	0.04484
AT5G38980	-1.58499	0.00291
AT2G29360	-1.58265	0.00402
AT1G52340	-1.5821	0.00829
AT1G26150	-1.58177	0.03782
AT3G51950	-1.58093	0.00051
AT1G14030	-1.58046	0.00053
AT2G14890	-1.58039	0.00304
AT5G64570	-1.5784	0.01992
AT4G26760	-1.57838	0.02745
AT2G29980	-1.57828	1.43272e-08
AT3G27020	-1.5773	0.00984
AT3G22790	-1.57701	0.02559
AT5G04950	-1.57657	0.00065
AT3G25740	-1.5758	0.00688
AT3G15840	-1.57458	0.01092
AT5G58250	-1.57121	7.06614e-06
AT5G58260	-1.57115	0.01768
AT2G23560	-1.57111	0.03289
AT5G53620	-1.57012	0.02792
AT5G11580	-1.56965	0.01029
AT4G09760	-1.56845	0.00104
AT4G37000	-1.56809	0.0069
AT4G28210	-1.56726	1e-05
AT5G13980	-1.56646	0.00048
AT2G33255	-1.56521	0.0148
AT2G27190	-1.56327	0.03619
AT3G27840	-1.56215	0.02208
AT5G18660	-1.56159	0.00864
AT5G45040	-1.56133	0.0058
AT5G22290	-1.56129	0.00021
AT3G49260	-1.56065	0.0045
AT1G72610	-1.56055	2.04121e-06
AT3G24890	-1.55652	0.02725
AT1G21440	-1.5565	0.00048
AT2G31000	-1.55642	0.01648
AT1G18060	-1.55475	0.00947
AT1G51110	-1.55451	0.00324
AT5G08100	-1.5536	0.03172
AT2G19170	-1.55111	0.00203
AT1G32070	-1.5496	2.26036e-08
AT4G30520	-1.54911	0.03034
AT1G72150	-1.54883	0.00025
AT4G36900	-1.54858	0.03928
AT4G02990	-1.54638	0.03914
AT4G37300	-1.54631	0.0142
AT3G05910	-1.54605	7e-05
AT5G43750	-1.54605	0.00212
AT5G44650	-1.54593	0.00028
AT4G37510	-1.5459	0.00159
AT2G34770	-1.54533	0.00133
AT2G39470	-1.54443	0.00023
AT1G12240	-1.54399	7e-05
AT1G25450	-1.54354	0.00033
AT1G09010	-1.54336	0.00427
AT5G51540	-1.54302	2.40536e-06
AT4G27520	-1.54257	0.00015
AT2G33250	-1.54218	0.0008
AT3G60810	-1.54125	0.01811
AT5G59250	-1.54052	0.00481
AT5G35170	-1.53936	2e-05
AT4G27180	-1.53881	0.01429
AT5G24490	-1.53857	0.01163
AT4G22570	-1.5376	0.01908
AT4G12420	-1.53685	0.02399
AT4G00400	-1.53675	0.00218
AT4G35060	-1.53658	0.01921
AT1G09210	-1.53648	4.108e-06
AT1G19430	-1.53648	0.00216
AT1G64355	-1.53644	0.00811
AT1G11430	-1.53613	2.97228e-09
AT2G03780	-1.53606	0.02751
AT5G48790	-1.53516	0.00031
AT5G08050	-1.5347	8.87091e-06
AT1G02305	-1.53453	3.70244e-18
AT2G39010	-1.53294	0.00055
AT3G14640	-1.53272	0.03573
AT1G08660	-1.53243	0.00052
AT2G45190	-1.53185	0.00018
AT1G69200	-1.53174	0.00722
AT5G01920	-1.53151	0.00056
AT1G78680	-1.52964	0.02236
AT5G01240	-1.52717	0.0409
AT3G15480	-1.52646	9.91754e-06
AT1G42550	-1.52473	0.01493
AT5G53490	-1.52294	4.44669e-06
AT5G47780	-1.52197	3.73132e-06
AT4G36360	-1.5202	0.00711
AT3G25690	-1.51987	1.46813e-10
AT3G54050	-1.51975	0.02708
AT1G21500	-1.51875	0.00233
AT4G27430	-1.513	0.03032
AT2G21960	-1.51087	0.00298
AT4G29080	-1.50983	0.03294
AT4G38220	-1.50568	0.00849
AT2G42770	-1.50397	0.01534
AT1G70280	-1.50286	0.04441
AT4G01660	1.50068	0.00514
AT4G02340	1.50488	0.00011
AT5G01850	1.5064	0.0405
AT5G02100	1.51556	9e-05
AT3G12480	1.51925	0.00035
AT1G65520	1.523	0.00015
AT4G00360	1.52391	0.01796
AT1G05700	1.5255	0.0216
AT4G14420	1.5391	0.00071
AT1G70810	1.54211	0.00086
AT5G37540	1.54632	0.00036
AT4G12250	1.54793	4e-05
AT5G23710	1.54935	0.00864
AT4G16760	1.5494	0.00293
AT5G45480	1.564	0.01163
AT1G69030	1.57387	0.00014
AT5G19980	1.57392	0.01675
AT1G74030	1.57405	0.00516
AT5G04980	1.58165	0.01564
AT3G16760	1.58195	0.03222
AT2G36300	1.58515	0.0001
AT3G13330	1.58789	8e-05
AT5G61450	1.59928	0.01478
AT1G10410	1.60064	0.00635
AT1G33390	1.60814	0.0432
AT4G10040	1.61712	2e-05
AT3G24503	1.61733	0.0047
AT3G06190	1.61774	0.04137
AT5G41990	1.62934	2.85998e-10
AT5G53560	1.62982	9.20497e-15
AT1G79160	1.63076	0.00234
AT2G41160	1.63388	0.00508
AT4G01630	1.63557	0.0296
AT5G07910	1.63699	0.00821
AT4G26260	1.63895	0.00547
AT5G53550	1.64383	0.04026
AT1G64460	1.65018	0.00031
AT5G64130	1.65198	9.09379e-07
AT3G26470	1.66401	0.04378
AT2G14750	1.66571	0.0122
AT3G05710	1.66711	0.00892
AT5G65270	1.67068	0.00011
AT5G55070	1.67177	0.02717
AT3G45290	1.67178	0.00029
AT4G26970	1.67258	4.93901e-10
AT2G34250	1.67272	2.90242e-15
AT5G01210	1.67347	0.00752
AT1G14780	1.67516	0.01666
AT5G36880	1.67624	2.23067e-08
AT3G55410	1.67816	2.06864e-10
AT3G28480	1.68061	1e-05
AT1G10480	1.68132	0.01677
AT4G10140	1.68168	8e-05
AT1G30640	1.6837	0.0026
AT4G27500	1.68418	2.44773e-15
AT1G51805	1.68424	0.00028
AT1G66580	1.68826	9.03479e-14
AT1G18480	1.69304	2.11002e-07
AT1G62740	1.69605	0.00073
AT5G40760	1.69641	4e-05
AT5G18070	1.7021	1.00815e-09
AT2G31305	1.70323	0.01291
AT4G29810	1.70359	0.0001
COX2	1.70543	0.00502
AT3G01720	1.70962	0.00971
AT5G13820	1.70995	0.04047
AT1G69810	1.71142	0.0109
AT2G43510	1.71588	0.00262
AT1G07890	1.71824	1.56343e-07
AT3G24840	1.72393	0.02595
AT5G47200	1.73006	6.14251e-12
AT1G42690	1.73084	0.03544
AT3G04580	1.73138	8.00371e-06
AT5G03730	1.73267	0.00446
AT5G24210	1.73612	0.02427
AT5G27920	1.73683	0.00812
AT5G22300	1.73951	0.00227
AT5G54110	1.74023	0.00534
AT4G02730	1.74578	0.00093
AT5G07440	1.75323	3.61817e-13
AT5G59420	1.75669	1.7393e-07
AT1G48850	1.7675	0.00026
AT1G35670	1.76803	8.81751e-07
AT4G08470	1.77061	0.00185
AT1G01120	1.77482	0.00294
AT1G21670	1.77737	0.00045
AT3G06300	1.77853	0.00031
AT2G16720	1.7795	8.91028e-07
AT5G47120	1.78325	0.00043
AT3G14990	1.78587	3.34321e-09
AT3G22890	1.78641	1e-05
AT1G72300	1.79313	0.02564
AT5G65140	1.79341	0.00568
AT1G21900	1.79554	3.17083e-10
AT4G33020	1.79826	0.03904
AT4G14350	1.80065	5e-05
AT4G22940	1.80129	0.02664
AT2G02730	1.80578	0.02425
AT3G02230	1.81548	6.50227e-06
AT5G43760	1.8178	4.96693e-07
AT5G17380	1.81902	0.00596
AT5G45090	1.82005	0.01384
AT3G58600	1.82458	9.95414e-20
AT1G53380	1.8269	0.00323
AT1G17890	1.83005	0.00019
AT2G42980	1.83067	0.04474
AT3G18440	1.8343	0.01601
AT1G27330	1.84267	2.21935e-07
AT4G21850	1.84388	0.00132
AT3G07600	1.85105	0.01585
AT4G08330	1.8537	0.00016
AT1G69750	1.85628	7e-05
AT1G04960	1.8573	0.00037
AT5G63880	1.86227	2e-05
AT1G30000	1.86789	0.00024
AT5G11730	1.86802	3e-05
AT1G65840	1.87008	1.16023e-10
AT4G26750	1.8787	3e-05
AT2G20630	1.88161	0.00091
AT3G14700	1.88173	0.02582
AT1G03060	1.88564	0.00085
AT1G55110	1.88687	0.0228
AT2G17130	1.88914	3.74825e-06
AT4G04800	1.89047	0.00021
AT2G21520	1.89048	0.00295
AT5G01960	1.8915	0.00038
AT4G20110	1.89524	0.00012
AT4G19200	1.89579	0.001
AT5G12010	1.89678	0.00069
AT5G24090	1.89763	0.00033
AT2G32380	1.90442	5.55088e-06
AT5G04170	1.90505	1.3024e-09
AT1G05350	1.90803	8.65415e-09
AT4G01370	1.91089	3.4402e-13
AT5G22060	1.91365	0.00015
AT1G80290	1.91467	0.00434
AT2G42010	1.91524	1.46739e-07
AT3G50850	1.92234	0.00071
AT1G73740	1.92317	1.37978e-06
AT1G21380	1.92542	0.00125
AT1G64060	1.92914	4e-05
AT3G48890	1.93364	0.00038
AT5G13500	1.93483	0.00309
AT1G76560	1.93505	0.00095
AT1G19360	1.93539	5.45384e-10
AT4G23885	1.93925	0.00064
AT1G61250	1.94014	2.30916e-10
AT3G21970	1.94309	0.04631
AT4G04080	1.9448	0.01136
AT2G44360	1.94762	3.31682e-06
AT4G26090	1.95105	0.00312
AT3G55270	1.9561	2.24534e-09
AT3G59480	1.95961	0.03082
AT2G33600	1.96315	0.00309
AT5G14310	1.96632	0.02973
AT3G01140	1.96799	0.04548
AT3G12700	1.9696	0.00104
AT4G12020	1.97069	0.00227
AT2G21470	1.9721	0.00698
AT4G36430	1.9721	0.03533
AT3G28940	1.9726	1.43998e-21
AT5G24940	1.97334	0.00272
AT4G08180	1.98001	4.3039e-07
AT3G05990	1.98263	0.0048
AT1G08630	1.9886	0.00413
AT3G53670	1.99298	1.43922e-07
AT1G24350	1.99305	4.16377e-07
AT1G70990	1.99636	0.02327
AT1G78280	1.99793	2.00611e-07
AT3G19130	1.99895	6.99556e-19
AT3G05390	1.99947	0.01585
AT2G38960	2.00422	3e-05
AT5G54300	2.00426	0.0006
AT5G16910	2.00634	2.22125e-22
AT1G07030	2.00638	0.02064
AT4G39780	2.00686	0.00028
AT3G47480	2.00776	0.04907
AT3G26090	2.01113	2.2139e-13
AT4G21560	2.01199	1.07651e-09
AT2G41350	2.01325	3.31497e-18
AT2G04430	2.01389	0.00038
AT4G02350	2.01457	3.19035e-09
AT1G28250	2.01635	4.33159e-06
AT4G23850	2.01692	2.9102e-18
AT3G53160	2.01706	0.00138
AT4G34710	2.02057	3.58704e-09
AT1G66680	2.02062	4.12818e-07
AT4G36010	2.02352	0.00573
AT1G75450	2.02382	1e-05
AT3G61980	2.02452	1.43584e-12
AT2G02800	2.03099	7.09779e-17
AT1G50640	2.03435	3.02412e-10
AT5G34930	2.03458	4e-05
AT2G22010	2.04066	2.54924e-06
AT5G27840	2.04295	3.57772e-08
AT3G17780	2.04361	3.04884e-09
AT5G44380	2.04372	0.00432
AT3G50340	2.04553	2e-05
AT1G67850	2.04726	0.00045
AT3G59560	2.04867	0.03941
AT2G19810	2.05047	1.79354e-08
AT2G27500	2.05469	1.35113e-11
AT2G02230	2.05618	4.29486e-06
AT2G31980	2.05662	3e-05
AT1G71940	2.05733	0.0005
AT1G34320	2.05771	1.12265e-07
AT2G41420	2.05789	6.84215e-12
AT1G74790	2.05869	6.08584e-10
AT2G23510	2.05884	0.03693
AT3G12030	2.06077	5.77042e-11
AT3G26230	2.06459	2e-05
AT5G58350	2.06561	0.00044
AT4G23310	2.06722	0.02919
AT2G29730	2.0694	2e-05
AT5G49450	2.07034	8.52605e-10
AT5G59490	2.07366	0.00047
AT5G38895	2.07607	7.2256e-07
AT4G22820	2.07629	2.15244e-12
AT1G12200	2.0774	2.23308e-06
AT3G48570	2.07747	8.17798e-06
AT2G19460	2.07853	2.18609e-06
AT5G03020	2.0788	0.00093
AT2G16060	2.0789	0.00014
AT5G03030	2.07988	1.0974e-13
AT2G17290	2.08009	9.67771e-10
AT3G17710	2.08068	8.47297e-06
AT1G29970	2.08343	5.02286e-19
AT1G78310	2.08387	3.48137e-06
AT1G17990	2.08387	0.00019
[truncated: 1,619 more rows]

## Sheet: Denoux 1h flg GO biol proc
GO ID	GO Description	p-value	corr. p-value	cluster frequency	total frequency	AGI
[truncated: 198 more rows]

[truncated: 2 more sheets: Brassicaceae core PTI, GO Brassi core PTI]
