# Supplementary material for: Hypoxia represses pattern-triggered immune responses in Arabidopsis
Source: Plant Physiol. 2024 Aug 19;196(3):2064–77. doi: 10.1093/plphys/kiae432 (PMC11531839; doi:10.1093/plphys/kiae432)
Supplement: kiae432_Supplementary_Data [file kiae432_supplementary_data.zip › Supplementary Dataset2.xlsx]

## Sheet: a1a2 v Col-0 (m) DEGs w cutoff
Gene ID	Gene Symbol	Type	log2 (a1a2_Mock / Col-0_Mock)	Qvalue (a1a2_Mock / Col-0_Mock)
820295	'ATE2'	mRNA	-3.92178	4.03385e-26
830454	'ATE1'	mRNA	-3.10015	3.88532e-63
827042	'AT4G14060'	mRNA	-2.9012	0.0407866
832491	'AT5G24240'	mRNA	-2.82054	9.35404e-13
826958	'TPS12'	mRNA	-2.53394	7.75489e-05
842069	'MYB72'	mRNA	-2.49319	0.000746967
825841	'AT4G04990'	mRNA	-2.33942	0.00243283
835707	'NAS2'	mRNA	-2.14866	0.0349
826959	'CYP71A19'	mRNA	-2.09705	3.63083e-06
837912	'AT1G13520'	mRNA	-1.78802	0.0354781
819331	'GolS1'	mRNA	-1.77063	1.17507e-10
826734	'AT4G11320'	mRNA	-1.67107	2.83248e-25
830293	'BHLH101'	mRNA	-1.65848	0.0424956
834057	'AT5G40590'	mRNA	-1.53637	0.0467686
838478	'GLP4'	mRNA	-1.51671	0.00699178
826770	'OSM34'	mRNA	-1.5047	0.0148427
818961	'AT2G43590'	mRNA	-1.42183	2.54222e-08
816011	'AT2G15220'	mRNA	-1.3329	0.0424956
843668	'DR4'	mRNA	-1.31781	8.66243e-06
821135	'DOX1'	mRNA	-1.31167	0.00494979
815093	'GRP9'	mRNA	-1.30036	1.377e-06
843192	'AT1G68620'	mRNA	-1.24575	0.0424956
828296	'WRKY31'	mRNA	-1.22415	0.00666659
832750	'CBP60G'	mRNA	-1.11034	0.0118902
833659	'THI2.2'	mRNA	-1.08829	0.000269558
828919	'UMAMIT33'	mRNA	-1.06856	0.0309498
819288	'GulLO2'	mRNA	-1.04491	0.02746
822455	'AT14A'	mRNA	-0.932971	0.0406611
822457	'AT14A'	mRNA	-0.932971	0.0406611
838052	'PCR2'	mRNA	-0.915974	9.41423e-05
834400	'APS4'	mRNA	-0.912529	1.38765e-07
818736	'AT2G41380'	mRNA	-0.891281	0.000696918
842880	'AT1G65690'	mRNA	-0.879869	0.00636942
832667	'TGG2'	mRNA	-0.824987	0.00165586
824592	'AT3G54250'	mRNA	-0.797079	0.0123332
841550	'AT1G51270'	mRNA	-0.788575	0.00526364
844013	'IGMT5'	mRNA	-0.776304	0.000151789
825024	'AT3G58550'	mRNA	-0.764064	0.00495264
816256	'AT2G17500'	mRNA	-0.696233	0.00911486
830882	'SULTR2;1'	mRNA	-0.613824	0.0186428
839418	'AT1G04770'	mRNA	0.589252	0.00191866
842514	'APR2'	mRNA	0.616946	0.000688276
824787	'AT3G56210'	mRNA	0.721382	2.29145e-05
829440	'SQD1'	mRNA	0.781191	0.00604954
834195	'AT5G41900'	mRNA	0.885642	0.0146296
837701	'PMEPCRA'	mRNA	0.885744	4.78119e-07
818261	'AT2G36885'	mRNA	0.931833	0.0344152
819704	'AT3G05400'	mRNA	0.986953	1.23808e-05
821175	'SRG3'	mRNA	1.02774	0.0354781
819369	'AT2G47560'	mRNA	1.03919	1.53896e-05
824119	'LSU3'	mRNA	1.06817	0.0386837
834570	'CYP707A3'	mRNA	1.0725	3.38018e-05
835246	'NEET'	mRNA	1.12902	7.75787e-05
821047	'PAP17'	mRNA	1.17409	0.000199934
836638	'TPPJ'	mRNA	1.17604	0.00671413
832691	'AT5G26220'	mRNA	1.25429	0.00494979
832206	'SUS1'	mRNA	1.29404	0.000729482
836690	'bHLH093'	mRNA	1.32315	3.70331e-06
817435	'CYP710A4'	mRNA	1.37515	0.0399352
820737	'AT3G02620'	mRNA	1.41521	2.0584e-12
827185	'BAM5'	mRNA	1.41761	0.0277488
830122	'AT4G39675'	mRNA	1.42349	1.15293e-05
829841	'CP1'	mRNA	1.50454	0.00787391
834943	'ATSDI1'	mRNA	1.62416	6.85613e-05
839784	'AT1G29090'	mRNA	1.64437	0.0399352
844051	'AT1G77145'	mRNA	1.82841	1.20571e-06
836833	'AT5G66985'	mRNA	1.91457	7.00397e-06
838919	'AT1G23110'	mRNA	1.9228	0.00969422
838347	'PEPC1'	mRNA	2.14394	0.0303797
820165	'AT3G10040'	mRNA	2.18069	4.78119e-07
822807	'QQS'	mRNA	2.18965	2.01757e-10
827157	'AT4G14980'	mRNA	2.28164	8.50558e-05
822341	'AT3G27220'	mRNA	2.4074	1.41631e-10
819053	'BGLU28'	mRNA	2.42803	1.26409e-07
816478	'ACO1'	mRNA	2.56414	1.20476e-30
829495	'AT4G33560'	mRNA	2.5665	3.37941e-08
834484	'AT5G44570'	mRNA	2.62231	0.00379147
828511	'AT4G24110'	mRNA	2.94926	9.41423e-05
828854	'AT4G27450'	mRNA	3.20019	0.00495264
819365	'ERF71'	mRNA	3.23384	9.21896e-07
844047	'ADH1'	mRNA	3.23563	4.62573e-09
829444	'AT4G33070'	mRNA	3.45521	1.26399e-13
28717429	'AT1G75945'	mRNA	3.493	1.11295e-19
820152	'IPS1'	mRNA	3.51835	1.41646e-06
816103	'HB1'	mRNA	3.54593	4.79153e-15
823393	'SUS4'	mRNA	3.5576	2.03609e-27
821303	'AT3G03270'	mRNA	3.59182	1.81948e-16
28718918	'AT3G06435'	mRNA	3.70785	1.93019e-22
821112	'LBD41'	mRNA	3.72478	6.21363e-18
833986	'AT5G39890'	mRNA	3.78607	1.45413e-34
840201	'AT1G33055'	mRNA	3.84679	1.20921e-09
826619	'AT4G10270'	mRNA	4.22425	1.0897e-14
826618	'AT4G10265'	mRNA	4.25098	0.00425207
815907	'AGL44'	mRNA	4.45774	0.000136349
843030	'LBD40'	mRNA	4.58729	0.027277
830411	'EXPA2'	mRNA	4.87244	0.00988423
831364	'AT5G15120'	mRNA	5.22137	2.07254e-70
834435	'CRA1'	mRNA	5.27575	0.00814725
840977	'FTM1'	mRNA	5.72308	4.13093e-06
821726	'ICL'	mRNA	6.00366	3.69871e-49
2745749	'AT1G12805'	mRNA	6.33606	0.00640807
816294	'AT2G17845'	mRNA	6.86283	0.000746967
816295	'AT2G17850'	mRNA	8.69097	1.91571e-10
822700	'AT3G29970'	mRNA	8.73146	1.41841e-07

## Sheet: a1a2 v Col-0 (m) GO biol proc
GO ID	GO Description	p-value	corr. p-value	cluster frequency	total frequency	AGI
50896	response to stimulus	5.6794e-09	1.9935e-06	32/77 41.5%	3207/22304 14.3%	818736 816011 826618 834943 826958 826619 819365 835707 821135 832691 834570 843668 838052 830454 834435 816103 819331 832750 843030 833659 832206 827185 821303 821047 829440 829841 826770 820152 815907 820295 842069 844047
6950	response to stress	1.733e-07	2.3881e-05	22/77 28.5%	1853/22304 8.3%	834570 843668 838052 816011 826618 834943 826958 826619 816103 819331 832750 819365 833659 832206 821303 821135 821047 829440 826770 820152 842069 844047
42221	response to chemical stimulus	2.0411e-07	2.3881e-05	21/77 27.2%	1710/22304 7.6%	832691 834570 843668 818736 838052 830454 834435 816103 819331 832750 819365 835707 843030 832206 821135 821047 829841 815907 820295 842069 844047
9061	anaerobic respiration	3.2739e-06	0.00028728	3/77 3.8%	9/22304 0.0%	840201 831364 822341
16598	protein arginylation	1.1764e-05	0.00082584	2/77 2.5%	2/22304 0.0%	830454 820295
70482	response to oxygen levels	5.0312e-05	0.00227	3/77 3.8%	21/22304 0.0%	816103 819365 844047
15980	energy derivation by oxidation of organic compounds	5.1737e-05	0.00227	4/77 5.1%	59/22304 0.2%	840201 831364 822341 844047
45333	cellular respiration	5.1737e-05	0.00227	4/77 5.1%	59/22304 0.2%	840201 831364 822341 844047
50994	regulation of lipid catabolic process	0.00011685	0.0045572	2/77 2.5%	5/22304 0.0%	830454 820295
6790	sulfur metabolic process	0.00027567	0.0096761	5/77 6.4%	166/22304 0.7%	842514 816478 832667 829440 834400
44255	cellular lipid metabolic process	0.00049117	0.014681	7/77 9.0%	404/22304 1.8%	820737 834570 840977 826958 821135 829440 824592
32787	monocarboxylic acid metabolic process	0.00050192	0.014681	6/77 7.7%	290/22304 1.3%	835707 820737 834570 840977 821135 832750
5986	sucrose biosynthetic process	0.0006341	0.017121	2/77 2.5%	11/22304 0.0%	823393 832206
10035	response to inorganic substance	0.00074967	0.018795	7/77 9.0%	434/22304 1.9%	832691 835707 832206 818736 821047 819331 844047
6629	lipid metabolic process	0.00084842	0.019853	8/77 10.3%	578/22304 2.5%	820737 834570 840977 826958 821135 829440 824592 821175
31667	response to nutrient levels	0.0009556	0.020963	4/77 5.1%	126/22304 0.5%	834943 829440 820152 815907
103	sulfate assimilation	0.0010421	0.021517	2/77 2.5%	14/22304 0.0%	842514 834400
19752	carboxylic acid metabolic process	0.001329	0.023462	8/77 10.3%	620/22304 2.7%	835707 821726 820737 816478 834570 840977 821135 832750
43436	oxoacid metabolic process	0.001329	0.023462	8/77 10.3%	620/22304 2.7%	835707 821726 820737 816478 834570 840977 821135 832750
6082	organic acid metabolic process	0.0013427	0.023462	8/77 10.3%	621/22304 2.7%	835707 821726 820737 816478 834570 840977 821135 832750
9991	response to extracellular stimulus	0.0014113	0.023462	4/77 5.1%	140/22304 0.6%	834943 829440 820152 815907
42180	cellular ketone metabolic process	0.0014706	0.023462	8/77 10.3%	630/22304 2.8%	835707 821726 820737 816478 834570 840977 821135 832750
19216	regulation of lipid metabolic process	0.001547	0.023609	2/77 2.5%	17/22304 0.0%	830454 820295
1666	response to hypoxia	0.0019365	0.028321	2/77 2.5%	19/22304 0.0%	816103 844047
5985	sucrose metabolic process	0.0021469	0.030142	2/77 2.5%	20/22304 0.0%	823393 832206
51761	sesquiterpene metabolic process	0.0025985	0.03378	2/77 2.5%	22/22304 0.0%	834570 826958
6714	sesquiterpenoid metabolic process	0.0025985	0.03378	2/77 2.5%	22/22304 0.0%	834570 826958
16137	glycoside metabolic process	0.0034054	0.037867	3/77 3.8%	87/22304 0.3%	823393 832206 832667
1561	fatty acid alpha-oxidation	0.0034523	0.037867	1/77 1.2%	1/22304 0.0%	821135
6792	regulation of sulfur utilization	0.0034523	0.037867	1/77 1.2%	1/22304 0.0%	834943
9413	response to flooding	0.0034523	0.037867	1/77 1.2%	1/22304 0.0%	832206
19379	sulfate assimilation, phosphoadenylyl sulfate reduction by phosphoadenylyl-sulfate reductase (thioredoxin)	0.0034523	0.037867	1/77 1.2%	1/22304 0.0%	842514
44262	cellular carbohydrate metabolic process	0.0036299	0.038608	6/77 7.7%	428/22304 1.9%	822807 823393 832206 832667 827185 821175
9816	defense response to bacterium, incompatible interaction	0.0039045	0.040309	2/77 2.5%	27/22304 0.1%	826770 832750
6091	generation of precursor metabolites and energy	0.0050096	0.047355	4/77 5.1%	199/22304 0.8%	840201 831364 822341 844047
9267	cellular response to starvation	0.0050314	0.047355	3/77 3.8%	100/22304 0.4%	834943 829440 820152
46351	disaccharide biosynthetic process	0.0051267	0.047355	2/77 2.5%	31/22304 0.1%	823393 832206
10029	regulation of seed germination	0.0051267	0.047355	2/77 2.5%	31/22304 0.1%	830454 820295

## Sheet: a1a2 v Col-0 (flg) DEGs w cutof
Gene ID	Gene Symbol	Type	log2 (a1a2_flg22 / Col-0_flg22)	Qvalue (a1a2_flg22 / Col-0_flg22)
2745749	'AT1G12805'	mRNA	6.83107	3.37898e-07
28717429	'AT1G75945'	mRNA	3.16843	3.27856e-21
28718918	'AT3G06435'	mRNA	3.79057	5.79549e-30
814743	'PDF2.1'	mRNA	-2.4068	2.69106e-06
815907	'AGL44'	mRNA	4.6402	3.40554e-05
816103	'HB1'	mRNA	3.2601	4.25279e-27
816256	'AT2G17500'	mRNA	-0.682364	0.00286386
816295	'AT2G17850'	mRNA	9.60934	2.9215e-11
816478	'ACO1'	mRNA	2.32865	3.03395e-17
817373	'AT2G28270'	mRNA	-1.98741	0.0195861
818002	'NIP2;1'	mRNA	2.41142	0.00236965
818261	'AT2G36885'	mRNA	1.03665	2.16621e-05
818785	'PGAZAT'	mRNA	-2.88933	0.0022725
819053	'BGLU28'	mRNA	2.5269	0.00024664
819288	'GulLO2'	mRNA	-1.05988	1.72454e-06
819331	'GolS1'	mRNA	-1.99382	1.43573e-14
819365	'ERF71'	mRNA	2.14708	9.50087e-06
819369	'AT2G47560'	mRNA	1.2478	0.0113389
819562	'NAC047'	mRNA	-1.24572	0.0017007
820078	'LAC7'	mRNA	-0.753053	0.00189925
820165	'AT3G10040'	mRNA	2.72069	5.85574e-14
820295	'ATE2'	mRNA	-4.36813	1.63177e-17
821112	'LBD41'	mRNA	2.10995	3.42614e-05
821135	'DOX1'	mRNA	-1.54257	5.55179e-18
821303	'AT3G03270'	mRNA	3.29173	1.69688e-17
821660	'AT3G21080'	mRNA	0.682353	0.0404447
821726	'ICL'	mRNA	5.15177	2.31899e-36
821794	'AT3G22240'	mRNA	-0.822914	9.19713e-06
822341	'AT3G27220'	mRNA	1.82925	3.35286e-08
822700	'AT3G29970'	mRNA	7.82764	1.27744e-08
822807	'QQS'	mRNA	2.2191	6.07279e-07
823393	'SUS4'	mRNA	4.0389	5.13102e-31
823710	'AT3G45680'	mRNA	-2.51625	0.000720937
824571	'AT3G54040'	mRNA	-0.965291	0.00384846
824787	'AT3G56210'	mRNA	0.750051	0.0015748
825841	'AT4G04990'	mRNA	-2.23217	4.8085e-07
825868	'CRK25'	mRNA	-0.985592	0.00854036
826619	'AT4G10270'	mRNA	4.82543	1.28586e-14
826734	'AT4G11320'	mRNA	-1.68422	2.2271e-09
826770	'OSM34'	mRNA	-2.21052	0.000112778
826959	'CYP71A19'	mRNA	-1.96206	0.000125863
827042	'AT4G14060'	mRNA	-2.85752	6.8319e-08
827157	'AT4G14980'	mRNA	1.87271	0.0041658
828296	'WRKY31'	mRNA	-1.10177	0.00236965
828854	'AT4G27450'	mRNA	3.15299	5.81028e-08
829404	'GLB3'	mRNA	0.78264	0.0089373
829444	'AT4G33070'	mRNA	2.77077	2.24628e-14
829495	'AT4G33560'	mRNA	2.92357	1.44671e-14
829861	'PLP1'	mRNA	-0.687131	0.00302376
830122	'AT4G39675'	mRNA	1.36256	0.00924691
830293	'BHLH101'	mRNA	-1.45729	0.00024664
830454	'ATE1'	mRNA	-2.96906	3.29691e-27
831364	'AT5G15120'	mRNA	5.63115	9.65588e-97
832075	'ASP2'	mRNA	0.870682	0.019185
832206	'SUS1'	mRNA	1.55152	0.000350826
832474	'CHIA'	mRNA	-0.860897	0.00286386
832491	'AT5G24240'	mRNA	-4.82051	1.00001e-44
832547	'VSP1'	mRNA	-1.95817	0.00195734
832667	'TGG2'	mRNA	-0.756588	0.00605054
833986	'AT5G39890'	mRNA	3.91995	2.05731e-46
834400	'APS4'	mRNA	-1.02463	0.000381366
834570	'CYP707A3'	mRNA	0.666185	0.0385763
834672	'AT5G46295'	mRNA	3.88319	7.80617e-40
834794	'TIP2;3'	mRNA	-0.737661	0.0325103
835246	'NEET'	mRNA	1.21063	0.0276524
835707	'NAS2'	mRNA	-2.86063	4.34703e-08
836246	'GUS1'	mRNA	-0.736959	0.0419574
836690	'bHLH093'	mRNA	1.22687	3.62864e-09
836833	'AT5G66985'	mRNA	1.40622	0.00409853
837701	'PMEPCRA'	mRNA	0.90067	0.0138481
838478	'GLP4'	mRNA	-1.94652	1.01905e-05
839649	'AT1G27580'	mRNA	-2.72909	0.0484411
840017	'AGO3'	mRNA	0.778389	0.0321665
840127	'AOX1D'	mRNA	-1.95922	0.00243482
840201	'AT1G33055'	mRNA	3.65451	3.05626e-13
840977	'FTM1'	mRNA	5.77028	7.36959e-37
841611	'AT1G51840'	mRNA	-1.00001	0.042349
841827	'AT1G53890'	mRNA	-2.61728	0.0138409
842201	'AT1G58320'	mRNA	-3.50478	0.0092483
842554	'FMO GS-OX4'	mRNA	-0.697664	0.0499621
842767	'AT1G64590'	mRNA	-1.77457	0.00886227
843030	'LBD40'	mRNA	6.07114	0.00371346
843668	'DR4'	mRNA	-1.3635	1.14275e-09
843799	'GSTU10'	mRNA	-1.20377	0.0463072
844013	'IGMT5'	mRNA	-0.866741	0.00347746
844047	'ADH1'	mRNA	3.28329	2.35553e-08
844051	'AT1G77145'	mRNA	1.54455	0.00286386

## Sheet: a1a2 v Col-0 (f) GO biol proc
GO ID	GO Description	p-value	corr. p-value	cluster frequency	total frequency	AGI
70482	response to oxygen levels	5.9492e-09	1.8323e-06	5/72 6.9%	21/22304 0.0%	829404 816103 819365 818002 844047
1666	response to hypoxia	3.7291e-07	5.7428e-05	4/72 5.5%	19/22304 0.0%	829404 816103 818002 844047
9061	anaerobic respiration	2.6719e-06	0.00027432	3/72 4.1%	9/22304 0.0%	840201 831364 822341
16598	protein arginylation	1.0276e-05	0.00079129	2/72 2.7%	2/22304 0.0%	830454 820295
42221	response to chemical stimulus	2.3552e-05	0.0014508	17/72 23.6%	1710/22304 7.6%	834570 843668 830454 816103 819331 819365 818002 832474 835707 843030 829404 832206 832547 821135 815907 820295 844047
15980	energy derivation by oxidation of organic compounds	3.9721e-05	0.0017477	4/72 5.5%	59/22304 0.2%	840201 831364 822341 844047
45333	cellular respiration	3.9721e-05	0.0017477	4/72 5.5%	59/22304 0.2%	840201 831364 822341 844047
50994	regulation of lipid catabolic process	0.00010212	0.0039317	2/72 2.7%	5/22304 0.0%	830454 820295
16137	glycoside metabolic process	0.00018148	0.0062106	4/72 5.5%	87/22304 0.3%	823393 832206 832667 842554
6950	response to stress	0.00022578	0.0069541	16/72 22.2%	1853/22304 8.3%	814743 834570 843668 826619 816103 819331 819365 818002 832474 829404 832206 832547 821303 821135 826770 844047
50896	response to stimulus	0.00033983	0.0095153	22/72 30.5%	3207/22304 14.3%	814743 834570 843668 830454 826619 816103 819331 819365 818002 832474 835707 843030 829404 832206 832547 821303 821135 823710 826770 815907 820295 844047
5986	sucrose biosynthetic process	0.00055466	0.014236	2/72 2.7%	11/22304 0.0%	823393 832206
16051	carbohydrate biosynthetic process	0.00084003	0.019902	5/72 6.9%	227/22304 1.0%	822807 823393 832206 842554 819331
16138	glycoside biosynthetic process	0.00096731	0.021281	3/72 4.1%	60/22304 0.2%	823393 832206 842554
44248	cellular catabolic process	0.0013255	0.026073	7/72 9.7%	513/22304 2.3%	834570 843799 832667 821135 830454 820078 820295
19216	regulation of lipid metabolic process	0.0013544	0.026073	2/72 2.7%	17/22304 0.0%	830454 820295
5985	sucrose metabolic process	0.0018804	0.034069	2/72 2.7%	20/22304 0.0%	823393 832206
6790	sulfur metabolic process	0.0020542	0.03515	4/72 5.5%	166/22304 0.7%	816478 832667 834400 842554
34637	cellular carbohydrate biosynthetic process	0.0023862	0.038681	4/72 5.5%	173/22304 0.7%	822807 823393 832206 842554
1561	fatty acid alpha-oxidation	0.0032281	0.041428	1/72 1.3%	1/22304 0.0%	821135
9413	response to flooding	0.0032281	0.041428	1/72 1.3%	1/22304 0.0%	832206
15669	gas transport	0.0032281	0.041428	1/72 1.3%	1/22304 0.0%	829404
15671	oxygen transport	0.0032281	0.041428	1/72 1.3%	1/22304 0.0%	829404
15727	lactate transport	0.0032281	0.041428	1/72 1.3%	1/22304 0.0%	818002
9415	response to water	0.0037346	0.04601	4/72 5.5%	196/22304 0.8%	834570 832206 843668 832474
6091	generation of precursor metabolites and energy	0.0039418	0.046696	4/72 5.5%	199/22304 0.8%	840201 831364 822341 844047
19748	secondary metabolic process	0.0042841	0.04777	5/72 6.9%	330/22304 1.4%	834570 843799 832667 842554 820078
46351	disaccharide biosynthetic process	0.0044978	0.04777	2/72 2.7%	31/22304 0.1%	823393 832206
10029	regulation of seed germination	0.0044978	0.04777	2/72 2.7%	31/22304 0.1%	830454 820295
