# Supplementary material for: Hypoxia represses pattern-triggered immune responses in Arabidopsis
Source: Plant Physiol. 2024 Aug 19;196(3):2064–77. doi: 10.1093/plphys/kiae432 (PMC11531839; doi:10.1093/plphys/kiae432)
Supplement: kiae432_Supplementary_Data [file kiae432_supplementary_data.zip › Supplementary Dataset3.xlsx]

## Sheet: 20220715_MM24v2_DIA_flg22
Protein.Ids	Genes	Gene names (ordered locus )	First.Protein.Description	log2 (a1a2_flg22/a1a2_mock)	pi-significant (a1a2_flg22/a1a2_mock)	log2 (Col0_flg22/Col0_mock)	pi-significant (Col0_flg22/Col0_mock)	log2 (a1a2_flg22/Col0_flg22)	pi-significant (a1a2_flg22/Col0_flg22)	log2 (a1a2_mock/Col0_mock)	pi-significant (a1a2_mock/Col0_mock)	ANOVA FDR sign	FDR significant pairs	Cluster	mRNA log2 (a1a2_flg22 / a1a2_Mock)	mRNA log2 (Col-0_flg22 / Col-0_Mock)	mRNA log2 (a1a2_flg22 / Col-0_flg22)	mRNA log2 (a1a2_Mock / Col-0_Mock)	Gene ontology (biological process)	Gene ontology (cellular component)	Gene ontology (molecular function)	ANOVA pval sign	pval significant pairs	-Log Student's T-test p-value a1a2_flg22_a1a2_mock	-Log Student's T-test p-value a1a2_flg22_Col0_flg22	-Log Student's T-test p-value a1a2_mock_Col0_mock	-Log Student's T-test p-value Col0_flg22_Col0_mock	pi-value (a1a2_flg22/a1a2_mock)	pi-value (a1a2_flg22/Col0_flg22)	pi-value (a1a2_mock/Col0_mock)	pi-value (Col0_flg22/Col0_mock)	mRNA Qvalue (Col-0_flg22 / Col-0_Mock)	mRNA Qvalue (a1a2_Mock / Col-0_Mock)	mRNA Qvalue (a1a2_flg22 / Col-0_flg22)	mRNA Qvalue (a1a2_flg22 / a1a2_Mock)	a1a2_flg22_r1_BC1_1_2675	a1a2_flg22_r2_BB8_1_2686	a1a2_flg22_r3_BB9_1_2687	a1a2_flg22_r4_BB10_1_2681	a1a2_flg22_r5_BB11_1_2689	a1a2_flg22_r6_BB12_1_2674	a1a2_mock_r1_BA7_1_2672	a1a2_mock_r2_BA8_1_2673	a1a2_mock_r3_BA9_1_2666	a1a2_mock_r4_BA10_1_2683	a1a2_mock_r5_BA11_1_2685	a1a2_mock_r6_BA12_1_2676	Col0_flg22_r1_BB1_1_2678	Col0_flg22_r2_BB2_1_2668
O24520	AHB1	At2g16060	Non-symbiotic hemoglobin 1	-0.156279		0.0565365		2.79461	+	3.00742	+	+	a1a2_flg22_Col0_flg22;a1a2_flg22_Col0_mock;a1a2_mock_Col0_flg22;a1a2_mock_Col0_mock	Cluster -58	0.477959	0.759842	3.2601	3.54593	cellular response to hypoxia [GO:0071456];oxygen transport [GO:0015671];response to hypoxia [GO:0001666]	cell wall [GO:0005618];cytosol [GO:0005829];plasma membrane [GO:0005886];plasmodesma [GO:0009506]	heme binding [GO:0020037];metal ion binding [GO:0046872];oxygen binding [GO:0019825]	+	a1a2_flg22_Col0_flg22;a1a2_flg22_Col0_mock;a1a2_mock_Col0_flg22;a1a2_mock_Col0_mock	0.273138	6.2228	5.64159	0.0695023	-0.0426856	17.3903	16.9667	0.00392941	0.0226874	4.79153e-15	4.25279e-27	0.513312	19.6386	20.3463	19.5713	19.401	19.4302	19.5449	19.6732	20.7526	19.5969	19.5266	19.475	19.8457	16.9745	17.7362
Q8LFK2	At3g03270	At3g03270	AT3G03270 protein	0.0264587		-0.00425078		2.25273	+	2.22202	+	+	a1a2_flg22_Col0_flg22;a1a2_flg22_Col0_mock;a1a2_mock_Col0_flg22;a1a2_mock_Col0_mock	Cluster -58	-0.134259	0.159921	3.29173	3.59182	cellular response to hypoxia [GO:0071456]	cytoplasm [GO:0005737];cytosol [GO:0005829];plasma membrane [GO:0005886]	hydrolase activity [GO:0016787];protein self-association [GO:0043621]	+	a1a2_flg22_Col0_flg22;a1a2_flg22_Col0_mock;a1a2_mock_Col0_flg22;a1a2_mock_Col0_mock	0.0508354	7.75601	6.35074	0.0133279	0.00134504	17.4722	14.1115	-5.66542e-05	0.759536	1.81948e-16	1.69688e-17	0.950234	18.3171	18.8	18.2341	18.3057	17.9894	18.132	18.0124	18.9707	18.3283	18.1856	18.0499	18.0727	16.1493	16.1632
P06525	ADH1	At1g77120	Alcohol dehydrogenase class-P	-0.0439548		0.0501803		1.38253	+	1.47666	+	+	a1a2_flg22_Col0_flg22;a1a2_flg22_Col0_mock;a1a2_mock_Col0_flg22;a1a2_mock_Col0_mock	Cluster -58	0.00392251	-0.0473463	3.28329	3.23563	cellular response to hypoxia [GO:0071456];formaldehyde catabolic process [GO:0046294];positive regulation of cellular response to hypoxia [GO:1900039];response to abscisic acid [GO:0009737];response to cadmium ion [GO:0046686];response to caffeine [GO:0031000];response to cold [GO:0009409];response to estradiol [GO:0032355];response to flooding [GO:0009413];response to hydrogen peroxide [GO:00425…	cytosol [GO:0005829];plasma membrane [GO:0005886]	alcohol dehydrogenase (NAD+) activity [GO:0004022];alcohol dehydrogenase activity, zinc-dependent [GO:0004024];nucleotide binding [GO:0000166];protein homodimerization activity [GO:0042803];S-(hydroxymethyl)glutathione dehydrogenase activity [GO:0051903];zinc ion binding [GO:0008270]	+	a1a2_flg22_Col0_flg22;a1a2_flg22_Col0_mock;a1a2_mock_Col0_flg22;a1a2_mock_Col0_mock	0.114309	7.02505	5.54429	0.237268	-0.00502442	9.71232	8.18704	0.0119062	0.969169	4.62573e-09	2.35553e-08	0.998437	19.013	19.3796	18.8816	18.8288	19.0334	18.918	19.0265	19.6219	18.9063	18.9098	18.7838	19.0698	17.4534	17.746
P46645;P46646	ASP2;ASP4	At1g62800;At5g19550	Aspartate aminotransferase, cytoplasmic isozyme 1	0.00193914		-0.0364557		1.25534	+	1.21694	+	+	a1a2_flg22_Col0_flg22;a1a2_flg22_Col0_mock;a1a2_mock_Col0_flg22;a1a2_mock_Col0_mock	Cluster -58	-0.0721581	0.0528216	0.247244	0.377629	2-oxoglutarate metabolic process [GO:0006103];aspartate metabolic process [GO:0006531];biosynthetic process [GO:0009058];cellular response to hypoxia [GO:0071456];glutamate metabolic process [GO:0006536];nitrogen compound metabolic process [GO:0006807]	cell wall [GO:0005618];cytosol [GO:0005829];mitochondrion [GO:0005739];plasma membrane [GO:0005886];plasmodesma [GO:0009506];plastid [GO:0009536];vacuolar membrane [GO:0005774]	copper ion binding [GO:0005507];L-aspartate:2-oxoglutarate aminotransferase activity [GO:0004069];pyridoxal phosphate binding [GO:0030170]	+	a1a2_flg22_Col0_flg22;a1a2_flg22_Col0_mock;a1a2_mock_Col0_flg22;a1a2_mock_Col0_mock	0.00430902	6.44838	5.11255	0.269567	8.35579e-06	8.09489	6.22169	-0.00982727	0.768109	0.536634	0.50959	0.940681	19.0293	19.4847	18.7987	18.8608	18.8735	18.9163	18.9074	19.5328	18.8151	18.8878	18.7921	19.0165	17.7471	17.8549
P49040	SUS1	At5g20830	Sucrose synthase 1	-0.080013		0.0937149		0.889953	+	1.06368	+	+	a1a2_flg22_Col0_flg22;a1a2_flg22_Col0_mock;a1a2_mock_Col0_flg22;a1a2_mock_Col0_mock	Cluster -58	0.338674	0.0746261	1.55152	1.29404	cellular response to hypoxia [GO:0071456];response to cadmium ion [GO:0046686];response to cold [GO:0009409];response to flooding [GO:0009413];response to glucose [GO:0009749];response to hypoxia [GO:0001666];response to mannitol [GO:0010555];response to osmotic stress [GO:0006970];response to sorbitol [GO:0072708];response to sucrose [GO:0009744];response to water deprivation [GO:0009414];sucros…	cytosol [GO:0005829];plasmodesma [GO:0009506]	sucrose synthase activity [GO:0016157]	+	a1a2_flg22_Col0_flg22;a1a2_flg22_Col0_mock;a1a2_mock_Col0_flg22;a1a2_mock_Col0_mock	0.399263	5.3509	5.22166	0.335098	-0.0319462	4.76205	5.55418	0.0314037	0.921891	0.000729482	0.000350826	0.572549	17.768	17.8166	17.5813	17.7147	17.6499	17.413	17.814	18.0289	17.5923	17.6058	17.6308	17.7517	17.0216	16.5826
P46645	ASP2	At5g19550	Aspartate aminotransferase, cytoplasmic isozyme 1	-0.01286		0.0914095		0.837765	+	0.942035	+	+	a1a2_flg22_Col0_flg22;a1a2_flg22_Col0_mock;a1a2_mock_Col0_flg22;a1a2_mock_Col0_mock	Cluster -58	-0.083773	0.174095	0.870682	1.13351	2-oxoglutarate metabolic process [GO:0006103];aspartate metabolic process [GO:0006531];biosynthetic process [GO:0009058];cellular response to hypoxia [GO:0071456];glutamate metabolic process [GO:0006536];nitrogen compound metabolic process [GO:0006807]	cell wall [GO:0005618];cytosol [GO:0005829];mitochondrion [GO:0005739];plasma membrane [GO:0005886];plasmodesma [GO:0009506];plastid [GO:0009536];vacuolar membrane [GO:0005774]	copper ion binding [GO:0005507];L-aspartate:2-oxoglutarate aminotransferase activity [GO:0004069];pyridoxal phosphate binding [GO:0030170]	+	a1a2_flg22_Col0_flg22;a1a2_flg22_Col0_mock;a1a2_mock_Col0_flg22;a1a2_mock_Col0_mock	0.0481063	6.95777	5.00088	0.628008	-0.000618647	5.82898	4.711	0.0574059	0.606988	0.0733171	0.019185	0.938068	19.7551	19.9314	19.6113	19.6117	19.6574	19.7744	19.6724	20.1034	19.5507	19.6269	19.6622	19.8029	18.8645	19.0534
Q1JPL7	PME18	At1g11580	Pectinesterase/pectinesterase inhibitor 18	-0.0158695		0.0784462		0.640346	+	0.734662	+	+	a1a2_flg22_Col0_flg22;a1a2_flg22_Col0_mock;a1a2_mock_Col0_flg22;a1a2_mock_Col0_mock	Cluster -58	0.283464	0.264084	0.90067	0.885744	cell wall modification [GO:0042545];defense response to fungus [GO:0050832];killing of cells of other organism [GO:0031640];negative regulation of translation [GO:0017148];pectin catabolic process [GO:0045490];response to bacterium [GO:0009617]	cell wall [GO:0005618];cytosol [GO:0005829];extracellular region [GO:0005576];membrane [GO:0016020];vacuolar membrane [GO:0005774]	aspartyl esterase activity [GO:0045330];pectinesterase activity [GO:0030599];pectinesterase inhibitor activity [GO:0046910];rRNA N-glycosylase activity [GO:0030598];toxin activity [GO:0090729]	+	a1a2_flg22_Col0_flg22;a1a2_flg22_Col0_mock;a1a2_mock_Col0_flg22;a1a2_mock_Col0_mock	0.0980175	5.75361	6.467	0.631742	-0.00155548	3.6843	4.75105	0.0495577	0.393507	4.78119e-07	0.0138481	0.327049	19.0476	19.0185	18.979	18.9337	18.8907	18.7912	19.0391	19.0775	19.0555	18.8705	18.7976	18.9158	18.4392	18.0794
Q8S9I8	At1g64355	At1g64355	1-acyl-sn-glycerol-3-phosphate acyltransferase	-0.0798833		-0.170838		0.578206	+	0.487251	+	+	a1a2_flg22_Col0_flg22;a1a2_flg22_Col0_mock;a1a2_mock_Col0_flg22;a1a2_mock_Col0_mock	Cluster -58	-0.36073	-0.514337	0.203434	0.0592742		integral component of membrane [GO:0016021]	transferase activity, transferring acyl groups [GO:0016746]	+	a1a2_flg22_Col0_flg22;a1a2_flg22_Col0_mock;a1a2_mock_Col0_flg22;a1a2_mock_Col0_mock	0.322492	2.58484	2.5804	0.503594	-0.0257617	1.49457	1.2573	-0.0860328	0.0547247	0.99995	0.999994	0.0769176	15.1555	15.4979	15.5266	15.1169	15.4471	15.2505	15.0812	15.3996	15.5195	15.6657	15.3864	15.4212	14.3998	14.3754
P24102	PER22	At2g38380	Peroxidase 22	-0.0699151		-0.0105944		0.491285	+	0.550606	+	+	a1a2_flg22_Col0_flg22;a1a2_flg22_Col0_mock;a1a2_mock_Col0_flg22;a1a2_mock_Col0_mock	Cluster -58	0.145143	0.21571	0.568852	0.642826	hydrogen peroxide catabolic process [GO:0042744];response to oxidative stress [GO:0006979];response to zinc ion [GO:0010043]	extracellular region [GO:0005576];secretory vesicle [GO:0099503];vacuole [GO:0005773]	heme binding [GO:0020037];metal ion binding [GO:0046872];peroxidase activity [GO:0004601]	+	a1a2_flg22_Col0_flg22;a1a2_flg22_Col0_mock;a1a2_mock_Col0_flg22;a1a2_mock_Col0_mock	0.371739	3.14162	4.60641	0.0391999	-0.0259902	1.54343	2.53631	-0.000415298	0.737467	0.660907	0.999994	0.82349	19.1585	19.4284	19.4837	19.2613	19.5626	19.1933	19.3132	19.4851	19.608	19.2809	19.4496	19.3706	19.0165	18.5363
A0A1P8BA53;O81493;F4JZS7	At5g26280;F9D12.8	At5g26260;At5g26280	TRAF-like family protein	0.0229352		0.0408124		0.367018		0.384895		+	a1a2_flg22_Col0_flg22;a1a2_flg22_Col0_mock;a1a2_mock_Col0_flg22;a1a2_mock_Col0_mock	Cluster -58	0.148604	0.266957	0.152123	0.273734		plasmodesma [GO:0009506]		+	a1a2_flg22_Col0_flg22;a1a2_flg22_Col0_mock;a1a2_mock_Col0_flg22;a1a2_mock_Col0_mock	0.116761	2.85445	2.19025	0.133154	0.00267793	1.04764	0.843019	0.00543434	0.604278	0.55952	0.999994	0.761053	18.418	18.3319	18.4956	18.1978	18.3999	18.5581	18.5856	18.3163	18.32	18.3808	18.2053	18.4558	17.9619	17.8374
Q9SID0	At2g31390	At2g31390	Probable fructokinase-1	0.0098273		0.0907169		0.330495	+	0.411385	+	+	a1a2_flg22_Col0_flg22;a1a2_flg22_Col0_mock;a1a2_mock_Col0_flg22;a1a2_mock_Col0_mock	Cluster -58	0.172842	0.0469156	0.50334	0.383004	fructose metabolic process [GO:0006000];starch biosynthetic process [GO:0019252]	cytosol [GO:0005829];peroxisome [GO:0005777];plasma membrane [GO:0005886]	ATP binding [GO:0005524];fructokinase activity [GO:0008865]	+	a1a2_flg22_Col0_flg22;a1a2_flg22_Col0_mock;a1a2_mock_Col0_flg22;a1a2_mock_Col0_mock	0.088556	4.12855	4.4996	0.725889	0.000870266	1.36447	1.85107	0.0658504	0.94975	0.99995	0.999994	0.641957	19.6512	19.7403	19.5895	19.6185	19.7134	19.6168	19.6952	19.7589	19.5378	19.5886	19.6808	19.6094	19.3486	19.1147
A0A1P8BA53	At5g26280	At5g26280	TRAF-like family protein	-0.0211662		-0.0254546		0.32847	+	0.324181	+	+	a1a2_flg22_Col0_flg22;a1a2_flg22_Col0_mock;a1a2_mock_Col0_flg22;a1a2_mock_Col0_mock	Cluster -58	0.117496	0.295826	0.328506	0.509801				+	a1a2_flg22_Col0_flg22;a1a2_flg22_Col0_mock;a1a2_mock_Col0_flg22;a1a2_mock_Col0_mock	0.142716	3.60699	3.58679	0.172369	-0.00302074	1.18479	1.16277	-0.00438757	0.513618	0.11909	0.999994	0.692907	20.2789	20.3904	20.3229	20.2865	20.4782	20.5434	20.5252	20.4113	20.3958	20.2881	20.3263	20.4806	20.0649	19.9085
Q9FGT8	TIL	At5g58070	Temperature-induced lipocalin-1	0.00306161		-0.0138566		0.305866		0.288948	+	+	a1a2_flg22_Col0_flg22;a1a2_flg22_Col0_mock;a1a2_mock_Col0_flg22;a1a2_mock_Col0_mock	Cluster -58	0.203477	0.107509	0.211111	0.124147	cellular chloride ion homeostasis [GO:0030644];cellular response to hypoxia [GO:0071456];cellular sodium ion homeostasis [GO:0006883];heat acclimation [GO:0010286];hyperosmotic salinity response [GO:0042538];lipid metabolic process [GO:0006629];positive regulation of response to oxidative stress [GO:1902884];positive regulation of response to salt stress [GO:1901002];response to cold [GO:0009409]…	chloroplast envelope [GO:0009941];chloroplast membrane [GO:0031969];cytoplasm [GO:0005737];cytoplasmic side of plasma membrane [GO:0009898];cytosol [GO:0005829];endoplasmic reticulum [GO:0005783];Golgi apparatus [GO:0005794];mitochondrion [GO:0005739];plasma membrane [GO:0005886];plasmodesma [GO:0009506];plastid [GO:0009536];vacuolar membrane [GO:0005774];vacuole [GO:0005773]	nutrient reservoir activity [GO:0045735]	+	a1a2_flg22_Col0_flg22;a1a2_flg22_Col0_mock;a1a2_mock_Col0_flg22;a1a2_mock_Col0_mock	0.0165735	3.43567	3.94838	0.158435	5.07418e-05	1.05085	1.14088	-0.00219538	0.842346	0.99995	0.999994	0.649356	19.7235	20.0915	19.8399	19.7691	19.7481	19.8002	19.7414	19.9694	19.8251	19.8356	19.7872	19.7953	19.4942	19.4755
Q9FLH8;Q9LNE4;Q9SID0;Q9M1B9;Q9LNE3	At2g31390;At3g59480;At5g51830	At2g31390;At3g59480;At5g51830	Probable fructokinase-7	0.0278082		0.0966012		0.28453		0.353323		+	a1a2_flg22_Col0_flg22;a1a2_flg22_Col0_mock;a1a2_mock_Col0_flg22;a1a2_mock_Col0_mock	Cluster -58	0.656577	0.373655	-0.160528	0.0514168	carbohydrate biosynthetic process [GO:0016051];fatty acid biosynthetic process [GO:0006633];fructose metabolic process [GO:0006000];response to cadmium ion [GO:0046686];starch biosynthetic process [GO:0019252]	cytosol [GO:0005829];peroxisome [GO:0005777];plasma membrane [GO:0005886]	ATP binding [GO:0005524];fructokinase activity [GO:0008865]	+	a1a2_flg22_Col0_flg22;a1a2_flg22_Col0_mock;a1a2_mock_Col0_flg22;a1a2_mock_Col0_mock	0.157774	2.26326	2.99378	0.527379	0.00438741	0.643966	1.05777	0.0509455	0.680854	0.99995	0.999994	0.18941	20.2862	20.211	20.1572	20.0949	20.0629	19.9796	20.0904	20.3082	20.1718	20.0821	20.0502	19.9224	19.9751	19.8105
P92981	APR2	At1g62180	5'-adenylylsulfate reductase 2, chloroplastic	-0.00949542		-0.0705206		0.28401		0.222985		+	a1a2_flg22_Col0_flg22;a1a2_flg22_Col0_mock;a1a2_mock_Col0_flg22;a1a2_mock_Col0_mock	Cluster -58	-1.60318	-1.28924	0.294525	0.616946	cysteine biosynthetic process [GO:0019344];sulfate assimilation [GO:0000103];sulfate assimilation, phosphoadenylyl sulfate reduction by phosphoadenylyl-sulfate reductase (thioredoxin) [GO:0019379]	chloroplast [GO:0009507];chloroplast stroma [GO:0009570]	adenylyl-sulfate reductase (glutathione) activity [GO:0033741];adenylyl-sulfate reductase activity [GO:0009973];phosphoadenylyl-sulfate reductase (thioredoxin) activity [GO:0004604]	+	a1a2_flg22_Col0_flg22;a1a2_flg22_Col0_mock;a1a2_mock_Col0_flg22;a1a2_mock_Col0_mock	0.0457942	2.62087	2.07364	0.544403	-0.000434835	0.744353	0.46239	-0.0383916	6.54456e-16	0.000688276	0.999994	1.9551e-27	17.9187	18.0584	18.1658	18.1193	17.8571	17.9721	17.9819	18.1573	18.1707	18.0334	18.0034	17.8016	17.5116	17.7382
Q9LJ94	At3g22520	At3g22520	Spindle assembly abnormal protein	0.0498498		-0.0545829		0.271751		0.167318		+	a1a2_flg22_Col0_flg22;a1a2_flg22_Col0_mock;a1a2_mock_Col0_flg22;a1a2_mock_Col0_mock	Cluster -58	-0.220195	-0.251738	0.0223061	-0.0021361		chloroplast [GO:0009507];chloroplast envelope [GO:0009941];chloroplast stroma [GO:0009570]		+	a1a2_flg22_Col0_flg22;a1a2_flg22_Col0_mock;a1a2_mock_Col0_flg22;a1a2_mock_Col0_mock	0.462966	2.61324	2.65172	0.38254	0.0230788	0.710151	0.443682	-0.0208802	0.292568	0.99995	0.999994	0.344939	16.1786	16.3269	16.4008	16.2764	16.1919	16.1959	16.2064	16.2586	16.3524	16.1944	16.1322	16.1274	16.0235	15.8318
Q9SUT2	PER39	At4g11290	Peroxidase 39	-0.0169427		0.0308387		0.249421		0.297203		+	a1a2_flg22_Col0_flg22;a1a2_flg22_Col0_mock;a1a2_mock_Col0_flg22;a1a2_mock_Col0_mock	Cluster -58	0.108776	0.0603688	0.439613	0.392831	hydrogen peroxide catabolic process [GO:0042744];response to oxidative stress [GO:0006979]	extracellular region [GO:0005576];plant-type cell wall [GO:0009505];plasmodesma [GO:0009506];secretory vesicle [GO:0099503]	heme binding [GO:0020037];metal ion binding [GO:0046872];peroxidase activity [GO:0004601]	+	a1a2_flg22_Col0_flg22;a1a2_flg22_Col0_mock;a1a2_mock_Col0_flg22;a1a2_mock_Col0_mock	0.100116	2.46169	2.48007	0.15497	-0.00169623	0.613999	0.737085	0.00477907	0.94975	0.99995	0.999994	0.834239	18.0565	18.256	18.1964	18.1718	17.971	17.9917	17.9548	18.1999	18.2469	18.1006	18.0983	18.1446	18.038	17.8406
Q9SL79	At2g20020	At2g20020	CRS2-associated factor 1, chloroplastic	-0.0197392		0.00295664		0.248286		0.270982		+	a1a2_flg22_Col0_flg22;a1a2_flg22_Col0_mock;a1a2_mock_Col0_flg22;a1a2_mock_Col0_mock	Cluster -58	-0.388641	-0.296622	0.167966	0.267677	Group II intron splicing [GO:0000373];mRNA processing [GO:0006397]	chloroplast stroma [GO:0009570]	mRNA binding [GO:0003729]	+	a1a2_flg22_Col0_flg22;a1a2_flg22_Col0_mock;a1a2_mock_Col0_flg22;a1a2_mock_Col0_mock	0.12273	2.21243	2.98786	0.0143901	-0.00242258	0.549315	0.809655	4.25464e-05	0.121144	0.982895	0.999994	0.0113317	16.627	16.6595	16.4763	16.5747	16.4257	16.466	16.5585	16.6371	16.5017	16.4159	16.7402	16.4941	16.1107	16.252
Q9LNE4;Q9SX54;Q9SID0;Q9M1B9	At2g31390;At3g59480	At2g31390;At3g59480	Probable fructokinase-4	-0.0653191		-0.053698		0.240723		0.252344		+	a1a2_flg22_Col0_flg22;a1a2_flg22_Col0_mock;a1a2_mock_Col0_flg22;a1a2_mock_Col0_mock	Cluster -58	0.584812	0.210285	-0.192814	-0.561841	fructose metabolic process [GO:0006000];starch biosynthetic process [GO:0019252]	cytosol [GO:0005829];peroxisome [GO:0005777];plasma membrane [GO:0005886]	ATP binding [GO:0005524];fructokinase activity [GO:0008865]	+	a1a2_flg22_Col0_flg22;a1a2_flg22_Col0_mock;a1a2_mock_Col0_flg22;a1a2_mock_Col0_mock	0.815009	2.61764	3.27198	0.352313	-0.0532356	0.630126	0.825665	-0.0189185	0.815302	0.664009	0.999994	0.415683	19.0948	18.9646	18.9719	18.949	19.1231	18.9411	19.1258	19.1393	19.0524	19.0104	19.1228	18.9858	18.8815	18.5778
Q8L968	At4g13720	At4g13720	Inosine triphosphate pyrophosphatase	0.0333856		0.064325		0.234209		0.265148		+	a1a2_flg22_Col0_flg22;a1a2_flg22_Col0_mock;a1a2_mock_Col0_flg22;a1a2_mock_Col0_mock	Cluster -58	0.036785	-0.074576	0.409107	0.305279	deoxyribonucleoside triphosphate catabolic process [GO:0009204];nucleoside triphosphate catabolic process [GO:0009143];nucleotide metabolic process [GO:0009117]	cytoplasm [GO:0005737]	dTTP diphosphatase activity [GO:0036218];metal ion binding [GO:0046872];NADH pyrophosphatase activity [GO:0035529];nucleoside-triphosphate diphosphatase activity [GO:0047429];nucleotide binding [GO:0000166]	+	a1a2_flg22_Col0_flg22;a1a2_flg22_Col0_mock;a1a2_mock_Col0_flg22;a1a2_mock_Col0_mock	0.250878	2.70953	3.24333	0.605226	0.00837572	0.634597	0.859964	0.0389312	0.868732	0.99995	0.626912	0.938734	17.6054	17.6444	17.4634	17.5805	17.5998	17.4018	17.4496	17.5233	17.6545	17.5794	17.5137	17.3744	17.3596	17.4824
P93832	IMDH2	At1g80560	3-isopropylmalate dehydrogenase 2, chloroplastic	-0.0100527		0.00139078		0.231773	+	0.243217	+	+	a1a2_flg22_Col0_flg22;a1a2_flg22_Col0_mock;a1a2_mock_Col0_flg22;a1a2_mock_Col0_mock	Cluster -58	0.355307	0.340156	0.390883	0.383236	branched-chain amino acid biosynthetic process [GO:0009082];embryo sac development [GO:0009553];leucine biosynthetic process [GO:0009098];pollen development [GO:0009555]	chloroplast [GO:0009507];chloroplast envelope [GO:0009941];chloroplast stroma [GO:0009570];cytosol [GO:0005829];plastid [GO:0009536]	3-isopropylmalate dehydrogenase activity [GO:0003862];magnesium ion binding [GO:0000287];NAD+ binding [GO:0070403];protein homodimerization activity [GO:0042803]	+	a1a2_flg22_Col0_flg22;a1a2_flg22_Col0_mock;a1a2_mock_Col0_flg22;a1a2_mock_Col0_mock	0.158334	5.16706	4.59915	0.0143305	-0.00159168	1.19759	1.11859	1.99305e-05	0.0739636	0.29387	0.715631	0.067659	18.3612	18.3314	18.3726	18.2572	18.2735	18.3037	18.2623	18.362	18.3294	18.3683	18.3051	18.3328	18.1209	18.0709
O04379	AGO1	At1g48410	Protein argonaute 1	-0.00297165		0.104954		0.209841		0.317766	+	+	a1a2_flg22_Col0_flg22;a1a2_flg22_Col0_mock;a1a2_mock_Col0_flg22;a1a2_mock_Col0_mock	Cluster -58	0.0327294	0.0430846	0.0867759	0.105024	adaxial/abaxial pattern specification [GO:0009955];adventitious root development [GO:0048830];auxin metabolic process [GO:0009850];cell differentiation [GO:0030154];defense response to virus [GO:0051607];gene silencing by miRNA [GO:0035195];innate immune response [GO:0045087];leaf morphogenesis [GO:0009965];leaf proximal/distal pattern formation [GO:0010589];leaf vascular tissue pattern formation…	cytoplasm [GO:0005737];cytosol [GO:0005829];nucleus [GO:0005634]	endoribonuclease activity [GO:0004521];metal ion binding [GO:0046872];miRNA binding [GO:0035198];mRNA binding [GO:0003729]	+	a1a2_flg22_Col0_flg22;a1a2_flg22_Col0_mock;a1a2_mock_Col0_flg22;a1a2_mock_Col0_mock	0.0254146	2.8131	4.48692	1.15212	-7.55233e-05	0.590302	1.42579	0.12092	0.912631	0.99995	0.999994	0.919309	18.1161	17.996	18.0504	18.1655	18.0001	18.0378	18.1964	18.0529	18.0469	17.9691	18.0553	18.063	17.7423	17.8123
Q9SJQ9	FBA6	At2g36460	Fructose-bisphosphate aldolase 6, cytosolic	-0.0432409		-0.0277831		0.194043		0.209501		+	a1a2_flg22_Col0_flg22;a1a2_flg22_Col0_mock;a1a2_mock_Col0_flg22;a1a2_mock_Col0_mock	Cluster -58	-0.290203	-0.203224	0.00667326	0.0997801	cellular response to hypoxia [GO:0071456];fructose 1,6-bisphosphate metabolic process [GO:0030388];gluconeogenesis [GO:0006094];glycolytic process [GO:0006096];mitochondria-nucleus signaling pathway [GO:0031930];response to cadmium ion [GO:0046686]	cytosol [GO:0005829];endoplasmic reticulum [GO:0005783];mitochondrion [GO:0005739];nucleus [GO:0005634];plasma membrane [GO:0005886];plasmodesma [GO:0009506]	copper ion binding [GO:0005507];fructose-bisphosphate aldolase activity [GO:0004332];mRNA binding [GO:0003729]	+	a1a2_flg22_Col0_flg22;a1a2_flg22_Col0_mock;a1a2_mock_Col0_flg22;a1a2_mock_Col0_mock	0.473214	2.94653	2.09583	0.177293	-0.0204622	0.571756	0.43908	-0.00492576	0.739467	0.99995	0.999994	0.470792	19.9511	20.1029	20.0128	20.0135	20.0669	20.0251	19.9977	20.245	19.9989	20.0611	20.0489	20.0802	19.853	19.9872
Q03251	RBG8	At4g39260	Glycine-rich RNA-binding protein 8	-0.0133988		0.0519194		0.151193		0.216512		+	a1a2_flg22_Col0_flg22;a1a2_flg22_Col0_mock;a1a2_mock_Col0_flg22;a1a2_mock_Col0_mock	Cluster -58	-0.0952954	-0.275396	-0.055238	-0.229301	alternative mRNA splicing, via spliceosome [GO:0000380];innate immune response [GO:0045087];response to abscisic acid [GO:0009737];response to cold [GO:0009409];response to zinc ion [GO:0010043]	cell wall [GO:0005618];cytosol [GO:0005829];Golgi apparatus [GO:0005794];nucleolus [GO:0005730];nucleus [GO:0005634];peroxisome [GO:0005777];plasma membrane [GO:0005886];plasmodesma [GO:0009506]	mRNA binding [GO:0003729]	+	a1a2_flg22_Col0_flg22;a1a2_flg22_Col0_mock;a1a2_mock_Col0_flg22;a1a2_mock_Col0_mock	0.117092	2.68082	2.77454	0.608432	-0.0015689	0.405322	0.600719	0.0315894	0.602551	0.99995	0.999994	0.885427	20.3373	20.502	20.4148	20.4092	20.4111	20.4085	20.2743	20.5153	20.515	20.4652	20.4141	20.3795	20.2499	20.2021
Q940U6	FLU	At3g14110	Protein FLUORESCENT IN BLUE LIGHT, chloroplastic	-0.00951608		0.00617803		0.148197		0.163891		+	a1a2_flg22_Col0_flg22;a1a2_flg22_Col0_mock;a1a2_mock_Col0_flg22;a1a2_mock_Col0_mock	Cluster -58	0.00507576	-0.0848546	0.232405	0.151693	chlorophyll biosynthetic process [GO:0015995]	chloroplast membrane [GO:0031969];chloroplast thylakoid membrane [GO:0009535];integral component of membrane [GO:0016021]		+	a1a2_flg22_Col0_flg22;a1a2_flg22_Col0_mock;a1a2_mock_Col0_flg22;a1a2_mock_Col0_mock	0.123435	2.49099	2.43397	0.0433266	-0.00117462	0.369157	0.398906	0.000267673	0.837225	0.99995	0.999994	0.988968	18.5524	18.6493	18.578	18.6833	18.6538	18.6872	18.5958	18.5877	18.6592	18.6536	18.7092	18.6555	18.4071	18.485
F4ISU2;F4I8Q1	At2g32240;YUP8H12.6	At1g05320;At2g32240	Myosin heavy chain, embryonic smooth protein	-0.0913318		0.0990595		0.107146		0.297537		+	a1a2_flg22_Col0_mock;a1a2_mock_Col0_flg22;a1a2_mock_Col0_mock	Cluster -58	1.3221	1.59787	-0.0291266	0.250206	defense response to fungus [GO:0050832];response to abscisic acid [GO:0009737];response to cadmium ion [GO:0046686]	endoplasmic reticulum [GO:0005783];extracellular region [GO:0005576];integral component of membrane [GO:0016021];membrane [GO:0016020];plasma membrane [GO:0005886]		+	a1a2_flg22_Col0_mock;a1a2_mock_Col0_flg22;a1a2_mock_Col0_mock	0.773073	1.43378	2.69923	1.07986	-0.0706061	0.153624	0.80312	0.106971	0.43712	0.867096	0.999994	0.150662	18.1865	18.3404	18.3194	18.148	18.287	18.1643	18.1863	18.5523	18.3014	18.362	18.339	18.2526	18.1045	18.23
Q9SZN1;Q8W4E2;P11574	VHA-B1;VHA-B2	At1g76030;At4g38510	V-type proton ATPase subunit B1	0.0225519		0.00343456		-0.0673653		-0.0864826		+	Col0_flg22_a1a2_flg22;Col0_flg22_a1a2_mock;Col0_mock_a1a2_flg22;Col0_mock_a1a2_mock	Cluster -65	0.00686167	0.0446434	0.0128607	0.0573597	actin filament bundle assembly [GO:0051017];actin filament capping [GO:0051693];ATP metabolic process [GO:0046034];glucose mediated signaling pathway [GO:0010255];negative regulation of actin filament depolymerization [GO:0030835];proton transmembrane transport [GO:1902600];regulation of transcription by RNA polymerase II [GO:0006357];response to cadmium ion [GO:0046686]	Golgi apparatus [GO:0005794];proton-transporting V-type ATPase, V1 domain [GO:0033180];mitochondrion [GO:0005739];nucleus [GO:0005634];plasma membrane [GO:0005886];plasmodesma [GO:0009506];protein-containing complex [GO:0032991];proton-transporting V-type ATPase, V1 domain [GO:0033180];vacuolar membrane [GO:0005774];vacuolar membrane [GO:0005774]";vacuole [GO:0005773]"	actin filament binding [GO:0051015];ATP binding [GO:0005524];hydrolase activity [GO:0016787]	+	Col0_flg22_a1a2_flg22;Col0_flg22_a1a2_mock;Col0_mock_a1a2_flg22;Col0_mock_a1a2_mock	0.582384	2.32992	2.45911	0.0567656	0.0131338	-0.156956	-0.212671	0.000194965	0.88416	0.99995	0.999994	0.904317	21.0352	21.0387	21.0588	20.976	20.9812	21.0204	20.9511	21.0159	21.0307	21.0131	20.96	21.0041	21.0305	21.1025
O23654	VHA-A	At1g78900	V-type proton ATPase catalytic subunit A	-0.0156434		-0.0271593		-0.101053		-0.112569		+	Col0_flg22_a1a2_flg22;Col0_flg22_a1a2_mock;Col0_mock_a1a2_flg22;Col0_mock_a1a2_mock	Cluster -65	0.0187034	0.0488952	-0.020984	0.0157637	Golgi organization [GO:0007030];pollen development [GO:0009555]	cell wall [GO:0005618];chloroplast [GO:0009507];chloroplast envelope [GO:0009941];cytosol [GO:0005829];Golgi apparatus [GO:0005794];mitochondrion [GO:0005739];plant-type vacuole [GO:0000325];plasma membrane [GO:0005886];plasmodesma [GO:0009506];proton-transporting V-type ATPase, V1 domain [GO:0033180];vacuolar membrane [GO:0005774];vacuole [GO:0005773]	ATP binding [GO:0005524];protease binding [GO:0002020];proton-transporting ATP synthase activity, rotational mechanism [GO:0046933];proton-transporting ATPase activity, rotational mechanism [GO:0046961]	+	Col0_flg22_a1a2_flg22;Col0_flg22_a1a2_mock;Col0_mock_a1a2_flg22;Col0_mock_a1a2_mock	0.252667	2.75353	2.98586	0.64131	-0.00395258	-0.278253	-0.336114	-0.0174175	0.877535	0.99995	0.999994	0.953856	20.5537	20.4933	20.5356	20.5409	20.5866	20.6344	20.5951	20.59	20.5246	20.5209	20.5853	20.6224	20.6649	20.6156
F4JLP5	LPD2	At4g16155	Dihydrolipoyl dehydrogenase 2, chloroplastic	0.0599286		0.032865		-0.111985		-0.139049		+	Col0_flg22_a1a2_flg22;Col0_flg22_a1a2_mock;Col0_mock_a1a2_mock	Cluster -65	0.0660717	-0.00246374	0.140369	0.0794145	cell redox homeostasis [GO:0045454];response to arsenic-containing substance [GO:0046685]	chloroplast [GO:0009507];chloroplast envelope [GO:0009941];chloroplast stroma [GO:0009570];cytosol [GO:0005829]	dihydrolipoyl dehydrogenase activity [GO:0004148];flavin adenine dinucleotide binding [GO:0050660]	+	Col0_flg22_a1a2_flg22;Col0_flg22_a1a2_mock;Col0_mock_a1a2_mock	1.17828	2.00717	2.58023	0.360393	0.0706124	-0.224774	-0.358777	0.0118443	0.993826	0.99995	0.999994	0.859817	18.1665	18.0845	18.1109	18.1148	18.0471	18.1258	17.9975	18.0603	18.0234	18.1541	17.9964	18.0583	18.2468	18.1816
Q43725	OASC	At3g59760	Cysteine synthase, mitochondrial	0.0202869		0.0733071		-0.141801		-0.088781		+	Col0_flg22_a1a2_flg22;Col0_flg22_a1a2_mock	Cluster -65	-0.00897425	-0.0230451	0.00080592	-0.00724242	cysteine biosynthetic process from serine [GO:0006535];double fertilization forming a zygote and endosperm [GO:0009567];pollen tube growth [GO:0009860]	cytoplasm [GO:0005737];mitochondrion [GO:0005739]	cysteine synthase activity [GO:0004124];identical protein binding [GO:0042802];pyridoxal phosphate binding [GO:0030170]	+	Col0_flg22_a1a2_flg22;Col0_flg22_a1a2_mock	0.275503	2.71464	1.41992	1.01532	0.0055891	-0.38494	-0.126062	0.07443	0.960373	0.99995	0.999994	0.983686	18.0252	18.0241	18.0963	18.0823	18.0755	17.9964	17.9293	17.9779	18.0725	18.0846	18.0242	18.0896	18.2317	18.1032
Q9LFT9;Q9SMR4;Q9SID8;O80501	RABH1B	At2g44610	Ras-related protein RABH1b	-0.0513728		-0.00749022		-0.143868		-0.0999858		+	Col0_flg22_a1a2_flg22;Col0_flg22_a1a2_mock;Col0_mock_a1a2_flg22;Col0_mock_a1a2_mock	Cluster -65	0.198009	0.125808	0.0111451	-0.0547524	exocytosis [GO:0006887];intracellular protein transport [GO:0006886];intra-Golgi vesicle-mediated transport [GO:0006891];plant-type cell wall cellulose biosynthetic process [GO:0052324];regulation of cell growth [GO:0001558];retrograde transport, endosome to Golgi [GO:0042147];retrograde vesicle-mediated transport, Golgi to endoplasmic reticulum [GO:0006890]	cytosol [GO:0005829];endomembrane system [GO:0012505];endosome [GO:0005768];Golgi apparatus [GO:0005794];Golgi membrane [GO:0000139];membrane [GO:0016020];plasma membrane [GO:0005886];plasmodesma [GO:0009506];trans-Golgi network [GO:0005802];vacuolar membrane [GO:0005774]	GTP binding [GO:0005525];GTPase activity [GO:0003924]	+	Col0_flg22_a1a2_flg22;Col0_flg22_a1a2_mock;Col0_mock_a1a2_flg22;Col0_mock_a1a2_mock	1.18416	4.95743	1.73701	0.0955815	-0.0608335	-0.713218	-0.173677	-0.000715926	0.724364	0.99995	0.999994	0.35121	19.0416	19.0693	19.0743	19.0395	19.032	19.0062	19.0743	19.1791	19.1223	19.1061	19.0139	19.0753	19.217	19.1734
Q9SLA8	MOD1	At2g05990	Enoyl-[acyl-carrier-protein] reductase [NADH], chloroplastic	-0.0485099		-0.0402609		-0.144758		-0.136509		+	Col0_flg22_a1a2_flg22;Col0_flg22_a1a2_mock;Col0_mock_a1a2_flg22;Col0_mock_a1a2_mock	Cluster -65	0.016078	-0.0463517	0.0969174	0.0422122	fatty acid biosynthetic process [GO:0006633]	chloroplast [GO:0009507];chloroplast envelope [GO:0009941];chloroplast stroma [GO:0009570];fatty acid synthase complex [GO:0005835];mitochondrion [GO:0005739];thylakoid [GO:0009579]	copper ion binding [GO:0005507];enoyl-[acyl-carrier-protein] reductase (NADH) activity [GO:0004318];enoyl-[acyl-carrier-protein] reductase activity [GO:0016631]	+	Col0_flg22_a1a2_flg22;Col0_flg22_a1a2_mock;Col0_mock_a1a2_flg22;Col0_mock_a1a2_mock	0.617292	3.57052	2.16547	0.944216	-0.0299448	-0.516862	-0.295605	-0.038015	0.900528	0.99995	0.999994	0.962519	20.6747	20.6114	20.7288	20.7006	20.633	20.6788	20.681	20.6403	20.7533	20.8673	20.6462	20.7304	20.824	20.7317
Q39041	BFRUCT4	At1g12240	Acid beta-fructofuranosidase 4, vacuolar	0.00556405		0.0775608		-0.200531		-0.128534		+	Col0_flg22_a1a2_flg22;Col0_flg22_a1a2_mock;Col0_mock_a1a2_flg22;Col0_mock_a1a2_mock	Cluster -65	-0.349621	-0.417658	-0.228191	-0.28733	abscisic acid-activated signaling pathway [GO:0009738];cellular response to gibberellin stimulus [GO:0071370];primary root development [GO:0080022];response to bacterium [GO:0009617];sucrose metabolic process [GO:0005985]	endoplasmic reticulum membrane [GO:0005789];Golgi membrane [GO:0000139];integral component of membrane [GO:0016021];membrane [GO:0016020];plant-type vacuole [GO:0000325];vacuolar lumen [GO:0005775];vacuolar membrane [GO:0005774];vacuole [GO:0005773]	beta-fructofuranosidase activity [GO:0004564];sucrose alpha-glucosidase activity [GO:0004575]	+	Col0_flg22_a1a2_flg22;Col0_flg22_a1a2_mock;Col0_mock_a1a2_flg22;Col0_mock_a1a2_mock	0.0655285	4.30541	2.64294	1.58221	0.000364604	-0.863369	-0.339708	0.122717	0.170857	0.99995	0.999994	0.145838	17.7066	17.7272	17.5968	17.7	17.7366	17.7135	17.6781	17.7893	17.6681	17.6651	17.6299	17.7169	17.9778	17.8806
Q9SNY3	GMD1	At5g66280	GDP-mannose 4,6 dehydratase 1	-0.0417417		0.0255787		-0.204297		-0.136976		+	Col0_flg22_a1a2_flg22;Col0_flg22_a1a2_mock;Col0_mock_a1a2_flg22;Col0_mock_a1a2_mock	Cluster -65	0.370206	0.281253	-0.0554765	-0.136178	'de novo' GDP-L-fucose biosynthetic process [GO:0042351];GDP-mannose metabolic process [GO:0019673]	cytoplasm [GO:0005737];plastid [GO:0009536]	GDP-mannose 4,6-dehydratase activity [GO:0008446]	+	Col0_flg22_a1a2_flg22;Col0_flg22_a1a2_mock;Col0_mock_a1a2_flg22;Col0_mock_a1a2_mock	0.753079	3.54981	2.49075	0.242829	-0.0314348	-0.725215	-0.341173	0.00621125	0.663784	0.99995	0.999994	0.214444	18.5829	18.5734	18.5597	18.5764	18.5535	18.5123	18.6583	18.6803	18.6312	18.5315	18.5823	18.525	18.8895	18.6419
Q94F20	DGR2	At5g25460	At5g25460	0.0521638		-0.00276451		-0.223951		-0.278879		+	Col0_flg22_a1a2_flg22;Col0_flg22_a1a2_mock;Col0_mock_a1a2_flg22;Col0_mock_a1a2_mock	Cluster -65	-0.673196	-0.666082	-0.40823	-0.391818	response to karrikin [GO:0080167];root morphogenesis [GO:0010015]	plant-type cell wall [GO:0009505];plasmodesma [GO:0009506];plastid [GO:0009536]		+	Col0_flg22_a1a2_flg22;Col0_flg22_a1a2_mock;Col0_mock_a1a2_flg22;Col0_mock_a1a2_mock	0.482012	2.03777	3.03405	0.0121268	0.0251435	-0.456359	-0.846132	-3.35248e-05	0.00246804	0.99995	0.999994	0.0164494	19.7495	19.5539	19.8279	19.7072	19.6474	19.7339	19.6209	19.6591	19.5959	19.7472	19.5412	19.7425	19.765	19.8514
Q94CE3	BCA5	At4g33580	Beta carbonic anhydrase 5, chloroplastic	0.0643533		0.0420821		-0.233939	+	-0.25621		+	Col0_flg22_a1a2_flg22;Col0_flg22_a1a2_mock;Col0_mock_a1a2_flg22;Col0_mock_a1a2_mock	Cluster -65	-0.12463	-0.193447	-0.156999	-0.219426	carbon utilization [GO:0015976]	chloroplast [GO:0009507]	carbonate dehydratase activity [GO:0004089];zinc ion binding [GO:0008270]	+	Col0_flg22_a1a2_flg22;Col0_flg22_a1a2_mock;Col0_mock_a1a2_flg22;Col0_mock_a1a2_mock	0.796212	4.9941	2.61047	0.365134	0.0512389	-1.16832	-0.66883	0.0153656	0.266545	0.99995	0.999994	0.76712	18.7331	18.7313	18.8143	18.7908	18.709	18.6985	18.6619	18.6823	18.8601	18.6693	18.6001	18.617	18.989	18.9409
O48528	OEP163	At2g42210	Outer envelope pore protein 16-3, chloroplastic/mitochondrial	-0.0775741		-0.00137437		-0.245836		-0.169636		+	Col0_flg22_a1a2_flg22;Col0_flg22_a1a2_mock;Col0_mock_a1a2_flg22;Col0_mock_a1a2_mock	Cluster -65	0.0304605	0.0238989	0.0794358	0.0802015	protein insertion into mitochondrial inner membrane [GO:0045039]	chloroplast [GO:0009507];chloroplast outer membrane [GO:0009707];cytosol [GO:0005829];mitochondrial outer membrane [GO:0005741];mitochondrial respiratory chain complex I [GO:0005747];mitochondrion [GO:0005739];plastid outer membrane [GO:0009527];pore complex [GO:0046930];TIM22 mitochondrial import inner membrane insertion complex [GO:0042721]	porin activity [GO:0015288];protein homodimerization activity [GO:0042803]	+	Col0_flg22_a1a2_flg22;Col0_flg22_a1a2_mock;Col0_mock_a1a2_flg22;Col0_mock_a1a2_mock	1.33929	2.95871	1.89068	0.00647119	-0.103894	-0.727356	-0.320728	-8.89382e-06	0.947297	0.99995	0.999994	0.929423	19.4947	19.5041	19.5473	19.4877	19.4385	19.4738	19.4558	19.6146	19.6161	19.5012	19.5738	19.6501	19.7759	19.619
Q9FN52;Q9FG67	MAM1;MAM3	At5g23010;At5g23020	Methylthioalkylmalate synthase 1, chloroplastic	-0.0980031		-0.0745486		-0.264693		-0.241239		+	Col0_flg22_a1a2_flg22;Col0_mock_a1a2_flg22;Col0_mock_a1a2_mock	Cluster -65	-0.26438	-0.118786	-0.349217	-0.198594	glucosinolate biosynthetic process [GO:0019761];leucine biosynthetic process [GO:0009098];response to insect [GO:0009625];response to water deprivation [GO:0009414]	chloroplast [GO:0009507]	2-(2'-methylthio)ethylmalate synthase activity [GO:0010177];2-isopropylmalate synthase activity [GO:0003852]	+	Col0_flg22_a1a2_flg22;Col0_mock_a1a2_flg22;Col0_mock_a1a2_mock	0.958645	3.66442	1.97287	0.528023	-0.0939501	-0.969947	-0.475932	-0.0393634	0.492843	0.99995	0.999994	0.591044	17.605	17.6327	17.6089	17.6593	17.6731	17.5686	17.8134	17.6268	17.5776	17.7469	17.9257	17.6452	17.9039	17.7058
Q7Y208	GDPDL1	At1g66970	Glycerophosphodiester phosphodiesterase GDPDL1	0.0116561		-0.0130662		-0.27964		-0.304362		+	Col0_flg22_a1a2_flg22;Col0_flg22_a1a2_mock;Col0_mock_a1a2_flg22;Col0_mock_a1a2_mock	Cluster -65	0.204411	0.274505	-0.130663	-0.0496299	glycerol metabolic process [GO:0006071];lipid metabolic process [GO:0006629]	anchored component of membrane [GO:0031225];integral component of membrane [GO:0016021];plasma membrane [GO:0005886]	calcium ion binding [GO:0005509];glycerophosphodiester phosphodiesterase activity [GO:0008889]	+	Col0_flg22_a1a2_flg22;Col0_flg22_a1a2_mock;Col0_mock_a1a2_flg22;Col0_mock_a1a2_mock	0.0476473	2.54436	2.26045	0.0753373	0.000555383	-0.711505	-0.687997	-0.00098437	0.571904	0.99995	0.999994	0.556467	17.2245	17.394	17.3959	17.4894	17.4767	17.6463	17.5734	17.2118	17.3354	17.3887	17.3934	17.6542	17.6211	17.6428
Q9SMU8	PER34	At3g49120	Peroxidase 34	0.0554934		0.0758594		-0.300951		-0.280585		+	Col0_flg22_a1a2_flg22;Col0_flg22_a1a2_mock;Col0_mock_a1a2_mock	Cluster -65	1.7784	1.44284	-0.16284	-0.492367	defense response [GO:0006952];defense response to bacterium [GO:0042742];defense response to fungus [GO:0050832];hydrogen peroxide catabolic process [GO:0042744];pattern recognition receptor signaling pathway [GO:0002221];reactive oxygen species metabolic process [GO:0072593];response to light stimulus [GO:0009416];response to oxidative stress [GO:0006979];unidimensional cell growth [GO:0009826]	apoplast [GO:0048046];cell wall [GO:0005618];cytosol [GO:0005829];Golgi apparatus [GO:0005794];plant-type cell wall [GO:0009505];secretory vesicle [GO:0099503];vacuolar membrane [GO:0005774];vacuole [GO:0005773]	heme binding [GO:0020037];metal ion binding [GO:0046872];peroxidase activity [GO:0004601]	+	Col0_flg22_a1a2_flg22;Col0_flg22_a1a2_mock;Col0_mock_a1a2_mock	0.25244	2.3733	2.23796	0.588838	0.0140087	-0.714246	-0.627938	0.0446689	2.53944e-11	0.420236	0.999994	1.35868e-15	19.1267	19.1742	19.1879	18.7958	18.9436	18.9336	19.0539	19.1333	19.016	18.6869	18.8966	19.042	19.1484	19.2521
Q9S7D8	APS4	At5g43780	ATP sulfurylase 4, chloroplastic	0.0195904		0.0167873		-0.345287	+	-0.34809	+	+	Col0_flg22_a1a2_flg22;Col0_flg22_a1a2_mock;Col0_mock_a1a2_flg22;Col0_mock_a1a2_mock	Cluster -65	0.119462	0.226318	-1.02463	-0.912529	hydrogen sulfide biosynthetic process [GO:0070814];sulfate assimilation [GO:0000103]	chloroplast [GO:0009507];chloroplast stroma [GO:0009570];mitochondrion [GO:0005739];plastid [GO:0009536]	adenylylsulfate kinase activity [GO:0004020];ATP binding [GO:0005524];sulfate adenylyltransferase (ATP) activity [GO:0004781]	+	Col0_flg22_a1a2_flg22;Col0_flg22_a1a2_mock;Col0_mock_a1a2_flg22;Col0_mock_a1a2_mock	0.0905797	3.35842	3.31951	0.147121	0.00177449	-1.15962	-1.15549	0.00246977	0.454776	1.38765e-07	0.000381366	0.805879	17.3997	17.7267	17.4359	17.4934	17.763	17.5521	17.6818	17.6867	17.4816	17.3703	17.4774	17.5554	18.0053	17.8347
Q9SZW7	At4g30140	At4g30140	GDSL esterase/lipase At4g30140	-0.0607688		0.0749344		-0.345691	+	-0.209988		+	Col0_flg22_a1a2_flg22;Col0_flg22_a1a2_mock;Col0_mock_a1a2_flg22	Cluster -65	0.0311248	0.140371	-0.0642436	0.0510057	lipid catabolic process [GO:0016042]	extracellular space [GO:0005615];plasma membrane [GO:0005886];pollen tube [GO:0090406]	cutinase activity [GO:0050525]	+	Col0_flg22_a1a2_flg22;Col0_flg22_a1a2_mock;Col0_mock_a1a2_flg22	0.299842	4.01893	1.32486	0.714537	-0.018221	-1.38931	-0.278205	0.0535434	0.72197	0.99995	0.999994	0.950234	17.7246	17.9011	17.6541	17.7057	17.6154	17.6274	17.8074	17.929	17.8312	17.6954	17.4259	17.904	18.1937	17.9474
Q9SRD4	IGMT5	At1g76790	Indole glucosinolate O-methyltransferase 5	-0.0655222		0.0198371		-0.422403	+	-0.337044		+	Col0_flg22_a1a2_flg22;Col0_flg22_a1a2_mock;Col0_mock_a1a2_flg22;Col0_mock_a1a2_mock	Cluster -65	-0.266761	-0.180479	-0.866741	-0.776304	aromatic compound biosynthetic process [GO:0019438];indole glucosinolate biosynthetic process [GO:0009759];methylation [GO:0032259]		O-methyltransferase activity [GO:0008171];protein dimerization activity [GO:0046983];S-adenosylmethionine-dependent methyltransferase activity [GO:0008757]	+	Col0_flg22_a1a2_flg22;Col0_flg22_a1a2_mock;Col0_mock_a1a2_flg22;Col0_mock_a1a2_mock	0.303556	3.73915	2.36583	0.119877	-0.0198896	-1.57943	-0.797389	0.00237801	0.358168	0.000151789	0.00347746	0.449448	16.8393	16.7125	16.8188	17.067	16.9615	17.1365	16.8474	16.7708	16.996	17.211	17.0042	17.0993	17.3835	17.194
Q9LE06	BCAT4	At3g19710	Methionine aminotransferase BCAT4	0.0184336		0.0696413		-0.435955	+	-0.384747		+	Col0_flg22_a1a2_flg22;Col0_flg22_a1a2_mock;Col0_mock_a1a2_flg22;Col0_mock_a1a2_mock	Cluster -65	-0.220783	-0.116539	-0.542138	-0.432134	branched-chain amino acid metabolic process [GO:0009081];glucosinolate biosynthetic process [GO:0019761];response to light stimulus [GO:0009416];response to wounding [GO:0009611]	cytosol [GO:0005829]	branched-chain-amino-acid transaminase activity [GO:0004084];methionine-oxo-acid transaminase activity [GO:0010326]	+	Col0_flg22_a1a2_flg22;Col0_flg22_a1a2_mock;Col0_mock_a1a2_flg22;Col0_mock_a1a2_mock	0.0479111	2.65009	1.95571	0.420672	0.000883173	-1.15532	-0.752454	0.0292961	0.893777	0.99995	0.999994	0.841597	18.8197	18.5389	18.9316	19.0865	18.7283	18.4427	18.6947	18.5352	18.9578	19.0959	18.5591	18.5945	19.2611	19.0681
Q9C5C2	TGG2	At5g25980	Myrosinase 2	0.214899		0.0509		-0.474138		-0.638138	+	+	Col0_flg22_a1a2_flg22;Col0_flg22_a1a2_mock;Col0_mock_a1a2_flg22;Col0_mock_a1a2_mock	Cluster -65	0.305089	0.227858	-0.756588	-0.824987	abscisic acid-activated signaling pathway [GO:0009738];carbohydrate metabolic process [GO:0005975];defense response to insect [GO:0002213];glucosinolate catabolic process [GO:0019762];regulation of stomatal movement [GO:0010119];response to abscisic acid [GO:0009737]	apoplast [GO:0048046];chloroplast [GO:0009507];cytosolic ribosome [GO:0022626];peroxisome [GO:0005777];plasmodesma [GO:0009506];plastid [GO:0009536];secretory vesicle [GO:0099503];vacuole [GO:0005773]	beta-glucosidase activity [GO:0008422];glucosinolate glucohydrolase activity [GO:0102799];thioglucosidase activity [GO:0019137]	+	Col0_flg22_a1a2_flg22;Col0_flg22_a1a2_mock;Col0_mock_a1a2_flg22;Col0_mock_a1a2_mock	0.983191	2.3105	3.21395	0.142238	0.211287	-1.09549	-2.05094	0.00723989	0.53438	0.00165586	0.00605054	0.153236	19.1406	19.2447	19.0331	19.3105	18.9192	18.8117	18.5468	18.7456	18.9039	19.0741	18.7575	19.1425	19.8703	19.3101
Q9SGH6	DOX1	At3g01420	Alpha-dioxygenase 1	-0.024003		0.0165854		-0.495516	+	-0.454927	+	+	Col0_flg22_a1a2_flg22;Col0_flg22_a1a2_mock;Col0_mock_a1a2_flg22;Col0_mock_a1a2_mock	Cluster -65	0.0940399	0.31843	-1.54257	-1.31167	(R)-2-hydroxy-alpha-linolenic acid biosynthetic process [GO:1902609];cell death [GO:0008219];cellular response to nitric oxide [GO:0071732];cellular response to reactive oxygen species [GO:0034614];cellular response to salicylic acid stimulus [GO:0071446];defense response to bacterium [GO:0042742];defense response to fungus [GO:0050832];fatty acid alpha-oxidation [GO:0001561];lipid metabolic proc…	monolayer-surrounded lipid storage body [GO:0012511]	heme binding [GO:0020037];metal ion binding [GO:0046872];oxidoreductase activity, acting on single donors with incorporation of molecular oxygen, incorporation of two atoms of oxygen [GO:0016702];peroxidase activity [GO:0004601]	+	Col0_flg22_a1a2_flg22;Col0_flg22_a1a2_mock;Col0_mock_a1a2_flg22;Col0_mock_a1a2_mock	0.0926789	3.28732	2.80225	0.0566185	-0.00222457	-1.62892	-1.27482	0.000939042	0.608165	0.00494978	5.55179e-18	0.785715	18.7604	18.6421	18.5257	18.3361	18.7927	18.6912	18.9037	18.5805	18.5708	18.4276	18.6754	18.7343	19.1091	18.8131
Q9FN52	MAM3	At5g23020	Methylthioalkylmalate synthase 3, chloroplastic	-0.133986		0.0813152		-0.545327	+	-0.330026		+	Col0_flg22_a1a2_flg22;Col0_flg22_a1a2_mock;Col0_mock_a1a2_flg22	Cluster -65	0.016375	0.174218	-0.291227	-0.129314	glucosinolate biosynthetic process [GO:0019761];leucine biosynthetic process [GO:0009098]	chloroplast [GO:0009507]	2-(2'-methylthio)ethylmalate synthase activity [GO:0010177];2-isopropylmalate synthase activity [GO:0003852]	+	Col0_flg22_a1a2_flg22;Col0_flg22_a1a2_mock;Col0_mock_a1a2_flg22	0.445035	2.69654	1.93488	0.399742	-0.0596285	-1.4705	-0.63856	0.0325051	0.707605	0.99995	0.999994	0.983686	18.5328	17.9649	18.031	18.4803	18.5031	17.9911	18.4276	18.0222	18.4072	18.5956	18.3673	18.4873	18.8281	18.539
Q9SSK7	MLP34	At1g70850	MLP-like protein 34	0.126929		0.171605		-0.553308	+	-0.508632	+	+	Col0_flg22_a1a2_flg22;Col0_flg22_a1a2_mock;Col0_mock_a1a2_flg22;Col0_mock_a1a2_mock	Cluster -65	0.120888	0.352739	-0.761388	-0.52695	defense response [GO:0006952]			+	Col0_flg22_a1a2_flg22;Col0_flg22_a1a2_mock;Col0_mock_a1a2_flg22;Col0_mock_a1a2_mock	0.509606	3.88612	2.45821	0.921205	0.0646836	-2.15022	-1.25033	0.158084	0.327606	0.89192	0.183951	0.842726	17.5612	17.431	17.3128	17.4227	17.5694	17.6589	16.9473	17.3337	17.6401	17.4545	17.2107	17.6081	18.1158	17.8704
Q9ZVC3	At2g41380	At2g41380	At2g41380	0.007984		0.183384		-0.606605	+	-0.431205		+	Col0_flg22_a1a2_flg22;Col0_flg22_a1a2_mock;Col0_mock_a1a2_flg22;Col0_mock_a1a2_mock	Cluster -65	1.81503	1.5997	-0.680325	-0.891281	methylation [GO:0032259];response to cadmium ion [GO:0046686]	mitochondrion [GO:0005739]	methyltransferase activity [GO:0008168]	+	Col0_flg22_a1a2_flg22;Col0_flg22_a1a2_mock;Col0_mock_a1a2_flg22;Col0_mock_a1a2_mock	0.0302523	3.76487	2.1781	0.687111	0.000241535	-2.28379	-0.939206	0.126005	8.16286e-10	0.000696918	0.58941	4.24547e-17	15.3864	15.5309	15.3411	15.6554	15.5018	15.3473	15.678	15.4711	15.5138	15.5046	15.1059	15.4415	16.3452	15.7525
O49447;P40941;P31167	AAC1;AAC2;AAC3	At3g08580;At4g28390;At5g13490	ADP,ATP carrier protein 3, mitochondrial	0.40709		0.321533		0.333845		0.248288		+	a1a2_flg22_a1a2_mock;a1a2_flg22_Col0_mock	Cluster -66	0.720468	0.873798	0.098796	0.140781	mitochondrial ADP transmembrane transport [GO:0140021];mitochondrial ATP transmembrane transport [GO:1990544];purine nucleotide transport [GO:0015865]	cell wall [GO:0005618];chloroplast [GO:0009507];chloroplast envelope [GO:0009941];cytosol [GO:0005829];integral component of membrane [GO:0016021];membrane [GO:0016020];mitochondrial envelope [GO:0005740];mitochondrial inner membrane [GO:0005743];mitochondrion [GO:0005739];nucleolus [GO:0005730];plasma membrane [GO:0005886];plastid [GO:0009536];vacuolar membrane [GO:0005774];vacuole [GO:0005773]	ATP:ADP antiporter activity [GO:0005471];copper ion binding [GO:0005507];mRNA binding [GO:0003729]	+	a1a2_flg22_a1a2_mock;a1a2_flg22_Col0_mock	1.61957	2.58028	0.80105	2.61477	0.65931	0.861413	0.198891	0.840733	0.00305941	0.99995	0.999994	0.0464589	21.2106	21.611	21.3974	21.2026	21.0992	21.3922	20.2701	21.1634	20.9945	20.9024	21.0414	21.0986	21.0831	20.8353
Q9SGA6;Q9LF30;Q9FNP8	RPS19A;RPS19C	At3g02080;At5g61170	40S ribosomal protein S19-3	0.309928		0.479626	+	0.222509		0.392207		+	a1a2_flg22_a1a2_mock;a1a2_flg22_Col0_mock;a1a2_mock_Col0_mock;Col0_flg22_Col0_mock	Cluster -66	-0.0131938	-0.0735308	0.307543	0.254473	ribosomal small subunit assembly [GO:0000028];translation [GO:0006412]	cell wall [GO:0005618];cytosol [GO:0005829];cytosolic ribosome [GO:0022626];cytosolic small ribosomal subunit [GO:0022627];plasmodesma [GO:0009506];plastid [GO:0009536];polysomal ribosome [GO:0042788];vacuole [GO:0005773]	mRNA binding [GO:0003729];RNA binding [GO:0003723];structural constituent of ribosome [GO:0003735]	+	a1a2_flg22_a1a2_mock;a1a2_flg22_Col0_mock;a1a2_mock_Col0_mock;Col0_flg22_Col0_mock	1.8031	2.21345	2.41946	6.33821	0.558829	0.492514	0.948929	3.03997	0.855135	0.99995	0.999994	0.909728	21.2763	21.4267	21.3733	21.1333	21.0999	21.4226	20.5615	21.0555	21.1874	21.0552	20.9481	21.0651	21.0325	20.9904
Q9LF30;Q9FNP8	RPS19C	At5g61170	40S ribosomal protein S19-3	0.161879		0.1298		0.182419		0.15034		+	a1a2_flg22_a1a2_mock;a1a2_flg22_Col0_flg22;a1a2_flg22_Col0_mock;a1a2_mock_Col0_mock	Cluster -66	-0.076865	-0.137094	0.358547	0.304635	ribosomal small subunit assembly [GO:0000028];translation [GO:0006412]	cytosol [GO:0005829];cytosolic ribosome [GO:0022626];cytosolic small ribosomal subunit [GO:0022627];plastid [GO:0009536];polysomal ribosome [GO:0042788];vacuole [GO:0005773]	mRNA binding [GO:0003729];RNA binding [GO:0003723];structural constituent of ribosome [GO:0003735]	+	a1a2_flg22_a1a2_mock;a1a2_flg22_Col0_flg22;a1a2_flg22_Col0_mock;a1a2_mock_Col0_mock	2.17294	2.11251	2.37663	1.54407	0.351753	0.385361	0.357302	0.20042	0.727888	0.99995	0.999994	0.900147	20.1387	20.139	20.1394	20.3182	19.9771	20.1288	19.9699	19.9707	20.0177	19.9004	19.9972	20.014	19.9561	19.9977
P50318;Q9SAJ4	At1g56190;PGK3	At1g56190;At1g79550	Phosphoglycerate kinase 2, chloroplastic	0.0931396		0.133416		0.12064		0.160916		+	a1a2_flg22_a1a2_mock;a1a2_flg22_Col0_flg22;a1a2_flg22_Col0_mock;a1a2_mock_Col0_mock;Col0_flg22_Col0_mock	Cluster -66	-0.140919	-0.047064	0.0639377	0.166369	galactolipid biosynthetic process [GO:0019375];gluconeogenesis [GO:0006094];glycolytic process [GO:0006096];reductive pentose-phosphate cycle [GO:0019253];regulation of defense response to virus by host [GO:0050691];response to cadmium ion [GO:0046686];response to glucose [GO:0009749];response to heat [GO:0009408];response to light stimulus [GO:0009416];response to molecule of bacterial origin [G…	apoplast [GO:0048046];chloroplast [GO:0009507];chloroplast stroma [GO:0009570];cytosol [GO:0005829];mitochondrion [GO:0005739];nucleus [GO:0005634];plasma membrane [GO:0005886];plasmodesma [GO:0009506];plastid [GO:0009536];thylakoid [GO:0009579];vacuolar membrane [GO:0005774]	ADP binding [GO:0043531];ATP binding [GO:0005524];phosphoglycerate kinase activity [GO:0004618];protein kinase activity [GO:0004672]	+	a1a2_flg22_a1a2_mock;a1a2_flg22_Col0_flg22;a1a2_flg22_Col0_mock;a1a2_mock_Col0_mock;Col0_flg22_Col0_mock	2.42251	2.26183	3.52607	2.15399	0.225631	0.272866	0.567401	0.287377	0.934395	0.99995	0.999994	0.630887	21.1445	21.2086	21.1204	21.2363	21.1627	21.1857	21.045	21.0823	21.0913	21.0254	21.1453	21.11	21.0927	21.1572
Q93WF6	SAG21	At4g02380	Protein SENESCENCE-ASSOCIATED GENE 21, mitochondrial	0.702296	+	0.978601	+	0.119002		0.395307		+	a1a2_flg22_a1a2_mock;a1a2_flg22_Col0_mock;Col0_flg22_a1a2_mock;Col0_flg22_Col0_mock	Cluster -66	2.76334	2.55885	0.0762743	-0.122573	cellular response to water deprivation [GO:0042631];defense response [GO:0006952];leaf senescence [GO:0010150];regulation of defense response to bacterium [GO:1900424];regulation of defense response to fungus [GO:1900150];regulation of leaf senescence [GO:1900055];regulation of photoperiodism, flowering [GO:2000028];response to abscisic acid [GO:0009737];response to absence of light [GO:0009646];…	mitochondrion [GO:0005739]		+	a1a2_flg22_a1a2_mock;a1a2_flg22_Col0_mock;Col0_flg22_a1a2_mock;Col0_flg22_Col0_mock	3.36365	0.400692	1.19106	3.28349	2.36227	0.0476833	0.470833	3.21323	5.76975e-24	0.99995	0.999994	9.87865e-71	17.2422	16.8989	17.2096	16.8017	16.9526	16.5747	15.9219	16.1612	16.2223	16.5256	16.1777	16.4573	16.6563	17.0448
Q9SGA6	RPS19A	At3g02080	40S ribosomal protein S19-1	0.125147		0.181084		0.106846		0.162783		+	a1a2_flg22_Col0_mock;a1a2_mock_Col0_mock;Col0_flg22_Col0_mock	Cluster -66	0.0504774	-0.00996756	0.256539	0.204312	ribosomal small subunit assembly [GO:0000028];translation [GO:0006412]	cell wall [GO:0005618];cytosol [GO:0005829];cytosolic ribosome [GO:0022626];cytosolic small ribosomal subunit [GO:0022627];plasmodesma [GO:0009506];polysomal ribosome [GO:0042788]	mRNA binding [GO:0003729];RNA binding [GO:0003723];structural constituent of ribosome [GO:0003735]	+	a1a2_flg22_Col0_mock;a1a2_mock_Col0_mock;Col0_flg22_Col0_mock	1.4172	1.22002	2.16422	2.5902	0.177358	0.130355	0.352299	0.469043	0.982383	0.99995	0.999994	0.919309	20.328	20.5357	20.414	20.4407	20.2518	20.4035	20.2183	20.2951	20.4162	20.168	20.2682	20.2571	20.3137	20.4029
Q9FIG9	ARC6	At5g42480	Protein ACCUMULATION AND REPLICATION OF CHLOROPLASTS 6, chloroplastic	0.109529		0.168294		0.100509		0.159274		+	a1a2_flg22_a1a2_mock;a1a2_flg22_Col0_mock;a1a2_mock_Col0_mock;Col0_flg22_Col0_mock	Cluster -66	-0.150143	-0.126769	0.110995	0.142151	chloroplast fission [GO:0010020];chloroplast organization [GO:0009658]	chloroplast [GO:0009507];chloroplast envelope [GO:0009941];chloroplast inner membrane [GO:0009706];integral component of chloroplast inner membrane [GO:0031357];plastid [GO:0009536]	protein self-association [GO:0043621]	+	a1a2_flg22_a1a2_mock;a1a2_flg22_Col0_mock;a1a2_mock_Col0_mock;Col0_flg22_Col0_mock	1.83356	1.90674	2.40404	2.86743	0.200827	0.191645	0.382902	0.482571	0.67126	0.99995	0.999994	0.538154	16.3279	16.2964	16.4166	16.3731	16.4225	16.3472	16.2492	16.3983	16.2214	16.2273	16.1737	16.2566	16.1929	16.2008
Q38931	FKBP62	At3g25230	Peptidyl-prolyl cis-trans isomerase FKBP62	0.0391811		0.0473985		0.0613953		0.0696128		+	a1a2_flg22_Col0_flg22;a1a2_flg22_Col0_mock;a1a2_mock_Col0_mock	Cluster -66	-0.000179423	0.0593311	0.105568	0.170002	cellular heat acclimation [GO:0070370];chaperone-mediated protein folding [GO:0061077];protein peptidyl-prolyl isomerization [GO:0000413]	cytoplasm [GO:0005737];nucleus [GO:0005634]	calmodulin binding [GO:0005516];peptidyl-prolyl cis-trans isomerase activity [GO:0003755]	+	a1a2_flg22_Col0_flg22;a1a2_flg22_Col0_mock;a1a2_mock_Col0_mock	1.3342	1.94311	2.35568	1.265	0.0522753	0.119298	0.163985	0.0599592	0.894406	0.99995	0.999994	0.99948	19.081	19.0875	19.0175	19.0606	19.051	19.0256	18.976	19.0519	18.9978	18.9915	19.0231	19.0477	19.0164	18.954
O49354	COQ3	At2g30920	Ubiquinone biosynthesis O-methyltransferase, mitochondrial	0.191137		0.502625	+	0.044113		0.355601		+	a1a2_flg22_Col0_mock;a1a2_mock_Col0_mock;Col0_flg22_Col0_mock	Cluster -66	-0.319772	-0.158671	0.120585	0.289716	methylation [GO:0032259];ubiquinone biosynthetic process [GO:0006744]	extrinsic component of mitochondrial inner membrane [GO:0031314];mitochondrial envelope [GO:0005740]	2-polyprenyl-6-methoxy-1,4-benzoquinone methyltransferase activity [GO:0008425];3,4-dihydroxy-5-polyprenylbenzoic acid O-methyltransferase activity [GO:0010420];3-demethylubiquinone-9 3-O-methyltransferase activity [GO:0008689];hexaprenyldihydroxybenzoate methyltransferase activity [GO:0004395]	+	a1a2_flg22_Col0_mock;a1a2_mock_Col0_mock;Col0_flg22_Col0_mock	1.33	0.195849	1.92259	2.6491	0.254211	0.0086395	0.683677	1.33151	0.686158	0.99995	0.999994	0.15379	15.3415	15.3777	15.39	15.461	15.1289	15.3827	15.3363	15.2274	15.328	15.0468	15.0975	14.8991	15.0631	15.3218
Q67YI9	EPSIN2	At2g43160/At2g43170	Clathrin interactor EPSIN 2	0.0144138		0.219541		0.00419076		0.209318		+	a1a2_flg22_Col0_mock;a1a2_mock_Col0_mock;Col0_flg22_Col0_mock	Cluster -66	NaN	NaN	NaN	NaN	endocytosis [GO:0006897];protein transport [GO:0015031]	cell plate [GO:0009504];clathrin vesicle coat [GO:0030125];cytosol [GO:0005829];endosome [GO:0005768];Golgi apparatus [GO:0005794];intracellular membrane-bounded organelle [GO:0043231];plasma membrane [GO:0005886];vacuolar membrane [GO:0005774]	clathrin binding [GO:0030276];phospholipid binding [GO:0005543]	+	a1a2_flg22_Col0_mock;a1a2_mock_Col0_mock;Col0_flg22_Col0_mock	0.115966	0.0291291	3.09554	2.95846	0.00167151	0.000122073	0.647953	0.649504	NaN	NaN	NaN	NaN	17.6445	17.6564	17.6704	17.7862	17.535	17.5514	17.5256	17.6765	17.7206	17.6292	17.5689	17.6366	17.5134	17.6795
Q9C6T1	PMK	At1g31910	Phosphomevalonate kinase, peroxisomal	0.104073		0.596656	+	-0.0834856		0.409097		+	a1a2_flg22_Col0_mock;a1a2_mock_Col0_mock;Col0_flg22_Col0_mock	Cluster -66	-0.234747	-0.214689	0.0503378	0.0768435	farnesyl diphosphate biosynthetic process, mevalonate pathway [GO:0010142];isopentenyl diphosphate biosynthetic process, mevalonate pathway [GO:0019287];sterol biosynthetic process [GO:0016126]	peroxisome [GO:0005777]	ATP binding [GO:0005524];phosphomevalonate kinase activity [GO:0004631]	+	a1a2_flg22_Col0_mock;a1a2_mock_Col0_mock;Col0_flg22_Col0_mock	0.499017	0.449071	2.16903	3.54659	0.0519341	-0.037491	0.887344	2.11609	0.157111	0.99995	0.999994	0.129152	16.4044	16.27	16.2256	16.7241	16.3541	16.5091	16.0178	16.4009	16.4627	16.4048	16.2678	16.3088	16.5601	16.4975
Q945K9	At4g34150	At4g34150	AT4g34150/F28A23_90	0.353953		0.576835	+	-0.0473518		0.175531		+	a1a2_flg22_a1a2_mock;a1a2_flg22_Col0_mock;Col0_flg22_a1a2_mock;Col0_flg22_Col0_mock	Cluster -67	4.66544	4.47455	0.260077	0.0791392	cellular response to hypoxia [GO:0071456];response to cold [GO:0009409]	cytosol [GO:0005829];nucleus [GO:0005634];plasma membrane [GO:0005886];plasmodesma [GO:0009506]		+	a1a2_flg22_a1a2_mock;a1a2_flg22_Col0_mock;Col0_flg22_a1a2_mock;Col0_flg22_Col0_mock	2.08849	0.141887	1.32081	3.27717	0.739228	-0.00671862	0.231843	1.89039	1.5031e-118	0.99995	0.999994	6.5778e-290	17.282	17.0592	17.3927	16.763	16.8018	17.0047	16.6379	16.6055	16.6936	16.8079	16.6675	16.7674	17.1495	16.9859
Q9SUM3	ATR2	At4g30210	NADPH--cytochrome P450 reductase 2	0.23151		0.168734		-0.0654325		-0.128208		+	a1a2_flg22_a1a2_mock;Col0_flg22_a1a2_mock;Col0_flg22_Col0_mock	Cluster -67	3.99672	3.90086	0.0605974	-0.0287875	phenylpropanoid metabolic process [GO:0009698]	chloroplast [GO:0009507];cytosol [GO:0005829];endoplasmic reticulum [GO:0005783];endoplasmic reticulum membrane [GO:0005789];integral component of membrane [GO:0016021];plasma membrane [GO:0005886]	flavin adenine dinucleotide binding [GO:0050660];FMN binding [GO:0010181];NADP binding [GO:0050661];NADPH-hemoprotein reductase activity [GO:0003958];oxidoreductase activity [GO:0016491];oxidoreductase activity, acting on paired donors, with incorporation or reduction of molecular oxygen, NAD(P)H as one donor, and incorporation of one atom of oxygen [GO:0016709]	+	a1a2_flg22_a1a2_mock;Col0_flg22_a1a2_mock;Col0_flg22_Col0_mock	2.78021	0.463601	2.04975	1.81839	0.643645	-0.0303346	-0.262796	0.306824	7.12766e-88	0.99995	0.999994	3.3855e-116	18.1577	18.0127	18.1636	18.2029	17.9028	17.9858	17.8401	17.7994	17.9437	17.856	17.8006	17.7966	18.1191	18.005
Q6NLQ6	CPK32	At3g57530	Calcium-dependent protein kinase 32	0.589534	+	0.424239		-0.0721566		-0.237452		+	a1a2_flg22_a1a2_mock;Col0_flg22_a1a2_mock;Col0_flg22_Col0_mock	Cluster -67	3.51906	3.26797	0.0936614	-0.151343	abscisic acid-activated signaling pathway [GO:0009738];intracellular signal transduction [GO:0035556];peptidyl-serine phosphorylation [GO:0018105];protein autophosphorylation [GO:0046777];response to abscisic acid [GO:0009737];response to salt stress [GO:0009651]	cytoplasm [GO:0005737];cytosol [GO:0005829];nucleus [GO:0005634];plasma membrane [GO:0005886];plasmodesma [GO:0009506]	ATP binding [GO:0005524];calcium ion binding [GO:0005509];calcium-dependent protein kinase C activity [GO:0004698];calcium-dependent protein serine/threonine kinase activity [GO:0009931];calmodulin binding [GO:0005516];calmodulin-dependent protein kinase activity [GO:0004683];protein serine kinase activity [GO:0106310];protein threonine kinase activity [GO:0106311]	+	a1a2_flg22_a1a2_mock;Col0_flg22_a1a2_mock;Col0_flg22_Col0_mock	2.90804	0.229194	0.864507	1.81544	1.71439	-0.0165379	-0.205279	0.77018	9.60183e-60	0.99995	0.999994	1.995e-156	17.3861	16.9976	17.4295	16.9056	16.9294	16.9245	16.3154	16.5503	16.8473	16.4133	16.627	16.2822	16.9493	17.3438
Q9SKI2	VPS2.1	At2g06530	Vacuolar protein sorting-associated protein 2 homolog 1	0.276104		0.199079		-0.114662		-0.191687		+	a1a2_flg22_a1a2_mock;Col0_flg22_a1a2_mock	Cluster -67	1.98085	1.69456	0.002167	-0.27776	endosome transport via multivesicular body sorting pathway [GO:0032509];intralumenal vesicle formation [GO:0070676];late endosome to vacuole transport [GO:0045324];protein transport [GO:0015031]	ESCRT III complex [GO:0000815];late endosome [GO:0005770];mitochondrion [GO:0005739];multivesicular body [GO:0005771]		+	a1a2_flg22_a1a2_mock;Col0_flg22_a1a2_mock	2.02892	1.05198	1.18762	1.98993	0.560194	-0.120622	-0.227652	0.396153	2.98911e-20	0.99995	0.999994	9.8217e-28	14.4963	14.6781	14.3405	14.4294	14.4113	14.3658	14.1712	13.9965	14.0836	14.0876	14.2433	14.4825	14.6951	14.5389
Q9ZU49	LPP1	At2g01180	Lipid phosphate phosphatase 1	0.528279	+	0.597503	+	-0.123274		-0.0540493		+	a1a2_flg22_a1a2_mock;a1a2_flg22_Col0_mock;Col0_flg22_a1a2_mock;Col0_flg22_Col0_mock	Cluster -67	4.11401	3.73144	0.233054	-0.139881	cellular response to hypoxia [GO:0071456];phospholipid metabolic process [GO:0006644];plant-type hypersensitive response [GO:0009626];response to UV-B [GO:0010224]	integral component of plasma membrane [GO:0005887];plasma membrane [GO:0005886]	lipid phosphatase activity [GO:0042577];phosphatidate phosphatase activity [GO:0008195]	+	a1a2_flg22_a1a2_mock;a1a2_flg22_Col0_mock;Col0_flg22_a1a2_mock;Col0_flg22_Col0_mock	5.19329	0.933192	0.187603	3.07349	2.7435	-0.115038	-0.0101398	1.83642	2.38863e-79	0.99995	0.999994	1.5295e-194	14.7993	14.7564	14.6619	14.713	14.6854	14.895	14.0945	14.3343	14.3823	14.2368	14.0722	14.2212	14.9297	14.9594
Q38857	XTH22	At5g57560	Xyloglucan endotransglucosylase/hydrolase protein 22	0.504665	+	0.746748	+	-0.153404		0.0886792		+	a1a2_flg22_a1a2_mock;a1a2_flg22_Col0_mock;Col0_flg22_a1a2_mock;Col0_flg22_Col0_mock	Cluster -67	4.54365	3.38069	0.546832	-0.607591	cell wall biogenesis [GO:0042546];cellular response to hypoxia [GO:0071456];plant-type cell wall organization [GO:0009664];response to auxin [GO:0009733];response to brassinosteroid [GO:0009741];response to cold [GO:0009409];response to heat [GO:0009408];response to mechanical stimulus [GO:0009612];xyloglucan metabolic process [GO:0010411]	apoplast [GO:0048046];cell wall [GO:0005618];Golgi apparatus [GO:0005794];secretory vesicle [GO:0099503]	hydrolase activity, hydrolyzing O-glycosyl compounds [GO:0004553];xyloglucan:xyloglucosyl transferase activity [GO:0016762]	+	a1a2_flg22_a1a2_mock;a1a2_flg22_Col0_mock;Col0_flg22_a1a2_mock;Col0_flg22_Col0_mock	2.54454	0.734293	0.15614	2.24398	1.28414	-0.112643	0.0138463	1.67569	5.45624e-27	0.99995	0.999994	1.52819e-62	17.2401	17.4947	17.1849	17.2721	17.1687	17.257	16.5326	16.7925	16.9346	16.4266	17.2343	16.6689	17.4774	17.739
P25071	CML12	At2g41100	Calmodulin-like protein 12	0.719567	+	0.688209	+	-0.157809		-0.189168		+	a1a2_flg22_a1a2_mock;a1a2_flg22_Col0_mock;Col0_flg22_a1a2_mock;Col0_flg22_Col0_mock	Cluster -67	4.96981	4.70517	0.0788479	-0.180539	cellular response to hypoxia [GO:0071456];response to absence of light [GO:0009646];response to mechanical stimulus [GO:0009612];thigmotropism [GO:0009652]	cytosol [GO:0005829];plasmodesma [GO:0009506];vacuolar membrane [GO:0005774]	calcium ion binding [GO:0005509];mRNA binding [GO:0003729]	+	a1a2_flg22_a1a2_mock;a1a2_flg22_Col0_mock;Col0_flg22_a1a2_mock;Col0_flg22_Col0_mock	2.38714	0.747264	0.360205	2.89483	1.71771	-0.117925	-0.0681392	1.99225	1.82954e-87	0.99995	0.999994	2.73052e-84	16.4688	16.6193	16.5402	16.4715	16.7356	16.8006	16.3265	15.7323	15.5584	15.2274	16.1094	16.3647	16.6133	16.8406
Q8RXN3	PPT1	At5g33320	Phosphoenolpyruvate/phosphate translocator 1, chloroplastic	-0.264082		-0.418356		0.186361		0.0320877		+	a1a2_mock_a1a2_flg22;a1a2_mock_Col0_flg22;Col0_mock_Col0_flg22	Cluster -68	-0.0596611	-0.0264622	0.126964	0.167296	carbohydrate transport [GO:0008643];phosphoenolpyruvate transport [GO:0015714];phosphoglycerate transmembrane transport [GO:0015713]	chloroplast [GO:0009507];chloroplast envelope [GO:0009941];chloroplast membrane [GO:0031969];Golgi apparatus [GO:0005794];integral component of membrane [GO:0016021];mitochondrion [GO:0005739];plastid [GO:0009536];plastid inner membrane [GO:0009528]	antiporter activity [GO:0015297];phosphoenolpyruvate:phosphate antiporter activity [GO:0015121];phosphoglycerate transmembrane transporter activity [GO:0015120]	+	a1a2_mock_a1a2_flg22;a1a2_mock_Col0_flg22;Col0_mock_Col0_flg22	2.79868	0.970556	0.229609	2.36772	-0.739081	0.180874	0.00736761	-0.990551	0.956282	0.99995	0.999994	0.918413	17.4136	17.3458	17.519	17.648	17.375	17.2861	17.6746	17.7637	17.5619	17.6904	17.7321	17.7494	17.179	16.9392
Q8H0V5	OCP3	At5g11270	Protein OVEREXPRESSOR OF CATIONIC PEROXIDASE 3	-0.378093	+	-0.217123		0.0752778		0.236247		+	a1a2_mock_a1a2_flg22;a1a2_mock_Col0_flg22	Cluster -68	-0.322213	-0.412577	0.226136	0.143732	abscisic acid-activated signaling pathway [GO:0009738];defense response [GO:0006952];defense response to bacterium [GO:0042742];defense response to fungus [GO:0050832];defense response to oomycetes [GO:0002229];induced systemic resistance [GO:0009682];jasmonic acid mediated signaling pathway [GO:0009867];regulation of abscisic acid-activated signaling pathway [GO:0009787];regulation of defense re…	nucleus [GO:0005634]	DNA binding [GO:0003677];DNA-binding transcription factor activity, RNA polymerase II-specific [GO:0000981];peroxidase activity [GO:0004601]	+	a1a2_mock_a1a2_flg22;a1a2_mock_Col0_flg22	3.06278	0.357459	1.76335	1.29568	-1.15802	0.0269087	0.416587	-0.281321	0.0195602	0.99995	0.999994	0.263859	15.51	15.625	15.4547	15.2808	15.2337	15.1941	15.8065	15.9293	15.7198	15.7183	15.7471	15.6457	15.3802	15.1917
P48523	CAD4	At3g19450	Cinnamyl alcohol dehydrogenase 4	-0.449035	+	-0.379959	+	0.00553481		0.0746112		+	a1a2_mock_a1a2_flg22;a1a2_mock_Col0_flg22;Col0_mock_a1a2_flg22;Col0_mock_Col0_flg22	Cluster -68	-0.177851	-0.215185	0.102988	0.0709573	lignin biosynthetic process [GO:0009809];response to karrikin [GO:0080167]	cytosol [GO:0005829]	cinnamyl-alcohol dehydrogenase activity [GO:0045551];oxidoreductase activity, acting on the CH-OH group of donors, NAD or NADP as acceptor [GO:0016616];sinapyl alcohol dehydrogenase activity [GO:0052747];zinc ion binding [GO:0008270]	+	a1a2_mock_a1a2_flg22;a1a2_mock_Col0_flg22;Col0_mock_a1a2_flg22;Col0_mock_Col0_flg22	5.28005	0.0242446	1.27043	3.17692	-2.37093	0.000134189	0.094788	-1.2071	0.696975	0.99995	0.999994	0.77305	19.1119	18.899	18.9347	19.1191	19.1294	18.946	19.5745	19.4881	19.4206	19.4201	19.4157	19.5154	19.0905	18.7978
Q9ZUP3;Q94K07	NAP1;2;NAP1;3	At2g19480;At5g56950	Nucleosome assembly protein 1;3	-0.19094		-0.135923		-0.0343024		0.0207149		+	a1a2_mock_a1a2_flg22;a1a2_mock_Col0_flg22;Col0_mock_a1a2_flg22;Col0_mock_Col0_flg22	Cluster -68	-0.0220152	-0.0560262	0.174289	0.145113	DNA mediated transformation [GO:0009294];DNA repair [GO:0006281];double-strand break repair via homologous recombination [GO:0000724];nucleosome assembly [GO:0006334];response to cadmium ion [GO:0046686];somatic cell DNA recombination [GO:0016444]	chromatin [GO:0000785];cytoplasm [GO:0005737];cytosol [GO:0005829];mitochondrion [GO:0005739];nucleus [GO:0005634];plasma membrane [GO:0005886];plastid [GO:0009536]	chromatin binding [GO:0003682];histone binding [GO:0042393];identical protein binding [GO:0042802]	+	a1a2_mock_a1a2_flg22;a1a2_mock_Col0_flg22;Col0_mock_a1a2_flg22;Col0_mock_Col0_flg22	3.24601	0.366409	0.187878	1.72924	-0.619793	-0.0125687	0.00389188	-0.235043	0.89803	0.99995	0.999994	0.849974	18.0346	18.1893	18.1251	18.0373	18.0578	17.9776	18.2371	18.3295	18.3082	18.2706	18.253	18.1689	18.2189	18.0645
P42643;Q01525;P46077	GRF1;GRF2;GRF4	At1g35160;At1g78300;At4g09000	14-3-3-like protein GF14 chi	-0.358297		-0.341427	+	-0.207314		-0.190444		+	a1a2_mock_a1a2_flg22;Col0_flg22_a1a2_flg22;Col0_mock_a1a2_flg22;Col0_mock_Col0_flg22	Cluster -68	0.0875944	0.138814	-0.0210573	0.0509488	brassinosteroid mediated signaling pathway [GO:0009742];regulation of metabolic process [GO:0019222]	cytoplasm [GO:0005737];cytosol [GO:0005829];Golgi apparatus [GO:0005794];mitochondrion [GO:0005739];nucleus [GO:0005634];plasma membrane [GO:0005886];vacuolar membrane [GO:0005774];vacuole [GO:0005773]		+	a1a2_mock_a1a2_flg22;Col0_flg22_a1a2_flg22;Col0_mock_a1a2_flg22;Col0_mock_Col0_flg22	2.80439	1.644	1.61797	3.47921	-1.0048	-0.340824	-0.308133	-1.1879	0.564863	0.99995	0.999994	0.731646	18.78	18.8508	18.7239	18.7062	19.0565	18.555	19.2485	19.2283	18.997	19.1618	19.2008	18.9858	19.1373	18.9377
Q8L7C9;Q9ZRW8;Q8GYM1	GSTU19;GSTU20;GSTU22	At1g78340;At1g78370;At1g78380	Glutathione S-transferase U22	-0.256418		-0.291992		-0.302432		-0.338007		+	a1a2_mock_a1a2_flg22;Col0_flg22_a1a2_flg22;Col0_mock_a1a2_flg22;Col0_mock_a1a2_mock;Col0_mock_Col0_flg22	Cluster -68	0.0738986	0.0463381	-0.12693	-0.147476	cellular response to water deprivation [GO:0042631];glutathione metabolic process [GO:0006749];regulation of growth [GO:0040008];regulation of response to red or far red light [GO:2000030];response to cadmium ion [GO:0046686];response to gravity [GO:0009629];response to oxidative stress [GO:0006979];toxin catabolic process [GO:0009407]	apoplast [GO:0048046];chloroplast [GO:0009507];chloroplast stroma [GO:0009570];cytoplasm [GO:0005737];cytosol [GO:0005829];mitochondrion [GO:0005739];nucleus [GO:0005634];plasma membrane [GO:0005886];vacuolar membrane [GO:0005774]	enzyme binding [GO:0019899];glutathione binding [GO:0043295];glutathione transferase activity [GO:0004364];peroxidase activity [GO:0004601]	+	a1a2_mock_a1a2_flg22;Col0_flg22_a1a2_flg22;Col0_mock_a1a2_flg22;Col0_mock_a1a2_mock;Col0_mock_Col0_flg22	2.2875	2.62747	2.62146	2.15423	-0.586555	-0.794631	-0.886073	-0.629019	0.767835	0.99995	0.999994	0.524956	20.1279	20.2483	20.0735	20.2111	20.3298	20.0224	20.5709	20.3855	20.2409	20.5934	20.3875	20.3731	20.6735	20.4974
Q9LKA3;Q9ZP06;Q9SN86	At1g53240;At3g15020;At3g47520	At1g53240;At3g15020;At3g47520	Malate dehydrogenase 2, mitochondrial	0.316736	+	0.0302762		0.160823		-0.125637		+	a1a2_flg22_a1a2_mock;a1a2_flg22_Col0_flg22;a1a2_flg22_Col0_mock;Col0_flg22_a1a2_mock	Cluster 55	-0.103456	-0.182201	0.235048	0.141299	carbohydrate metabolic process [GO:0005975];chloroplast organization [GO:0009658];defense response to bacterium [GO:0042742];embryo development ending in seed dormancy [GO:0009793];malate metabolic process [GO:0006108];protein import into chloroplast stroma [GO:0045037];response to cadmium ion [GO:0046686];response to cold [GO:0009409];tricarboxylic acid cycle [GO:0006099]	apoplast [GO:0048046];cell wall [GO:0005618];chloroplast [GO:0009507];chloroplast envelope [GO:0009941];chloroplast inner membrane [GO:0009706];chloroplast stroma [GO:0009570];cytoplasm [GO:0005737];cytosol [GO:0005829];mitochondrial matrix [GO:0005759];mitochondrion [GO:0005739];nucleus [GO:0005634];plastid [GO:0009536];plastid stroma [GO:0009532];stromule [GO:0010319];vacuolar membrane [GO:0005…	chloroplast protein-transporting ATPase activity [GO:0016464];copper ion binding [GO:0005507];L-malate dehydrogenase activity [GO:0030060];NAD(P)+ transhydrogenase activity [GO:0008746]	+	a1a2_flg22_a1a2_mock;a1a2_flg22_Col0_flg22;a1a2_flg22_Col0_mock;Col0_flg22_a1a2_mock	3.53433	2.17694	1.12396	0.255079	1.11945	0.3501	-0.141212	0.00772281	0.605526	0.99995	0.999994	0.802591	21.0174	21.0099	21.029	21.0481	20.8801	21.1426	20.5662	20.896	20.7425	20.6456	20.7409	20.6354	20.8074	20.9189
Q9LXG9	PCO1	At5g15120	Plant cysteine oxidase 1	0.089032		0		NaN		NaN					0.409499	-0.00783472	5.63115	5.22137	anaerobic respiration [GO:0009061];cellular response to hypoxia [GO:0071456];detection of hypoxia [GO:0070483];peptidyl-cysteine oxidation [GO:0018171];response to hypoxia [GO:0001666]	cytosol [GO:0005829];nucleus [GO:0005634]	cysteine dioxygenase activity [GO:0017172];metal ion binding [GO:0046872]			0.148274	0	0	NaN	0.0132011	NaN	NaN	NaN	0.993826	2.07254e-70	9.65588e-97	0.279191	14.2604	14.3107	13.4372	13.9996	13.8372	14.5663	13.8611	14.3793	14.2814	13.2346	14.071	14.05	NaN	NaN
O49596;P93047	HMGB2;HMGB3	At1g20693;At1g20696	High mobility group B protein 2	0.243413		-0.936998		1.10971	+	-0.0707009					0.0730262	-0.133146	-0.126631	-0.325925	chromatin assembly or disassembly [GO:0006333]	chromatin [GO:0000785];cytosol [GO:0005829];nucleus [GO:0005634]	chromatin binding [GO:0003682];DNA binding [GO:0003677];DNA-binding transcription factor activity [GO:0003700];structural constituent of chromatin [GO:0030527]			0.423535	0.99873	0.11561	0.731249	0.103094	1.1083	-0.00817373	-0.685178	0.873717	0.99995	0.999994	0.930412	15.0896	15.5634	14.7222	15.6716	14.7077	15.3822	14.1475	15.1991	15.0167	14.572	15.4153	15.3255	12.501	14.5085
O64587	ACD11	At2g34690	Accelerated cell death 11	0.246022		0.261308		1.01452	+	1.0298	+				0.218718	0.299986	0.300899	0.388121	cell death [GO:0008219];ceramide transport [GO:0035627];defense response to bacterium [GO:0042742];intermembrane lipid transfer [GO:0120009];response to salicylic acid [GO:0009751]	cytosol [GO:0005829];membrane [GO:0016020]	ceramide 1-phosphate binding [GO:1902387];ceramide 1-phosphate transfer activity [GO:1902388];sphingomyelin transfer activity [GO:0140338]	+	a1a2_flg22_Col0_flg22;a1a2_flg22_Col0_mock;a1a2_mock_Col0_mock	1.28974	2.5476	1.47266	0.219349	0.317304	2.58459	1.51655	0.0573175	0.225301	0.912783	0.999994	0.491259	15.8884	15.7616	15.9381	15.732	15.9414	16.1774	15.5226	15.6406	15.9583	15.4222	15.5176	15.9016	14.555	14.9244
Q8L7E5	WIT1	At5g11390	WPP domain-interacting tail-anchored protein 1	0.768762	+	-0.535448		0.983545	+	-0.320665					-0.318787	-0.321958	-0.0505176	-0.0481858		integral component of membrane [GO:0016021];nuclear envelope [GO:0005635];nuclear membrane [GO:0031965]				1.65539	1.67965	0.414638	0.617212	1.2726	1.65202	-0.13296	-0.330485	0.149227	0.99995	0.999994	0.221351	11.5055	11.597	11.0044	11.4077	10.8272	11.5777	10.9288	11.0596	9.65147	11.2218	10.3195	10.1258	10.687	9.29813
Q8VYB2	UKL3	At1g55810	Uridine kinase-like protein 3	0.00385507		-0.548171		0.893803	+	0.341776					0.00953198	0.054202	-0.0391309	0.00959027	cellular response to hypoxia [GO:0071456];CTP salvage [GO:0044211];nucleoside metabolic process [GO:0009116];UMP salvage [GO:0044206]		ATP binding [GO:0005524];GTP binding [GO:0005525];kinase activity [GO:0016301];uracil phosphoribosyltransferase activity [GO:0004845];uridine kinase activity [GO:0004849]	+	a1a2_flg22_Col0_flg22;a1a2_mock_Col0_flg22	0.00477837	1.80009	0.747037	1.07892	1.8421e-05	1.60892	0.25532	-0.591433	0.950642	0.99995	0.999994	0.986375	13.3143	14.5729	13.953	13.6796	14.3504	14.3365	13.2595	13.7089	14.2043	14.5824	14.1081	14.3204	13.4079	12.6552
Q9SR67	T22K18.16	At3g10020	AT3g10020/T22K18_16	0.590326		-0.441133		0.86109		-0.170369					0.623868	0.434259	-0.432402	-0.616873	anaerobic respiration [GO:0009061];cellular response to hypoxia [GO:0071456];response to oxidative stress [GO:0006979]	cytosol [GO:0005829]				0.744718	0.777652	0.204423	0.387632	0.439626	0.669628	-0.0348274	-0.170998	0.873307	0.99995	0.999994	0.821625	14.8451	15.5091	13.685	NaN	14.862	15.663	14.6468	14.2228	13.6848	13.6812	14.5985	15.1008	15.1339	14.4544
Q8W5R6	KIN7C	At1g21730	Kinesin-like protein KIN-7C, mitochondrial	0.127474		0.143524		0.79149	+	0.80754	+				-0.500352	-0.285811	-0.235945	-0.0136481	microtubule-based movement [GO:0007018]	kinesin complex [GO:0005871];microtubule [GO:0005874];mitochondrion [GO:0005739];plasma membrane [GO:0005886]	ATP binding [GO:0005524];ATPase activity [GO:0016887];ATP-dependent microtubule motor activity [GO:1990939];microtubule binding [GO:0008017];microtubule motor activity [GO:0003777]	+	a1a2_flg22_Col0_mock	0.233956	1.52404	1.52537	0.139832	0.0298234	1.20626	1.2318	0.0200692	0.235142	0.99995	0.999994	0.0237041	12.1816	11.8027	12.3919	12.5296	13.0008	12.3288	12.7349	12.0237	12.4638	12.5318	11.7644	11.952	11.5621	11.7552
P15455	CRA1	At5g44120	12S seed storage protein CRA1	-1.11407		-0.0744083		0.79069		1.83035	+				-0.881192	-0.121439	4.51695	5.27575	cellular response to abscisic acid stimulus [GO:0071215];response to abscisic acid [GO:0009737];seed maturation [GO:0010431]	protein storage vacuole [GO:0000326]	nutrient reservoir activity [GO:0045735]			0.446915	0.25659	0.843274	0.0200136	-0.497893	0.202883	1.54348	-0.00148918	0.980919	0.00814725	0.999994	0.8596	17.1558	16.2721	16.4063	16.28	17.3856	21.2057	17.0899	17.216	16.6706	21.1867	17.9864	21.2403	NaN	15.3949
Q9FLF7;Q9LXD7	HAM1;HAM2	At5g09740;At5g64610	Histone acetyltransferase of the MYST family 1	0.378672		-0.476872		0.743922		-0.111621					-0.111648	-0.00887616	-0.116894	-0.00682968	DNA repair [GO:0006281];negative regulation of transcription, DNA-templated [GO:0045892];positive regulation of transcription by RNA polymerase II [GO:0045944];regulation of photoperiodism, flowering [GO:2000028];response to UV-B [GO:0010224]	nucleus [GO:0005634]	histone acetyltransferase activity (H4-K5 specific) [GO:0043995];histone acetyltransferase activity [GO:0004402];histone binding [GO:0042393];metal ion binding [GO:0046872];transcription coregulator activity [GO:0003712]			0.658263	1.3487	0.196726	0.845432	0.249266	1.00333	-0.0219589	-0.403163	0.936662	0.99995	0.999994	0.789564	12.8242	12.8733	13.7457	13.8641	13.5724	12.874	13.322	12.4947	NaN	12.9512	12.4012	13.3989	12.8149	11.603
Q9ZUP4	CKL5	At2g19470	Casein kinase 1-like protein 5	0.0992587		-0.315628		0.726996	+	0.312109					-0.083225	-0.0501371	0.0184316	0.057119	endocytosis [GO:0006897];peptidyl-serine phosphorylation [GO:0018105]	cytoplasm [GO:0005737];nucleus [GO:0005634]	ATP binding [GO:0005524];protein serine kinase activity [GO:0106310];protein serine/threonine kinase activity [GO:0004674];protein threonine kinase activity [GO:0106311]			0.397857	2.03589	0.435925	0.353882	0.0394908	1.48008	0.136056	-0.111695	0.941457	0.99995	0.999994	0.829945	12.4658	12.1218	12.5272	12.695	12.3702	12.6905	12.4648	12.4605	12.5302	12.118	12.4969	12.2045	11.3592	12.07
Q8GWD0	At5g16810	At5g16810 At5g16810/F5E19_150	Protein kinase superfamily protein	0.503835		-0.121767		0.721062		0.0954595					NaN	NaN	NaN	NaN		chloroplast [GO:0009507]	ATP binding [GO:0005524];protein kinase activity [GO:0004672]			1.66579	1.52229	0.113535	0.112395	0.839282	1.09767	0.010838	-0.0136859	NaN	NaN	NaN	NaN	13.6601	14.1262	14.1482	14.404	14.24	14.3003	13.8341	13.1955	14.0012	NaN	13.8182	13.364	12.5067	13.1205
Q8S8P5	WRKY33	At2g38470	Probable WRKY transcription factor 33	NaN		0		0.697438		0					5.61082	4.88739	0.254378	-0.463079	camalexin biosynthetic process [GO:0010120];cellular heat acclimation [GO:0070370];cellular response to heat [GO:0034605];defense response to bacterium [GO:0042742];defense response to fungus [GO:0050832];positive regulation of autophagy [GO:0010508];response to chitin [GO:0010200];response to cold [GO:0009409];response to heat [GO:0009408];response to osmotic stress [GO:0006970];response to salt…	nucleus [GO:0005634]	DNA-binding transcription factor activity [GO:0003700];metal ion binding [GO:0046872];transcription regulatory region sequence-specific DNA binding [GO:0000976]			0	0.492132	NaN	NaN	NaN	0.343232	NaN	NaN	1.0052e-107	0.570854	0.999994	4.2011e-266	NaN	11.9356	9.58502	11.7753	11.6504	12.0902	NaN	NaN	NaN	NaN	NaN	NaN	NaN	9.44968
Q8S8S8	At2g19385	At2g19385	At2g19385	0.0545419		-0.866311		0.688395		-0.232458					-0.1601	-0.335157	0.26956	0.0987153	negative regulation of transcription by RNA polymerase II [GO:0000122];rRNA processing [GO:0006364]	nucleolus [GO:0005730]	DNA binding [GO:0003677];zinc ion binding [GO:0008270]			0.0643882	0.673043	0.475915	0.900391	0.00351185	0.46332	-0.11063	-0.780019	0.386113	0.99995	0.999994	0.649324	13.0351	13.2126	13.3312	13.8862	12.0461	12.76	12.9848	13.2217	12.9458	12.4328	12.6898	13.669	10.3928	12.1675
Q84R20	At3g11960	At3g11960	Cleavage and polyadenylation specificity factor (CPSF) A subunit protein	0.670046		-0.162539		0.685007		-0.147577					0.112261	0.259908	-0.0658835	0.0895256	mRNA splicing, via spliceosome [GO:0000398]	nucleus [GO:0005634]	nucleic acid binding [GO:0003676]			0.61855	1.25879	0.101242	0.19937	0.414457	0.86228	-0.014941	-0.0324053	0.159812	0.99995	0.999994	0.821608	12.0116	NaN	12.3318	11.5536	12.2578	12.5531	12.146	12.0142	12.0649	11.535	11.8651	9.20398	10.9506	12.0291
Q9FHC2	VASCULAR-RELATED	At5g52380	At5g52380	0.020261		-0.32668		0.666303		0.319362					-0.0852845	-0.454039	0.382132	0.0189766			nucleic acid binding [GO:0003676];zinc ion binding [GO:0008270]	+		0.0350546	1.54188	0.709676	0.535488	0.00071024	1.02736	0.226643	-0.174933	0.0919307	0.99995	0.999994	0.904792	13.9868	13.9469	14.4118	14.4189	14.0164	14.4512	14.3591	14.3113	14.821	14.1319	13.9598	13.5273	13.7986	14.1113
O82485	OPT7	At4g10770	Oligopeptide transporter 7	0.345313		-0.28512		0.664826		0.0343934					-0.638566	-0.603613	0.0316612	0.0753033	protein transport [GO:0015031]	integral component of plasma membrane [GO:0005887];membrane [GO:0016020]	oligopeptide transmembrane transporter activity [GO:0035673]			0.501793	1.22608	0.0347889	0.386719	0.173275	0.815132	0.00119651	-0.110261	0.0221235	0.99995	0.999994	9.28706e-06	10.7797	11.174	11.7477	11.4472	11.9191	11.4576	11.2559	11.4378	11.4694	9.6819	11.2853	11.3231	10.4608	10.7071
O22216	GPDHC1	At2g41540	Glycerol-3-phosphate dehydrogenase [NAD(+)] GPDHC1, cytosolic	0.103748		-0.289707		0.658209		0.264754					-0.262779	-0.181554	-0.155489	-0.0677369	carbohydrate metabolic process [GO:0005975];glycerol-3-phosphate catabolic process [GO:0046168];glycerol-3-phosphate metabolic process [GO:0006072];NADH oxidation [GO:0006116]	cytosol [GO:0005829];glycerol-3-phosphate dehydrogenase complex [GO:0009331]	glycerol-3-phosphate dehydrogenase [NAD+] activity [GO:0004367];NAD binding [GO:0051287]			0.443889	1.13184	0.40128	0.253601	0.0460528	0.744986	0.10624	-0.0734698	0.466215	0.99995	0.999994	0.269735	13.8205	13.8891	13.4819	13.9159	NaN	13.6149	13.7151	13.8065	13.6285	13.7568	13.6032	13.3342	NaN	12.7445
P30182	TOP2	At3g23890	DNA topoisomerase 2	0.112444		-0.309557		0.656273		0.234272					0.0215732	-0.0910134	0.271767	0.167168	DNA topological change [GO:0006265];resolution of meiotic recombination intermediates [GO:0000712];sister chromatid segregation [GO:0000819]	nucleus [GO:0005634]	ATP binding [GO:0005524];DNA binding [GO:0003677];DNA topoisomerase activity [GO:0003916];DNA topoisomerase type II (double strand cut, ATP-hydrolyzing) activity [GO:0003918];metal ion binding [GO:0046872]			0.105907	0.520554	0.231014	0.173724	0.0119086	0.341625	0.0541202	-0.0537773	0.862603	0.99995	0.999994	0.963447	11.2867	9.62165	11.4617	11.2331	11.1824	10.196	11.4319	10.3206	11.2015	10.2858	11.1866	9.8805	9.67148	10.5315
Q8LCE1;Q43127	GLN1-2;GLN2	At1g66200;At5g35630	Glutamine synthetase, chloroplastic/mitochondrial	-0.328021		-1.23893	+	0.65334		-0.257571					-0.0904496	-0.0677428	-0.191961	-0.162348	aging [GO:0007568];ammonia assimilation cycle [GO:0019676];glutamine biosynthetic process [GO:0006542];response to cadmium ion [GO:0046686]	apoplast [GO:0048046];chloroplast [GO:0009507];chloroplast envelope [GO:0009941];chloroplast stroma [GO:0009570];chloroplast thylakoid membrane [GO:0009535];cytoplasm [GO:0005737];cytosolic ribosome [GO:0022626];mitochondrion [GO:0005739];plastid [GO:0009536];thylakoid [GO:0009579]	ATP binding [GO:0005524];glutamate-ammonia ligase activity [GO:0004356];mRNA binding [GO:0003729]	+	a1a2_mock_Col0_flg22;Col0_mock_Col0_flg22	0.431044	1.05297	0.419006	2.84049	-0.141391	0.687946	-0.107924	-3.51917	0.894518	0.99995	0.999994	0.87357	13.3777	13.9942	13.5519	12.7465	14.4836	14.3674	14.6879	13.1604	13.7316	14.4079	14.1898	14.3118	12.8476	12.6395
Q9FDX6	CP1	At5g49480	Calcium-binding protein CP1	-0.103955		-0.041994		0.644504		0.706465	+				0.681762	0.816711	0.0215653	0.162181	hyperosmotic salinity response [GO:0042538]	cytosol [GO:0005829];plastid [GO:0009536]	calcium ion binding [GO:0005509]	+	a1a2_flg22_Col0_flg22;a1a2_mock_Col0_flg22;a1a2_mock_Col0_mock	0.283203	1.45207	3.27655	0.0551254	-0.0294403	0.935865	2.31477	-0.00231493	0.000105288	0.99995	0.999994	0.000227209	17.562	17.6092	17.6651	17.3637	17.5618	16.8722	17.7267	17.5883	17.6847	17.7209	17.0993	17.438	16.7827	17.1368
Q9SHF3	AGO2	At1g31280	Protein argonaute 2	0.521523		0.402741		0.633385		0.514602					-0.349773	-0.127804	-0.0157358	0.210441	defense response to bacterium [GO:0042742];defense response to virus [GO:0051607];gene silencing by RNA [GO:0031047];modulation by virus of host process [GO:0019048];regulation of translation [GO:0006417]	cytosol [GO:0005829];nucleus [GO:0005634]	mRNA binding [GO:0003729];siRNA binding [GO:0035197]	+	a1a2_flg22_Col0_mock	0.715648	1.49017	0.680519	0.934694	0.373227	0.943849	0.350197	0.376439	0.778929	0.99995	0.999994	0.188829	14.2662	13.6349	14.9259	14.6174	13.7589	14.4112	13.8768	13.3923	14.6816	13.3488	12.6656	14.5202	13.711	12.9176
O22281;Q9FKN6	MPI7.7;T15F16.8	At4g08580;At5g17900	Microfibrillar-associated protein-like protein	-0.331235		-0.00806189		0.629599		0.952773	+				0.177603	0.0621472	0.0605164	-0.0497964	mRNA splicing, via spliceosome [GO:0000398]	chloroplast [GO:0009507];U2-type spliceosomal complex [GO:0005684]		+	a1a2_mock_Col0_flg22;a1a2_mock_Col0_mock	0.464173	1.4195	1.69355	0.010873	-0.15375	0.893717	1.61357	-8.76569e-05	0.757315	0.99995	0.999994	0.579981	13.4863	13.957	14.0588	14.0322	13.7776	14.6196	13.6028	14.0027	14.1405	15.6818	14.0088	14.4822	12.7503	12.6541
Q94C75	RH25	At5g08620	DEAD-box ATP-dependent RNA helicase 25	0.356492		-0.511108		0.621131		-0.246469					-0.145034	-0.153985	0.121417	0.120259	response to cold [GO:0009409];response to salt stress [GO:0009651];response to water deprivation [GO:0009414]	chloroplast [GO:0009507]	ATP binding [GO:0005524];RNA binding [GO:0003723];RNA helicase activity [GO:0003724]			0.511484	0.99764	0.261589	0.610365	0.18234	0.619666	-0.0644736	-0.311963	0.684701	0.99995	0.999994	0.621183	13.7579	12.9531	12.3351	14.08	13.6784	13.2234	14.0064	12.7793	12.7819	12.8095	12.63	12.8816	13.2043	13.1938
F4JP46;Q93YQ3	PURU1	At5g47435	Formyltetrahydrofolate deformylase 1, mitochondrial	0.392934		-0.579772		0.607572		-0.365134					0.0400779	0.171331	0.044997	0.183253	'de novo' IMP biosynthetic process [GO:0006189];one-carbon metabolic process [GO:0006730];photorespiration [GO:0009853];tetrahydrofolate metabolic process [GO:0046653]	mitochondrion [GO:0005739]	formyltetrahydrofolate deformylase activity [GO:0008864];hydroxymethyl-, formyl- and related transferase activity [GO:0016742]			0.651952	0.9318	0.628095	0.872383	0.256174	0.566136	-0.229339	-0.505784	0.69054	0.99995	0.999994	0.9399	14.6024	14.2329	15.1619	15.2366	14.2249	15.0669	14.7264	14.0589	13.3155	14.6194	14.8296	14.6183	14.3128	13.8463
P48622	FAD8	At5g05580	Temperature-sensitive sn-2 acyl-lipid omega-3 desaturase (ferredoxin), chloroplastic	-0.216297		-0.368572		0.595797		0.443522					-0.0770761	-0.177048	0.243368	0.151242	fatty acid biosynthetic process [GO:0006633];unsaturated fatty acid biosynthetic process [GO:0006636]	chloroplast [GO:0009507];chloroplast envelope [GO:0009941];chloroplast membrane [GO:0031969];integral component of membrane [GO:0016021];plasma membrane [GO:0005886]	1-16:0-2-18:2-digalactosyldiacylglycerol desaturase activity [GO:0102874];1-18:1-2-16:2-monogalactosyldiacylglycerol desaturase activity (SN2-16:3 forming) [GO:0102842];1-18:2-2-16:0-monogalactosyldiacylglycerol desaturase activity [GO:0102835];1-18:2-2-16:1-monogalactosyldiacylglycerol desaturase activity [GO:0102837];1-18:2-2-16:2-monogalactosyldiacylglycerol desaturase activity [GO:0102839];1-…			0.185265	0.361777	0.436931	0.203827	-0.0400724	0.215546	0.193789	-0.0751251	0.627752	0.99995	0.999994	0.885427	11.4831	NaN	11.5318	12.2215	12.0598	12.7987	12.6597	11.1151	11.6166	11.6137	13.0456	13.3609	9.73411	9.32033
Q9LIH5	At3g18640	At3g18640	Zinc finger CCCH domain-containing protein 38	0.238626		-0.0111074		0.588898	+	0.339165					-0.126164	-0.184404	0.067225	0.0157115			DNA binding [GO:0003677];metal ion binding [GO:0046872]	+		0.610549	1.96384	0.649522	0.0148882	0.145693	1.1565	0.220295	-0.00016537	0.479873	0.99995	0.999994	0.633174	11.9985	11.8318	12.4636	12.3768	12.3962	12.1685	12.1972	11.8135	11.8719	12.1688	12.4512	11.301	11.5616	11.1444
Q9ZPW5	At2g18330	At2g18330 At2g18330/T30D6.16	AAA-type ATPase family protein	0.259459		0.00867507		0.581845	+	0.331062					NaN	NaN	NaN	NaN	mitochondrion organization [GO:0007005]	mitochondrion [GO:0005739]	ATP binding [GO:0005524];ATPase activity [GO:0016887];zinc ion binding [GO:0008270]	+	a1a2_flg22_Col0_flg22;a1a2_flg22_Col0_mock	1.12129	2.65973	0.94026	0.0149092	0.290928	1.54755	0.311284	0.000129338	NaN	NaN	NaN	NaN	13.6976	14.313	13.8011	14.2161	14.063	13.9671	13.5656	13.7653	13.6532	14.1711	13.6486	13.6974	13.7994	13.4334
Q8GYX9	WDL1	At3g04630	Protein WVD2-like 1	0.0254917		-0.194555		0.580506		0.360459					0.170792	0.221378	0.0636637	0.121608	circumnutation [GO:0010031];root morphogenesis [GO:0010015]	cytoplasm [GO:0005737];microtubule [GO:0005874]		+		0.0438644	1.70616	0.793539	0.358926	0.00111818	0.990436	0.286038	-0.0698308	0.345407	0.99995	0.999994	0.480027	15.451	15.6717	15.5061	15.5976	15.3672	15.331	15.5778	15.378	15.8186	15.7847	15.6896	14.5229	14.4148	14.3017
F4JCS8;A0A1I9LTA1	At3g48060;SUO	At3g48050;At3g48060	BAH and TFIIS domain-containing protein	0.222309		-0.478087		0.570098		-0.130298					0.472154	0.620888	-0.144733	0.0105093	chromatin organization [GO:0006325];miRNA mediated inhibition of translation [GO:0035278]	nucleus [GO:0005634];P-body [GO:0000932]	chromatin binding [GO:0003682]			0.359141	1.13536	0.155537	0.722874	0.0798402	0.647263	-0.0202662	-0.345597	7.54066e-05	0.99995	0.999994	0.015938	12.9233	12.4316	13.1245	13.0129	12.6939	12.6409	12.2716	11.6809	13.2797	12.222	12.9192	13.1199	11.8135	11.352
Q9FKE6	CYCT1-5	At5g45190	Cyclin-T1-5	-0.0314146		0.0638029		0.549155		0.644373					0.226507	0.189345	0.0233212	-0.00734533	cell cycle [GO:0007049];cell division [GO:0051301];positive regulation of DNA-templated transcription, elongation [GO:0032786];regulation of transcription by RNA polymerase II [GO:0006357]	cyclin/CDK positive transcription elongation factor complex [GO:0008024];nucleus [GO:0005634]	cyclin-dependent protein serine/threonine kinase activator activity [GO:0061575];cyclin-dependent protein serine/threonine kinase regulator activity [GO:0016538]			0.0315468	0.709887	1.23922	0.0624381	-0.000991031	0.389838	0.798517	0.00398373	0.577047	0.99995	0.999994	0.506044	12.2305	12.6291	11.4765	12.1332	10.765	11.7138	12.1342	12.0155	12.3557	NaN	11.4516	11.3235	10.5447	10.7071
P19171	CHI-B	At3g12500	Basic endochitinase B	-0.074592		0.102699		0.548889		0.72618	+				0.129707	0.449422	0.0853434	0.412014	cell wall macromolecule catabolic process [GO:0016998];chitin catabolic process [GO:0006032];defense response to fungus [GO:0050832];killing of cells of other organism [GO:0031640];plant-type hypersensitive response [GO:0009626];polysaccharide catabolic process [GO:0000272];response to cadmium ion [GO:0046686]	cytosol [GO:0005829];secretory vesicle [GO:0099503];vacuolar membrane [GO:0005774];vacuole [GO:0005773]	chitin binding [GO:0008061];chitinase activity [GO:0004568]	+	a1a2_mock_Col0_mock	0.103847	1.28679	1.98939	0.21614	-0.00774617	0.706304	1.44465	0.0221973	0.27322	0.99995	0.999994	0.919309	17.4188	17.5052	17.4913	17.0636	16.7429	16.267	16.909	17.6998	17.2594	17.5856	16.6038	16.8786	16.8954	16.6319
Q9FWX7	ABCB11	At1g02520	ABC transporter B family member 11	0.2296		0.261131		0.541914		0.573444					0.276209	0.590075	-0.343871	-0.0266435	transmembrane transport [GO:0055085]	extracellular region [GO:0005576];integral component of membrane [GO:0016021];plasma membrane [GO:0005886];plasmodesma [GO:0009506]	ATP binding [GO:0005524];ATPase activity [GO:0016887];ATPase-coupled transmembrane transporter activity [GO:0042626]			0.245137	0.883883	0.688141	0.322682	0.0562835	0.478988	0.394611	0.0842621	0.0687086	0.99995	0.999994	0.470792	10.8055	10.0697	11.3142	10.538	10.0073	11.0338	11.0817	10.7464	10.8285	10.0763	8.91926	10.7387	9.26411	9.55074
Q0WVF8	MMS19	At5g48120	MMS19 nucleotide excision repair protein homolog	0.0776483		-0.282014		0.540732		0.181069					0.0292054	0.237102	0.00970641	0.224081	iron-sulfur cluster assembly [GO:0016226];protein maturation by iron-sulfur cluster transfer [GO:0097428]	CIA complex [GO:0097361];nucleus [GO:0005634]		+	a1a2_flg22_Col0_flg22;a1a2_mock_Col0_flg22	0.291886	1.66033	0.790017	0.647512	0.0226645	0.897793	0.143048	-0.182607	0.275836	0.99995	0.999994	0.946409	13.0552	12.6872	13.1477	12.5936	12.7615	12.8653	12.5441	12.852	12.831	12.6368	12.7331	13.0478	11.6221	11.9478
Q8RXL8	UXT3	At1g06890	UDP-xylose transporter 3	0.164152		0.0302689		0.531054		0.397171					-0.104859	-0.0695717	-0.0765797	-0.0335971	carbohydrate transport [GO:0008643];UDP-xylose transmembrane transport [GO:0015790]	endosome [GO:0005768];Golgi apparatus [GO:0005794];Golgi membrane [GO:0000139];integral component of membrane [GO:0016021];trans-Golgi network [GO:0005802]	antiporter activity [GO:0015297];nucleotide-sugar transmembrane transporter activity [GO:0005338];UDP-xylose transmembrane transporter activity [GO:0005464]	+		0.719645	1.3496	1.23373	0.0370059	0.118131	0.71671	0.490004	0.00112013	0.865049	0.99995	0.999994	0.798348	15.4551	15.4436	15.5425	15.7986	15.4656	15.6408	15.2077	15.1151	15.7927	15.2595	15.537	15.4493	13.9607	14.9269
Q9C5A5	At5g08720	At5g08720 At5g08720/T2K12_70	At5g08720	-0.148383		-0.078776		0.530797		0.600404					NaN	NaN	NaN	NaN	chloroplast mRNA processing [GO:0010239];meristem development [GO:0048507];polycistronic mRNA processing [GO:0031426];post-embryonic development [GO:0009791];regulation of gene expression [GO:0010468]	chloroplast [GO:0009507];chloroplast nucleoid [GO:0042644];cytoplasm [GO:0005737];mitochondrion [GO:0005739];nucleus [GO:0005634]	DNA binding [GO:0003677];mRNA 5'-UTR binding [GO:0048027]			0.34874	1.38942	0.974309	0.0795502	-0.0517471	0.737497	0.584979	-0.00626665	NaN	NaN	NaN	NaN	10.968	11.2305	11.7995	11.1323	11.1573	11.4105	10.9298	11.9475	11.5371	11.1805	11.365	11.6287	9.86811	11.2045
Q9SHR7;Q39141;P0CJ48;Q39142;Q8VZ87;P04778;Q9S7J7;Q9XF87	LHCB1.3;LHCB2.2	At1g29930;At2g05070	Chlorophyll a-b binding protein 1, chloroplastic	0.488198		-0.0649156		0.527967		-0.0251469					-0.183013	-0.177571	-0.0659396	-0.0474685	cellular response to abscisic acid stimulus [GO:0071215];photosynthesis, light harvesting in photosystem I [GO:0009768];photosynthesis, light harvesting in photosystem I [GO:0009768];photosynthesis, light harvesting in photosystem II [GO:0009769];positive regulation of reactive oxygen species biosynthetic process [GO:1903428];protein-chromophore linkage [GO:0018298];regulation of stomatal closure…	chloroplast [GO:0009507];chloroplast envelope [GO:0009941];chloroplast thylakoid [GO:0009534];chloroplast thylakoid membrane [GO:0009535];integral component of membrane [GO:0016021];mitochondrion [GO:0005739];nucleus [GO:0005634];photosystem I [GO:0009522];photosystem II [GO:0009523];plastoglobule [GO:0010287];PSII associated light-harvesting complex II [GO:0009517];thylakoid [GO:0009579];vacuola…	chlorophyll binding [GO:0016168];metal ion binding [GO:0046872];mRNA binding [GO:0003729];protein domain specific binding [GO:0019904]			0.562254	0.576597	0.0160193	0.0415282	0.274491	0.304424	-0.000402835	-0.00269583	0.800017	0.99995	0.999994	0.544668	12.097	12.3037	12.9251	11.9205	14.0533	11.7701	NaN	12.2177	11.5042	11.7825	12.058	12.5547	11.6561	11.1544
Q9ZPH9	At4g00750	At4g00750	Probable methyltransferase PMT15	0.0113861		-0.73901		0.52709		-0.223306					-0.285063	-0.384418	-0.139914	-0.230175	methylation [GO:0032259]	cytoplasm [GO:0005737];cytosol [GO:0005829];endosome [GO:0005768];Golgi apparatus [GO:0005794];Golgi membrane [GO:0000139];integral component of membrane [GO:0016021];trans-Golgi network [GO:0005802]	methyltransferase activity [GO:0008168]			0.0111345	0.81332	0.257533	1.1861	0.000126778	0.428692	-0.0575087	-0.87654	0.0671012	0.99995	0.999994	0.384711	13.764	12.3716	12.7796	13.302	13.2647	12.8719	13.8005	12.8725	13.4342	13.5154	11.8317	12.8313	12.5845	12.2114
Q9C6C2	AAC42	At1g60850	DNA-directed RNA polymerase family protein	0.658875	+	0.0131477		0.522389		-0.123338					-0.0664142	-0.114168	0.0857286	0.0435618		nucleolus [GO:0005730];RNA polymerase I complex [GO:0005736];RNA polymerase III complex [GO:0005666]	protein dimerization activity [GO:0046983];RNA polymerase I activity [GO:0001054];RNA polymerase III activity [GO:0001056]			2.30448	1.23464	0.201567	0.0148199	1.51836	0.644965	-0.0248608	0.000194847	0.809459	0.99995	0.999994	0.900839	16.4302	17.3831	17.2199	17.3816	17.0735	17.2348	16.8481	16.2971	16.5527	16.374	16.0695	16.6283	16.3527	16.8714
Q8S9K3	VAR3	At5g17790	Zinc finger protein VAR3, chloroplastic	0.0188243		-0.213235		0.513252		0.281192					-0.40379	-0.379904	0.15994	0.191978	chloroplast mRNA modification [GO:1900871];chloroplast organization [GO:0009658];mRNA processing [GO:0006397]	chloroplast [GO:0009507];chloroplast stroma [GO:0009570]	metal ion binding [GO:0046872];mRNA binding [GO:0003729]	+	a1a2_flg22_Col0_flg22;a1a2_mock_Col0_flg22	0.055271	1.75251	1.05597	0.477732	0.00104044	0.899478	0.296932	-0.101869	0.148627	0.99995	0.999994	0.0600122	16.3205	16.5396	16.1929	16.8112	16.5753	16.4316	16.4735	16.6062	16.4502	16.5744	16.0584	16.5955	16.1014	15.4344
O22784	PDLP3	At2g33330	Plasmodesmata-located protein 3	0.267158		-0.122625		0.513232		0.123449					-0.55107	-0.643041	0.243703	0.159626	plasmodesmata-mediated intercellular transport [GO:0010497];transport of virus in multicellular host [GO:0046739]	integral component of membrane [GO:0016021];plasma membrane [GO:0005886];plasmodesma [GO:0009506]				0.362969	0.882823	0.159581	0.171695	0.0969699	0.453093	0.0197002	-0.0210541	0.00169042	0.99995	0.999994	0.00846009	14.894	13.0911	14.4205	14.3543	14.1436	14.2273	13.672	14.2405	12.9711	14.1846	14.003	14.4565	13.0689	13.387
Q8GX17	At4g19150	At4g19150 At4g19150/T18B16_120	Ankyrin repeat family protein	0.0217112		-0.155984		0.50981		0.332116					NaN	NaN	NaN	NaN						0.0198399	1.15429	0.318894	0.19207	0.000430747	0.588467	0.10591	-0.0299597	NaN	NaN	NaN	NaN	15.4458	14.6953	14.9452	15.1204	14.0887	14.9934	14.1196	13.9345	15.5708	14.4651	15.1741	15.8943	14.037	14.2808
Q37145	ACA1	At1g27770	Calcium-transporting ATPase 1	0.237035		0.05219		0.501442		0.316597					3.34229	3.20831	0.026913	-0.0994716		chloroplast inner membrane [GO:0009706];endoplasmic reticulum [GO:0005783];integral component of plasma membrane [GO:0005887];intracellular membrane-bounded organelle [GO:0043231];nucleus [GO:0005634];plasma membrane [GO:0005886]	ATPase-coupled cation transmembrane transporter activity [GO:0019829];ATP binding [GO:0005524];calcium channel activity [GO:0005262];calcium transmembrane transporter activity, phosphorylative mechanism [GO:0005388];calmodulin binding [GO:0005516];metal ion binding [GO:0046872]			0.615836	1.29387	0.484215	0.0558405	0.145974	0.648801	0.153301	0.00291431	1.6103e-177	0.99995	0.999994	1.6857e-123	17.1576	17.4476	17.3478	17.2907	17.6211	16.9554	17.3717	16.534	16.6292	17.048	17.2986	17.5165	16.0568	16.3374
Q9FMN2	PAH2	At5g42870	Phosphatidate phosphatase PAH2	-0.0184919		-0.0521955		0.499035		0.465331					0.229469	0.367482	-0.092706	0.0505965	cellular lipid metabolic process [GO:0044255];cellular response to phosphate starvation [GO:0016036];galactolipid biosynthetic process [GO:0019375];lipid metabolic process [GO:0006629];phospholipid biosynthetic process [GO:0008654]	apoplast [GO:0048046];cytosol [GO:0005829]	phosphatidate phosphatase activity [GO:0008195]	+	a1a2_mock_Col0_flg22	0.0326252	1.74594	1.33759	0.112751	-0.000603303	0.871286	0.622424	-0.00588511	0.256447	0.99995	0.999994	0.400381	14.4056	14.5332	13.7542	14.0027	14.1712	13.6595	14.0619	14.5767	13.9861	14.0953	14.3412	13.5761	13.2629	13.7776
Q8H102	BHLH128	At1g05805	Transcription factor bHLH128	0.0937271		-0.390001		0.492768		0.0090395					0.0319128	0.0154917	-0.246114	-0.25329	regulation of stomatal movement [GO:0010119];regulation of transcription by RNA polymerase II [GO:0006357];regulation of transcription, DNA-templated [GO:0006355]	cytosol [GO:0005829];nucleus [GO:0005634]	DNA-binding transcription factor activity [GO:0003700];DNA-binding transcription factor activity, RNA polymerase II-specific [GO:0000981];protein dimerization activity [GO:0046983];RNA polymerase II cis-regulatory region sequence-specific DNA binding [GO:0000978];transcription regulatory region sequence-specific DNA binding [GO:0000976]			0.236126	1.44265	0.0193509	1.02325	0.0221314	0.710893	0.000174923	-0.399069	0.986566	0.99995	0.999994	0.97889	14.9154	14.973	14.3617	15.0441	14.791	14.979	14.9189	14.984	14.1244	14.8479	14.7969	14.8298	13.9055	14.5526
P0DI18;P0DI17;Q8W474	RDL6;RF9	At1g58848;At1g59218	Probable disease resistance protein RF9	0.613784		-0.147253		0.492453		-0.268584					0.947905	1.13387	-0.0203871	0.17247	defense response [GO:0006952]		ADP binding [GO:0043531];ATP binding [GO:0005524]			1.58261	0.949547	0.544762	0.207495	0.971379	0.467607	-0.146314	-0.0305542	1.33408e-07	0.99995	0.999994	0.0013034	13.683	13.4717	13.7514	14.596	14.5338	14.0073	12.9863	13.5491	13.1858	13.8367	13.1265	13.6761	13.2649	13.8174
A0A1P8AWZ7	At1g02360	At1g02360	Chitinase family protein	-0.163772		-0.420736		0.482654		0.225691					4.45017	3.74044	0.0630213	-0.642325	carbohydrate metabolic process [GO:0005975];cell wall macromolecule catabolic process [GO:0016998];chitin catabolic process [GO:0006032]		chitinase activity [GO:0004568]	+	a1a2_mock_Col0_flg22	0.667297	0.970851	3.09428	0.80499	-0.109285	0.468585	0.69835	-0.338688	1.28041e-29	0.99995	0.999994	2.8408e-113	17.025	17.3045	17.2304	16.9501	17.3858	16.5803	17.1238	17.2378	17.2448	17.2613	17.256	17.335	16.8271	16.0421
O64750	PSA2	At2g34860	Protein PHOTOSYSTEM I ASSEMBLY 2, chloroplastic	-0.000390053		-0.187097		0.482331		0.295625					0.0275584	0.00661239	0.189179	0.17743	megagametogenesis [GO:0009561];photosystem I assembly [GO:0048564];thylakoid membrane organization [GO:0010027]	chloroplast [GO:0009507];chloroplast thylakoid [GO:0009534];chloroplast thylakoid lumen [GO:0009543];chloroplast thylakoid membrane [GO:0009535];endoplasmic reticulum [GO:0005783];nucleus [GO:0005634]	metal ion binding [GO:0046872]			0.000922758	0.488099	0.686379	0.133641	-3.59924e-07	0.235425	0.202911	-0.0250037	0.987836	0.99995	0.999994	0.950234	15.9755	15.9235	16.1292	16.0118	15.6683	16.1529	15.6517	15.7389	16.1706	16.0708	16.4419	15.7896	16.0328	15.427
Q1H5C9	OEP24A	At1g45170	Outer envelope pore protein 24A, chloroplastic	0.272188		-0.308633		0.481311		-0.0995102					-0.285341	-0.270304	0.0406068	0.0632307	regulation of ion transmembrane transport [GO:0034765]	etioplast membrane [GO:0034426];integral component of chloroplast outer membrane [GO:0031359];plastid [GO:0009536];pore complex [GO:0046930]	porin activity [GO:0015288];voltage-gated cation channel activity [GO:0022843]			0.906023	0.884297	0.251069	0.456136	0.246608	0.425622	-0.0249839	-0.140779	0.361795	0.99995	0.999994	0.24532	18.7712	18.7602	18.7701	18.8529	18.3258	17.9605	18.0524	18.1924	18.538	18.2314	18.4603	18.3332	18.3487	NaN
F4K8Y6	EXO70F1	At5g50380	Exocyst subunit Exo70 family protein	0.209238		-0.237287		0.475343		0.0288185					0.553649	0.624545	-0.09618	-0.020566	exocytosis [GO:0006887];protein transport [GO:0015031]	cytosol [GO:0005829];exocyst [GO:0000145];plasma membrane [GO:0005886]				0.549099	1.54111	0.0666008	0.768092	0.114892	0.732554	0.00191934	-0.182258	0.0154866	0.99995	0.999994	0.000835431	16.3441	16.1162	15.7138	16.2709	15.3025	15.9827	15.7217	16.038	15.9986	15.6003	15.4737	15.6423	15.5949	15.7049
Q9FHL4	FTRA1	At5g23440	At5g23440	0.361722		-0.0175683		0.475058		0.0957679					-0.492417	-0.431276	0.0520523	0.121847	photosynthesis [GO:0015979]	chloroplast [GO:0009507]				0.962402	1.36217	0.149679	0.0245282	0.348122	0.64711	0.0143344	-0.000430919	0.0594835	0.99995	0.999994	0.0062836	13.07	12.9299	13.3745	13.138	13.4233	12.9479	12.9093	12.4304	12.9818	12.0454	13.0758	13.2707	12.2692	13.2564
Q43386	HMGA	At1g14900	HMG-Y-related protein A	0.212675		0.509325		0.474713		0.771364					-0.202319	-0.238869	0.048745	0.0197439	chromosome condensation [GO:0030261];negative regulation of chromatin silencing [GO:0031936];negative regulation of DNA recombination [GO:0045910];nucleosome assembly [GO:0006334];nucleosome positioning [GO:0016584]	nucleolus [GO:0005730];nucleosome [GO:0000786];nucleus [GO:0005634]	DNA binding [GO:0003677];double-stranded DNA binding [GO:0003690];nucleosomal DNA binding [GO:0031492]	+	a1a2_flg22_Col0_mock;a1a2_mock_Col0_mock	0.62965	1.57817	1.31804	0.755651	0.133911	0.749177	1.01668	0.384872	0.407957	0.99995	0.999994	0.56315	16.2438	16.3101	16.3745	16.6311	15.4701	16.335	15.8928	16.1642	15.9974	16.1432	15.8832	16.0079	15.8657	15.488
Q8GWV5	PUB3	At3g54790	U-box domain-containing protein 3	0.34528		-0.131143		0.472393		-0.00403023					-0.279426	-0.405346	-0.0399656	-0.156269		cytoplasm [GO:0005737];nucleus [GO:0005634]	ubiquitin-protein transferase activity [GO:0004842]			0.57484	1.03595	0.00314648	0.124371	0.198481	0.489377	-1.2681e-05	-0.0163105	0.193118	0.99995	0.999994	0.187058	12.0764	10.8269	11.7269	11.1864	10.9694	11.5455	11.3072	11.2821	11.538	NaN	10.7305	10.3588	11.3259	NaN
P35614	ERF1-3	At3g26618	Eukaryotic peptide chain release factor subunit 1-3	0.150841		-0.311438		0.471083		0.00880286					-0.119859	-0.210807	0.104567	0.0207552	cytoplasmic translational termination [GO:0002184];regulation of growth [GO:0040008];translational termination [GO:0006415]	cytosol [GO:0005829];translation release factor complex [GO:0018444]	sequence-specific mRNA binding [GO:1990825];translation release factor activity [GO:0003747];translation release factor activity, codon specific [GO:0016149]	+	a1a2_flg22_Col0_flg22	0.391926	1.87905	0.019143	1.33362	0.0591187	0.885188	0.000168513	-0.415341	0.288136	0.99995	0.999994	0.739211	14.9025	14.7036	15.4639	15.3854	15.2215	15.2513	14.8143	14.506	15.325	15.2793	15.1152	14.9832	14.2459	14.5798
Q8L788	At4g33110	At4g33110	S-adenosyl-L-methionine-dependent methyltransferases superfamily protein	0.350309		-0.22646		0.47097		-0.1058					-0.219795	-0.329023	0.43128	0.329808	methylation [GO:0032259]	plasma membrane [GO:0005886];vacuolar membrane [GO:0005774]	methyltransferase activity [GO:0008168]	+	a1a2_flg22_Col0_flg22	1.7144	1.47735	0.501713	0.589021	0.600569	0.695789	-0.053081	-0.13339	0.0803004	0.99995	0.232384	0.36411	16.8081	16.7699	17.1696	16.5438	16.8402	16.4732	16.369	16.2259	16.202	16.4709	16.6405	16.5947	16.6109	15.8471
Q8GXY9	At5g38980	At5g38980 At5g38980/K15E6_160	At5g38980	0.301488		0.00780427		0.459923		0.16624					NaN	NaN	NaN	NaN		integral component of membrane [GO:0016021];plastid [GO:0009536]				1.86301	0.888758	0.234515	0.0064808	0.561674	0.40876	0.0389857	5.05779e-05	NaN	NaN	NaN	NaN	15.0636	14.7668	15.0808	14.9627	15.0339	14.9661	14.3556	14.8021	14.6184	14.517	14.9355	14.8364	14.3648	15.0272
F4JI10	At4g01330	At4g01330	Protein kinase superfamily protein	0.436938		0.329692		0.454906		0.34766					-0.721101	-0.922029	0.184046	-0.0111058		cytosol [GO:0005829];integral component of membrane [GO:0016021];plasma membrane [GO:0005886]	ATP binding [GO:0005524];protein serine/threonine kinase activity [GO:0004674]			0.896183	0.981751	0.535108	0.5176	0.391577	0.446604	0.186036	0.170649	0.000104201	0.99995	0.999994	0.0049998	12.8611	13.5745	13.3297	12.8831	13.3407	12.7552	13.4034	12.9428	12.4217	12.2202	12.012	13.1224	11.8918	13.0086
Q0WVN5	CSLG3	At4g23990	Cellulose synthase-like protein G3	0.10625		-0.132486		0.453384		0.214649					-0.983284	-1.21594	0.77913	0.559526	cell wall organization [GO:0071555];cellulose biosynthetic process [GO:0030244];plant-type primary cell wall biogenesis [GO:0009833]	Golgi membrane [GO:0000139];integral component of membrane [GO:0016021];plasma membrane [GO:0005886];trans-Golgi network [GO:0005802]	cellulose synthase (UDP-forming) activity [GO:0016760];mannan synthase activity [GO:0051753]			0.243391	0.732407	0.413803	0.136213	0.0258602	0.332062	0.0888223	-0.0180463	0.00432936	0.99995	0.999994	0.000270063	14.415	14.1533	14.4708	14.0738	13.7806	14.3057	13.6959	14.2071	14.7588	13.9741	13.9651	13.9607	12.3804	13.9596
Q8LG05	STKL1	At4g00238	Transcription factor STKL1	0.70432		0.170462		0.452809		-0.0810498					-0.947453	-0.982555	0.0391932	0.0122993	cellular response to glucose stimulus [GO:0071333];negative regulation of gene expression [GO:0010629];regulation of transcription, DNA-templated [GO:0006355]	nucleolus [GO:0005730];nucleus [GO:0005634]	transcription regulatory region sequence-specific DNA binding [GO:0000976]			1.15589	0.823968	0.0638345	0.164462	0.814117	0.3731	-0.00517377	0.0280345	0.000856934	0.99995	0.999994	2.21542e-06	13.3685	13.6018	13.9245	13.755	12.4412	13.6217	12.8825	13.1745	13.4133	11.5903	13.0538	12.3723	13.4268	12.1705
Q84VQ1	KINB1	At5g21170	SNF1-related protein kinase regulatory subunit beta-1	0.0665272		-0.35521		0.452491		0.0307542					0.391865	0.310054	-0.230191	-0.304771	carbohydrate metabolic process [GO:0005975];fatty acid biosynthetic process [GO:0006633];nitrate assimilation [GO:0042128]	plasma membrane [GO:0005886]	ATP binding [GO:0005524]			0.310174	1.12022	0.124842	0.726594	0.020635	0.50689	0.00383943	-0.258093	0.444713	0.99995	0.999994	0.453345	16.3423	16.4381	16.2262	15.9373	16.1485	16.1204	15.9907	16.2199	16.3813	16.1138	16.0629	16.0449	15.4789	16.4311
Q0WMJ7	At3g01860	At3g01860	Uncharacterized protein At3g01860	0.0425819		-0.0696665		0.450141		0.337893					-0.206697	-0.318535	-0.0521617	-0.15578	response to cadmium ion [GO:0046686]					0.0395199	0.462701	0.275623	0.0406445	0.00168283	0.208281	0.093131	-0.00283156	0.251984	0.99995	0.999994	0.374327	11.1412	10.8172	11.3965	12.6224	12.0465	12.5747	11.5999	10.8958	12.2886	11.4114	12.2723	11.8749	NaN	10.4518
O64642	URT1	At2g45620	UTP:RNA uridylyltransferase 1	0.12788		0.0751284		0.448686		0.395935					-0.0191181	0.00639542	0.00967928	0.0426697	mRNA processing [GO:0006397];negative regulation of RNA interference [GO:1900369];positive regulation of production of siRNA involved in RNA interference [GO:1903705];regulation of gene silencing by miRNA [GO:0060964];RNA 3' uridylation [GO:0071076]	cytoplasm [GO:0005737];nucleus [GO:0005634];P-body [GO:0000932]	metal ion binding [GO:0046872];mRNA binding [GO:0003729];nucleotidyltransferase activity [GO:0016779];RNA uridylyltransferase activity [GO:0050265]			0.280894	1.10426	0.811103	0.0966781	0.0359208	0.495468	0.321144	0.00726326	0.983884	0.99995	0.999994	0.966834	15.0782	14.6466	15.4219	15.0588	14.6899	15.0663	14.1873	15.179	15.2231	14.7814	14.9941	14.8295	13.7874	15.2602
Q9LNI1;Q9M156	UGT72B1;UGT72B3	At1g01420;At4g01070	UDP-glycosyltransferase 72B3	0.36057		-0.467898		0.442693		-0.385775					-1.20138	-0.909502	-0.127567	0.172143	lignin biosynthetic process [GO:0009809];response to toxic substance [GO:0009636];xenobiotic catabolic process [GO:0042178];xenobiotic metabolic process [GO:0006805]	endoplasmic reticulum [GO:0005783]	hydroquinone glucosyltransferase activity [GO:0050505];quercetin 3-O-glucosyltransferase activity [GO:0080043];UDP-glucosyltransferase activity [GO:0035251];UDP-glycosyltransferase activity [GO:0008194]			0.940797	0.823267	1.49985	0.922648	0.339223	0.364454	-0.578604	-0.431705	0.0182344	0.99995	0.999994	9.32849e-05	15.2127	15.3501	15.2438	15.3369	14.4525	14.5714	14.5056	14.6313	14.3923	14.9794	14.8281	NaN	13.9942	14.7616
Q9SS94	CDC48C	At3g01610	Cell division control protein 48 homolog C	0.432166		-0.116574		0.442587		-0.106153					0.449642	0.352528	0.102105	0.0109366	cell cycle [GO:0007049];cell division [GO:0051301];positive regulation of telomerase activity [GO:0051973];protein transport [GO:0015031];ribosome biogenesis [GO:0042254]	cytoskeleton [GO:0005856];nucleus [GO:0005634];phragmoplast [GO:0009524]	ATP binding [GO:0005524];ATPase activity [GO:0016887];preribosome binding [GO:1990275]			0.520095	1.13573	0.0911549	0.206072	0.224767	0.502658	-0.00967634	-0.0240226	0.108853	0.99995	0.999994	0.0111917	12.2954	12.2113	12.4614	12.7851	12.6197	11.9423	11.6738	10.7208	12.7652	12.9905	11.1204	12.4517	12.2052	11.5799
Q8W191	HYH	At3g17609	Transcription factor HY5-like	0.218422		-0.0682052		0.441398		0.154771					0.106322	-0.0303512	0.424233	0.294682	positive regulation of transcription by RNA polymerase II [GO:0045944];red or far-red light signaling pathway [GO:0010017];red, far-red light phototransduction [GO:0009585];regulation of photomorphogenesis [GO:0010099];response to far red light [GO:0010218];response to karrikin [GO:0080167];response to red light [GO:0010114];response to UV-B [GO:0010224]	nucleus [GO:0005634]	DNA-binding transcription factor activity [GO:0003700];DNA-binding transcription factor activity, RNA polymerase II-specific [GO:0000981];transcription regulatory region sequence-specific DNA binding [GO:0000976]			0.410462	0.882115	0.206455	0.0755959	0.0896539	0.389363	0.0319531	-0.00515604	0.980969	0.99995	0.999994	0.934227	13.3794	13.2057	13.8378	13.7631	13.1303	12.8908	12.4255	13.4621	13.5916	13.3668	12.7261	13.3246	12.799	13.1941
P92980	2022-04-03	At4g21990	5'-adenylylsulfate reductase 3, chloroplastic	0.0817184		-0.0138748		0.44055		0.344957					-0.0766914	0.181265	0.198885	0.46372	cysteine biosynthetic process [GO:0019344];sulfate assimilation [GO:0000103];sulfate reduction [GO:0019419]	chloroplast [GO:0009507]	4 iron, 4 sulfur cluster binding [GO:0051539];adenylyl-sulfate reductase (glutathione) activity [GO:0033741];adenylyl-sulfate reductase activity [GO:0009973];metal ion binding [GO:0046872]	+	a1a2_flg22_Col0_flg22	0.338433	1.77261	1.21163	0.0236257	0.0276562	0.780926	0.41796	-0.0003278	0.804291	0.99995	0.999994	0.920923	17.637	17.6116	17.5721	17.8179	17.3614	17.5582	17.3789	17.5799	17.8462	17.3769	17.2594	17.6265	16.9564	16.9622
Q9LU40;Q0WPA5	MSR1;MSR2	At1g51630;At3g21190	Protein MANNAN SYNTHESIS-RELATED 2	0.381755		-0.510984		0.437568		-0.455171					-0.327996	-0.428977	0.122039	0.0258279	cell wall pectin biosynthetic process [GO:0052325];fucose metabolic process [GO:0006004];mannan metabolic process [GO:0010412];mannosylation [GO:0097502]	endosome [GO:0005768];Golgi apparatus [GO:0005794];Golgi medial cisterna [GO:0005797];Golgi membrane [GO:0000139];integral component of membrane [GO:0016021];plant-type cell wall [GO:0009505];trans-Golgi network [GO:0005802]	mannan synthase activity [GO:0051753]			0.548881	0.887844	0.613081	0.975862	0.209538	0.388492	-0.279057	-0.49865	0.297925	0.99995	0.999994	0.464851	15.5914	14.8109	15.5526	15.494	16.2108	15.6165	15.1915	14.904	15.5293	13.9585	15.4139	15.9886	15.0821	14.4586
Q9FL54	ATJ6	At5g06910	Chaperone protein dnaJ 6	-0.0858417		0.0200433		0.431971		0.537856					0.00463306	-0.0306167	0.00947248	-0.0191399		nucleus [GO:0005634]				0.190161	0.430014	1.12033	0.0128451	-0.0163237	0.185754	0.602574	0.000257457	0.957171	0.99995	0.999994	0.992823	12.6989	13.0154	13.2883	13.4624	12.8965	13.4633	13.0469	12.8444	NaN	13.4683	13.4665	13.2904	12.9427	13.272
Q8LEB6	At5g18500	At5g18500	Probable receptor-like protein kinase At5g18500	0.0924668		-0.183027		0.431293		0.155799					0.224409	0.226907	0.0236237	0.0322128		integral component of membrane [GO:0016021];plasma membrane [GO:0005886]	ATP binding [GO:0005524];protein serine kinase activity [GO:0106310];protein threonine kinase activity [GO:0106311]			0.131447	0.585832	0.176672	0.160162	0.0121545	0.252665	0.0275252	-0.029314	0.346636	0.99995	0.999994	0.215834	13.2655	12.8299	13.3054	12.7622	13.7327	14.0405	13.5662	13.5897	12.5904	13.0272	13.647	12.961	12.9319	11.7767
F4K0E6	MUP24.1	At5g60590	DHBP synthase RibB-like alpha/beta domain-containing protein	0.40999		0.230798		0.430956		0.251764					-0.240181	-0.106361	-0.00466504	0.136028	regulation of translational fidelity [GO:0006450]	cytoplasm [GO:0005737]	double-stranded RNA binding [GO:0003725];nucleotidyltransferase activity [GO:0016779];tRNA binding [GO:0000049]			0.927848	0.975043	0.295761	0.264157	0.380409	0.420201	0.0744618	0.0609669	0.830861	0.99995	0.999994	0.648174	16.2438	16.4009	16.8211	16.4093	16.3147	16.0062	15.2978	16.1716	16.2125	16.2909	15.2906	16.4728	16.4082	16.1892
A0A178VR03	At2g23890	At2g23890	HAD-superfamily hydrolase, subfamily IG, 5'-nucleotidase	-0.0177576		-0.450808		0.429018		-0.00403261					-0.27747	-0.121593	-0.113785	0.0500604			5'-nucleotidase activity [GO:0008253];metal ion binding [GO:0046872]			0.0546761	1.31988	0.00743572	0.925871	-0.000970914	0.566251	-2.99854e-05	-0.41739	0.783589	0.99995	0.999994	0.280567	13.7451	13.9292	13.5288	14.1619	13.6228	13.9268	13.8292	13.8514	NaN	13.7043	14.0319	13.7676	13.6894	13.1375
Q84WU9	At5g56900	At5g56900	Zinc finger CCCH domain-containing protein 64	0.0330167		0.174479		0.428711		0.570173					0.0342031	0.00690044	0.0457062	0.0247088	mRNA splicing, via spliceosome [GO:0000398]	cytosol [GO:0005829];post-mRNA release spliceosomal complex [GO:0071014]	DNA binding [GO:0003677];metal ion binding [GO:0046872];RNA lariat debranching enzyme activator activity [GO:0061632]	+	a1a2_flg22_Col0_mock;a1a2_mock_Col0_mock	0.0609575	1.27899	1.76862	0.40404	0.00201262	0.548317	1.00842	0.0704963	0.984787	0.99995	0.999994	0.93802	14.91	14.9469	15.4191	14.7826	14.0994	15.1271	14.5846	14.8505	14.9612	14.6694	15.0069	15.0145	14.6646	14.5392
Q9SLJ2	HIRD11	At1g54410	Dehydrin HIRD11	-0.0559834		-0.118862		0.427		0.364121					0.172757	-0.0104	-0.0279123	-0.206698	negative regulation of hydrogen peroxide biosynthetic process [GO:0010730]	cytoplasm [GO:0005737];cytosol [GO:0005829];nucleus [GO:0005634]	cobalt ion binding [GO:0050897];copper ion binding [GO:0005507];mRNA binding [GO:0003729];nickel cation binding [GO:0016151];zinc ion binding [GO:0008270]			0.05397	0.484938	0.458999	0.104253	-0.00302142	0.207069	0.167131	-0.0123917	0.989118	0.99995	0.999994	0.826277	14.3036	15.2068	15.5951	15.2967	16.5208	15.7196	15.8135	14.7792	NaN	15.4573	15.6303	15.8018	14.3786	14.3058
Q9M647	IAR1	At1g68100	IAA-alanine resistance protein 1	0.501652		-0.239446		0.423746		-0.317351					0.0522668	-0.0849486	0.0594943	-0.0708873	cellular zinc ion homeostasis [GO:0006882];zinc ion transmembrane transport [GO:0071577]	endoplasmic reticulum [GO:0005783];integral component of membrane [GO:0016021]	zinc ion transmembrane transporter activity [GO:0005385]			0.851294	0.789474	0.453545	0.362448	0.427053	0.334537	-0.143933	-0.0867868	0.81431	0.99995	0.999994	0.916386	NaN	11.9894	11.8152	12.1101	12.425	12.0514	11.9102	10.5523	11.7682	10.9973	12.2831	11.9483	11.7524	11.5514
F4J549	At3g17340	At3g17340	ARM repeat superfamily protein	0.204874		-0.224275		0.423139		-0.00600964					-0.0430902	-0.0121344	0.0295103	0.067208	protein import into nucleus [GO:0006606]	cytosol [GO:0005829];nuclear envelope [GO:0005635]	small GTPase binding [GO:0031267]			0.451003	1.0707	0.00866494	0.410427	0.0923988	0.453057	-5.20732e-05	-0.0920486	0.977863	0.99995	0.999994	0.919309	14.7559	15.0296	14.8578	15.0708	14.6049	14.9708	15.0274	14.0883	14.0185	14.9636	14.9366	15.0261	13.5426	14.2823
Q3EDL4	At1g01540	At1g01540	Probable serine/threonine-protein kinase At1g01540	-0.0398792		-0.166238		0.420459		0.2941					0.290146	0.162287	0.19626	0.075798	protein autophosphorylation [GO:0046777]	integral component of membrane [GO:0016021];plasma membrane [GO:0005886]	ATP binding [GO:0005524];protein serine kinase activity [GO:0106310];protein serine/threonine kinase activity [GO:0004674];protein threonine kinase activity [GO:0106311]			0.0840276	1.38083	0.778149	0.366574	-0.00335095	0.580585	0.228854	-0.0609387	0.678912	0.99995	0.999994	0.200072	12.3448	12.0374	12.365	12.3446	12.6825	12.5053	12.5447	12.7503	12.3752	12.2628	11.7904	12.7956	12.0853	11.628
Q8VYN2;Q8LPQ7	PVA42;PVA43	At4g05060;At4g21450	Vesicle-associated protein 4-3	0.290665		-0.102693		0.419127		0.0257689					0.192229	0.223392	-0.0982255	-0.0604815	endoplasmic reticulum membrane organization [GO:0090158];endoplasmic reticulum-plasma membrane tethering [GO:0061817]	endoplasmic reticulum membrane [GO:0005789];plasma membrane [GO:0005886]				1.3093	2.10405	0.0478302	0.222501	0.380567	0.881862	0.00123253	-0.0228492	0.445139	0.99995	0.999994	0.531356	18.1935	17.9445	17.9388	17.962	17.8643	17.9536	17.4782	17.9839	17.3341	18.0866	17.7049	17.5249	17.856	17.8156
Q9M277	F21F14.40	At3g61870	AT3g61870/F21F14_40	0.0524416		0.0316937		0.418069		0.397321					0.0527446	-0.0961488	0.50358	0.364773		chloroplast [GO:0009507];chloroplast envelope [GO:0009941];chloroplast inner membrane [GO:0009706];chloroplast thylakoid [GO:0009534];cytosol [GO:0005829];integral component of membrane [GO:0016021]		+	a1a2_flg22_Col0_flg22;a1a2_flg22_Col0_mock;a1a2_mock_Col0_mock	0.264859	2.16826	1.62205	0.0644363	0.0138896	0.906483	0.644475	0.00204223	0.880646	0.233376	0.999994	0.919309	19.0389	19.0743	19.1668	19.3629	19.2647	19.3928	18.9385	19.191	19.241	19.3529	19.0861	19.1764	18.3172	18.7343
Q9FF80	SUVH1	At5g04940	Histone-lysine N-methyltransferase, H3 lysine-9 specific SUVH1	0.0517809		-0.170684		0.417531		0.195066					-0.837882	-0.65045	-0.187004	0.00906506	histone lysine methylation [GO:0034968];regulation of gene expression, epigenetic [GO:0040029]	chromosome, centromeric region [GO:0000775];nucleus [GO:0005634]	chromatin DNA binding [GO:0031490];DNA-binding transcription activator activity, RNA polymerase II-specific [GO:0001228];double-stranded methylated DNA binding [GO:0010385];methyltransferase activity [GO:0008168];zinc ion binding [GO:0008270]			0.0354144	0.703667	0.120263	0.172379	0.00183379	0.293803	0.0234592	-0.0294224	0.0111996	0.99995	0.999994	3.61215e-06	12.1893	11.8576	12.8167	12.7723	12.6885	NaN	12.7327	10.8071	NaN	13.2332	13.3656	11.9269	12.5393	NaN
Q94AP0	ALN	At4g04955	Allantoinase	0.532311		0.0206821		0.417161		-0.0944683					-0.298167	-0.192162	0.123107	0.237891	allantoin catabolic process [GO:0000256];cellular response to nitrogen starvation [GO:0006995];purine nucleobase catabolic process [GO:0006145];ureide catabolic process [GO:0010136]	cytoplasm [GO:0005737];endoplasmic reticulum [GO:0005783]	allantoinase activity [GO:0004038];cobalt ion binding [GO:0050897];zinc ion binding [GO:0008270]			1.62797	0.73851	0.205053	0.0227461	0.866588	0.308078	-0.019371	0.000470439	0.719468	0.99995	0.999994	0.306918	15.1489	15.1152	15.4266	14.7658	14.4892	14.625	14.0794	14.8082	14.764	14.3644	14.3403	14.0206	14.5668	NaN
Q9SD44	F24M12.50	At3g51010	At3g51010	0.291676		0.131217		0.411028		0.250569					0.00443407	0.00393044	0.139781	0.146426		mitochondrion [GO:0005739];plastid [GO:0009536]		+	a1a2_flg22_Col0_mock	0.960689	1.46419	0.862451	0.374578	0.28021	0.601824	0.216103	0.0491509	0.991429	0.99995	0.999994	0.988968	14.987	15.3338	14.7966	15.4364	14.7717	15.2913	14.6903	14.4166	15.0583	14.6901	14.7956	15.2158	14.3567	14.6257
F4K1Z0;Q9LJE5	ECT2;ECT3	At3g13460;At5g61020	YTH domain-containing protein ECT3	0.192659		-0.243683		0.408845		-0.0274967					-0.234686	-0.2322	0.127025	0.135739	mRNA destabilization [GO:0061157]	cytoplasm [GO:0005737];cytosol [GO:0005829];nucleus [GO:0005634]	mRNA binding [GO:0003729]			0.242417	0.411521	0.022169	0.175612	0.0467039	0.168248	-0.000609572	-0.0427936	0.453793	0.99995	0.999994	0.531939	16.3257	15.8403	16.5084	16.3429	16.8896	16.7719	16.4423	14.8728	16.2584	16.4646	16.5153	16.9694	15.2964	14.4247
O22718	ACLA-2	At1g60810	ATP-citrate synthase alpha chain protein 2	0.0808698		-0.139962		0.40853		0.187698					0.227131	0.0951622	0.0183994	-0.107915	acetyl-CoA biosynthetic process [GO:0006085];lipid metabolic process [GO:0006629]	citrate lyase complex [GO:0009346];cytosol [GO:0005829]	ATP binding [GO:0005524];ATP citrate synthase activity [GO:0003878]			0.244696	1.27942	0.610511	0.29126	0.0197885	0.52268	0.114592	-0.0407652	0.88136	0.99995	0.999994	0.371295	15.4201	15.3119	15.8481	15.7037	15.4751	15.7149	15.4788	15.8496	15.6447	15.2206	15.632	15.1629	15.0084	15.6671
Q9CAM7	RFC2	At1g63160	Replication factor C subunit 2	0.37745		0.0823125		0.408476		0.113339					-0.166475	-0.208812	0.149654	0.115848	DNA repair [GO:0006281];DNA-dependent DNA replication [GO:0006261]	DNA replication factor C complex [GO:0005663];nucleus [GO:0005634]	ATP binding [GO:0005524];ATPase activity [GO:0016887];DNA binding [GO:0003677]			1.26185	1.25938	0.296287	0.179227	0.476285	0.514426	0.0335808	0.0147526	0.615364	0.99995	0.999994	0.643307	15.0901	15.7696	16.0892	15.8014	15.9162	15.7232	15.1799	15.3919	15.1756	15.0721	15.6192	15.6862	14.7764	15.3156
P14713	PHYB	At2g18790	Phytochrome B	0.372656		0.0892291		0.40673		0.123303					-0.466043	-0.388175	-0.00558746	0.0793255	abscisic acid metabolic process [GO:0009687];chromatin organization [GO:0006325];circadian regulation of calcium ion oscillation [GO:0010617];detection of visible light [GO:0009584];entrainment of circadian clock [GO:0009649];gravitropism [GO:0009630];jasmonic acid mediated signaling pathway [GO:0009867];negative regulation of transcription, DNA-templated [GO:0045892];photomorphogenesis [GO:00096…	cytosol [GO:0005829];nuclear body [GO:0016604];nuclear speck [GO:0016607];nucleus [GO:0005634]	far-red light photoreceptor activity [GO:0031516];identical protein binding [GO:0042802];phosphorelay sensor kinase activity [GO:0000155];promoter-specific chromatin binding [GO:1990841];protein homodimerization activity [GO:0042803];red light photoreceptor activity [GO:0031517];red or far-red light photoreceptor activity [GO:0009883];sequence-specific DNA binding [GO:0043565]			1.11914	1.40641	0.19391	0.141851	0.417054	0.572029	0.0239097	0.0126573	0.0670719	0.99995	0.999994	0.013631	16.7718	16.8964	17.0493	NaN	16.7396	16.8409	16.3517	16.9816	15.9323	16.8059	16.1921	16.658	16.5277	16.8075
P92980;P92979;P92981	APR1;APR2;APR3	At1g62180;At4g04610;At4g21990	5'-adenylylsulfate reductase 1, chloroplastic	0.07969		-0.0855384		0.403226		0.237997					-0.0787649	0.181265	0.198885	0.46372	cysteine biosynthetic process [GO:0019344];cysteine biosynthetic process [GO:0019344];sulfate assimilation [GO:0000103];sulfate assimilation, phosphoadenylyl sulfate reduction by phosphoadenylyl-sulfate reductase (thioredoxin) [GO:0019379];sulfate reduction [GO:0019419]	chloroplast [GO:0009507];chloroplast stroma [GO:0009570];plastid [GO:0009536]	4 iron, 4 sulfur cluster binding [GO:0051539];adenylyl-sulfate reductase (glutathione) activity [GO:0033741];adenylyl-sulfate reductase activity [GO:0009973];metal ion binding [GO:0046872];phosphoadenylyl-sulfate reductase (thioredoxin) activity [GO:0004604]	+	a1a2_flg22_Col0_flg22	0.419268	1.5793	1.58535	0.206178	0.0334115	0.636816	0.377309	-0.0176361	0.632986	0.99995	0.999994	0.891098	18.4172	18.7769	18.9109	18.9239	18.8365	18.8699	18.7426	18.7128	18.8459	18.7294	18.5509	18.6755	17.8639	18.4178
Q9XIE6	ALA3	At1g59820	Phospholipid-transporting ATPase 3	0.171818		0.104002		0.401762		0.333946					1.26889	1.41753	-0.144007	0.00874855	defense response to bacterium [GO:0042742];defense response to fungus [GO:0050832];Golgi to plasma membrane transport [GO:0006893];Golgi vesicle budding [GO:0048194];phospholipid translocation [GO:0045332];protein localization [GO:0008104];protein localization involved in auxin polar transport [GO:1901703];protein transport [GO:0015031];response to molecule of bacterial origin [GO:0002237];respon…	endoplasmic reticulum [GO:0005783];endoplasmic reticulum membrane [GO:0005789];endosome [GO:0005768];Golgi apparatus [GO:0005794];Golgi membrane [GO:0000139];integral component of membrane [GO:0016021];nucleus [GO:0005634];plasma membrane [GO:0005886];pollen tube tip [GO:0090404];recycling endosome [GO:0055037];trans-Golgi network [GO:0005802];vesicle [GO:0031982]	aminophospholipid flippase activity [GO:0015247];ATP binding [GO:0005524];ATPase-coupled intramembrane lipid transporter activity [GO:0140326];magnesium ion binding [GO:0000287]			0.374607	1.35204	0.76237	0.221349	0.0643642	0.543198	0.25459	0.0230208	4.45107e-11	0.99995	0.999994	1.82115e-19	14.6275	15.6747	15.2831	15.3594	15.5177	15.3736	15.4933	15.2558	14.5318	14.9215	15.2423	15.3604	15.0873	15.1363
Q94A82	NUDT19	At5g20070	Nudix hydrolase 19, chloroplastic	0.233446		-0.00122388		0.398121		0.163451					-0.31399	-0.407754	0.204425	0.11827	NAD catabolic process [GO:0019677];NADH metabolic process [GO:0006734];NADP catabolic process [GO:0006742]	chloroplast [GO:0009507];cytosol [GO:0005829];peroxisome [GO:0005777]	metal ion binding [GO:0046872];NAD+ diphosphatase activity [GO:0000210];NADH pyrophosphatase activity [GO:0035529]	+	a1a2_flg22_Col0_flg22	1.04914	1.91596	0.481003	0.00250985	0.244918	0.762782	0.0786204	-3.07175e-06	0.394726	0.99995	0.999994	0.451616	16.9548	16.9071	16.8305	17.0228	17.4173	17.2773	16.7871	16.7034	16.7817	16.5984	16.9961	17.1425	16.7644	16.8865
O22211;Q9M2M5	F28O9.70;GPT	At2g41490;At3g57220	GlcNAc-1-P transferase	0.431042		-0.442616		0.397035		-0.476623	+				0.174317	0.198942	0.0869202	0.120439	dolichyl diphosphate biosynthetic process [GO:0006489];polysaccharide biosynthetic process [GO:0000271]	endoplasmic reticulum [GO:0005783];endoplasmic reticulum membrane [GO:0005789];integral component of membrane [GO:0016021];plasma membrane [GO:0005886]	metal ion binding [GO:0046872];phospho-N-acetylmuramoyl-pentapeptide-transferase activity [GO:0008963];transferase activity, transferring glycosyl groups [GO:0016757];UDP-N-acetylglucosamine-dolichyl-phosphate N-acetylglucosaminephosphotransferase activity [GO:0003975]	+	Col0_mock_a1a2_mock	1.58631	1.12837	3.54199	1.80237	0.683766	0.448002	-1.68819	-0.797758	0.560013	0.830429	0.999994	0.544934	15.8449	16.0975	14.9549	15.6657	15.5664	15.5895	15.0559	15.0906	15.2135	15.3371	15.356	15.0795	15.6774	15.2847
F4JWQ4	At5g25270	At5g25270	Ubiquitin-like superfamily protein	0.402593		0.118629		0.394172		0.110208					-0.0251731	0.0489646	-0.023571	0.0573221	ubiquitin-dependent ERAD pathway [GO:0030433]	BAT3 complex [GO:0071818]	misfolded protein binding [GO:0051787];polyubiquitin modification-dependent protein binding [GO:0031593]			1.27312	1.27182	0.140367	0.1541	0.512551	0.501315	0.0154696	0.0182807	0.907011	0.99995	0.999994	0.950797	13.747	13.3012	13.5745	13.6582	13.5943	13.3248	12.754	13.0838	13.7403	12.6273	13.1666	13.4124	13.5891	13.3301
Q9SJ13	At2g21860	At2g21860	At2g21860/F7D8.18	0.215918		-0.076376		0.393115		0.100821					-0.474015	-0.484009	0.248352	0.247589		plasma membrane [GO:0005886]	magnesium chelatase activity [GO:0016851];oxidoreductase activity [GO:0016491];violaxanthin de-epoxidase activity [GO:0046422]			0.678733	1.75867	0.242481	0.212512	0.146551	0.691358	0.0244471	-0.0162308	0.0678112	0.99995	0.999994	0.0358279	15.0868	15.1914	15.4584	15.2123	15.0037	15.1003	15.0395	15.0878	15.0346	15.1937	14.2341	15.1678	14.7062	14.4965
F4JZG9	TERC	At5g12130	Thylakoid membrane protein TERC, chloroplastic	0.0390215		-0.00534318		0.39078		0.346416					-0.217629	-0.184776	-0.0645002	-0.0234155	seedling development [GO:0090351];thylakoid membrane organization [GO:0010027]	chloroplast thylakoid [GO:0009534];chloroplast thylakoid membrane [GO:0009535];integral component of membrane [GO:0016021]				0.0738924	0.794841	0.913939	0.00653951	0.00288339	0.310608	0.316603	-3.49418e-05	0.491224	0.99995	0.999994	0.246081	16.1341	15.8189	16.33	15.9537	16.4889	16.5429	16.3172	16.2261	15.607	15.9132	16.6845	16.2864	16.4508	15.9321
Q9LJ87	CDC73	At3g22590	Protein CDC73 homolog	0.0350607		0.0356098		0.390126		0.390676					-0.290405	-0.264098	0.00873749	0.0410347	flower development [GO:0009908];histone H3-K4 methylation [GO:0051568];positive regulation of flower development [GO:0009911];positive regulation of transcription elongation from RNA polymerase II promoter [GO:0032968];recruitment of 3'-end processing factors to RNA polymerase II holoenzyme complex [GO:0034402];transcription elongation from RNA polymerase II promoter [GO:0006368];vegetative to re…	Cdc73/Paf1 complex [GO:0016593];nucleus [GO:0005634]	RNA polymerase II complex binding [GO:0000993]	+		0.0939227	1.55168	1.26566	0.0679573	0.003293	0.605353	0.494462	0.00241995	0.322713	0.99995	0.999994	0.230994	14.0098	14.0235	13.9914	14.3498	13.7899	14.0201	13.5769	14.3491	14.2786	13.9535	13.8144	14.0017	13.5338	13.9981
Q9FFZ7	CASP4	At5g06200	Casparian strip membrane protein 4	0.204176		0.0269038		0.388087		0.210815					0.175818	0.0131943	-0.0226021	-0.178962	cell wall modification [GO:0042545];cell-cell junction assembly [GO:0007043]	Casparian strip [GO:0048226];integral component of membrane [GO:0016021];plasma membrane [GO:0005886]	4 iron, 4 sulfur cluster binding [GO:0051539];protein homodimerization activity [GO:0042803]			0.395596	1.34492	0.408931	0.0637813	0.080771	0.521945	0.0862088	0.00171596	0.985576	0.99995	0.999994	0.805644	13.0504	13.0283	13.892	13.5954	13.3755	13.0518	13.124	13.4592	13.6834	13.1633	12.3875	12.9509	13.019	12.6355
Q9SZV5;O64481	SBT2.5	At2g19170	Subtilisin-like protease SBT2.5	0.471245		0.165819		0.387976		0.0825492					-0.671201	-0.505763	-0.109646	0.0635224			serine-type endopeptidase activity [GO:0004252];serine-type peptidase activity [GO:0008236]			1.08578	1.51827	0.111179	0.405415	0.511669	0.589053	0.00917776	0.0672254	0.0405792	0.99995	0.999994	0.00276014	14.86	14.5593	14.7512	14.8162	14.3024	14.6169	14.0223	13.2238	14.633	13.9662	14.6214	14.6119	14.0784	14.343
Q0WT31	At2g34300	At2g34300	Probable methyltransferase PMT25	0.139368		-0.134474		0.38647		0.112628					0.269501	0.211886	-0.0283175	-0.0837878	methylation [GO:0032259]	cytoplasm [GO:0005737];endoplasmic reticulum [GO:0005783];endosome [GO:0005768];Golgi apparatus [GO:0005794];Golgi medial cisterna [GO:0005797];Golgi membrane [GO:0000139];integral component of membrane [GO:0016021];plasmodesma [GO:0009506];trans-Golgi network [GO:0005802]	methyltransferase activity [GO:0008168]			0.240569	0.812215	0.251693	0.281747	0.0335277	0.313897	0.0283477	-0.0378876	0.73589	0.99995	0.999994	0.269944	13.9174	13.8311	12.6917	13.7661	13.091	13.5633	13.3344	13.9034	13.4283	13.3565	13.0061	12.9957	13.1405	13.1584
P60129	psbL	AtCg00560	Photosystem II reaction center protein L	0.495219		0.157975		0.38532		0.0480756					NaN	NaN	NaN	NaN	photosynthesis [GO:0015979]	chloroplast thylakoid [GO:0009534];chloroplast thylakoid membrane [GO:0009535];integral component of membrane [GO:0016021];photosystem II reaction center [GO:0009539];thylakoid [GO:0009579]				0.945685	0.361805	0.10285	0.133635	0.468321	0.13941	0.00494455	0.021111	NaN	NaN	NaN	NaN	15.5801	15.9177	16.143	16.8237	16.2941	17.4143	15.6506	15.9498	15.9796	15.8673	15.5652	16.1891	15.6961	15.0345
Q8GXJ1	HDA15	At3g18520	Histone deacetylase 15	-0.0325265		-0.250615		0.384912		0.166824					0.0528936	0.0430946	0.0250904	0.0219281		nucleus [GO:0005634]	metal ion binding [GO:0046872];NAD-dependent histone deacetylase activity (H3-K14 specific) [GO:0032041]			0.0742859	0.970679	0.547347	0.549976	-0.00241626	0.373626	0.0913104	-0.137832	0.919532	0.99995	0.999994	0.896943	15.0081	15.1777	14.4516	15.1271	15.3291	15.0453	14.9733	15.2507	15.0686	14.6637	14.9937	15.384	13.8695	14.5547
Q9LJQ7	At3g18230	At3g18230	At3g18230	0.117382		-0.264987		0.384166		0.00179736					-0.259058	-0.12251	0.0512984	0.195234		cytosol [GO:0005829];nucleus [GO:0005634]				0.34795	1.44278	0.00225462	0.440832	0.040843	0.554266	4.05237e-06	-0.116815	0.698974	0.99995	0.999994	0.370224	16.6916	16.6547	16.8219	16.5541	16.4696	16.9748	16.3446	16.5116	16.4464	16.7666	17.12	16.2732	16.6496	16.2917
Q94AV5	WIP3	At3g13360	WPP domain-interacting protein 3	-0.105129		-0.551014		0.383432		-0.0624523					-0.31832	-0.502472	0.114835	-0.0652386	nucleus organization [GO:0006997]	integral component of membrane [GO:0016021];nuclear envelope [GO:0005635];nuclear membrane [GO:0031965]				0.187607	0.563374	0.0938554	0.782606	-0.019723	0.216016	-0.00586149	-0.431227	0.0557234	0.99995	0.999994	0.11534	13.4728	13.6001	14.5629	13.742	13.6226	14.1037	13.4561	13.9461	14.2686	NaN	14.1494	13.9588	13.9551	12.5192
A0A1I9LSC0	At3g07030	At3g07030	Alba DNA/RNA-binding protein	0.0269957		-0.0608622		0.38262		0.294762					-0.338745	-0.564439	0.206269	-0.0132927			RNA binding [GO:0003723]	+	a1a2_flg22_Col0_flg22;a1a2_mock_Col0_flg22	0.242753	2.50279	1.0978	0.130628	0.00655327	0.957617	0.32359	-0.00795032	0.00873842	0.99995	0.999994	0.232656	15.7773	16.0002	15.8995	15.9114	15.9299	15.9995	15.9627	15.8706	15.8234	15.9358	15.9765	15.7868	15.4495	15.513
Q93Y25	MYH9.9	At5g09880	Splicing factor, CC1-like protein	0.231387		0.0868703		0.379368		0.23485					0.0951071	0.0710845	0.00897126	-0.00799042	mRNA processing [GO:0006397]	nucleus [GO:0005634]	RNA binding [GO:0003723]	+	a1a2_flg22_Col0_mock	1.27598	1.41172	0.859451	0.175336	0.295245	0.535562	0.201843	0.0152315	0.823925	0.99995	0.999994	0.731358	15.1546	15.0687	15.0923	15.0606	14.7021	14.7355	14.6185	14.8139	14.9154	14.4592	14.8256	14.7929	14.7838	14.0201
Q9LUN2	YSL5	At3g17650	Probable metal-nicotianamine transporter YSL5	-0.0625723		-0.497976		0.379297		-0.0561062					0.139659	0.186726	-0.0370468	0.017831	transmembrane transport [GO:0055085]	integral component of membrane [GO:0016021];membrane [GO:0016020];plasma membrane [GO:0005886]				0.0769642	0.675029	0.0591562	0.793493	-0.00481583	0.256037	-0.00331903	-0.39514	0.358129	0.99995	0.999994	0.641885	11.8721	11.452	12.5223	11.565	11.7778	11.1174	11.7159	11.6933	11.3953	11.0499	12.5334	12.2943	11.0957	10.9605
Q67XD9	CINV2	At4g09510	Alkaline/neutral invertase CINV2	0.238281		0.0414997		0.378692		0.181911					-0.850039	-0.797577	-0.0476737	0.0129775	root development [GO:0048364];sucrose catabolic process [GO:0005987]	chloroplast [GO:0009507];cytosol [GO:0005829]	beta-fructofuranosidase activity [GO:0004564];glycopeptide alpha-N-acetylgalactosaminidase activity [GO:0033926];sucrose alpha-glucosidase activity [GO:0004575]			0.73949	1.47033	0.308455	0.0610727	0.176207	0.556801	0.0561112	0.0025345	0.000343381	0.99995	0.999994	0.000102442	14.2661	14.3603	14.1997	14.86	14.8104	14.4858	14.0585	14.3476	14.4383	13.7677	14.3531	14.5874	14.1939	14.2109
Q9XIB8	emb1273	At1g49510	At1g49510	0.634658	+	0.105061		0.377416		-0.15218					-0.795995	-0.784194	0.116934	0.137465	cellular response to salt stress [GO:0071472];chloroplast organization [GO:0009658]	integral component of membrane [GO:0016021]		+	a1a2_flg22_a1a2_mock	2.05752	0.931899	0.29624	0.167731	1.30582	0.351714	-0.045082	0.017622	0.0012164	0.99995	0.999994	9.28706e-06	14.7985	15.3261	15.3281	15.3492	15.645	14.9849	14.4898	14.0133	15.059	14.7418	14.8842	14.4357	15.4826	14.7423
Q66GP5	At2g42230	At2g42230	TBCC domain-containing protein 1	0.388924		0.331235		0.377357		0.319667					-0.0449391	-0.167383	0.0738176	-0.0415657	cell morphogenesis [GO:0000902]	cytoplasm [GO:0005737];microtubule organizing center [GO:0005815];spindle pole [GO:0000922]				1.09086	1.32829	0.467592	0.541689	0.424261	0.50124	0.149474	0.179426	0.64523	0.99995	0.999994	0.919602	13.7935	14.6469	14.2274	14.3062	14.1954	14.5884	13.7659	13.54	13.4952	13.9919	14.4957	14.1355	13.7667	13.7878
Q8RWV3	CYCL1-1	At2g26430	Cyclin-L1-1	0.121525		-0.0230236		0.377131		0.232582					0.241697	0.223136	-0.0127444	-0.0258574	cell division [GO:0051301];meiotic cell cycle [GO:0051321];regulation of transcription by RNA polymerase II [GO:0006357];regulation of transcription, DNA-templated [GO:0006355];response to salt stress [GO:0009651]	nucleus [GO:0005634];plasmodesma [GO:0009506]	cyclin-dependent protein serine/threonine kinase regulator activity [GO:0016538]	+		0.413219	1.65549	0.795283	0.0520211	0.0502164	0.624335	0.184969	-0.00119771	0.4932	0.99995	0.999994	0.304897	13.805	13.4958	13.1354	13.5383	13.475	13.6789	13.3875	13.3619	13.4274	13.0467	13.3826	13.7933	13.0523	13.2368
Q8LPG9	IQD14	At2g43680	Protein IQ-DOMAIN 14	-0.1372		-0.16762		0.376706		0.346286					0.193413	0.0845275	-0.0212104	-0.123171						0.684418	0.553613	1.2579	0.173957	-0.0939023	0.208549	0.435593	-0.0291587	0.72025	0.99995	0.999994	0.601306	13.1718	12.6398	12.8628	12.6123	12.9573	12.7086	12.9349	12.9075	12.9554	13.148	12.7831	13.0471	12.5026	12.4254
Q9C882	GTL1	At1g33240	Trihelix transcription factor GTL1	0.207791		0.12258		0.376701		0.291491					-1.30147	-1.35897	0.123648	0.0741431	cellular response to water deprivation [GO:0042631];negative regulation of cell growth [GO:0030308];negative regulation of DNA endoreduplication [GO:0032876];negative regulation of transcription, DNA-templated [GO:0045892];regulation of cell size [GO:0008361];regulation of stomatal complex development [GO:2000038];regulation of stomatal complex patterning [GO:2000037];response to water deprivatio…	nucleus [GO:0005634]	DNA binding [GO:0003677];DNA-binding transcription factor activity [GO:0003700];sequence-specific DNA binding [GO:0043565]	+	a1a2_flg22_Col0_mock	0.790876	2.83733	0.806987	0.371814	0.164336	1.06883	0.235229	0.0455769	2.0427e-09	0.99995	0.999994	6.98748e-14	14.4722	14.3432	14.6871	14.3685	14.5683	14.2817	14.0608	13.8874	14.2217	14.1737	14.7629	14.3677	14.0355	14.161
Q7DMA9	PAS1	At3g54010	Peptidyl-prolyl cis-trans isomerase PASTICCINO1	0.465645		0.431205		0.373461		0.339021					-0.118997	-0.0200158	-0.0897777	0.0145226	auxin-activated signaling pathway [GO:0009734];cell differentiation [GO:0030154];chaperone-mediated protein folding [GO:0061077];cytokinin-activated signaling pathway [GO:0009736];embryo development ending in seed dormancy [GO:0009793];embryonic pattern specification [GO:0009880];establishment of cell polarity [GO:0030010];lateral root development [GO:0048527];protein peptidyl-prolyl isomerizatio…	cytoplasm [GO:0005737];cytosol [GO:0005829];endoplasmic reticulum [GO:0005783];endoplasmic reticulum membrane [GO:0005789];integral component of membrane [GO:0016021];nucleus [GO:0005634]	peptidyl-prolyl cis-trans isomerase activity [GO:0003755]			1.25893	0.927363	0.474095	0.659176	0.586213	0.346334	0.160728	0.28424	0.967333	0.99995	0.999994	0.649341	13.1835	13.4623	13.4547	12.8801	13.3307	13.7481	12.5651	12.6459	13.4351	NaN	12.5517	13.1902	12.1533	13.1328
Q8LCU7	At3g45770	At3g45770	Enoyl-[acyl-carrier-protein] reductase, mitochondrial	0.392455		0.020067		0.371909		-0.000479444					-0.137391	-0.0481973	-0.0215189	0.0760805	fatty acid biosynthetic process [GO:0006633];fatty acid metabolic process [GO:0006631]	chloroplast [GO:0009507];cytosol [GO:0005829];mitochondrion [GO:0005739];nucleus [GO:0005634]	ATP binding [GO:0005524];copper ion binding [GO:0005507];trans-2-enoyl-CoA reductase (NADPH) activity [GO:0019166]	+	a1a2_flg22_a1a2_mock;a1a2_flg22_Col0_flg22;a1a2_flg22_Col0_mock	2.11327	1.8596	0.0012968	0.0540348	0.829362	0.691602	-6.21742e-07	0.00108432	0.919532	0.99995	0.999994	0.62812	14.9622	15.188	15.034	15.171	14.97	14.5575	14.5567	14.8307	14.7412	14.3293	14.5138	14.5563	14.503	14.9079
Q9SYM1	MSL6	At1g78610	Mechanosensitive ion channel protein 6	0.0419027		0.0845958		0.370177		0.41287					-0.0684757	-0.126445	0.123396	0.072792	anion transport [GO:0006820]	integral component of membrane [GO:0016021];plasma membrane [GO:0005886];plasmodesma [GO:0009506];vacuolar membrane [GO:0005774]	mechanosensitive ion channel activity [GO:0008381]			0.0448787	0.713546	0.767264	0.199541	0.00188054	0.264139	0.316781	0.0168804	0.70706	0.99995	0.999994	0.896506	12.3727	11.566	12.0268	12.3657	10.9542	11.3473	11.5421	12.582	11.5391	11.2561	11.184	12.278	11.6211	11.373
Q9LQF2;Q67XD9	CINV1;CINV2	At1g35580;At4g09510	Alkaline/neutral invertase CINV2	0.130804		-0.0579559		0.368839		0.180079					-0.253975	-0.19689	-0.101288	-0.0368939	carbohydrate metabolic process [GO:0005975];cellular amino acid metabolic process [GO:0006520];protein hexamerization [GO:0034214];response to hydrogen peroxide [GO:0042542];root development [GO:0048364];sucrose catabolic process [GO:0005987]	chloroplast [GO:0009507];cytosol [GO:0005829];membrane [GO:0016020];nucleus [GO:0005634];plasma membrane [GO:0005886]	beta-fructofuranosidase activity [GO:0004564];glycopeptide alpha-N-acetylgalactosaminidase activity [GO:0033926];sucrose alpha-glucosidase activity [GO:0004575]			0.167764	0.81692	0.237333	0.0945491	0.0219442	0.301312	0.0427388	-0.00547968	0.0409964	0.99995	0.999994	0.0305542	16.5665	16.4419	16.5095	17.0884	17.0538	17.3761	17.4285	16.5162	16.0974	15.8638	17.0589	17.2866	15.9936	15.9267
Q94AN2	CHER1	At3g15380	Choline transporter protein 1	0.39557		-0.575733		0.36798		-0.603324					-0.372797	-0.328847	0.118508	0.171872	choline transport [GO:0015871];endocytosis [GO:0006897];ion homeostasis [GO:0050801];leaf development [GO:0048366];lipid homeostasis [GO:0055088];phloem development [GO:0010088];plasmodesma organization [GO:0009663];plasmodesmata-mediated intercellular transport [GO:0010497];procambium histogenesis [GO:0010067];protein transport [GO:0015031];regulation of auxin polar transport [GO:2000012];regula…	cytoskeleton [GO:0005856];early endosome membrane [GO:0031901];integral component of membrane [GO:0016021];membrane [GO:0016020];phragmoplast [GO:0009524];plant-type vacuole membrane [GO:0009705];plasma membrane [GO:0005886];plasmodesma [GO:0009506];secondary plasmodesma [GO:0009551];sieve plate [GO:0097218];symplast [GO:0055044];trans-Golgi network [GO:0005802];trans-Golgi network membrane [GO:0…	choline transmembrane transporter activity [GO:0015220];transmembrane transporter activity [GO:0022857]			0.2578	0.355247	0.395652	0.598975	0.101978	0.130724	-0.238706	-0.34485	0.290146	0.99995	0.999994	0.0310246	13.8226	12.9722	13.3669	12.8187	14.1477	14.2921	14.0194	13.5498	13.9147	NaN	13.755	10.6334	11.9636	13.2159
O82346	At2g46230	At2g46230	At2g46230/T3F17.12	0.360147		0.0416179		0.363863		0.0453333					0.0473553	-0.0537875	0.116784	0.023792	rRNA processing [GO:0006364]	nucleolus [GO:0005730];small-subunit processome [GO:0032040]				0.69923	1.00392	0.0525456	0.0614056	0.251826	0.365289	0.00238206	0.00255557	0.913759	0.99995	0.999994	0.905285	16.4523	16.3242	16.4285	16.5649	16.1597	15.9573	15.2454	16.0994	16.2369	16.6776	16.2787	15.188	16.2576	15.4549
Q9SCX8	PAP17	At3g17790	Purple acid phosphatase 17	-0.049393		0.195218		0.363661		0.608272					-2.26427	-2.2601	1.16075	1.17409	cellular phosphate ion homeostasis [GO:0030643];response to hydrogen peroxide [GO:0042542]	cell surface [GO:0009986];extracellular region [GO:0005576]	acid phosphatase activity [GO:0003993];ferric iron binding [GO:0008199];ferrous iron binding [GO:0008198];oxidoreductase activity [GO:0016491];phosphatase activity [GO:0016791]	+		0.104046	1.1352	1.44474	0.341698	-0.00513917	0.412826	0.878798	0.0667058	1.17011e-17	0.000199934	0.095737	8.94217e-14	15.2752	15.0915	14.9911	15.2384	14.58	14.973	14.7053	15.3809	15.598	15.038	15.0014	14.7219	14.9473	14.879
Q9ZWT1	LIP1	At2g20860	Lipoyl synthase, mitochondrial	0.184427		-0.161225		0.362526		0.0168744					0.0382377	0.0672125	0.0873368	0.123904	glycine catabolic process [GO:0006546];lipoate biosynthetic process [GO:0009107];protein lipoylation [GO:0009249]	mitochondrial matrix [GO:0005759];mitochondrion [GO:0005739]	4 iron, 4 sulfur cluster binding [GO:0051539];lipoate synthase activity [GO:0016992];lipoyl synthase activity (acting on glycine-cleavage complex H protein [GO:0102552];lipoyl synthase activity (acting on pyruvate dehydrogenase E2 protein) [GO:0102553];metal ion binding [GO:0046872]	+	a1a2_flg22_Col0_flg22	0.872157	2.56836	0.0485821	0.859888	0.16085	0.931097	0.000819792	-0.138635	0.81431	0.99995	0.999994	0.920923	15.6151	15.8767	15.7966	15.9521	15.9911	15.8282	15.436	15.6036	15.8142	15.3258	15.8465	15.9271	15.3063	15.3232
Q9FX01	3BETAHSD/D1	At1g47290	3beta-hydroxysteroid-dehydrogenase/decarboxylase isoform 1	0.197759		-0.250323		0.362457		-0.0856253					0.100831	0.0474195	0.127043	0.0805958	auxin transport [GO:0060918];plant organ development [GO:0099402];regulation of transporter activity [GO:0032409];sterol biosynthetic process [GO:0016126]	endoplasmic reticulum membrane [GO:0005789];integral component of membrane [GO:0016021];membrane [GO:0016020]	3-beta-hydroxy-delta5-steroid dehydrogenase activity [GO:0003854];3-beta-hydroxysteroid dehydrogenase/C4-decarboxylase activity [GO:0102175];4alpha-carboxy-5alpha-cholesta-7,24-dien-3beta-ol dehydrogenase/C4-decarboxylase activity [GO:0102191];oxidoreductase activity, acting on the CH-OH group of donors, NAD or NADP as acceptor [GO:0016616];sterol-4-alpha-carboxylate 3-dehydrogenase (decarboxylat…			0.54766	1.46714	0.161094	0.699352	0.108304	0.531774	-0.0137937	-0.175064	0.919532	0.99995	0.999994	0.739703	16.0345	15.7503	16.448	15.9677	15.9805	15.8294	15.9443	15.3299	15.7237	15.4914	16.2191	16.1156	15.504	15.1639
F4IDB4	At1g72410	At1g72410	COP1-interacting protein-like protein	0.210658		-0.30281		0.362017		-0.151451					-0.110744	-0.149421	0.109997	0.0770794						0.718551	1.36474	0.371643	0.851519	0.151369	0.49406	-0.0562858	-0.257848	0.698492	0.99995	0.999994	0.750573	15.707	15.1321	15.171	15.3678	15.1669	15.5402	14.9818	15.2743	14.683	15.1241	15.2485	15.5094	15.2099	15.1246
F4JN76	At4g10970	At4g10970	Ribosome maturation factor	0.278388		-0.0906774		0.359511		-0.0095548					1.34256	1.14788	0.0727824	-0.116689		nucleolus [GO:0005730];nucleus [GO:0005634]	mRNA binding [GO:0003729];single-stranded RNA binding [GO:0003727]			0.527286	0.703886	0.0159063	0.163498	0.14679	0.253054	-0.000151982	-0.0148256	1.58956e-08	0.99995	0.999994	5.09961e-16	14.7959	14.8524	13.3497	14.4211	14.1974	14.0754	13.6035	13.8677	14.426	14.0197	13.9287	14.1761	13.7841	13.5464
Q941L0;O48946;Q9SKJ5;Q9SWW6	CESA1;CESA3	At4g32410;At5g05170	Cellulose synthase A catalytic subunit 1 [UDP-forming]	0.370368		0.0302378		0.358279		0.0181493					-0.174857	-0.0637001	-0.03526	0.0815201	cell wall organization [GO:0071555];cellulose biosynthetic process [GO:0030244];defense response [GO:0006952];hyperosmotic salinity response [GO:0042538];plant-type primary cell wall biogenesis [GO:0009833];plant-type secondary cell wall biogenesis [GO:0009834]	endosome [GO:0005768];Golgi apparatus [GO:0005794];integral component of membrane [GO:0016021];plasma membrane [GO:0005886];plasmodesma [GO:0009506];trans-Golgi network [GO:0005802]	cellulose synthase (UDP-forming) activity [GO:0016760];cellulose synthase activity [GO:0016759];metal ion binding [GO:0046872]			0.947744	1.1806	0.0257145	0.0530847	0.351014	0.422984	0.000466701	0.00160516	0.82217	0.99995	0.999994	0.406605	17.1794	16.854	16.9576	16.9779	16.8925	16.9174	16.3114	17.0162	16.8409	17.0945	15.7429	16.5505	17.0641	16.7472
P0C2F9	At4g39756	At4g39756	Putative F-box/kelch-repeat protein At4g39756	0.400513		-0.205486		0.358239		-0.24776					NaN	NaN	NaN	NaN						0.729745	0.546936	0.356011	0.246879	0.292273	0.195934	-0.0882053	-0.05073	NaN	NaN	NaN	NaN	14.225	14.8205	14.8869	13.667	15.3118	14.5449	14.4503	13.687	13.9517	13.8951	14.6779	14.391	13.8302	14.2394
F4K940	MIK19.5	At5g56850	Uncharacterized protein	0.0689921		-0.171833		0.357215		0.116389					-0.872349	-1.0363	0.373914	0.219167		plasmodesma [GO:0009506]				0.113151	0.306678	0.218805	0.121459	0.00780655	0.10955	0.0254665	-0.0208707	0.000395865	0.99995	0.999994	0.00661932	13.2213	13.7015	13.6269	13.1769	12.6551	12.652	13.3692	12.9814	13.4631	12.9116	13.31	12.5844	13.024	NaN
Q9S7I0	TADA	At1g68720	tRNA(adenine(34)) deaminase, chloroplastic	0.324943		-0.489384		0.356411		-0.457915					-0.25643	-0.0313766	-0.154951	0.0764858	tRNA wobble adenosine to inosine editing [GO:0002100]	chloroplast [GO:0009507];plasma membrane [GO:0005886]	metal ion binding [GO:0046872];tRNA-specific adenosine deaminase activity [GO:0008251]			0.304346	0.804325	0.42613	1.4596	0.0988951	0.286671	-0.195131	-0.714306	0.937646	0.99995	0.999994	0.137283	NaN	12.406	11.9728	11.718	11.2281	11.4041	12.1057	10.3376	10.4574	12.6521	11.1816	11.7908	11.2154	11.4124
Q3E7I6;P0C8Z7;Q38894	At1g28640;At1g28670	At1g28640;At1g28670	GDSL esterase/lipase At1g28640	0.117534		-0.254009		0.356373		-0.0151708					-1.18006	-1.65131	-0.0707706	0.0142399	lipid catabolic process [GO:0016042]	extracellular region [GO:0005576]	hydrolase activity, acting on ester bonds [GO:0016788]			0.221439	0.644509	0.0239412	0.394354	0.0260266	0.229685	-0.000363207	-0.100169	1.61233e-10	0.99995	0.999994	0.473241	14.6394	14.4653	14.5258	14.1538	14.2519	13.9788	14.4993	14.694	14.6631	13.6061	14.0871	13.7602	14.8717	14.1383
Q9M8T6	THO7B	At3g02950	THO complex subunit 7B	-0.198751		-0.510139		0.353125		0.041737					-0.217554	-0.0624633	0.0252118	0.18661	mRNA export from nucleus [GO:0006406];mRNA processing [GO:0006397];RNA splicing [GO:0008380]	THO complex [GO:0000347];THO complex part of transcription export complex [GO:0000445]	RNA binding [GO:0003723]			0.287107	0.523831	0.134892	1.61453	-0.0570629	0.184978	0.00562997	-0.823637	0.904195	0.99995	0.999994	0.557192	13.8763	14.2473	14.3443	12.9852	13.0618	13.1027	13.597	14.1355	NaN	13.7289	13.7727	13.7744	NaN	13.0773
Q9M9M3	At3g05730	At3g05730	Defensin-like protein 205	-0.421167		-0.554455		0.352897		0.219609					0.468471	0.145125	0.427896	0.112985	defense response to fungus [GO:0050832];killing of cells of other organism [GO:0031640]	extracellular region [GO:0005576];secretory vesicle [GO:0099503]				0.864438	0.480681	0.488111	0.903891	-0.364072	0.169631	0.107194	-0.501166	0.792968	0.99995	0.926379	0.0886707	15.5564	15.576	15.9843	14.704	16.1313	15.2958	16.4527	15.5768	15.8246	15.5288	16.2941	16.0978	15.1625	14.9537
Q9XIN6	At2g27290	At2g27290	At2g27290	0.0191757		-0.22324		0.352838		0.110422					0.0590544	-0.0442637	0.151549	0.0585788		chloroplast [GO:0009507];chloroplast thylakoid membrane [GO:0009535]		+	a1a2_flg22_Col0_flg22	0.0546678	1.83341	0.391496	1.02313	0.00104829	0.646896	0.0432295	-0.228405	0.948864	0.99995	0.999994	0.894683	16.0942	16.1169	16.0915	16.2163	16.1441	15.7136	15.8973	15.9635	16.532	16.0462	15.8237	15.9991	15.7918	15.5712
P43287;P43286	PIP2-1;PIP2-2	At2g37170;At3g53420	Aquaporin PIP2-1	0.0837946		-0.279678		0.35155		-0.0119219					-0.322784	-0.306628	-0.108524	-0.086569	hydrogen peroxide transmembrane transport [GO:0080170];response to abscisic acid [GO:0009737];response to water deprivation [GO:0009414];water transport [GO:0006833]	endoplasmic reticulum [GO:0005783];integral component of membrane [GO:0016021];plasma membrane [GO:0005886];plasmodesma [GO:0009506];vacuole [GO:0005773]	mRNA binding [GO:0003729];ubiquitin protein ligase binding [GO:0031625];water channel activity [GO:0015250]			0.162757	0.730477	0.0159111	0.422489	0.0136382	0.2568	-0.000189691	-0.118161	0.533321	0.99995	0.999994	0.424261	19.9152	19.5399	20.1714	19.9789	20.1186	19.2971	19.4989	20.0245	19.9024	20.2207	19.2777	19.594	20.1394	19.7057
Q6NKN2	At3g23540	At3g23540	Alpha/beta-Hydrolases superfamily protein	0.719525	+	-0.0303506		0.351156		-0.398719					0.0324907	0.160425	-0.196565	-0.0634174			hydrolase activity [GO:0016787]			1.87079	1.07854	0.623494	0.040478	1.34608	0.378737	-0.248599	-0.00122853	0.536353	0.99995	0.999994	0.942233	12.5722	12.4979	12.6822	13.3186	12.9545	12.6138	12.1288	12.6774	12.4735	11.9058	11.262	11.8745	12.457	12.087
Q9LJE4	CPN60B2	At3g13470	Chaperonin 60 subunit beta 2, chloroplastic	0.11951		-0.1108		0.350877		0.120567					-0.145845	-0.183169	0.378559	0.349004	chaperone cofactor-dependent protein refolding [GO:0051085];protein folding [GO:0006457];protein refolding [GO:0042026]	chloroplast [GO:0009507];chloroplast envelope [GO:0009941];chloroplast stroma [GO:0009570];cytosolic ribosome [GO:0022626];mitochondrion [GO:0005739];nucleolus [GO:0005730];nucleus [GO:0005634]	ATP binding [GO:0005524];ATPase activity [GO:0016887];mRNA binding [GO:0003729]			0.449325	1.4635	0.539087	0.366564	0.0536987	0.51351	0.0649962	-0.0406154	0.580435	0.99995	0.999994	0.777545	16.8616	17.3265	17.2036	17.1941	17.5225	17.404	17.0948	16.9338	17.2119	16.9424	17.4686	17.1438	16.8222	16.5582
F4I0P8	VPS35B	At1g75850	Vacuolar protein sorting-associated protein 35B	0.10925		0.0165733		0.349669		0.256992					-0.0217803	0.229892	-0.209494	0.0480897	intracellular protein transport [GO:0006886];retrograde transport, endosome to Golgi [GO:0042147]	cytosol [GO:0005829];endosome membrane [GO:0010008];Golgi apparatus [GO:0005794];late endosome [GO:0005770];retromer complex [GO:0030904];retromer, cargo-selective complex [GO:0030906]				0.0935562	0.355391	0.491235	0.0228678	0.010221	0.124269	0.126244	0.000378995	0.271404	0.99995	0.999994	0.952096	14.5038	15.5273	15.1502	14.36	13.699	12.7148	13.697	14.5125	14.0955	14.4943	14.0982	14.402	13.7252	14.3633
Q9LW88	NUP50B	At3g15970	Nuclear pore complex protein NUP50B	0.19937		-0.394566		0.349408		-0.244528					-0.320992	-0.40978	0.166534	0.0846351	intracellular transport [GO:0046907];mRNA transport [GO:0051028];positive regulation of GTPase activity [GO:0043547];protein transport [GO:0015031]	cytoplasm [GO:0005737];cytosol [GO:0005829];nuclear pore [GO:0005643];nucleoplasm [GO:0005654]				0.39508	0.437185	0.976795	0.608161	0.0787672	0.152756	-0.238854	-0.23996	0.0265701	0.99995	0.999994	0.237574	NaN	15.0946	14.8952	13.8793	14.4038	14.9961	14.3676	14.6006	14.7009	14.6233	14.1853	14.2488	14.8149	13.3537
F4KG64	At5g52410	At5g52410	Oxidoreductase/transition metal ion-binding protein	0.0410093		-0.091667		0.348191		0.215515					0.258692	0.518142	0.0985434	0.362963		chloroplast envelope [GO:0009941];integral component of membrane [GO:0016021];plastid [GO:0009536]				0.0302821	0.276123	0.289238	0.0837581	0.00124185	0.0961435	0.062335	-0.00767785	0.107583	0.99995	0.999994	0.426975	13.8931	12.3784	13.9277	14.2438	11.8301	NaN	13.0823	12.5792	13.1161	13.4625	13.2476	13.7941	12.1296	13.8474
Q946Y7	SYP61	At1g28490	Syntaxin-61	0.304087		0.124007		0.346485		0.166404					0.163374	0.201977	0.0462909	0.0899201	abscisic acid-activated signaling pathway [GO:0009738];Golgi vesicle transport [GO:0048193];intracellular protein transport [GO:0006886];vesicle docking [GO:0048278];vesicle fusion [GO:0006906]	endomembrane system [GO:0012505];integral component of membrane [GO:0016021];SNARE complex [GO:0031201];trans-Golgi network [GO:0005802];trans-Golgi network membrane [GO:0032588]	SNAP receptor activity [GO:0005484];SNARE binding [GO:0000149]			1.02431	1.59792	0.313288	0.256925	0.311479	0.553656	0.0521325	0.0318605	0.593288	0.99995	0.999994	0.59392	15.7461	15.427	15.6439	15.834	15.478	15.5715	15.1932	14.8822	15.7683	14.9372	15.4193	15.6758	15.2225	14.8447
Q0WW94	At5g38840	At5g38840	Kanadaptin-like protein	0.0745594		-0.13269		0.344277		0.137027					-0.121259	-0.112152	0.175447	0.190593			mRNA binding [GO:0003729]			0.211356	0.913225	0.337007	0.227347	0.0157586	0.314402	0.0461791	-0.0301667	0.744442	0.99995	0.999994	0.671436	14.5793	14.7805	14.9839	14.8377	14.9693	14.8223	14.3722	14.8099	14.8084	14.4358	15.2514	14.8478	14.2994	14.4642
Q6NM52	At4g15770	At4g15770	60S ribosome subunit biogenesis protein NIP7 homolog	-0.0076685		0.163084		0.343847		0.5146	+				-0.333693	-0.410051	0.168394	0.0999921	ribosomal large subunit biogenesis [GO:0042273];ribosome assembly [GO:0042255]	cytosol [GO:0005829];nucleolus [GO:0005730];preribosome, large subunit precursor [GO:0030687]	RNA binding [GO:0003723]			0.0234745	0.698357	2.30073	0.236744	-0.000180014	0.240128	1.18396	0.0386093	0.196008	0.99995	0.999994	0.208228	16.4255	16.5881	16.5908	16.6354	16.4758	16.03	16.6825	16.6331	16.4763	16.3962	16.3238	16.2797	15.7532	16.2793
O82357	KPHMT1	At2g46110	3-methyl-2-oxobutanoate hydroxymethyltransferase 1, mitochondrial	-0.137864		-0.300873		0.343168		0.180159					-0.247889	-0.347898	0.106696	0.0160887	pantothenate biosynthetic process [GO:0015940]	mitochondrion [GO:0005739]	3-methyl-2-oxobutanoate hydroxymethyltransferase activity [GO:0003864];magnesium ion binding [GO:0000287]			0.162081	0.382347	0.801627	0.517904	-0.0223452	0.131209	0.14442	-0.155823	0.330151	0.99995	0.999994	0.540905	14.8728	12.6	14.4101	14.3589	14.5513	14.3283	14.5227	14.3703	14.119	14.4805	14.2265	14.2295	12.8447	13.6355
Q9SAL0	RGLG4	At1g79380	E3 ubiquitin-protein ligase RGLG4	0.0752665		-0.341428		0.342502		-0.0741929					0.983481	0.849167	-0.108283	-0.234065	defense response to bacterium [GO:0042742];jasmonic acid mediated signaling pathway [GO:0009867];response to wounding [GO:0009611]	cytoplasm [GO:0005737];mitochondrion [GO:0005739];nucleus [GO:0005634]	metal ion binding [GO:0046872];ubiquitin-protein transferase activity [GO:0004842]			0.121714	0.754415	0.108212	0.663866	0.00916097	0.258388	-0.00802854	-0.226662	7.94313e-06	0.99995	0.999994	9.37216e-10	15.0068	14.4422	14.6086	14.8232	14.9065	14.8026	14.4354	13.7271	14.7692	15.1051	14.9573	15.1442	13.86	14.7022
Q9C6Z4	At1g30130	At1g30130	AT1G30130 protein	0.243872		0.0348136		0.341244		0.132185					0.0140575	-0.00701277	0.0504635	0.0347805		integral component of membrane [GO:0016021]				0.653551	1.2293	0.286044	0.0745357	0.159383	0.41949	0.0378109	0.00259485	0.98515	0.99995	0.999994	0.976573	NaN	16.2163	16.4352	15.8777	15.9259	16.069	15.8145	16.0196	16.3957	15.7198	15.3075	15.9087	16.0775	16.0855
Q84JL5;Q9FXA8	INVA	At1g56560	Alkaline/neutral invertase A, mitochondrial	0.40084		-0.531095		0.340793		-0.591142					-0.0661647	-0.223034	0.072352	-0.0770823	response to hydrogen peroxide [GO:0042542];root development [GO:0048364];sucrose catabolic process [GO:0005987]	mitochondrion [GO:0005739]	glycopeptide alpha-N-acetylgalactosaminidase activity [GO:0033926];sucrose alpha-glucosidase activity [GO:0004575]			0.480247	0.497485	0.72175	0.822552	0.192502	0.169539	-0.426657	-0.436853	0.42376	0.99995	0.999994	0.853836	13.3577	14.213	13.1148	13.8748	14.4155	13.5075	12.0465	13.6809	13.8501	12.9918	14.3922	13.1166	14.3181	12.5398
P46689	GASA1	At1g75750	Gibberellin-regulated protein 1	0.145271		0.157198		0.33963		0.351558					-0.231298	-0.0718387	0.429455	0.592443	gibberellic acid mediated signaling pathway [GO:0009740];response to abscisic acid [GO:0009737];response to brassinosteroid [GO:0009741];response to gibberellin [GO:0009739];unidimensional cell growth [GO:0009826]	cell wall [GO:0005618];extracellular region [GO:0005576];mitochondrion [GO:0005739];plant-type cell wall [GO:0009505]				0.386193	1.05269	0.723771	0.255697	0.0561027	0.357525	0.254447	0.0401952	0.926032	0.186487	0.999994	0.291411	17.1909	16.9	16.9563	16.7332	16.8815	17.1972	16.9834	17.1265	16.3726	16.3465	17.1571	17.0013	16.7325	16.6833
Q9STL5	CEP3	At3g48350	KDEL-tailed cysteine endopeptidase CEP3	0.115339		-0.0221374		0.338164		0.200688					-0.204692	-0.32332	-0.0211612	-0.130138	proteolysis involved in cellular protein catabolic process [GO:0051603];response to nutrient levels [GO:0031667]	endoplasmic reticulum [GO:0005783];extracellular space [GO:0005615];lysosome [GO:0005764]	cysteine-type endopeptidase activity [GO:0004197]			0.605164	1.7402	0.51906	0.0386804	0.0697988	0.588471	0.104169	-0.000856283	0.350365	0.99995	0.999994	0.506023	16.2622	16.1672	16.4202	16.412	16.663	16.2704	16.0756	16.3655	16.381	16.044	16.3223	16.3146	16.0085	15.7388
F4JRX3	At4g31210	At4g31210	Omega-protein	0.198882		-0.0446384		0.336835		0.0933144					-0.233333	-0.140221	0.0926106	0.192856	DNA topological change [GO:0006265]	chromosome [GO:0005694]	DNA binding [GO:0003677];DNA topoisomerase type I (single strand cut, ATP-independent) activity [GO:0003917];metal ion binding [GO:0046872];mRNA binding [GO:0003729]			1.09811	1.42979	0.425946	0.115364	0.218395	0.481602	0.0397469	-0.00514967	0.724319	0.99995	0.999994	0.166192	15.8842	15.5532	15.468	15.6013	15.496	15.2714	15.283	15.294	15.2821	15.1642	15.5269	15.5307	15.3326	15.1286
Q9LW76	RABG3C	At3g16100	Ras-related protein RABG3c	0.165896		0.160049		0.33669		0.330842					-0.134943	-0.308208	0.262273	0.0974126	protein transport [GO:0015031]	cytosol [GO:0005829];Golgi apparatus [GO:0005794];nucleus [GO:0005634];plasma membrane [GO:0005886];vacuolar membrane [GO:0005774]	GTP binding [GO:0005525];GTPase activity [GO:0003924]			0.506467	1.92574	0.564118	0.262192	0.0840211	0.648377	0.186634	0.0419635	0.210686	0.99995	0.999994	0.790068	16.1803	16.0578	16.2818	16.2601	16.1269	16.0474	15.6331	16.1912	16.2688	16.4153	15.9605	15.49	15.8506	15.8058
Q9SA50	At1g16520	At1g16520 At1g16520/F19K19_17	At1g16520	0.259908		0.192804		0.336258		0.269155					NaN	NaN	NaN	NaN		integral component of membrane [GO:0016021];plasma membrane [GO:0005886]	transmembrane transporter activity [GO:0022857]			0.854355	0.87013	0.704909	0.354498	0.222053	0.292588	0.18973	0.0683488	NaN	NaN	NaN	NaN	14.6207	15.0505	15.0493	14.7424	14.6763	14.2525	14.0548	14.3203	14.8167	14.5991	14.563	14.4784	13.7047	14.4544
Q9M2M5	F28O9.70	At3g57220	GlcNAc-1-P transferase	0.0867484		-0.122635		0.33572		0.126337					0.141364	0.250133	0.215179	0.332852	dolichyl diphosphate biosynthetic process [GO:0006489];polysaccharide biosynthetic process [GO:0000271]	endoplasmic reticulum [GO:0005783];endoplasmic reticulum membrane [GO:0005789];integral component of membrane [GO:0016021];plasma membrane [GO:0005886]	metal ion binding [GO:0046872];phospho-N-acetylmuramoyl-pentapeptide-transferase activity [GO:0008963];transferase activity, transferring glycosyl groups [GO:0016757];UDP-N-acetylglucosamine-dolichyl-phosphate N-acetylglucosaminephosphotransferase activity [GO:0003975]			0.58195	1.31791	0.657683	0.304606	0.0504832	0.44245	0.0830896	-0.0373554	0.501782	0.660907	0.999994	0.564282	15.7438	15.709	15.7472	15.6864	15.6089	15.5082	15.5627	15.5678	15.852	15.5025	15.3917	15.6062	15.3224	15.6544
Q9M076	PFK6	At4g32840	ATP-dependent 6-phosphofructokinase 6	0.0825129		0.196809		0.335054		0.44935					-0.162644	-0.0643163	0.361058	0.468634	fructose 6-phosphate metabolic process [GO:0006002];glycolytic process [GO:0006096]	cytoplasm [GO:0005737];cytosol [GO:0005829]	6-phosphofructokinase activity [GO:0003872];ATP binding [GO:0005524];metal ion binding [GO:0046872]	+	a1a2_flg22_Col0_mock;a1a2_mock_Col0_mock	0.228244	1.58237	1.51282	0.628046	0.0188331	0.53018	0.679787	0.123605	0.919532	0.336363	0.999994	0.568566	15.1007	15.6555	14.7832	15.032	14.9857	15.0881	15.2145	14.7189	15.0507	14.832	15.0459	15.2882	14.8862	14.834
Q9FLS8	APC1	At5g61810	Calcium-dependent mitochondrial ATP-magnesium/phosphate carrier protein 1	0.191438		0.178916		0.334493		0.321971					-0.589744	-0.532583	-0.293302	-0.229657	ADP transport [GO:0015866];AMP transport [GO:0080121];ATP transport [GO:0015867];calcium ion transmembrane transport [GO:0070588];phosphate ion transmembrane transport [GO:0035435]	integral component of membrane [GO:0016021];mitochondrial inner membrane [GO:0005743];mitochondrion [GO:0005739]	ADP transmembrane transporter activity [GO:0015217];AMP transmembrane transporter activity [GO:0080122];ATP transmembrane transporter activity [GO:0005347];calcium ion binding [GO:0005509];calcium ion transmembrane transporter activity [GO:0015085];phosphate ion transmembrane transporter activity [GO:0015114]			0.409728	0.739288	0.437796	0.204016	0.0784375	0.247287	0.140958	0.0365017	0.15522	0.99995	0.999994	0.124297	14.9532	14.345	14.5935	14.9642	15.366	15.024	14.3919	14.0981	14.6364	15.0144	14.9194	15.0369	14.6998	13.9229
O82266	SWA1	At2g47990	Protein SLOW WALKER 1	0.236103		0.0556325		0.333404		0.152933					-0.655286	-0.682021	0.217496	0.19853	cell cycle [GO:0007049];cell division [GO:0051301];embryo sac development [GO:0009553];megagametogenesis [GO:0009561];positive regulation of transcription by RNA polymerase I [GO:0045943];rRNA processing [GO:0006364]	Cul4-RING E3 ubiquitin ligase complex [GO:0080008];nucleolus [GO:0005730]	mRNA binding [GO:0003729]			0.600802	0.845919	0.204475	0.0637449	0.141851	0.282033	0.031271	0.00354629	0.050958	0.99995	0.999994	0.0403342	14.8382	14.614	15.0073	15.0885	14.8942	15.0169	14.6751	13.9036	14.685	14.5661	15.101	15.1118	13.982	14.02
Q8H1D4	DBR4	At3g62800	Double-stranded RNA-binding protein 4	-0.00544214		0.160468		0.333063		0.498974					-0.317763	-0.355348	0.0447756	0.0136486	defense response to virus [GO:0051607];production of miRNAs involved in gene silencing by miRNA [GO:0035196];production of siRNA involved in chromatin silencing by small RNA [GO:0070919];production of ta-siRNAs involved in RNA interference [GO:0010267];RNAi-mediated antiviral immune response [GO:0009616];viral process [GO:0016032]	nucleus [GO:0005634]	double-stranded RNA binding [GO:0003725]	+	a1a2_flg22_Col0_mock;a1a2_mock_Col0_mock	0.0114313	1.08231	1.23052	0.285196	-6.22108e-05	0.360476	0.613998	0.0457649	0.199925	0.99995	0.999994	0.227655	13.5245	13.661	13.5482	13.2895	13.5096	12.8317	13.4637	13.7075	13.6707	13.1104	13.3358	13.1091	12.8919	13.4554
Q6NL07	At1g13820	At1g13820	Alpha/beta-Hydrolases superfamily protein	0.00257937		-0.231151		0.332626		0.0988948					-0.0153122	-0.0116171	0.2876	0.30027			hydrolase activity [GO:0016787]			0.00756183	0.641837	0.279348	0.34132	1.95048e-05	0.213491	0.027626	-0.0788965	0.980969	0.99995	0.999994	0.979841	16.8147	17.2306	17.2596	17.0231	17.1494	16.9316	16.7459	17.1456	16.9938	17.071	17.4313	17.0059	17.0872	17.1297
Q9FY64	RPS15D	At5g09510	40S ribosomal protein S15-4	0.0312312		0.577734		0.332261		0.878764					-0.0727396	-0.217683	0.32133	0.184665	ribosomal small subunit assembly [GO:0000028];translation [GO:0006412]	cytosolic ribosome [GO:0022626];cytosolic small ribosomal subunit [GO:0022627];nucleolus [GO:0005730];plasma membrane [GO:0005886];plasmodesma [GO:0009506];polysomal ribosome [GO:0042788];vacuolar membrane [GO:0005774]	mRNA binding [GO:0003729];structural constituent of ribosome [GO:0003735]			0.0423849	0.440247	0.939582	0.477518	0.00132373	0.146277	0.82567	0.275878	0.49699	0.99995	0.999994	0.908155	12.4119	13.6678	13.9885	13.5501	13.6195	13.9663	13.5319	13.893	13.2306	13.5542	13.6392	13.1676	12.1979	12.9392
Q940Z2	ARP5	At3g12380	Actin-related protein 5	0.196133		-0.0282625		0.331357		0.106961					-0.310804	-0.282199	0.00570239	0.0417387	actin filament-based process [GO:0030029];ATP-dependent chromatin remodeling [GO:0043044];DNA repair [GO:0006281];multicellular organism development [GO:0007275];regulation of cytokinin-activated signaling pathway [GO:0080036];regulation of root meristem growth [GO:0010082];regulation of transcription, DNA-templated [GO:0006355]	cytoplasm [GO:0005737];Ino80 complex [GO:0031011];nucleoplasm [GO:0005654];nucleus [GO:0005634]	structural constituent of cytoskeleton [GO:0005200]			0.767362	1.34237	0.282209	0.058577	0.150505	0.444804	0.0301854	-0.00165553	0.271348	0.99995	0.999994	0.170945	14.4125	14.3473	14.4832	14.3833	14.3278	14.464	13.747	14.5573	14.1935	14.4747	13.9177	14.3512	14.0412	13.5227
Q9T041	TOR1	At4g27060	Microtubule-associated protein TORTIFOLIA1	0.267366		-0.245272		0.330453		-0.182185					-0.378703	-0.241639	-0.0871828	0.0553043	circumnutation [GO:0010031];multicellular organism development [GO:0007275];unidimensional cell growth [GO:0009826]	cortical microtubule, transverse to long axis [GO:0010005]	microtubule binding [GO:0008017]			0.416393	0.466318	0.252973	0.305673	0.111329	0.154096	-0.0460878	-0.0749731	0.251471	0.99995	0.999994	0.0750406	13.7293	14.5693	14.1162	15.017	15.0849	14.9819	13.9727	14.3019	14.7896	13.6179	14.4729	14.7393	14.1082	13.1372
Q66GS2	B3GALT12	At2g26100	Probable beta-1,3-galactosyltransferase 12	0.26637		-0.213755		0.330006		-0.150119					-0.432025	-0.570848	0.189844	0.058422	protein glycosylation [GO:0006486]	Golgi apparatus [GO:0005794];Golgi membrane [GO:0000139];integral component of membrane [GO:0016021]	transferase activity, transferring hexosyl groups [GO:0016758]			0.493738	0.708439	0.221338	0.368486	0.131517	0.233789	-0.0332269	-0.0787656	0.00569261	0.99995	0.999994	0.0377705	15.7378	16.2488	15.9462	15.7206	16.0545	16.4169	15.7372	16.2006	15.8382	15.3437	14.9337	16.473	15.8833	14.7422
Q9SY56	At1g10140	At1g10140	At1g10140	-0.0284155		0.20354		0.329026		0.560982					1.66784	1.707	-0.122763	-0.0805158	cellular response to hypoxia [GO:0071456]	plasma membrane [GO:0005886]				0.0387169	0.508857	1.09777	0.249894	-0.00110016	0.167427	0.615826	0.0508635	0.000238922	0.99995	0.999994	4.55759e-07	11.5152	11.9644	10.578	11.0647	11.708	11.6137	11.7135	12.033	11.3134	10.9195	11.3636	11.2712	11.28	11.5652
Q9FE20	PBS1	At5g13160	Serine/threonine-protein kinase PBS1	0.297491		0.562085		0.327794		0.592389					0.689703	0.679022	-0.0280993	-0.0323131	defense response [GO:0006952];defense response to bacterium [GO:0042742];innate immune response [GO:0045087];pattern recognition receptor signaling pathway [GO:0002221];protein autophosphorylation [GO:0046777]	plasma membrane [GO:0005886]	ATP binding [GO:0005524];protein kinase activity [GO:0004672];protein serine kinase activity [GO:0106310];protein serine/threonine kinase activity [GO:0004674];protein threonine kinase activity [GO:0106311]			0.963115	1.06945	0.66874	0.698659	0.286518	0.35056	0.396154	0.392706	1.34654e-05	0.99995	0.999994	2.05103e-06	12.5072	13.0781	13.2917	13.2859	13.3923	13.2003	12.5281	12.8102	12.8727	NaN	12.8219	13.1092	12.4632	12.893
Q8L8Q8	At5g64816	At5g64816	Uncharacterized protein At5g64816	-0.0644803		0.240265		0.327506		0.632252					0.0241236	-0.220497	0.24021	0.0046613		plastid [GO:0009536]				0.102136	0.828917	1.29121	0.434022	-0.00658574	0.271475	0.816372	0.10428	0.588792	0.99995	0.999994	0.968874	15.4477	15.6226	15.3028	15.4588	14.7504	14.5143	15.4208	15.3875	15.1698	15.6173	14.5507	15.3375	14.7747	15.2343
Q9LER7	PSRP5	At3g56910	50S ribosomal protein 5, chloroplastic	0.215446		-0.0479814		0.32642		0.0629923					0.0439584	-0.21943	0.309166	0.0546697	plastid translation [GO:0032544];ribulose bisphosphate carboxylase complex assembly [GO:0110102]	chloroplast [GO:0009507];chloroplast envelope [GO:0009941];chloroplast thylakoid membrane [GO:0009535];cytosol [GO:0005829];ribosome [GO:0005840];thylakoid [GO:0009579]		+	a1a2_flg22_a1a2_mock;a1a2_flg22_Col0_flg22;a1a2_flg22_Col0_mock	3.09906	2.49313	0.744537	0.216349	0.667682	0.813807	0.0469001	-0.0103807	0.355411	0.99995	0.999994	0.917123	20.5714	20.5801	20.5041	20.5566	20.4321	20.6455	20.3308	20.1959	20.3199	20.3174	20.3825	20.4509	20.0201	20.2597
Q8LGH4	CUL4	At5g46210	Cullin-4	0.0704975		-0.242437		0.324787		0.011852					0.0618208	0.154946	-0.0335695	0.0653519	abscisic acid-activated signaling pathway [GO:0009738];cotyledon development [GO:0048825];DNA repair [GO:0006281];flower development [GO:0009908];fruit development [GO:0010154];hormone-mediated signaling pathway [GO:0009755];leaf development [GO:0048366];negative regulation of photomorphogenesis [GO:0010100];photomorphogenesis [GO:0009640];protein polyubiquitination [GO:0000209];protein ubiquitin…	Cul4-RING E3 ubiquitin ligase complex [GO:0080008];cullin-RING ubiquitin ligase complex [GO:0031461];cytosol [GO:0005829];nucleus [GO:0005634];ubiquitin ligase complex [GO:0000151]	ubiquitin protein ligase binding [GO:0031625];ubiquitin-protein transferase activity [GO:0004842]			0.266275	1.22117	0.030416	0.682117	0.0187717	0.396621	0.000360491	-0.165371	0.517213	0.99995	0.999994	0.832166	16.0827	16.2143	16.0948	15.8841	15.8364	16.0552	15.8689	16.2631	16.1048	15.6261	16.0819	15.7996	15.1547	16.2022
Q9ZWC4	F21M11.2	At1g04040	At1g04040/F21M11_2	-0.160076		-0.312148		0.323872		0.1718					-0.56896	-0.528927	0.211971	0.258193		cell wall [GO:0005618];extracellular region [GO:0005576];plant-type cell wall [GO:0009505];plasmodesma [GO:0009506];vacuolar membrane [GO:0005774];vacuole [GO:0005773]	acid phosphatase activity [GO:0003993];nutrient reservoir activity [GO:0045735]			0.200653	0.398154	0.19374	0.335396	-0.0321197	0.128951	0.0332846	-0.104693	0.00302248	0.99995	0.999994	0.00655142	15.2522	14.9439	14.8481	15.2354	16.0916	16.014	16.2657	15.0649	15.0968	14.9483	16.0276	15.9424	14.418	14.4131
Q9FVE6	HDT1	At3g44750	Histone deacetylase HDT1	0.0603056		0.0385312		0.323294		0.30152					-0.234621	-0.352042	0.330426	0.219249	DNA mediated transformation [GO:0009294];negative regulation of transcription, DNA-templated [GO:0045892];polarity specification of adaxial/abaxial axis [GO:0009944];root development [GO:0048364];seed dormancy process [GO:0010162]	nucleolus [GO:0005730]	histone deacetylase activity [GO:0004407];metal ion binding [GO:0046872]	+	a1a2_flg22_Col0_mock	0.349134	1.6573	1.39437	0.0877224	0.0210548	0.535797	0.420431	0.00338005	0.345088	0.99995	0.999994	0.567402	18.7992	18.8005	18.7561	18.8878	18.8053	18.9445	18.823	18.4579	18.8051	18.8775	18.9545	18.7134	18.3748	18.1562
Q05762	THY-1	At2g16370	Bifunctional dihydrofolate reductase-thymidylate synthase 1	0.186623		0.115669		0.323177		0.252223					-0.22819	-0.111315	-0.048696	0.0755156	10-formyltetrahydrofolate biosynthetic process [GO:0009257];dTMP biosynthetic process [GO:0006231];methylation [GO:0032259];one-carbon metabolic process [GO:0006730]	cytoplasm [GO:0005737];cytosol [GO:0005829];mitochondrion [GO:0005739]	dihydrofolate reductase activity [GO:0004146];thymidylate synthase activity [GO:0004799]			0.197152	0.483344	0.336452	0.188681	0.0367931	0.156206	0.0848608	0.0218245	0.679854	0.99995	0.999994	0.262272	11.0142	11.6892	11.8127	NaN	12.5463	11.2942	11.7669	11.9742	10.5516	NaN	11.953	11.1778	10.7588	11.4631
O64632	At2g45520	At2g45520	Coiled-coil protein	0.502223		0.150872		0.32295		-0.0284005					-0.199334	-0.144165	0.129975	0.191558						1.13197	1.05958	0.0356463	0.346118	0.568501	0.342191	-0.00101237	0.0522195	0.633043	0.99995	0.999994	0.494329	15.3617	15.2286	15.1188	15.1653	NaN	14.8071	NaN	15.0876	15.0485	14.8574	14.1155	14.0613	15.0014	15.2729
Q9S7P9	SNAP33	At5g61210	SNAP25 homologous protein SNAP33	0.684854	+	0.377053		0.322731		0.014929					3.05784	3.12556	0.00646084	0.079889	cytokinesis by cell plate formation [GO:0000911];membrane fusion [GO:0061025];protein transport [GO:0015031];response to abscisic acid [GO:0009737];response to mechanical stimulus [GO:0009612];response to other organism [GO:0051707];vesicle-mediated transport [GO:0016192]	cell plate [GO:0009504];integral component of membrane [GO:0016021];plasma membrane [GO:0005886]	SNAP receptor activity [GO:0005484]	+	a1a2_flg22_a1a2_mock;a1a2_flg22_Col0_mock	3.7337	1.09046	0.0184199	0.600989	2.55704	0.351925	0.00027499	0.226605	3.86685e-44	0.99995	0.999994	6.57025e-61	14.7995	14.6673	14.3121	14.5064	14.8631	14.3955	14.0958	13.9322	13.6544	13.8559	13.7576	14.1389	14.5145	14.435
Q9T029	RPS25E	At4g39200	40S ribosomal protein S25-4	0.166434		0.061218		0.322282		0.217067					0.0161905	-0.0676218	0.251658	0.174947		cytosolic ribosome [GO:0022626];cytosolic small ribosomal subunit [GO:0022627];plasma membrane [GO:0005886]	mRNA binding [GO:0003729];structural constituent of ribosome [GO:0003735]			0.416536	0.636732	0.44326	0.075152	0.0693257	0.205207	0.0962169	0.00460065	0.877445	0.99995	0.999994	0.97244	17.9235	18.3341	18.3672	18.2021	18.5879	18.7068	18.3455	18.107	18.099	17.5733	18.4861	18.5121	17.943	17.2656
Q9SS44	TFIIB2	At3g10330	Transcription initiation factor IIB-2	0.315712		0.0203338		0.322069		0.0266902					0.313181	-0.00317647	0.0996541	-0.210129	DNA-templated transcription, initiation [GO:0006352];transcription preinitiation complex assembly [GO:0070897]	cytoplasm [GO:0005737];nucleus [GO:0005634];transcription preinitiation complex [GO:0097550]	metal ion binding [GO:0046872];TBP-class protein binding [GO:0017025]			1.86682	1.81419	0.0394567	0.0294257	0.589378	0.584295	0.00105311	0.000598336	0.99456	0.99995	0.999994	0.131792	14.7657	14.2222	14.5494	14.4623	14.3207	14.2425	13.838	14.1312	14.206	14.2056	14.2471	14.0408	14.0768	14.1324
Q93YQ0	F10L8.3	At1g53120	At1g53120	0.548943	+	0.177347		0.321926		-0.0496698					0.0534949	-0.0870939	0.117614	-0.0146621		chloroplast [GO:0009507]	RNA binding [GO:0003723]	+	a1a2_flg22_a1a2_mock;a1a2_flg22_Col0_mock	2.39264	1.41061	0.0991023	0.473822	1.31342	0.454111	-0.00492239	0.0840308	0.845545	0.99995	0.999994	0.919309	16.7048	16.8171	16.1438	16.8962	16.7121	16.5657	15.8971	16.4105	16.3748	15.8752	16.0767	15.9119	16.3267	16.1634
Q9FIL6	At5g58950	At5g58950	At5g58950	0.375017		-0.056367		0.321706		-0.109677					0.0604218	0.0843363	0.00709386	0.0381983		cytosol [GO:0005829];plasma membrane [GO:0005886]	ATP binding [GO:0005524];protein kinase activity [GO:0004672];protein serine/threonine kinase activity [GO:0004674];protein serine/threonine/tyrosine kinase activity [GO:0004712];protein tyrosine kinase activity [GO:0004713]			1.34063	0.940665	0.203484	0.0872638	0.50276	0.302618	-0.0223175	-0.0049188	0.787775	0.99995	0.999994	0.843972	13.3678	13.3501	13.3612	13.5364	13.0555	13.6525	12.6259	13.1669	12.5722	13.1737	13.0649	13.4699	12.8077	13.327
F4IV84	At2g04410	At2g04410	RPM1-interacting protein 4 (RIN4) family protein	0.0972182		-0.246523		0.320537		-0.0232046					0.00860921	-0.0903356	0.0628001	-0.030274		mitochondrion [GO:0005739];plasma membrane [GO:0005886];plasmodesma [GO:0009506]				0.276284	0.723124	0.047339	0.439801	0.0268598	0.231788	-0.00109848	-0.108421	0.863265	0.99995	0.999994	0.984267	13.6911	14.0916	14.5416	14.2009	13.9699	14.3362	13.7766	14.0703	14.3203	14.2013	13.8046	14.0749	14.0721	13.1271
Q9SQY8	F13M14.13	At3g10580	Homeodomain-like superfamily protein	0.438475		0.204233		0.319863		0.0856207					NaN	NaN	NaN	NaN	response to gibberellin [GO:0009739];response to salicylic acid [GO:0009751]	nucleus [GO:0005634]	DNA binding [GO:0003677];DNA-binding transcription factor activity [GO:0003700]			1.82603	1.69299	0.172229	0.645095	0.800667	0.541524	0.0147463	0.13175	NaN	NaN	NaN	NaN	16.8005	17.3106	16.9544	17.1105	16.7917	17.0031	16.1664	16.7307	16.2959	16.8441	16.9012	16.4017	16.9595	16.5623
Q9SSL1	CAR7	At1g70810	Protein C2-DOMAIN ABA-RELATED 7	0.414346		0.331634		0.317467		0.234755					0.204835	0.450035	-0.213136	0.0386889	abscisic acid-activated signaling pathway [GO:0009738];positive regulation of abscisic acid-activated signaling pathway [GO:0009789];positive regulation of GTPase activity [GO:0043547]	mitochondrion [GO:0005739];nucleus [GO:0005634];plasma membrane [GO:0005886]	GTPase activator activity [GO:0005096];metal ion binding [GO:0046872];phospholipid binding [GO:0005543]			1.17503	0.845351	0.826065	1.16718	0.486871	0.268371	0.193923	0.387078	0.407279	0.99995	0.999994	0.754173	21.5502	21.513	21.7454	NaN	20.7576	21.3163	20.6896	20.9637	20.9332	NaN	20.9221	21.3022	20.9676	21.3525
O82279	CGL160	At2g31040	Protein CONSERVED ONLY IN THE GREEN LINEAGE 160, chloroplastic	-0.062418		-0.11118		0.317426		0.268665					-0.00541496	-0.0585891	-0.0865618	-0.130913	chloroplast proton-transporting ATP synthase complex assembly [GO:0033614]	chloroplast thylakoid [GO:0009534];chloroplast thylakoid membrane [GO:0009535];integral component of membrane [GO:0016021]				0.162318	0.769559	0.8726	0.189148	-0.0101315	0.244278	0.234437	-0.0210294	0.94975	0.99995	0.999994	0.993524	14.2254	14.1926	14.2852	14.0555	14.8776	14.4754	14.5638	13.9566	14.5013	14.442	14.5213	14.5011	13.7372	14.0356
Q9LJP2	At3g14220	At3g14220	GDSL esterase/lipase At3g14220	0.303583		0.0730935		0.317224		0.0867339					-0.53451	-0.57046	0.157341	0.130751	lipid catabolic process [GO:0016042]	extracellular region [GO:0005576];vacuole [GO:0005773]	hydrolase activity, acting on ester bonds [GO:0016788]			0.611778	0.754839	0.13459	0.13127	0.185726	0.239453	0.0116736	0.00959498	0.00389267	0.99995	0.999994	0.000857475	15.4158	14.7038	14.7996	14.8031	15.2898	15.5489	15.0878	14.632	14.078	14.4676	15.1618	15.3123	15.0845	14.0792
A1L4X7	AHL14	At3g04590	AT-hook motif nuclear-localized protein 14	-0.124624		-0.240895		0.317219		0.200948					-0.113778	-0.199865	0.0238139	-0.054176		nucleus [GO:0005634]	minor groove of adenine-thymine-rich DNA binding [GO:0003680]			0.381561	0.662626	0.412769	0.34585	-0.0475516	0.210197	0.0829453	-0.0833133	0.50708	0.99995	0.999994	0.715492	14.668	14.1348	14.0565	14.5561	14.2215	14.0866	14.5568	14.0798	14.6007	14.1504	14.6795	14.404	13.4848	13.7405
Q42029;O49344	PSBP1;PSBP2	At1g06680;At2g30790	Putative oxygen-evolving enhancer protein 2-2	0.00147216		-0.331629		0.316896		-0.016205					-0.737498	-0.710945	0.00240113	0.0383517	defense response to bacterium [GO:0042742];photosynthesis [GO:0015979];photosynthesis, light reaction [GO:0019684]	apoplast [GO:0048046];chloroplast [GO:0009507];chloroplast envelope [GO:0009941];chloroplast stroma [GO:0009570];chloroplast thylakoid [GO:0009534];chloroplast thylakoid lumen [GO:0009543];chloroplast thylakoid membrane [GO:0009535];extracellular region [GO:0005576];extrinsic component of membrane [GO:0019898];peroxisome [GO:0005777];photosystem II oxygen evolving complex [GO:0009654];thylakoid […	calcium ion binding [GO:0005509];mRNA binding [GO:0003729];poly(U) RNA binding [GO:0008266];protein domain specific binding [GO:0019904]			0.00177074	0.514475	0.0197948	0.53351	2.60681e-06	0.163035	-0.000320776	-0.176927	0.497852	0.99995	0.999994	0.465506	19.0307	19.0932	19.412	19.2698	20.2518	19.9771	19.7316	18.8466	19.1547	19.2954	20.0069	19.9905	18.8018	18.6047
F4JD91	emb1974	At3g07060	NHL domain-containing protein	0.339362		-0.145864		0.315053		-0.170174					0.109992	0.280773	0.0183089	0.196713						0.396241	0.820902	0.165681	0.380782	0.134469	0.258627	-0.0281946	-0.0555424	0.397526	0.99995	0.999994	0.822155	12.6912	12.1456	12.1125	11.8503	11.8868	12.5779	11.4038	11.9531	12.5547	10.3372	12.2935	12.6859	11.8045	11.4904
Q9LQ31	JAL4	At1g33790	Jacalin-related lectin 4	0.0371517		0.035714		0.312552		0.311115					0.403314	0.625802	0.301565	0.528555			carbohydrate binding [GO:0030246]			0.114104	2.14733	0.727361	0.06478	0.00423917	0.671155	0.226293	0.00231355	0.106755	0.99995	0.999994	0.437294	16.6063	16.928	16.7444	16.7666	17.0522	16.9936	17.0487	16.9777	16.7038	16.3839	16.7712	16.983	16.3201	16.6031
Q39244	U1A	At2g47580	U1 small nuclear ribonucleoprotein A	-0.0690014		-0.183506		0.31214		0.197635					-0.0805326	-0.120148	0.0833331	0.0508046	mRNA splicing, via spliceosome [GO:0000398]	cytosol [GO:0005829];nucleolus [GO:0005730];nucleus [GO:0005634];spliceosomal complex [GO:0005681];U1 snRNP [GO:0005685]	U1 snRNA binding [GO:0030619]			0.179379	1.57534	0.482345	0.549155	-0.0123774	0.491727	0.0953284	-0.100773	0.652465	0.99995	0.999994	0.829007	15.2874	15.0025	15.4251	15.027	14.7969	15.1167	14.9887	15.4269	15.2546	15.5265	14.6985	15.1744	15.0222	14.7368
Q9LNH5	At1g48230	At1g48230	Probable sugar phosphate/phosphate translocator At1g48230	0.0671844		-0.13353		0.309649		0.108934					-0.327219	-0.504234	-0.00708787	-0.176254	carbohydrate transport [GO:0008643]	endosome [GO:0005768];Golgi apparatus [GO:0005794];integral component of membrane [GO:0016021];trans-Golgi network [GO:0005802]	antiporter activity [GO:0015297]			0.40361	1.02131	0.47834	0.288062	0.0271163	0.316248	0.0521074	-0.038465	0.00494478	0.99995	0.999994	0.0505515	15.596	15.4087	15.3686	15.6354	15.5606	15.5844	15.5483	15.1987	15.4638	15.4623	15.6454	15.4322	14.8117	15.006
Q4V3C9	KCS8	At2g15090	3-ketoacyl-CoA synthase 8	0.0395872		-0.163748		0.307802		0.104467					-0.250522	-0.251185	-0.291478	-0.283358	fatty acid biosynthetic process [GO:0006633]	endoplasmic reticulum [GO:0005783];endoplasmic reticulum membrane [GO:0005789];integral component of membrane [GO:0016021]	3-oxo-arachidoyl-CoA synthase activity [GO:0102336];3-oxo-cerotoyl-CoA synthase activity [GO:0102337];3-oxo-lignoceronyl-CoA synthase activity [GO:0102338];very-long-chain 3-ketoacyl-CoA synthase activity [GO:0102756]			0.0818411	1.23202	0.180808	0.365912	0.00323986	0.379219	0.0188885	-0.0599174	0.848652	0.99995	0.999994	0.917123	14.6079	14.4	14.7391	14.3818	14.9618	14.6269	14.8107	14.6372	14.1091	14.1139	14.957	14.852	14.4369	13.8575
O81004	EMB2001	At2g22870	GTP-binding protein At2g22870	0.0348485		-0.269566		0.307287		0.00287259					2.44178	2.31077	0.0885426	-0.0377643			GTP binding [GO:0005525];metal ion binding [GO:0046872]			0.0819869	1.23063	0.00585578	0.954858	0.00285712	0.378156	1.68213e-05	-0.257397	9.9436e-16	0.99995	0.999994	1.66725e-70	15.8513	16.0194	15.7647	15.4449	15.9857	15.8004	15.9426	16.2005	16.0189	15.4107	15.6154	15.4692	15.1034	15.5847
Q7DM58	ABCC4	At2g47800	ABC transporter C family member 4	0.417855	+	-0.15569		0.306593		-0.266953					0.3674	0.503144	0.0843064	0.223308	response to nematode [GO:0009624];response to water deprivation [GO:0009414];response to wounding [GO:0009611];stomatal movement [GO:0010118];transmembrane transport [GO:0055085]	cytosol [GO:0005829];Golgi apparatus [GO:0005794];integral component of membrane [GO:0016021];membrane [GO:0016020];plant-type vacuole [GO:0000325];plasma membrane [GO:0005886];plasmodesma [GO:0009506];vacuolar membrane [GO:0005774];vacuole [GO:0005773]	ABC-type xenobiotic transporter activity [GO:0008559];ATP binding [GO:0005524];ATPase activity [GO:0016887];ATPase-coupled transmembrane transporter activity [GO:0042626]			3.25702	0.693558	1.83019	0.263273	1.36096	0.21264	-0.488575	-0.0409892	0.272496	0.99995	0.999994	0.406676	13.9514	14.0384	13.9908	13.9886	13.72	13.8623	13.3844	13.594	13.5935	NaN	13.3116	13.6535	14.0613	14.1433
Q9FGE8	At5g64480	At5g64480	Uncharacterized protein	0.257993		-0.0848948		0.305987		-0.0369011					-0.649826	-0.888824	0.251089	0.0193579						0.584971	0.641193	0.0486303	0.109266	0.150918	0.196196	-0.00179451	-0.00927609	0.000164119	0.99995	0.999994	0.0174674	14.6905	14.1966	14.3055	14.3727	14.095	14.303	13.8273	13.9094	13.34	14.5144	14.1426	14.6817	14.904	13.5154
Q8L970	P4H7	At3g28480	Probable prolyl 4-hydroxylase 7	0.113386		0.371721		0.305979		0.564314					0.396451	0.393861	0.190903	0.195035	peptidyl-proline hydroxylation to 4-hydroxy-L-proline [GO:0018401]	endoplasmic reticulum [GO:0005783];endoplasmic reticulum membrane [GO:0005789];integral component of membrane [GO:0016021]	iron ion binding [GO:0005506];L-ascorbic acid binding [GO:0031418];procollagen-proline 4-dioxygenase activity [GO:0004656]	+	a1a2_flg22_Col0_mock;a1a2_mock_Col0_mock	0.344947	1.59015	1.90837	1.40589	0.0391121	0.486553	1.07692	0.522599	0.0830469	0.99995	0.999994	0.0464949	16.2074	16.1464	15.568	16.1143	15.7343	15.8024	15.9722	15.8821	16.1266	15.5996	15.4789	15.8331	15.556	15.7552
O22914	CP12-1	At2g47400	Calvin cycle protein CP12-1, chloroplastic	-0.167238		-0.0731607		0.305663		0.399741					-0.144171	-0.222893	0.117788	0.0469611	negative regulation of reductive pentose-phosphate cycle [GO:0080153];reductive pentose-phosphate cycle [GO:0019253];response to sucrose [GO:0009744]	chloroplast [GO:0009507];chloroplast envelope [GO:0009941];chloroplast stroma [GO:0009570];cytosol [GO:0005829];protein-containing complex [GO:0032991]	copper ion binding [GO:0005507];mRNA binding [GO:0003729];nickel cation binding [GO:0016151]			0.258021	0.368624	1.65961	0.0860058	-0.043151	0.112675	0.663414	-0.00629225	0.259769	0.99995	0.999994	0.717237	19.3225	19.2327	19.5062	18.2666	19.044	17.9949	18.653	19.2297	19.1103	19.2319	19.2864	18.8592	19.088	19.0154
P13114	CHS	At5g13930	Chalcone synthase	-0.0225236		-0.170163		0.305562		0.157922					-0.65274	-0.421251	0.607314	0.841395	auxin polar transport [GO:0009926];flavonoid biosynthetic process [GO:0009813];polyketide biosynthetic process [GO:0030639];regulation of anthocyanin biosynthetic process [GO:0031540];response to auxin [GO:0009733];response to gravity [GO:0009629];response to jasmonic acid [GO:0009753];response to oxidative stress [GO:0006979];response to UV-B [GO:0010224];response to wounding [GO:0009611]	endoplasmic reticulum [GO:0005783];nucleus [GO:0005634];plant-type vacuole membrane [GO:0009705]	naringenin-chalcone synthase activity [GO:0016210];transferase activity, transferring acyl groups other than amino-acyl groups [GO:0016747]			0.0293701	0.635229	0.263244	0.348991	-0.00066152	0.194102	0.0415721	-0.0593853	0.834194	0.99995	0.999994	0.751711	17.5577	17.7231	18.3998	18.7797	17.6963	17.7456	17.7179	17.8459	18.4976	18.6242	17.6306	17.721	17.3542	17.4091
Q9SU93	At4g29520	At4g29520	Nucleophosmin	-0.0704807		-0.0486318		0.305221		0.32707					-0.272579	-0.327687	0.122266	0.0726343	chaperone-mediated protein folding [GO:0061077];response to heat [GO:0009408]	endoplasmic reticulum [GO:0005783];plasma membrane [GO:0005886]	protein folding chaperone [GO:0044183]			0.216828	2.15299	0.8431	0.104791	-0.0152822	0.657137	0.275753	-0.0050962	0.258407	0.99995	0.999994	0.290129	15.3373	15.3517	15.1155	15.34	15.2125	15.4768	15.1948	14.8804	15.6593	15.3621	15.5172	15.6429	15.175	14.9764
Q9FH91	At5g67220	At5g67220	AT5g67220/K21H1_18	0.0431293		-0.0108433		0.303935		0.249963					-0.0741846	0.069086	0.00842355	0.157189			flavin adenine dinucleotide binding [GO:0050660];tRNA dihydrouridine synthase activity [GO:0017150]			0.219675	1.19878	1.26375	0.0213266	0.00947443	0.364351	0.315889	-0.000231251	0.890076	0.99995	0.999994	0.80305	17.4489	17.3293	17.8385	17.5398	17.4806	17.5537	17.4461	17.5236	17.5322	17.5622	17.3073	17.5605	16.8039	17.1781
Q9FMV3	CBSCBSPB1	At5g63490	CBS domain-containing protein CBSCBSPB1	0.226624		-0.221646		0.302123		-0.146146					1.65938	1.702	0.0671783	0.115907		integral component of membrane [GO:0016021]				0.430163	0.620557	0.269329	0.44936	0.0974851	0.187485	-0.0393614	-0.0995986	2.3129e-19	0.99995	0.999994	2.48686e-19	13.9825	14.4081	14.2003	13.6511	13.4394	13.8374	13.471	13.6544	13.479	13.0541	14.2145	14.2861	12.8701	13.5762
F4HZY1	At1g29220	At1g29220	Transcriptional regulator family protein	0.344024		0.132588		0.301542		0.090106					0.108593	0.224198	-0.0493196	0.0719971	regulation of transcription, DNA-templated [GO:0006355]	nucleus [GO:0005634]				1.13069	1.21293	0.187215	0.368913	0.388985	0.365749	0.0168692	0.0489134	0.459655	0.99995	0.999994	0.762333	13.6415	13.6826	14.0165	13.9527	13.4845	13.4072	13.5137	13.0521	13.2034	12.9189	13.6923	13.7403	13.3141	13.6453
Q9LM66	XCP2	At1g20850	Cysteine protease XCP2	0.192592		-0.119672		0.30106		-0.0112039					0.281039	0.185761	-0.0436638	-0.133322	defense response to bacterium [GO:0042742];programmed cell death involved in cell development [GO:0010623];proteolysis involved in cellular protein catabolic process [GO:0051603]	cell wall [GO:0005618];extracellular space [GO:0005615];lysosome [GO:0005764];plasma membrane [GO:0005886]	cysteine-type endopeptidase activity [GO:0004197]			0.893604	1.05118	0.0264728	0.263036	0.1721	0.316469	-0.0002966	-0.0314781	0.613224	0.99995	0.999994	0.0629572	15.9866	16.5008	16.3768	16.0832	16.1188	16.243	15.9645	16.277	16.0744	15.6869	15.9591	16.1918	16.391	15.6795
Q8RVQ9	HTR12	At1g01370	Histone H3-like centromeric protein HTR12	0.000239372		-0.179071		0.300231		0.12092					0.325956	0.0563142	0.175478	-0.0879175	cell division [GO:0051301];centromere complex assembly [GO:0034508];double fertilization forming a zygote and endosperm [GO:0009567];meiotic cell cycle [GO:0051321];meiotic chromosome separation [GO:0051307]	chromatin [GO:0000785];chromosome, centromeric region [GO:0000775];condensed chromosome kinetochore [GO:0000777];nucleosome [GO:0000786];nucleus [GO:0005634]	DNA binding [GO:0003677];protein heterodimerization activity [GO:0046982]			0.0003564	0.813956	0.268203	0.644439	8.53124e-08	0.244375	0.0324313	-0.1154	0.935842	0.99995	0.999994	0.448893	15.4747	15.1335	15.0345	15.0717	14.2168	15.182	14.6564	15.5606	15.3063	15.0572	14.855	14.6761	14.8452	14.5314
Q5S1W2	BON2	At5g07300	Protein BONZAI 2	0.0183609		-0.317299		0.300005		-0.0356549					0.243634	0.330722	0.0189278	0.112393	cellular response to calcium ion [GO:0071277];defense response [GO:0006952];negative regulation of cell death [GO:0060548]	plasma membrane [GO:0005886];plasmodesma [GO:0009506]	calcium-dependent phospholipid binding [GO:0005544];metal ion binding [GO:0046872]	+		0.0512097	1.60398	0.126478	2.31242	0.000940257	0.481203	-0.00450957	-0.733728	0.0335642	0.99995	0.999994	0.145686	14.7432	15.0889	15.2351	14.9016	14.8764	15.3201	15.0227	15.1396	15.039	15.2587	14.9841	14.6111	14.8888	14.5364
Q93YV7	At4g14360	At4g14360	Probable methyltransferase PMT3	0.254202		-0.180396		0.299941		-0.134657					-0.178252	-0.269144	0.14277	0.058691	methylation [GO:0032259]	cytoplasm [GO:0005737];endosome [GO:0005768];Golgi apparatus [GO:0005794];Golgi membrane [GO:0000139];Golgi trans cisterna [GO:0000138];integral component of membrane [GO:0016021];plasmodesma [GO:0009506];trans-Golgi network [GO:0005802]	methyltransferase activity [GO:0008168]			1.95531	1.25521	0.5503	0.497855	0.497043	0.37649	-0.0741018	-0.0898112	0.184603	0.99995	0.999994	0.46555	16.8289	16.9247	16.9479	16.9317	16.9072	16.4985	16.7265	16.5288	16.6479	16.428	16.5797	16.6028	16.6442	15.971
Q8W4D8	DDL	At3g20550	FHA domain-containing protein DDL	0.185792		0.0504211		0.29949		0.164119					0.225368	0.0326787	0.0966645	-0.090851	cell division [GO:0051301];production of miRNAs involved in gene silencing by miRNA [GO:0035196];regulation of developmental growth [GO:0048638]	cytosol [GO:0005829];nucleus [GO:0005634]	mRNA binding [GO:0003729];RNA binding [GO:0003723]			0.705115	1.01487	0.678413	0.120142	0.131004	0.303943	0.111341	0.00605768	0.953065	0.99995	0.999994	0.40649	16.2305	16.1055	15.6761	16.075	15.6525	15.821	15.8506	15.928	15.8877	15.4882	15.8653	15.4259	15.0869	15.7013
Q9SZK4	At4g38040	At4g38040	Exostosin family protein	0.0553114		-0.272801		0.299293		-0.0288201					-0.070985	-0.0832044	0.0373208	0.0328306	protein glycosylation [GO:0006486]	endosome [GO:0005768];Golgi apparatus [GO:0005794];Golgi membrane [GO:0000139];Golgi trans cisterna [GO:0000138];trans-Golgi network [GO:0005802]	transferase activity, transferring glycosyl groups [GO:0016757]			0.1139	0.738361	0.0505661	0.572299	0.00629994	0.220986	-0.00145732	-0.156124	0.814454	0.99995	0.999994	0.855999	14.5502	14.8067	14.0226	14.5343	14.8587	14.0884	14.3556	14.5863	14.8911	14.1688	14.3737	14.1535	14.8334	14.0814
Q9LSZ9	LCB2a	At5g23670	Long chain base biosynthesis protein 2a	0.380925		0.375245		0.298673		0.292992					-0.0796685	-0.0177719	-0.0294028	0.0391018	ceramide biosynthetic process [GO:0046513];photomorphogenesis [GO:0009640];pollen development [GO:0009555];regulation of programmed cell death [GO:0043067];sphingosine biosynthetic process [GO:0046512]	endoplasmic reticulum [GO:0005783];integral component of membrane [GO:0016021];membrane [GO:0016020];serine C-palmitoyltransferase complex [GO:0017059];vacuole [GO:0005773]	pyridoxal phosphate binding [GO:0030170];serine C-palmitoyltransferase activity [GO:0004758]	+	a1a2_flg22_Col0_mock	0.961595	1.29919	0.553743	1.24784	0.366295	0.388033	0.162242	0.468244	0.968747	0.99995	0.999994	0.872483	13.7788	13.0455	13.4463	12.9778	13.6106	13.2675	13.269	12.547	13.1176	13.3272	12.3281	13.2522	13.0858	13.0199
Q9FMB4	2022-08-05	At5g38880	AUGMIN subunit 5	0.178241		0.11095		0.298616		0.231325					0.323413	0.278803	-0.0135418	-0.0525248	cell division [GO:0051301];spindle assembly [GO:0051225]	HAUS complex [GO:0070652];phragmoplast [GO:0009524];spindle microtubule [GO:0005876]	microtubule minus-end binding [GO:0051011]			0.8268	1.27585	0.414519	0.16319	0.14737	0.380989	0.0958885	0.018106	0.232968	0.99995	0.999994	0.0840439	14.4039	14.1326	14.1461	14.4547	14.1186	13.8672	13.7488	14.1349	14.0313	14.0681	14.2232	13.8473	13.9807	14.0369
Q9LVD0	RID2	At5g57280	18S rRNA (guanine-N(7))-methyltransferase RID2	-0.14395		-0.20798		0.298495		0.234464					-0.298517	-0.338924	0.131718	0.0974813	callus formation [GO:1990110];lateral root development [GO:0048527];maintenance of root meristem identity [GO:0010078];root development [GO:0048364];rRNA (guanine-N7)-methylation [GO:0070476];rRNA processing [GO:0006364]	nucleolus [GO:0005730];nucleoplasm [GO:0005654];nucleus [GO:0005634];perinuclear region of cytoplasm [GO:0048471]	rRNA (guanine) methyltransferase activity [GO:0016435]			0.393249	0.443765	1.25194	0.284343	-0.0566081	0.132462	0.293534	-0.0591378	0.304561	0.99995	0.999994	0.468372	16.6446	16.906	16.587	16.9107	16.0982	16.0959	16.5489	16.8658	16.7731	16.7583	16.7485	16.4116	16.6613	16.6989
F4HQ88	At1g73460	At1g73460	Protein kinase superfamily protein	0.0695889		-0.100165		0.297449		0.127695					-0.126545	0.048874	-0.0914248	0.0907301	peptidyl-serine phosphorylation [GO:0018105];peptidyl-threonine phosphorylation [GO:0018107]	cytoplasm [GO:0005737];cytosol [GO:0005829];plasma membrane [GO:0005886]	ATP binding [GO:0005524];protein serine/threonine kinase activity [GO:0004674];protein tyrosine kinase activity [GO:0004713]			0.19594	1.30311	0.265289	0.208651	0.0136353	0.387609	0.0338762	-0.0208995	0.905895	0.99995	0.999994	0.603453	16.5034	16.1869	16.6219	16.513	NaN	16.2291	16.47	16.1785	16.4618	16.7509	16.0553	16.1311	16.1658	16.1609
Q8VZQ8	At2g31240	At2g31240	Putative kinesin light chain	-0.0772699		-0.283634		0.295549		0.0891853					0.159901	0.132126	-0.0310607	-0.0520162						0.113214	0.290853	0.183473	0.285614	-0.00874806	0.0859615	0.0163631	-0.0810097	0.735275	0.99995	0.999994	0.657525	11.9178	12.6187	12.4698	11.5934	12.8331	11.6922	12.6591	12.5784	12.1345	11.6677	12.1938	12.3551	12.4727	NaN
Q9C801	MOS2	At1g33520	Protein MOS2	0.3349		-0.147003		0.295414		-0.186489					-0.13921	-0.240717	0.0836047	-0.0119901	defense response to bacterium [GO:0042742];innate immune response-activating signal transduction [GO:0002758];mRNA splicing, via spliceosome [GO:0000398]	nucleus [GO:0005634];spliceosomal complex [GO:0005681]	RNA binding [GO:0003723]			0.47672	0.533691	0.218852	0.220175	0.159653	0.15766	-0.0408133	-0.0323663	0.447616	0.99995	0.999994	0.699151	10.9102	11.4244	12.1956	11.8261	11.0949	11.973	11.553	11.5047	11.5458	11.7764	10.0899	10.9451	11.536	10.8046
A0A1P8B6F6	At4g23860	At4g23860	PHD finger protein-like protein	-0.120034		-0.131383		0.295227		0.283877					0.373804	0.403324	0.0218757	0.0575368			ubiquitin protein ligase activity [GO:0061630];zinc ion binding [GO:0008270]			0.506004	1.22052	0.821744	0.274019	-0.0607374	0.360331	0.233275	-0.0360016	0.100296	0.99995	0.999994	0.029269	12.3315	12.714	12.578	12.9302	12.6636	12.899	12.5801	12.6544	13.0423	12.8703	12.8595	12.83	12.107	12.6109
F4K2C1	At5g06120	At5g06120	ARM repeat superfamily protein	-0.0138192		-0.553572		0.29519		-0.244563					-0.105278	-0.0736281	0.0348152	0.0734659	protein export from nucleus [GO:0006611]	cytoplasm [GO:0005737];nuclear pore [GO:0005643]	nuclear export signal receptor activity [GO:0005049];small GTPase binding [GO:0031267]			0.0327765	1.25203	0.523126	1.4133	-0.000452945	0.369585	-0.127937	-0.782364	0.82159	0.99995	0.999994	0.714181	15.7434	15.7812	15.5079	15.8979	15.6397	15.5708	15.7775	16.0881	15.1265	15.5996	15.6983	15.934	15.7626	15.3005
F4IQ10	At2g37160	At2g37160	Transducin/WD40 repeat-like superfamily protein	-0.216251		0.28343		0.295076		0.794757					-0.0961083	-0.147802	-0.0124618	-0.0566429		endoplasmic reticulum [GO:0005783]				0.317376	0.543469	0.949365	0.287096	-0.0686328	0.160365	0.754514	0.0813716	0.643728	0.99995	0.999994	0.821335	13.5288	NaN	13.7857	13.9112	13.6589	14.515	13.7857	14.1887	13.8329	13.4492	15.0571	14.2637	13.4143	12.9818
Q9LU25	At3g16200	At3g16200	DNA-directed RNA polymerase subunit beta	-0.182807		-0.127332		0.293605		0.34908					-0.320689	-0.552898	0.270933	0.0446099		endomembrane system [GO:0012505];endosome [GO:0005768];Golgi apparatus [GO:0005794];Golgi trans cisterna [GO:0000138];integral component of membrane [GO:0016021];trans-Golgi network [GO:0005802]	DNA-directed 5'-3' RNA polymerase activity [GO:0003899]			0.17014	0.364294	0.397046	0.162844	-0.0311027	0.106959	0.138601	-0.0207353	0.00412054	0.99995	0.999994	0.18092	13.0509	12.851	12.8081	14.0575	13.8097	14.579	13.8921	12.8149	13.3373	13.1121	14.5265	14.5703	12.9722	13.2443
Q08AA8	At5g27290	At5g27290	At5g27290	0.694319	+	0.219384		0.292216		-0.182719					-0.0395635	-0.144637	-0.0544393	-0.148977		chloroplast [GO:0009507]	ATP binding [GO:0005524];ATP-dependent peptidase activity [GO:0004176];metalloendopeptidase activity [GO:0004222]	+	a1a2_flg22_a1a2_mock	1.69749	0.601759	0.32823	0.445628	1.1786	0.175844	-0.0599739	0.0977637	0.752953	0.99995	0.999994	0.949116	14.5681	13.5572	14.8593	14.4443	14.9511	14.6893	13.4866	13.6109	13.416	14.1418	14.2367	14.0112	14.1	13.8428
Q9FMP8	ROPGAP6	At5g12150	Rho GTPase-activating protein 6	-0.0422821		-0.205374		0.292062		0.12897					-0.137176	-0.145557	0.0701215	0.0697856	cell plate formation involved in plant-type cell wall biogenesis [GO:0009920];signal transduction [GO:0007165]	cytoplasm [GO:0005737];plasma membrane [GO:0005886]	GTPase activator activity [GO:0005096]			0.0377053	0.306926	0.147839	0.22134	-0.00159426	0.0896413	0.0190668	-0.0454575	0.659818	0.99995	0.999994	0.595764	13.7931	13.9694	14.1319	13.3781	13.8292	12.1712	13.3185	12.9008	13.42	NaN	14.0525	14.2471	13.5462	13.2841
A8MR45	Negative	At1g07705	NOT2 / NOT3 / NOT5 family	-0.341286		-0.419271		0.291883		0.213898					-0.241464	-0.216827	0.0298738	0.0625589	nuclear-transcribed mRNA poly(A) tail shortening [GO:0000289];regulation of transcription, DNA-templated [GO:0006355]	CCR4-NOT core complex [GO:0030015];P-body [GO:0000932]				0.435423	0.311906	0.237799	0.457255	-0.148604	0.0910402	0.0508647	-0.191714	0.322932	0.99995	0.999994	0.253057	15.3723	15.6986	15.7038	16.4069	16.5905	16.6711	17.1052	15.6357	NaN	15.8555	16.5729	16.9066	NaN	15.0418
Q43867	PME1	At1g53840	Pectinesterase 1	-0.00439326		-0.0480903		0.291508		0.247811					0.135606	0.130148	0.0735801	0.0756951	cell wall modification [GO:0042545];cellular response to hypoxia [GO:0071456];pectin catabolic process [GO:0045490]	cell wall [GO:0005618];endosome [GO:0005768];extracellular region [GO:0005576];Golgi apparatus [GO:0005794];Golgi membrane [GO:0000139];nucleus [GO:0005634];plasma membrane [GO:0005886];plasmodesma [GO:0009506];trans-Golgi network [GO:0005802];vacuolar membrane [GO:0005774]	aspartyl esterase activity [GO:0045330];pectinesterase activity [GO:0030599];pectinesterase inhibitor activity [GO:0046910];protein C-terminal methylesterase activity [GO:0051722]			0.0178956	0.78578	1.96484	0.0849989	-7.86202e-05	0.229061	0.486909	-0.00408762	0.595062	0.99995	0.999994	0.620154	16.4193	16.3579	16.7486	16.3684	16.7534	16.4007	16.6588	16.514	16.4782	16.4535	16.4222	16.548	16.2353	16.0867
Q9SUQ9	At4g23680	At4g23680	AT4g23680/F9D16_150	0.0367034		-0.0518909		0.291395		0.2028					-0.649008	-0.229938	0.0927833	0.511323	defense response [GO:0006952]	cytosol [GO:0005829]		+	a1a2_flg22_Col0_flg22;a1a2_mock_Col0_flg22	0.183151	1.88258	1.52	0.211794	0.00672228	0.548575	0.308257	-0.0109902	0.790569	0.554329	0.999994	0.00210939	18.3653	18.566	18.4924	18.2168	18.7214	18.5903	18.3798	18.511	18.3728	18.4977	18.4049	18.5657	18.0273	18.4351
P49693	RPL19C	At4g02230	60S ribosomal protein L19-3	0.00119432		-0.112591		0.290902		0.177117					-0.013035	-0.169131	0.183393	0.033189	translation [GO:0006412]	cytosol [GO:0005829];cytosolic large ribosomal subunit [GO:0022625];cytosolic ribosome [GO:0022626];plasma membrane [GO:0005886];polysomal ribosome [GO:0042788]	mRNA binding [GO:0003729];RNA binding [GO:0003723];structural constituent of ribosome [GO:0003735]	+	a1a2_flg22_Col0_flg22;a1a2_mock_Col0_flg22	0.004427	1.86929	0.99941	0.518343	5.28724e-06	0.54378	0.177012	-0.0583608	0.470706	0.99995	0.999994	0.978993	17.4201	17.7751	17.5116	17.816	17.4706	17.7326	17.6719	17.6828	17.7161	17.7001	17.3364	17.6116	17.4189	17.0504
Q9MBA1	CAO	At1g44446	Chlorophyllide a oxygenase, chloroplastic	-0.0159849		-0.111117		0.290705		0.195573					-1.32575	-1.26644	0.0486858	0.119944	chlorophyll biosynthetic process [GO:0015995]	chloroplast [GO:0009507];chloroplast inner membrane [GO:0009706];chloroplast thylakoid membrane [GO:0009535];thylakoid membrane [GO:0042651]	2 iron, 2 sulfur cluster binding [GO:0051537];chlorophyllide a oxygenase [overall] activity [GO:0010277];iron ion binding [GO:0005506]			0.0466237	1.20482	0.665238	0.287655	-0.000745274	0.350248	0.130103	-0.0319632	0.00389493	0.99995	0.999994	8.31666e-07	17.1113	16.7734	16.9439	16.5417	16.9614	17.0264	17.1113	16.8441	16.9556	16.5084	17.0593	16.9754	16.3162	16.3287
P93755	At2g41900	At2g41900	Zinc finger CCCH domain-containing protein 30	0.343905		0.232085		0.289888		0.178068					-0.590897	-0.531115	-0.109715	-0.0444465	regulation of transcription, DNA-templated [GO:0006355];response to salt [GO:1902074]	cytoplasm [GO:0005737];nucleus [GO:0005634]	DNA binding [GO:0003677];DNA-binding transcription factor activity [GO:0003700];metal ion binding [GO:0046872]			0.708548	0.548369	0.306891	0.406156	0.243673	0.158966	0.0546475	0.0942626	0.0010851	0.99995	0.999994	0.00106557	15.9725	15.785	16.0883	16.3246	15.2809	15.8577	15.538	15.4588	16.0817	14.7509	16.0601	15.3562	15.5858	15.8567
P68209;Q8LAD2	At5g08300;At5g23250	At5g08300;At5g23250	Succinate--CoA ligase [ADP-forming] subunit alpha-1, mitochondrial	-0.114477		-0.0790658		0.28954		0.324951					0.0889595	0.072687	0.0871005	0.0770406	response to cadmium ion [GO:0046686];tricarboxylic acid cycle [GO:0006099]	cell wall [GO:0005618];cytosol [GO:0005829];mitochondrion [GO:0005739];plasma membrane [GO:0005886];succinate-CoA ligase complex (ADP-forming) [GO:0009361]	copper ion binding [GO:0005507];metal ion binding [GO:0046872];nucleotide binding [GO:0000166];succinate-CoA ligase (ADP-forming) activity [GO:0004775];succinate-CoA ligase (GDP-forming) activity [GO:0004776]			0.348804	1.2479	0.77236	0.146538	-0.0399299	0.361317	0.250979	-0.0115861	0.208138	0.99995	0.999994	0.303694	16.6985	16.2809	16.8916	16.5492	16.4771	16.4519	17.0552	16.3796	16.5297	16.9419	16.7323	16.3974	16.2668	15.9313
Q570C8	KAT5	At5g48880	3-ketoacyl-CoA thiolase 5, peroxisomal	0.0616763		-0.130889		0.289529		0.0969632					-0.756015	-0.636131	0.23362	0.35967	fatty acid beta-oxidation [GO:0006635];fatty acid biosynthetic process [GO:0006633];oxylipin biosynthetic process [GO:0031408];phenylacetate catabolic process [GO:0010124]	peroxisome [GO:0005777]	acetyl-CoA C-acyltransferase activity [GO:0003988]			0.152022	1.72623	0.224056	0.531381	0.00937618	0.499793	0.0217252	-0.0695518	0.000722016	0.99995	0.999994	0.0368873	18.0626	17.8645	18.1407	18.2226	17.7491	17.7936	17.537	17.9331	18.3037	18.3019	17.7817	17.6055	17.7684	17.5959
Q9LFE2	TORMOZEMBRYO	At5g16750	Transducin family protein / WD-40 repeat family protein	0.0128236		-0.103512		0.289334		0.172999					-0.224991	-0.17239	0.0448378	0.104399	cell division [GO:0051301];embryo development ending in seed dormancy [GO:0009793];embryonic pattern specification [GO:0009880];endonucleolytic cleavage in 5'-ETS of tricistronic rRNA transcript (SSU-rRNA, 5.8S rRNA, LSU-rRNA) [GO:0000480];endonucleolytic cleavage to generate mature 5'-end of SSU-rRNA from (SSU-rRNA, 5.8S rRNA, LSU-rRNA) [GO:0000472]	90S preribosome [GO:0030686];nucleolus [GO:0005730];small-subunit processome [GO:0032040]	U3 snoRNA binding [GO:0034511]			0.031938	1.43286	0.502678	0.317384	0.000409559	0.414576	0.0869628	-0.032853	0.672555	0.99995	0.999994	0.527197	16.3014	16.067	15.9077	15.7721	16.1379	16.0223	16.1925	15.956	16.2178	16.3787	15.6253	15.7611	15.5726	15.7982
F4IZC4	BASS4	At3g56160	Probable sodium/metabolite cotransporter BASS4, chloroplastic	0.0462877		-0.36547		0.289016		-0.122742					-0.188547	-0.115741	0.114059	0.196975		chloroplast [GO:0009507];chloroplast envelope [GO:0009941];integral component of membrane [GO:0016021]				0.0913822	0.678004	0.23783	0.777414	0.00422987	0.195954	-0.0291918	-0.284122	0.896349	0.99995	0.999994	0.588861	13.9598	13.6206	14.1515	14.1961	14.2507	14.1495	14.124	13.5205	13.6146	14.0578	14.1244	14.6091	13.6525	13.8522
Q9SSK9	MLP28	At1g70830	MLP-like protein 28	0.114857		0.0898354		0.288812		0.26379					-0.293719	-0.183475	-0.0574423	0.0615751	defense response [GO:0006952]	cytosol [GO:0005829];mitochondrion [GO:0005739]		+	a1a2_flg22_Col0_mock	0.619807	1.35836	1.10962	0.226354	0.0711892	0.39231	0.292707	0.0203346	0.785646	0.99995	0.999994	0.157621	18.5105	18.5533	18.6075	18.6024	18.3261	18.4731	18.1465	18.4676	18.694	18.516	18.2584	18.3014	18.155	18.2117
Q9SIB5	At2g28600	At2g28600	P-loop containing nucleoside triphosphate hydrolases superfamily protein	0.476547		-0.0511699		0.288451		-0.239265					-0.172359	-0.29665	0.335544	0.217244			ATP binding [GO:0005524];helicase activity [GO:0004386];nucleic acid binding [GO:0003676]			0.993275	1.06712	0.363459	0.116297	0.473342	0.307812	-0.0869632	-0.0059509	0.357406	0.99995	0.999994	0.7171	15.0173	14.7248	14.946	14.8925	14.6686	14.6088	15.0453	13.2006	14.6495	14.4505	14.494	14.1589	14.4932	13.8846
Q94AM8	NKS1	At4g30996	Ubiquitin-associated protein (DUF1068)	0.306878		-0.0549638		0.287711		-0.0741304					0.523348	0.566141	-0.0409908	0.00859225	hyperosmotic salinity response [GO:0042538];vacuolar sequestering of sodium ion [GO:0043182]	endoplasmic reticulum [GO:0005783];endosome [GO:0005768];Golgi apparatus [GO:0005794];Golgi trans cisterna [GO:0000138];integral component of membrane [GO:0016021];trans-Golgi network [GO:0005802]				0.828073	0.689736	0.136477	0.0908671	0.254117	0.198445	-0.0101171	-0.0049944	7.10219e-05	0.99995	0.999994	0.000819143	NaN	16.0492	16.291	16.3217	16.1015	16.0718	15.2454	16.1148	16.2252	15.4813	15.8601	16.2341	16.1959	16.3787
Q949X7	LYSA1	At3g14390	Diaminopimelate decarboxylase 1, chloroplastic	0.049421		-0.00186768		0.28669		0.235401					-0.157331	-0.179967	0.315195	0.301128	lysine biosynthetic process via diaminopimelate [GO:0009089]	chloroplast [GO:0009507];chloroplast stroma [GO:0009570];cytosol [GO:0005829]	diaminopimelate decarboxylase activity [GO:0008836]			0.241712	1.11067	1.15759	0.00363579	0.0119456	0.318418	0.272498	-6.79048e-06	0.617973	0.99995	0.999994	0.692376	17.0394	16.6608	16.8613	17.1656	16.9559	17.0401	16.9731	17.0541	16.8005	16.7521	16.9141	16.9327	16.0914	16.6522
A0A1P8AM23	At1g18700	At1g18700	DNAJ heat shock N-terminal domain-containing protein	0.2548		0.398132		0.286361		0.429693					0.000345728	-0.0373314	0.0156586	-0.0145247				+	a1a2_flg22_Col0_mock	0.873802	1.80161	1.23938	1.64005	0.222645	0.51591	0.532553	0.652958	0.938217	0.99995	0.999994	0.999152	16.7309	16.5179	16.7315	16.8239	16.6661	17.0368	16.1091	16.9273	16.5697	16.4154	16.1366	16.8202	16.3639	16.658
Q9M837	At3g04500	At3g04500 At3g04500/T27C4_15	Putative RRM-containing protein	0.0242953		-0.462735		0.286106		-0.200924					NaN	NaN	NaN	NaN	mRNA splicing, via spliceosome [GO:0000398]		mRNA binding [GO:0003729];snRNA binding [GO:0017069]			0.0294973	0.46005	0.275949	0.770556	0.000716648	0.131623	-0.055445	-0.356563	NaN	NaN	NaN	NaN	14.8792	14.4483	14.8878	14.7654	13.8829	15.0116	14.699	14.0131	15.0211	15.1865	14.9746	13.8349	14.2926	13.358
P56774	petD	AtCg00730	Cytochrome b6-f complex subunit 4	0.149692		-0.157555		0.28356		-0.0236865					NaN	NaN	NaN	NaN	photosynthetic electron transport chain [GO:0009767]	chloroplast [GO:0009507];chloroplast thylakoid [GO:0009534];chloroplast thylakoid membrane [GO:0009535];integral component of membrane [GO:0016021];plastid [GO:0009536];thylakoid [GO:0009579]	electron transporter, transferring electrons within cytochrome b6/f complex of photosystem II activity [GO:0045158];electron transporter, transferring electrons within the cyclic electron transport pathway of photosynthesis activity [GO:0045156]			0.247379	0.676377	0.0310497	0.309264	0.0370306	0.191794	-0.000735459	-0.048726	NaN	NaN	NaN	NaN	16.5746	17.5242	17.4211	17.3617	17.4483	17.6322	17.2342	16.8968	17.2381	17.7086	16.382	17.6043	16.7272	16.9217
Q8RXK7	PME41	At4g02330	Probable pectinesterase/pectinesterase inhibitor 41	0.412338		-0.0217524		0.283044		-0.151046					2.51751	2.34658	0.29752	0.127465	cell wall modification [GO:0042545];pectin catabolic process [GO:0045490];response to brassinosteroid [GO:0009741];response to cold [GO:0009409];response to fungus [GO:0009620]	cell wall [GO:0005618];extracellular region [GO:0005576]	aspartyl esterase activity [GO:0045330];pectinesterase activity [GO:0030599];pectinesterase inhibitor activity [GO:0046910]			0.505554	0.308094	0.156155	0.019274	0.208459	0.087204	-0.0235867	-0.000419255	3.56754e-09	0.99995	0.999994	0.000978442	15.1623	15.2535	14.514	14.4945	13.8971	13.9654	13.8968	15.5049	14.5222	13.6164	13.5624	13.7101	14.4575	15.3896
Q9LT92	MJM18.3	At5g51880	2-oxoglutarate (2OG) and Fe(II)-dependent oxygenase superfamily protein	0.132481		0.252897		0.282652		0.403068					0.000269326	-0.0745953	-0.0445081	-0.113078	peptidyl-proline hydroxylation to 4-hydroxy-L-proline [GO:0018401]	endoplasmic reticulum [GO:0005783]	dioxygenase activity [GO:0051213];iron ion binding [GO:0005506];L-ascorbic acid binding [GO:0031418];oxidoreductase activity, acting on paired donors, with incorporation or reduction of molecular oxygen [GO:0016705]			0.225349	0.632684	0.457923	0.273859	0.0298546	0.17883	0.184574	0.0692582	0.843597	0.99995	0.999994	0.99917	14.1713	14.3601	14.1296	14.3153	14.4136	13.9452	13.8952	14.1042	15.1945	13.8559	13.5945	13.8958	12.96	13.935
Q9SSK1	SYNC3	At1g70980	Asparagine--tRNA ligase, cytoplasmic 3	0.338896		0.0976277		0.282389		0.0411209					0.155226	0.297473	-0.0382122	0.109945	asparaginyl-tRNA aminoacylation [GO:0006421]	cytosol [GO:0005829]	asparagine-tRNA ligase activity [GO:0004816];ATP binding [GO:0005524];DNA binding [GO:0003677]			0.395421	0.403988	0.0390313	0.127982	0.134007	0.114082	0.001605	0.0124946	0.305646	0.99995	0.999994	0.654699	14.2015	14.0001	14.4143	14.4907	NaN	12.9275	12.8321	14.0357	14.3499	13.6403	13.4817	NaN	14.3942	13.4831
Q93ZK1	At3g56060	At3g56060	AT3g56060/F18O21_20	0.186819		-0.0407969		0.281507		0.053891					-0.134232	-0.146694	0.0161168	0.0130433			flavin adenine dinucleotide binding [GO:0050660];oxidoreductase activity, acting on CH-OH group of donors [GO:0016614]			0.533809	1.34379	0.0752263	0.0644734	0.0997258	0.378287	0.00405402	-0.00263032	0.83933	0.99995	0.999994	0.817367	15.2953	15.2023	15.0483	15.1717	15.0639	15.2392	14.9514	15.0708	15.1959	15.0814	14.2213	15.3789	14.7024	14.4488
Q9LIF6	At3g21400	At3g21400 At3g21400/MHC9_8	Dynein beta chain, ciliary protein	0.309198		0.0932576		0.279703		0.0637622					NaN	NaN	NaN	NaN		cytosol [GO:0005829];mitochondrion [GO:0005739]				0.814878	0.944805	0.113323	0.229403	0.251959	0.264265	0.00722571	0.0213935	NaN	NaN	NaN	NaN	14.4342	14.592	14.588	14.0715	14.3796	14.4131	14.0304	14.2376	14.3438	14.5524	14.2073	13.2515	14.2038	13.6684
O49595	HMGB1	At3g51880	High mobility group B protein 1	0.291506		0.306918		0.279537		0.294948					-0.0594017	-0.0804805	0.010614	-0.00423898	chromatin assembly or disassembly [GO:0006333]	chromatin [GO:0000785];nucleus [GO:0005634]	chromatin binding [GO:0003682];DNA binding [GO:0003677];DNA-binding transcription factor activity [GO:0003700];structural constituent of chromatin [GO:0030527]			0.516937	0.366349	0.473398	0.368127	0.15069	0.102408	0.139628	0.112985	0.830386	0.99995	0.999994	0.904248	14.6562	14.7954	15.1024	15.0343	13.5091	15.041	14.2127	14.5221	14.4878	14.7089	13.9621	14.4958	13.8621	NaN
Q8W4N3	UBP2	At1g04860	Ubiquitin carboxyl-terminal hydrolase 2	0.229474		-0.0545821		0.279488		-0.00456807					-0.0282476	0.0235614	0.0451542	0.102993	protein deubiquitination [GO:0016579];ubiquitin-dependent protein catabolic process [GO:0006511]	cytosol [GO:0005829];nucleus [GO:0005634];proteasome complex [GO:0000502]	cysteine-type endopeptidase activity [GO:0004197];thiol-dependent ubiquitin-specific protease activity [GO:0004843];zinc ion binding [GO:0008270]			1.15622	0.981325	0.0149589	0.131234	0.265323	0.274268	-6.83334e-05	-0.00716305	0.955785	0.99995	0.999994	0.950234	15.036	15.0607	14.8522	14.912	14.5843	14.6826	14.4468	14.7284	14.8131	14.8103	14.3254	14.6268	14.439	14.9575
O04350	TFCA	At2g30410	Tubulin-folding cofactor A	0.00524012		-0.225337		0.279339		0.0487616					0.112611	-0.00183603	0.204091	0.0954051	post-chaperonin tubulin folding pathway [GO:0007023];protein folding [GO:0006457];tubulin complex assembly [GO:0007021]	cytosol [GO:0005829];microtubule cytoskeleton [GO:0015630];peroxisome [GO:0005777]	beta-tubulin binding [GO:0048487];tubulin binding [GO:0015631]			0.0158789	1.45008	0.188705	1.21814	8.32072e-05	0.405063	0.00920156	-0.274492	0.996591	0.99995	0.999994	0.711961	16.5639	16.6752	16.6308	16.2419	16.6256	16.2766	16.2389	16.5413	16.6653	16.7768	16.3841	16.3762	16.5231	16.2548
Q8LAD2	At5g23250	At5g23250	Succinate--CoA ligase [ADP-forming] subunit alpha-2, mitochondrial	0.0828304		-0.167038		0.278992		0.0291241					-0.15566	-0.202623	0.141766	0.101425	tricarboxylic acid cycle [GO:0006099]	mitochondrion [GO:0005739];succinate-CoA ligase complex (ADP-forming) [GO:0009361]	copper ion binding [GO:0005507];nucleotide binding [GO:0000166];succinate-CoA ligase (ADP-forming) activity [GO:0004775];succinate-CoA ligase (GDP-forming) activity [GO:0004776]			0.319068	1.32575	0.071183	0.496143	0.0264286	0.369873	0.00207314	-0.0828747	0.383956	0.99995	0.999994	0.593534	16.5162	16.5588	16.5424	16.3834	16.8707	16.8613	16.784	16.2884	16.6562	16.3511	16.5099	16.6462	16.2563	16.4025
Q8GUG7	RH50	At3g06980	DEAD-box ATP-dependent RNA helicase 50	0.0790628		-0.143104		0.278461		0.0562936					-0.500943	-0.547732	0.0820062	0.0433671	cellular defense response [GO:0006968];cellular response to ethylene stimulus [GO:0071369];cellular response to jasmonic acid stimulus [GO:0071395];cellular response to salicylic acid stimulus [GO:0071446];defense response to fungus [GO:0050832]	chloroplast [GO:0009507]	ATP binding [GO:0005524];mRNA binding [GO:0003729];RNA helicase activity [GO:0003724]			0.356035	1.65452	0.184771	0.545759	0.0281491	0.460719	0.0104014	-0.0781005	0.00711514	0.99995	0.999994	0.0110363	15.7185	15.8838	15.6231	15.7522	15.9335	15.8353	15.6791	15.7611	15.6627	15.3421	15.8936	15.9335	15.2627	15.6101
Q9C5D3	HIPP07	At5g63530	Heavy metal-associated isoprenylated plant protein 7	0.149728		-0.118509		0.278126		0.00988922					-1.27066	-1.20536	0.202021	0.278092	cellular transition metal ion homeostasis [GO:0046916]	plasma membrane [GO:0005886]	transition metal ion binding [GO:0046914]			0.500731	1.28666	0.0182169	0.293325	0.0749733	0.357853	0.000180151	-0.0347617	0.00270289	0.99995	0.999994	2.92716e-07	15.2009	15.2877	15.2643	15.6419	15.4286	15.1907	14.976	14.9771	15.4648	15.4948	15.4004	14.8025	15.0043	14.7101
P48484	TOPP4	At2g39840	Serine/threonine-protein phosphatase PP1 isozyme 4	0.0355186		-0.173259		0.278119		0.0693412					0.605805	0.67466	-0.0923434	-0.015729	dephosphorylation [GO:0016311];gibberellic acid mediated signaling pathway [GO:0009740];protein dephosphorylation [GO:0006470];protein phosphorylation [GO:0006468];red light signaling pathway [GO:0010161];regulation of growth [GO:0040008]	cytoplasm [GO:0005737];nucleus [GO:0005634];protein phosphatase type 1 complex [GO:0000164]	metal ion binding [GO:0046872];protein serine phosphatase activity [GO:0106306];protein serine/threonine phosphatase activity [GO:0004722];protein threonine phosphatase activity [GO:0106307]			0.0633052	0.588338	0.156368	0.359386	0.00224851	0.163628	0.0108428	-0.0622669	0.00075646	0.99995	0.999994	0.016171	15.8511	15.7483	16.5607	16.0492	15.4386	15.5705	15.4856	16.3718	15.8795	15.7428	15.7448	15.7808	15.358	15.7599
Q9C7J3	At1g56180	At1g56180	ATP-dependent zinc metalloprotease	0.0275567		-0.310553		0.276611		-0.0614991					-0.328249	-0.165433	-0.0523406	0.117394	leaf development [GO:0048366]	chloroplast [GO:0009507];thylakoid membrane [GO:0042651]	ATP binding [GO:0005524];ATP-dependent peptidase activity [GO:0004176];metalloendopeptidase activity [GO:0004222]			0.0294173	0.478834	0.0902612	1.16362	0.000810644	0.132451	-0.00555098	-0.361365	0.600343	0.99995	0.999994	0.152328	12.5054	11.7652	11.102	12.731	12.3438	12.223	11.2886	12.063	12.2147	11.6529	12.6044	12.6815	12.0502	11.7698
Q0WW84	RBP47B	At3g19130	Polyadenylate-binding protein RBP47B	-0.151941		-0.325237		0.27659		0.103295					0.99161	1.05668	0.180891	0.251408	cellular response to heat [GO:0034605];mRNA processing [GO:0006397];stress granule assembly [GO:0034063]	cytoplasmic stress granule [GO:0010494];cytosol [GO:0005829];nucleus [GO:0005634]	mRNA binding [GO:0003729];poly(A) binding [GO:0008143]			0.456214	0.82149	0.443761	1.29692	-0.0693178	0.227216	0.0458381	-0.421806	3.18158e-09	0.99995	0.999994	1.04391e-11	16.1522	15.5618	16.3205	15.9433	15.838	15.544	15.9593	16.4311	16.0878	15.8132	16.0759	15.9042	15.6116	15.2359
Q8W4H8	GLL23	At1g54010	Inactive GDSL esterase/lipase-like protein 23	-0.0331634		-0.0943064		0.274867		0.213724					-1.09233	-1.07846	0.558523	0.580855		endoplasmic reticulum [GO:0005783];nucleus [GO:0005634];plasmodesma [GO:0009506];vacuolar membrane [GO:0005774];vacuole [GO:0005773]	hydrolase activity, acting on ester bonds [GO:0016788]	+	a1a2_flg22_Col0_flg22;a1a2_mock_Col0_flg22	0.141604	1.9321	2.1657	0.840139	-0.00469608	0.53107	0.462863	-0.0792305	1.27161e-08	0.0127092	0.909777	1.21932e-07	21.11	21.4646	21.2982	21.0741	21.4449	21.5726	21.3973	21.3943	21.2603	21.2419	21.3944	21.4751	20.9755	21.0297
F4IWG2	At3g27325	At3g27325	Hydrolases, acting on ester bond	0.119469		0.0149233		0.274844		0.170298					-0.1905	-0.137169	0.0310428	0.09134		endoplasmic reticulum [GO:0005783];integral component of membrane [GO:0016021];vacuolar membrane [GO:0005774]	hydrolase activity, acting on ester bonds [GO:0016788]			0.34351	0.908865	0.374875	0.0243905	0.0410389	0.249796	0.0638404	0.000363986	0.744955	0.99995	0.999994	0.498555	14.94	15.464	15.5181	15.1638	15.1687	14.9808	15.553	15.1708	14.9298	15.1075	15.0776	14.68	15.0078	15.3461
Q1G3G5	At5g55125	At5g55125	Ribosomal protein L31	0.0754954		0.268971		0.273275		0.466751					0.246978	0.26374	0.148096	0.172781		plastid [GO:0009536];ribosome [GO:0005840]				0.120962	0.802573	0.906623	0.617527	0.00913205	0.219323	0.423167	0.166097	0.403571	0.99995	0.999994	0.347519	13.8833	14.0958	14.3278	14.1079	13.4533	13.6572	13.3169	13.7061	14.4153	14.4597	13.4565	13.7178	13.4665	14.2064
Q9FM71	MDF20.11	At5g55670	RNA-binding (RRM/RBD/RNP motifs) family protein	0.0987655		0.0227743		0.273179		0.197188					-0.0733641	-0.11383	0.140318	0.104748		nucleus [GO:0005634]	RNA binding [GO:0003723]	+	a1a2_flg22_Col0_flg22;a1a2_flg22_Col0_mock	0.472247	1.77155	1.20266	0.0940935	0.0466417	0.483951	0.23715	0.00214292	0.774629	0.99995	0.999994	0.830793	16.0251	15.8578	15.6223	15.9634	15.6261	15.8174	15.7156	15.7221	15.8775	15.3923	15.7978	15.8144	15.44	15.2708
Q8LF05	RBL19	At3g07950	Rhomboid-like protein 19	-0.185276		-0.226118		0.272803		0.231961					0.0306783	-0.0220056	0.0356502	-0.0102976	retrograde vesicle-mediated transport, Golgi to endoplasmic reticulum [GO:0006890]	Golgi apparatus [GO:0005794];Golgi trans cisterna [GO:0000138];integral component of membrane [GO:0016021]				0.33391	0.553133	0.367619	0.363598	-0.0618656	0.150896	0.0852732	-0.0822163	0.954341	0.99995	0.999994	0.940542	15.8375	16.0806	15.6988	16.3162	16.7352	16.7953	16.8311	15.994	16.5162	16.0158	16.8727	16.3455	15.4452	15.8769
Q56Y85	MAP2B	At3g59990	Methionine aminopeptidase 2B	0.128797		0.273979		0.272411		0.417593					0.0816129	-0.0261414	0.182	0.0816025	protein initiator methionine removal [GO:0070084];protein processing [GO:0016485]	cytoplasm [GO:0005737];cytosol [GO:0005829]	metal ion binding [GO:0046872];metalloaminopeptidase activity [GO:0070006]	+	a1a2_flg22_Col0_mock	0.374289	1.03537	1.669	1.08047	0.0482072	0.282046	0.696962	0.296026	0.945588	0.99995	0.999994	0.74252	14.9162	15.0149	15.125	15.4735	14.8092	14.6516	14.9474	14.8641	15.0674	14.385	14.9366	15.017	14.7053	15.0931
Q9SI61	ASE1	At2g16570	Amidophosphoribosyltransferase 1, chloroplastic	0.279134		0.214104		0.272222		0.207192					0.1353	-0.289085	0.344809	-0.0733553	'de novo' IMP biosynthetic process [GO:0006189];glutamine metabolic process [GO:0006541];nucleoside metabolic process [GO:0009116];purine nucleobase biosynthetic process [GO:0009113];purine nucleotide biosynthetic process [GO:0006164]	cell wall [GO:0005618];chloroplast stroma [GO:0009570];cytoplasm [GO:0005737];cytosol [GO:0005829];plastid [GO:0009536];plastid stroma [GO:0009532]	amidophosphoribosyltransferase activity [GO:0004044];iron-sulfur cluster binding [GO:0051536];metal ion binding [GO:0046872]			0.735258	0.860005	0.327513	0.378467	0.205235	0.234112	0.0678581	0.0810312	0.668866	0.99995	0.999994	0.885343	14.3115	13.8637	13.8052	13.794	14.0759	14.5431	13.7755	14.0031	14.2516	13.3526	13.9814	13.3542	13.6305	13.6899
Q96514	CYP71B7	At1g13110	Cytochrome P450 71B7	0.0774968		-0.0656225		0.271702		0.128582					1.66301	1.72515	-0.0278803	0.0424132		integral component of membrane [GO:0016021]	heme binding [GO:0020037];iron ion binding [GO:0005506];monooxygenase activity [GO:0004497];oxidoreductase activity, acting on paired donors, with incorporation or reduction of molecular oxygen [GO:0016705]	+	a1a2_flg22_Col0_flg22	0.379109	2.46577	0.502874	0.269565	0.0293797	0.669955	0.0646608	-0.0176896	2.25053e-06	0.99995	0.999994	1.45863e-07	17.5855	17.3721	17.5453	17.397	17.3819	17.4542	17.3056	17.5847	17.478	17.0205	17.3473	17.535	17.1535	17.1743
F4HSW8	At1g27430	At1g27430	GYF domain-containing protein	0.177031		0.0696542		0.271602		0.164225					-0.227458	-0.198645	-0.108016	-0.0725148				+	a1a2_flg22_Col0_mock	1.12491	1.69928	0.873984	0.266747	0.199144	0.461526	0.14353	0.01858	0.300142	0.99995	0.999994	0.216799	15.7856	16.1818	16.1359	15.8683	16.0154	15.9976	15.6453	15.7838	15.9802	16.0451	15.7246	15.7435	15.7036	15.646
F4KBF5	TK1B	At5g23070	Thymidine kinase b	0.152405		0.249234		0.271444		0.368273					-0.228139	-0.350389	0.225224	0.112054	DNA biosynthetic process [GO:0071897];response to cold [GO:0009409];seedling development [GO:0090351];thymidine metabolic process [GO:0046104]	chloroplast [GO:0009507]	ATP binding [GO:0005524];identical protein binding [GO:0042802];metal ion binding [GO:0046872];thymidine kinase activity [GO:0004797]	+	a1a2_flg22_Col0_mock	0.521412	3.11567	1.08794	1.12118	0.0794659	0.845731	0.400657	0.279435	0.361304	0.99995	0.999994	0.415011	16.6103	16.778	16.7393	16.5996	16.771	16.521	16.0302	16.9912	16.5746	16.4949	16.6838	16.3302	16.4639	16.2389
Q6NLP2	IF3-1	At1g34360	Translation initiation factor IF3-1, mitochondrial	0.129644		-0.0321622		0.271122		0.109316					-0.123442	-0.279387	0.138426	-0.009256	ribosome disassembly [GO:0032790]	mitochondrion [GO:0005739]	ribosome binding [GO:0043022];translation initiation factor activity [GO:0003743]			0.244444	0.824142	0.166764	0.0548838	0.0316907	0.223443	0.01823	-0.00176518	0.31515	0.99995	0.999994	0.713428	13.6313	13.7763	12.8777	13.6542	13.2496	13.1248	13.1695	12.913	13.5376	12.6734	13.7164	13.5262	13.1961	12.8865
Q9M338	AKR4C11	At3g53880	Aldo-keto reductase family 4 member C11	0.198701		-0.197311		0.270926		-0.125085					-0.0159119	-0.0099768	0.110786	0.124088	response to cadmium ion [GO:0046686]	cytosol [GO:0005829]	alditol:NADP+ 1-oxidoreductase activity [GO:0004032];D-threo-aldose 1-dehydrogenase activity [GO:0047834]			0.525947	0.85837	0.255437	0.484826	0.104506	0.232555	-0.0319513	-0.0956614	0.985922	0.99995	0.999994	0.977481	14.7482	14.7985	14.9489	15.1675	14.6465	14.2055	14.9705	14.2838	14.8732	14.2612	14.3977	14.5365	14.7918	14.4211
O80823	CYP86A8	At2g45970	Cytochrome P450 86A8	-0.618637		-0.324604		0.270834		0.564867					-0.843574	-0.750278	-0.171297	-0.0688085	fatty acid metabolic process [GO:0006631];lipid biosynthetic process [GO:0008610];seed coat development [GO:0010214]	integral component of membrane [GO:0016021]	alkane 1-monooxygenase activity [GO:0018685];aromatase activity [GO:0070330];heme binding [GO:0020037];iron ion binding [GO:0005506]	+	a1a2_mock_Col0_flg22	1.23114	0.264128	1.69448	0.370256	-0.761629	0.0715349	0.957154	-0.120187	0.000801585	0.99995	0.999994	3.91788e-08	13.7297	14.675	14.4837	12.9363	14.3445	14.0531	14.158	14.8282	15.0549	14.821	14.6442	14.4279	NaN	13.1736
F4J8G7	VIR	At3g05680	Protein virilizer homolog	0.311826		0.00831153		0.270818		-0.0326968					-0.0140982	0.133018	0.00896261	0.163819	embryo development ending in seed dormancy [GO:0009793];mRNA methylation [GO:0080009];mRNA processing [GO:0006397];RNA splicing [GO:0008380]	nuclear speck [GO:0016607];nucleoplasm [GO:0005654]				1.51294	1.06443	0.0852702	0.017785	0.471773	0.288266	-0.00278806	0.00014782	0.591907	0.99995	0.999994	0.975771	15.1693	14.6036	15.1091	14.9073	14.8369	14.6299	14.5829	14.8286	14.6262	14.2477	14.6175	14.4822	14.7365	14.2858
Q9FHT4	TMN4	At5g37310	Transmembrane 9 superfamily member 4	0.252335		0.0820536		0.270729		0.100448					-0.398118	-0.394581	0.00680341	0.0183187	protein localization to membrane [GO:0072657]	endosome [GO:0005768];endosome membrane [GO:0010008];Golgi apparatus [GO:0005794];Golgi membrane [GO:0000139];Golgi trans cisterna [GO:0000138];integral component of membrane [GO:0016021];membrane [GO:0016020];plant-type cell wall [GO:0009505];trans-Golgi network [GO:0005802]				0.778511	1.36668	0.211318	0.248052	0.196445	0.37	0.0212264	0.0203535	0.0643948	0.99995	0.999994	0.00966654	16.1598	16.0252	15.9882	16.5414	15.8353	16.2774	15.6419	16.0632	16.1253	16.3221	15.6883	15.4725	16.0111	15.9489
Q0WVF5	MCM4	At2g16440	DNA replication licensing factor MCM4	0.190934		0.0763543		0.270444		0.155864					-0.383663	-0.478887	0.163262	0.0768558	DNA strand elongation involved in DNA replication [GO:0006271];DNA unwinding involved in DNA replication [GO:0006268];double-strand break repair via break-induced replication [GO:0000727];mitotic DNA replication initiation [GO:1902975];pollen development [GO:0009555];pre-replicative complex assembly involved in nuclear cell cycle DNA replication [GO:0006267]	chloroplast [GO:0009507];cytosol [GO:0005829];MCM complex [GO:0042555];nucleus [GO:0005634];THO complex [GO:0000347]	ATP binding [GO:0005524];DNA helicase activity [GO:0003678];DNA replication origin binding [GO:0003688];metal ion binding [GO:0046872];single-stranded DNA binding [GO:0003697]			0.881218	1.297	0.487721	0.197839	0.168255	0.350765	0.0760181	0.0151059	0.0426863	0.99995	0.999994	0.0321823	15.1767	15.1798	14.9866	15.2643	14.9166	15.2826	14.7888	14.9305	15.0158	14.5865	15.3005	15.0388	14.9484	14.3561
Q9SY69	GRP23	At1g10270	Pentatricopeptide repeat-containing protein At1g10270	0.127464		-0.05844		0.270009		0.0841047					-0.507601	-0.389819	-0.00060615	0.123855	cell division [GO:0051301];embryo development ending in seed dormancy [GO:0009793]	chloroplast [GO:0009507];mitochondrion [GO:0005739];nucleus [GO:0005634]				0.494404	0.927631	0.202423	0.109188	0.0630187	0.250469	0.0170247	-0.00638094	0.177495	0.99995	0.999994	0.0279952	16.7006	16.1705	16.6902	16.6172	16.9584	16.7829	16.7592	16.5705	16.562	16.4763	16.4295	16.3575	16.4824	16.0695
Q944B6	TYRAAT1	At5g34930	Arogenate dehydrogenase 1, chloroplastic	-0.00610304		-0.744215		0.269215		-0.468898					0.700986	0.719384	-0.0139506	0.0103288	cellular amino acid biosynthetic process [GO:0008652];tyrosine biosynthetic process [GO:0006571]	chloroplast [GO:0009507]	arogenate dehydrogenase (NADP+) activity [GO:0033730];prephenate dehydrogenase (NAD+) activity [GO:0008977];prephenate dehydrogenase (NADP+) activity [GO:0004665]			0.00505373	0.307085	0.56211	1.19175	-3.08431e-05	0.0826718	-0.263572	-0.886919	0.00363366	0.99995	0.999994	0.00215829	12.3676	12.6875	12.1696	11.8253	13.3799	11.8567	11.3688	13.1947	12.587	11.949	13.4222	11.8014	NaN	12.2469
Q9MAC6	At3g01160	At3g01160	Pre-rRNA-processing ESF1-like protein	-0.0822067		-0.09439		0.269209		0.257026					-0.193008	-0.355936	0.234902	0.0794757	rRNA processing [GO:0006364]	cytosol [GO:0005829];nucleolus [GO:0005730];nucleus [GO:0005634]	RNA binding [GO:0003723]			0.25782	0.767489	1.1594	0.205554	-0.0211945	0.206615	0.297997	-0.0194022	0.271065	0.99995	0.999994	0.528378	14.6293	15.0022	14.2076	14.7877	14.7267	14.6218	14.7449	14.8093	14.981	14.4219	14.8714	14.64	14.6634	14.5712
Q9SSS7	At1g52730	At1g52730	AT1G52730 protein	0.0428559		0.0160782		0.269024		0.242246					0.0909508	0.145446	0.0112869	0.0728937		cytosol [GO:0005829];nucleus [GO:0005634]		+	a1a2_flg22_Col0_flg22;a1a2_flg22_Col0_mock	0.344044	1.34912	2.84196	0.0449524	0.0147443	0.362945	0.688455	0.000722753	0.554159	0.99995	0.999994	0.745331	15.6913	15.7543	15.6352	15.7179	15.719	15.9384	15.6106	15.6464	15.8062	15.6566	15.6712	15.8079	15.2016	15.0797
Q9LDV4	ALAAT2	At1g72330	Alanine aminotransferase 2, mitochondrial	0.416436		-0.27794		0.268647		-0.42573					-0.0812691	0.116068	-0.263825	-0.0613396	biosynthetic process [GO:0009058];L-alanine catabolic process [GO:0042853];response to hypoxia [GO:0001666]	mitochondrion [GO:0005739]	L-alanine:2-oxoglutarate aminotransferase activity [GO:0004021];pyridoxal phosphate binding [GO:0030170]			1.11374	0.818584	0.914887	0.660201	0.4638	0.21991	-0.389495	-0.183496	0.926921	0.99995	0.999994	0.950234	13.4816	13.54	13.2444	13.3556	12.8583	12.6323	12.3856	13.0923	13.0476	12.2526	13.0586	12.7768	12.7487	13.2082
Q8GUH9	At1g64385	At1g64385	At1g64385	0.0862964		-0.162866		0.268458		0.0192955					1.58701	1.48695	0.0343085	-0.0596545		cytosol [GO:0005829];endosome [GO:0005768];Golgi apparatus [GO:0005794];Golgi medial cisterna [GO:0005797];integral component of membrane [GO:0016021];trans-Golgi network [GO:0005802]				0.325048	0.960518	0.0517777	0.431806	0.0280505	0.257859	0.000999077	-0.0703267	5.7211e-10	0.99995	0.999994	1.09464e-14	13.927	13.6546	13.8369	13.7717	14.1185	14.0662	13.4415	13.9003	14.0556	13.7199	13.9833	13.7566	13.1932	13.827
Q9LSI8	At3g28460	At3g28460	Methyltransferase	0.13368		0.0253296		0.267928		0.159578					-0.127953	-0.286333	0.25969	0.109571	methylation [GO:0032259]		methyltransferase activity [GO:0008168]	+	a1a2_flg22_Col0_flg22;a1a2_flg22_Col0_mock	1.09	2.19999	1.03953	0.1011	0.145712	0.589439	0.165886	0.00256083	0.332547	0.99995	0.999994	0.750065	16.5666	16.3932	16.5355	16.424	16.4717	16.5924	16.5723	16.1993	16.3658	16.1864	16.4341	16.4235	15.9827	16.192
Q9SCV8	BGAL4	At5g56870	Beta-galactosidase 4	0.194514		-0.119695		0.267906		-0.046302					0.413948	0.496807	-0.502726	-0.415327	carbohydrate metabolic process [GO:0005975]	apoplast [GO:0048046];cell wall [GO:0005618];plastid [GO:0009536];vacuole [GO:0005773]	beta-galactosidase activity [GO:0004565]			0.424806	0.190468	0.0881545	0.0711742	0.0826306	0.0510276	-0.00408173	-0.00851916	0.449929	0.99995	0.999994	0.627291	15.0539	15.2872	14.7973	14.2679	14.8465	14.6833	14.7732	14.9979	14.4899	13.9623	14.5962	14.9497	15.1064	15.6086
A0JQ12	At1g76020	At1g76020	At1g76020	-0.000310675		-0.174039		0.267492		0.0937637					-0.075753	-0.00902671	-0.132863	-0.0576411		cell wall [GO:0005618];vacuole [GO:0005773]				0.000390897	0.487399	0.101064	0.216762	-1.21442e-07	0.130375	0.00947611	-0.0377251	0.987037	0.99995	0.999994	0.857792	14.8325	14.1676	15.4956	14.5945	13.8495	14.6916	14.2835	NaN	14.7028	14.6121	14.6396	14.7895	14.6943	13.8522
F4JLY4	CYP706A1	At4g22690	Cytochrome P450, family 706, subfamily A, polypeptide 1	0.095914		0.16762		0.267419		0.339125					3.08042	3.0714	0.150071	0.150397		cell wall [GO:0005618];Golgi apparatus [GO:0005794];mitochondrion [GO:0005739];plasma membrane [GO:0005886];vacuolar membrane [GO:0005774]	heme binding [GO:0020037];iron ion binding [GO:0005506];monooxygenase activity [GO:0004497];oxidoreductase activity, acting on paired donors, with incorporation or reduction of molecular oxygen [GO:0016705]			0.12685	0.270352	0.350354	0.117123	0.0121667	0.0722974	0.118814	0.0196322	3.92855e-52	0.99995	0.999994	4.38216e-49	14.7819	15.2128	15.2782	15.3462	15.6701	15.8314	15.8159	14.6803	14.8418	NaN	15.0046	15.945	NaN	13.9509
Q9SHS2	At2g13440	At2g13440	Glucose-inhibited division family A protein	0.0234089		-0.204397		0.267286		0.0394803					-0.120373	-0.0603922	0.214252	0.281463	mitochondrial tRNA wobble uridine modification [GO:0070899];tRNA methylation [GO:0030488];tRNA wobble uridine modification [GO:0002098]	mitochondrion [GO:0005739]	flavin adenine dinucleotide binding [GO:0050660]	+	a1a2_flg22_Col0_flg22;a1a2_mock_Col0_flg22;Col0_mock_Col0_flg22	0.207875	2.22821	0.270923	1.27673	0.00486612	0.595569	0.0106961	-0.26096	0.890137	0.99995	0.999994	0.685911	14.4496	14.2603	14.3269	14.3437	14.3705	14.4629	14.3077	14.3025	14.3206	14.2756	14.4999	14.367	14.2334	14.2918
Q9ZVT6	At1g03350	At1g03350	BSD domain-containing protein	0.1912		-0.106188		0.266384		-0.0310038					0.174787	0.136917	-0.0138959	-0.0459573						0.798322	1.74783	0.0826619	0.486804	0.152639	0.465594	-0.00256284	-0.0516929	0.660832	0.99995	0.999994	0.467762	15.7803	15.7419	16.0665	15.6805	15.784	15.9721	15.5281	15.3733	15.8546	15.9751	15.3362	15.8108	15.3747	15.33
Q9LZT4	EXLA1	At3g45970	Expansin-like A1	0.146521		-0.179309		0.266033		-0.0597975					0.557972	0.381795	-0.509883	-0.67878		cell wall [GO:0005618];extracellular region [GO:0005576];Golgi apparatus [GO:0005794];integral component of membrane [GO:0016021];plant-type cell wall [GO:0009505];plasmodesma [GO:0009506];secretory vesicle [GO:0099503]				0.362162	0.753177	0.143246	0.514353	0.0530643	0.20037	-0.00856572	-0.0922282	0.582806	0.99995	0.999994	0.31346	16.383	16.9067	16.5155	16.6042	16.4182	15.7957	16.1974	16.4614	16.5214	16.3311	16.3887	15.8442	16.3906	16.2534
Q8RXK2	SDN3	At5g67240	Small RNA degrading nuclease 3	0.164827		0.129362		0.265736		0.230271					-0.422465	-0.39521	0.185704	0.218635		mediator complex [GO:0016592];nucleus [GO:0005634]	exonuclease activity [GO:0004527];RNA binding [GO:0003723]			0.490876	0.704833	0.48113	0.198591	0.0809094	0.187299	0.11079	0.0256901	0.0915688	0.99995	0.999994	0.0451578	14.767	15.1437	14.7323	14.4746	15.1053	14.7322	14.1618	14.9961	14.8796	14.6323	14.7481	14.5481	14.7722	14.7819
F4IAT2	THO2	At1g24706	THO complex subunit 2	0.168105		0.092948		0.265388		0.19023					-0.0159857	0.0802363	-0.0075978	0.0947196	miRNA transport [GO:1990428];mRNA export from nucleus [GO:0006406];mRNA processing [GO:0006397];production of miRNAs involved in gene silencing by miRNA [GO:0035196];RNA splicing [GO:0008380]	nuclear speck [GO:0016607];nucleus [GO:0005634];THO complex [GO:0000347];THO complex part of transcription export complex [GO:0000445]	mRNA binding [GO:0003729];RNA binding [GO:0003723]			0.322188	0.474323	0.501434	0.157459	0.0541615	0.125879	0.0953878	0.0146355	0.789855	0.99995	0.999994	0.959765	13.8553	12.8674	13.1281	13.3382	12.8531	13.6576	13.0648	13.7355	13.3435	12.9425	12.6799	12.9247	13.0817	13.3475
Q94CC0	At5g49945	At5g49945	Uncharacterized protein At5g49945	0.233061		-0.22907		0.264351		-0.19778					-0.352168	-0.52194	0.0297099	-0.133356		endoplasmic reticulum [GO:0005783];integral component of membrane [GO:0016021]	calcium ion binding [GO:0005509]			0.615716	0.746653	0.53015	0.665952	0.143499	0.197378	-0.104853	-0.152549	0.00576204	0.99995	0.999994	0.219926	15.1756	15.3768	15.5858	15.3076	14.7107	15.0135	14.8674	15.2587	14.407	15.2618	15.2031	14.7736	14.9336	14.9403
O48917	SQD1	At4g33030	UDP-sulfoquinovose synthase, chloroplastic	0.0595055		-0.0413706		0.263836		0.16296					-0.471399	-0.389408	0.690444	0.781191	cellular response to phosphate starvation [GO:0016036];glycolipid biosynthetic process [GO:0009247];sulfolipid biosynthetic process [GO:0046506]	chloroplast [GO:0009507];plasma membrane [GO:0005886]	sulfotransferase activity [GO:0008146];UDPsulfoquinovose synthase activity [GO:0046507];zinc ion binding [GO:0008270]	+	a1a2_flg22_Col0_flg22;a1a2_flg22_Col0_mock;a1a2_mock_Col0_flg22	0.378221	2.45998	1.33476	0.248464	0.0225062	0.649032	0.217512	-0.0102791	0.198948	0.00604954	0.914256	0.195666	18.0136	17.8105	17.9026	17.8204	17.7822	17.7994	17.6288	17.9823	17.931	17.7918	17.6255	17.8124	17.5337	17.3847
F4HPX2	At1g60640	At1g60640	Stress response protein	-0.117174		0.00750767		0.262592		0.387274					-0.412113	-0.486205	0.226643	0.156586						0.415865	0.690861	1.49747	0.011626	-0.0487285	0.181415	0.579932	8.72839e-05	0.102264	0.99995	0.999994	0.184477	14.5214	14.7692	14.9287	15.2119	14.6976	15.2716	14.9718	15.0348	15.052	15.0255	15.1759	14.8436	14.2484	14.2706
F4HRG2	At1g53345	At1g53345	DHHA1 domain protein	0.127473		-0.074916		0.26258		0.0601907					-1.1641	-0.718331	-0.0458395	0.406621						0.210809	0.476529	0.0834701	0.0999914	0.0268724	0.125127	0.00502413	-0.00749096	0.0506138	0.99995	0.999994	0.000515997	12.3907	13.2457	13.0775	13.2309	12.5611	13.4579	13.3069	12.928	13.3672	12.7902	12.5402	12.2664	13.1189	13.1495
Q9C7C3	At3g12130	At3g12130	Zinc finger CCCH domain-containing protein 36	-0.184729		-0.3249		0.261392		0.121221					-0.012771	-0.102891	0.103854	0.0199479	positive regulation of leaf senescence [GO:1900057];regulation of photoperiodism, flowering [GO:2000028];regulation of transcription, DNA-templated [GO:0006355]	nucleus [GO:0005634]	DNA binding [GO:0003677];DNA-binding transcription factor activity [GO:0003700];metal ion binding [GO:0046872];RNA binding [GO:0003723]	+	a1a2_mock_Col0_flg22	0.702181	0.74267	0.55408	1.04166	-0.129713	0.194128	0.0671664	-0.338436	0.76213	0.99995	0.999994	0.978802	15.9212	15.731	15.1499	15.4856	15.5401	15.7318	16.0325	15.4796	15.7755	15.8612	15.8639	15.6553	15.237	14.795
Q9LXM3;O65784	CYP71B5	At3g53280	Cytochrome P450 71B5	0.127102		-0.174424		0.261237		-0.0402894					1.59036	1.57097	0.0510848	0.0364883		integral component of membrane [GO:0016021]	heme binding [GO:0020037];iron ion binding [GO:0005506];monooxygenase activity [GO:0004497];oxidoreductase activity, acting on paired donors, with incorporation or reduction of molecular oxygen [GO:0016705]			0.141861	0.48528	0.0406628	0.327213	0.0180308	0.126773	-0.00163828	-0.0570738	1.01338e-05	0.99995	0.999994	2.95888e-12	15.1176	15.5447	15.1392	14.5268	15.8757	15.9848	15.8799	14.4151	14.942	14.6932	15.5087	15.9871	15.0392	14.7433
O64696	At2g34510	At2g34510	Uncharacterized protein At2g34510	0.238054		-0.175828		0.261095		-0.152787					-0.212453	-0.321898	0.138326	0.0394381		anchored component of membrane [GO:0031225];endoplasmic reticulum [GO:0005783];plant-type cell wall [GO:0009505];plasma membrane [GO:0005886]		+	a1a2_flg22_a1a2_mock;a1a2_flg22_Col0_flg22	3.00435	2.04441	1.20349	0.955971	0.715199	0.533785	-0.183878	-0.168087	0.466881	0.99995	0.999994	0.551449	15.6173	15.7222	15.8394	15.6996	15.7269	15.8277	15.3958	15.4168	15.6039	15.6242	15.5067	15.4573	15.3292	15.318
Q9FNB0	CHLH	At5g13630	Magnesium-chelatase subunit ChlH, chloroplastic	-0.0178095		-0.139509		0.260818		0.139119					-0.355084	-0.20363	0.244008	0.405873	chlorophyll biosynthetic process [GO:0015995];photosynthesis [GO:0015979]	chloroplast [GO:0009507];chloroplast inner membrane [GO:0009706];chloroplast stroma [GO:0009570];magnesium chelatase complex [GO:0010007];mitochondrion [GO:0005739];plastid [GO:0009536]	ATP binding [GO:0005524];magnesium chelatase activity [GO:0016851];mRNA binding [GO:0003729]			0.0668149	1.08109	0.610325	0.412451	-0.00118994	0.281968	0.0849078	-0.0575405	0.789204	0.99995	0.999994	0.239684	18.6619	18.6385	18.595	18.5418	18.5285	18.2363	18.5771	18.6481	18.6742	18.5804	18.6346	18.1945	18.4245	18.2977
P43298	TMK1	At1g66150	Receptor protein kinase TMK1	0.466157		0.295176		0.259475		0.0884946					-0.902285	-1.01412	-0.0797603	-0.182468	signal transduction [GO:0007165]	extracellular region [GO:0005576];integral component of membrane [GO:0016021];nucleus [GO:0005634];plasma membrane [GO:0005886]	ATP binding [GO:0005524];protein serine kinase activity [GO:0106310];protein threonine kinase activity [GO:0106311];transmembrane receptor protein serine/threonine kinase activity [GO:0004675]			1.79457	0.529141	0.266613	0.618242	0.836549	0.137299	0.0235938	0.18249	1.91621e-07	0.99995	0.999994	6.11253e-13	14.5915	15.2128	14.3455	14.7757	14.4269	14.8441	14.6262	14.1708	14.3051	14.2926	14.0497	13.9552	14.7223	14.8809
Q5S2C3	PIR	At5g18410	Protein PIR	0.0354908		0.0585128		0.258951		0.281973					0.00860283	0.0432227	0.0191349	0.0613256	actin cytoskeleton organization [GO:0030036];actin nucleation [GO:0045010];cell morphogenesis [GO:0000902];regulation of translation [GO:0006417];trichome morphogenesis [GO:0010090]	SCAR complex [GO:0031209]	RNA 7-methylguanosine cap binding [GO:0000340];small GTPase binding [GO:0031267]			0.286271	0.573353	0.711307	0.0682055	0.01016	0.14847	0.200569	0.0039909	0.910042	0.99995	0.999994	0.979841	14.0897	14.0923	14.1554	14.209	14.3762	14.2047	14.1599	14.1977	14.2704	14.0822	14.0718	14.1323	13.4804	13.1613
Q9M3B8	T26I12.220	At3g55340	Phragmoplastin interacting protein 1	-0.0223481		0.0498235		0.258927		0.331099					-0.839721	-0.903964	0.0952102	0.0389393	cell plate formation involved in plant-type cell wall biogenesis [GO:0009920]	extrinsic component of membrane [GO:0019898]	mRNA binding [GO:0003729];zinc ion binding [GO:0008270]			0.0413489	0.526674	1.37578	0.0888346	-0.00092407	0.13637	0.45552	0.00442605	0.00144741	0.99995	0.999994	0.00271955	15.4072	15.1646	15.1364	14.7835	14.6949	14.1755	14.7004	15.0334	14.8924	15.0514	14.748	15.0707	14.2178	14.4424
P93047	HMGB3	At1g20696	High mobility group B protein 3	0.0346635		-0.189474		0.258614		0.0344766					0.08818	-0.11543	-0.111387	-0.30883	chromatin assembly or disassembly [GO:0006333]	chromatin [GO:0000785];cytosol [GO:0005829];nucleus [GO:0005634]	chromatin binding [GO:0003682];DNA binding [GO:0003677];DNA-binding transcription factor activity [GO:0003700];structural constituent of chromatin [GO:0030527]			0.106605	0.270075	0.0579864	0.154781	0.0036953	0.0698453	0.00199917	-0.0293269	0.886629	0.99995	0.999994	0.91059	16.68	16.3679	16.598	16.7126	16.1655	16.6054	16.6221	16.3912	16.4545	16.7231	16.132	16.5984	16.3628	14.3605
Q9SHP5	At1g28540	At1g28540	At1g28540	-0.0682515		0.0923881		0.258058		0.418698					-0.0127249	0.107656	-0.0374349	0.088509		integral component of membrane [GO:0016021]		+	a1a2_mock_Col0_mock	0.319142	0.893056	2.25668	0.207771	-0.0217819	0.23046	0.944866	0.0191955	0.869763	0.99995	0.999994	0.979841	14.7958	15.1695	14.9332	14.7901	15.1605	14.9664	15.0861	14.8576	15.0872	14.9194	14.9824	15.2921	14.9793	15.0819
P46286	RPL8A	At2g18020	60S ribosomal protein L8-1	-0.178452		-0.142573		0.257842		0.293722					-0.0901496	-0.139162	0.278965	0.23769	cytoplasmic translation [GO:0002181]	cytosol [GO:0005829];cytosolic large ribosomal subunit [GO:0022625];cytosolic ribosome [GO:0022626];mitochondrion [GO:0005739];nucleolus [GO:0005730];plasma membrane [GO:0005886];polysomal ribosome [GO:0042788];vacuolar membrane [GO:0005774];vacuole [GO:0005773]	mRNA binding [GO:0003729];RNA binding [GO:0003723];structural constituent of ribosome [GO:0003735]			0.379244	0.489288	0.614751	0.208855	-0.067677	0.126159	0.180566	-0.029777	0.768079	0.99995	0.999994	0.848598	19.6056	19.3399	19.7065	19.5969	20.196	20.1812	20.282	19.358	19.7971	19.7308	20.1935	20.3353	19.1141	19.0085
Q8L9R4	At5g27990	At5g27990	At5g27990	0.37497		0.00719878		0.257548		-0.110223					-0.0892375	-0.347468	0.188924	-0.0629655	maturation of SSU-rRNA from tricistronic rRNA transcript (SSU-rRNA, 5.8S rRNA, LSU-rRNA) [GO:0000462]					0.937673	0.645723	0.288444	0.0188328	0.351599	0.166304	-0.0317932	0.000135573	0.148997	0.99995	0.999994	0.858806	14.7907	14.7848	14.9659	14.2469	13.7939	14.1439	13.6704	14.2761	14.3449	14.278	13.8758	14.0313	14.1044	14.293
F4J117	LSF1	At3g01510	Phosphoglucan phosphatase LSF1, chloroplastic	0.110633		-0.150534		0.257312		-0.0038552					-0.105741	0.00530032	0.160428	0.281216	starch catabolic process [GO:0005983]	chloroplast [GO:0009507];chloroplast starch grain [GO:0009569];chloroplast stroma [GO:0009570];starch grain [GO:0043036]	carbohydrate phosphatase activity [GO:0019203];protein tyrosine/serine/threonine phosphatase activity [GO:0008138]	+	a1a2_flg22_Col0_flg22	0.942132	3.70223	0.0152296	1.20253	0.104231	0.952627	-5.87132e-05	-0.181021	0.993826	0.99995	0.999994	0.865091	17.5041	17.4759	17.5678	17.5044	17.5851	17.5732	17.5074	17.1313	17.4974	17.4404	17.4284	17.5419	17.1407	17.3288
Q1G3F7	At5g19485	At5g19485	Transferases/nucleotidyltransferase	0.069857		-0.0683512		0.256948		0.118739					-0.0567838	0.0107013	0.00682804	0.0810786	cytoplasmic translational initiation [GO:0002183]	eukaryotic translation initiation factor 2B complex [GO:0005851];guanyl-nucleotide exchange factor complex [GO:0032045]	guanyl-nucleotide exchange factor activity [GO:0005085];nucleotidyltransferase activity [GO:0016779];translation initiation factor activity [GO:0003743]	+	a1a2_flg22_Col0_flg22	0.445139	2.37502	0.907104	0.482468	0.0310961	0.610256	0.107709	-0.0329772	0.979931	0.99995	0.999994	0.892851	17.1085	16.9682	17.3438	17.163	17.1327	17.2434	17.1614	17.0516	17.1842	16.8554	17.1213	17.1666	16.8205	16.8355
Q9LP59	At1g48625	At1g48625	F-box/kelch-repeat protein At1g48625	0.374889		-0.176682		0.256663		-0.294908					NaN	NaN	NaN	NaN						0.740745	1.67241	0.461849	0.763694	0.277697	0.429246	-0.136203	-0.134931	NaN	NaN	NaN	NaN	14.5718	14.6182	14.6183	14.464	14.7021	14.1436	14.0864	14.1864	14.6094	13.1708	NaN	14.6708	14.1396	14.3317
O04539	SNL4	At1g70060	Paired amphipathic helix protein Sin3-like 4	0.237552		0.305733		0.256657		0.324838					-0.161982	-0.0821735	-0.0125096	0.0739803	histone deacetylation [GO:0016575];negative regulation of transcription by RNA polymerase II [GO:0000122]	chromatin [GO:0000785];histone deacetylase complex [GO:0000118]	transcription corepressor activity [GO:0003714]	+	a1a2_flg22_Col0_mock	0.753966	0.982182	1.0228	1.12887	0.179106	0.252084	0.332244	0.345133	0.77626	0.99995	0.999994	0.412507	13.7437	13.3842	13.8926	13.7804	13.437	13.8145	12.9943	13.7049	13.3173	13.8466	13.1376	13.6264	13.331	13.4829
Q6DBG8	ARAD1	At2g35100	Probable arabinosyltransferase ARAD1	-0.102642		-0.192736		0.255061		0.164967					-0.377443	-0.336562	-0.119288	-0.0726764	cell wall organization [GO:0071555];pectin biosynthetic process [GO:0045489];protein glycosylation [GO:0006486]	endosome [GO:0005768];Golgi apparatus [GO:0005794];Golgi membrane [GO:0000139];Golgi trans cisterna [GO:0000138];integral component of membrane [GO:0016021];trans-Golgi network [GO:0005802]	transferase activity, transferring glycosyl groups [GO:0016757]			0.203928	0.396898	0.371401	0.267487	-0.0209316	0.101233	0.0612687	-0.0515544	0.141545	0.99995	0.999994	0.088766	12.6547	12.308	11.9658	11.3354	11.7947	12.2519	12.0121	11.9343	12.3687	12.134	12.0657	12.4117	12.4245	11.1156
Q93Z55	At3g58470	At3g58470	Protein-lysine N-methyltransferase At3g58470	0.0929944		0.0411833		0.254628		0.202817					-0.156083	-0.189146	0.294978	0.26882		cytoplasm [GO:0005737]	nucleic acid binding [GO:0003676];protein-lysine N-methyltransferase activity [GO:0016279]	+		0.516237	1.35609	1.0845	0.120847	0.0480071	0.345299	0.219955	0.00497687	0.554101	0.99995	0.999994	0.576794	17.2383	17.7028	17.5484	17.4386	17.3938	17.2828	17.237	17.1526	17.4786	17.3844	17.3968	17.3973	17.0252	17.4598
Q93Z18	CKL3	At4g28880	Casein kinase 1-like protein 3	0.045459		-0.338527		0.254149		-0.129837					0.144326	0.281491	-0.164569	-0.0208816	blue light signaling pathway [GO:0009785];endocytosis [GO:0006897];peptidyl-serine phosphorylation [GO:0018105];photomorphogenesis [GO:0009640];response to blue light [GO:0009637]	cytoplasm [GO:0005737];nucleus [GO:0005634]	ATP binding [GO:0005524];protein serine kinase activity [GO:0106310];protein serine/threonine kinase activity [GO:0004674];protein threonine kinase activity [GO:0106311]			0.0803863	0.842315	0.191693	0.763907	0.00365428	0.214074	-0.0248888	-0.258603	0.290449	0.99995	0.999994	0.668412	14.0323	13.986	14.0971	13.6099	13.5919	14.3911	13.2049	14.3687	14.2145	13.8459	13.802	13.9995	13.5923	13.6532
Q940P0	At5g03660	At5g03660	RAB6-interacting golgin	-0.0664109		-0.0218837		0.253959		0.298486					-0.0516174	0.0403936	0.0436162	0.138687		Golgi apparatus [GO:0005794];plasma membrane [GO:0005886];plasmodesma [GO:0009506]				0.11273	0.461387	1.36457	0.0405579	-0.00748646	0.117173	0.407306	-0.000887559	0.94975	0.99995	0.999994	0.919309	16.6193	17.3359	17.0265	16.7347	16.3802	15.9654	16.3796	16.5944	16.8933	17.1252	16.69	16.7779	16.3163	16.5156
Q9LN50	At1g19430	At1g19430	Probable methyltransferase PMT28	0.164664		-0.00983693		0.253618		0.0791169					-0.225306	-0.282345	0.0672673	0.0154579	methylation [GO:0032259]	cytoplasm [GO:0005737];endosome [GO:0005768];Golgi apparatus [GO:0005794];Golgi membrane [GO:0000139];Golgi trans cisterna [GO:0000138];integral component of membrane [GO:0016021];trans-Golgi network [GO:0005802]	methyltransferase activity [GO:0008168]			0.457119	0.739606	0.119229	0.0129999	0.0752711	0.187577	0.009433	-0.000127879	0.269781	0.99995	0.999994	0.244272	14.7173	14.3749	14.398	15.0316	14.5495	14.1965	14.0858	14.4839	14.3139	14.8837	14.1608	14.3517	13.9369	14.1824
P92980;P92979	APR1;APR3	At4g04610;At4g21990	5'-adenylylsulfate reductase 1, chloroplastic	-0.00376781		-0.108033		0.253557		0.149291					-0.0777281	0.188136	0.0524706	0.324511	cysteine biosynthetic process [GO:0019344];sulfate assimilation [GO:0000103];sulfate reduction [GO:0019419]	chloroplast [GO:0009507];chloroplast stroma [GO:0009570];plastid [GO:0009536]	4 iron, 4 sulfur cluster binding [GO:0051539];adenylyl-sulfate reductase (glutathione) activity [GO:0033741];adenylyl-sulfate reductase activity [GO:0009973];metal ion binding [GO:0046872]			0.00907489	1.10888	0.572665	0.462393	-3.41924e-05	0.281165	0.0854938	-0.0499537	0.718638	0.99995	0.999994	0.906011	15.5361	15.8434	15.6776	16.0697	15.6362	15.3762	15.4823	15.4982	15.907	16.0506	15.4688	15.7549	15.4732	15.4432
Q8GSJ6	LQY1	At1g75690	Protein disulfide-isomerase LQY1, chloroplastic	0.0384752		-0.00419455		0.253551		0.210881					0.0167311	-0.0996812	0.0870738	-0.0186254	photosystem II repair [GO:0010206]	chloroplast [GO:0009507];chloroplast stroma [GO:0009570];chloroplast thylakoid [GO:0009534];chloroplast thylakoid membrane [GO:0009535];integral component of membrane [GO:0016021];mitochondrion [GO:0005739]	metal ion binding [GO:0046872];protein disulfide isomerase activity [GO:0003756]			0.0904725	0.387819	0.342135	0.00368304	0.00348095	0.0983317	0.0721497	-1.54487e-05	0.90002	0.99995	0.999994	0.976906	16.4501	16.214	16.7351	16.2317	16.5069	15.8673	16.1346	16.5145	16.1658	16.2994	16.6495	16.0105	16.2256	16.4268
F4I1T7	NUP214	At1g55540	Nuclear pore complex protein NUP214	-0.166467		-0.0297704		0.253458		0.390155					-0.35308	-0.398861	0.0914355	0.0532481	embryo development ending in seed dormancy [GO:0009793];mRNA transport [GO:0051028];protein import into nucleus [GO:0006606];RNA export from nucleus [GO:0006405];zygote asymmetric cell division [GO:0010070]	mitochondrion [GO:0005739];nuclear pore [GO:0005643]	nuclear localization sequence binding [GO:0008139];structural constituent of nuclear pore [GO:0017056]			0.321485	0.58977	0.74342	0.0412921	-0.0535167	0.149482	0.290049	-0.00122928	0.111042	0.99995	0.999994	0.0724987	12.3296	11.6963	12.1942	12.5567	12.3614	11.691	12.0887	11.675	12.1174	12.5467	12.7822	12.6181	11.7845	11.8854
Q9C717	FLXL3	At1g55170	Protein FLX-like 3	0.191913		0.185446		0.253452		0.246985					0.252413	-0.024815	0.0945544	-0.175486	cell differentiation [GO:0030154];flower development [GO:0009908]	nucleus [GO:0005634]				0.233558	0.398603	0.273995	0.252093	0.0448228	0.101027	0.0676727	0.0467495	0.969169	0.99995	0.999994	0.56375	15.3247	15.1825	14.1439	14.2465	14.2615	13.6444	14.5104	14.0845	13.9118	15.0383	13.5908	14.5162	14.4043	14.2334
Q9C8J2;Q9LIG6	NIFU4;NIFU5	At1g51390;At3g20970	NifU-like protein 5, mitochondrial	-0.193754		-0.199856		0.253387		0.247285					0.0926961	0.0667567	0.122904	0.103692	iron-sulfur cluster assembly [GO:0016226];protein maturation by iron-sulfur cluster transfer [GO:0097428]	cytosol [GO:0005829];mitochondrion [GO:0005739];nucleus [GO:0005634]	4 iron, 4 sulfur cluster binding [GO:0051539];ATP binding [GO:0005524];copper ion binding [GO:0005507];iron ion binding [GO:0005506];structural molecule activity [GO:0005198]			0.307204	0.468333	0.3965	0.339113	-0.059522	0.118669	0.0980484	-0.0677738	0.770149	0.99995	0.999994	0.777635	12.7095	11.9949	13.0295	12.8814	12.7538	12.6939	13.1759	12.8861	12.8959	11.773	13.283	13.2116	12.4908	11.4546
Q8W4P8	MEB1	At4g27860	Membrane protein of ER body 1	0.311517		0.0624125		0.253245		0.00413971					-0.496303	-0.239323	-0.209327	0.0521611	cellular manganese ion homeostasis [GO:0030026];intracellular sequestering of iron ion [GO:0006880]	endoplasmic reticulum [GO:0005783];endoplasmic reticulum membrane [GO:0005789];ER body [GO:0010168];integral component of membrane [GO:0016021];membrane [GO:0016020]	iron ion transmembrane transporter activity [GO:0005381];manganese ion transmembrane transporter activity [GO:0005384]			0.567343	0.438451	0.0080573	0.116353	0.176737	0.111035	3.33549e-05	0.0072619	0.336744	0.99995	0.999994	0.0202976	14.3857	14.3452	14.4039	14.8462	13.3221	13.8067	13.511	NaN	13.788	13.9831	14.2471	13.8381	14.3805	14.3931
Q9T090	At4g27680	At4g27680	26S proteasome regulatory particle chain RPT6-like protein	0.189224		-0.411379		0.251708		-0.348895					-0.0326509	0.0976805	-0.129798	0.00794754		integral component of membrane [GO:0016021];proteasome complex [GO:0000502]	ATP binding [GO:0005524];ATPase activity [GO:0016887]			0.27952	0.377632	0.586728	0.713538	0.0528919	0.0950528	-0.204707	-0.293534	0.761188	0.99995	0.999994	0.940491	13.6566	13.6062	13.1065	12.6221	13.4819	12.774	13.05	13.802	12.1852	13.1615	13.2453	12.6679	12.8209	12.1761
Q9ASY9	TENA_E	At3g16990	Bifunctional TENA-E protein	0.265353		-0.166517		0.249315		-0.182556					0.0849306	0.00206305	-0.250753	-0.326991	thiamine biosynthetic process [GO:0009228];thiamine diphosphate biosynthetic process [GO:0009229]	cytosol [GO:0005829]	thiaminase activity [GO:0050334]			0.469498	0.524625	0.247058	0.263879	0.124583	0.130797	-0.0451019	-0.0439404	0.997633	0.99995	0.999994	0.916591	13.2918	12.8282	12.6571	13.6959	12.9242	12.9491	12.7713	13.6011	12.6334	12.7172	NaN	12.2387	13.2249	12.6476
Q9M390	NPF8.1	At3g54140	Protein NRT1/ PTR FAMILY 8.1	-0.0625485		0.0668859		0.248981		0.378415					-0.41753	-0.206691	-0.214744	0.00332719	dipeptide transport [GO:0042938];nitrogen compound metabolic process [GO:0006807];protein transport [GO:0015031];tripeptide transport [GO:0042939]	integral component of membrane [GO:0016021];plasma membrane [GO:0005886];plasmodesma [GO:0009506]	dipeptide transmembrane transporter activity [GO:0071916];tripeptide transmembrane transporter activity [GO:0042937]			0.215411	0.485213	1.61257	0.090898	-0.0134736	0.120809	0.610219	0.00607979	0.317076	0.99995	0.999994	0.00300458	16.3353	15.9942	16.3204	16.5215	16.0284	15.893	16.2286	16.2953	16.3372	16.4539	16.1432	16.0099	16.3842	15.8133
O04846	ACA1	At3g52720	Alpha carbonic anhydrase 1, chloroplastic	0.336602		0.0714883		0.248867		-0.0162466					-0.965891	-1.06279	0.499812	0.413275	one-carbon metabolic process [GO:0006730]	chloroplast stroma [GO:0009570];endoplasmic reticulum [GO:0005783]	carbonate dehydratase activity [GO:0004089];hydro-lyase activity [GO:0016836];zinc ion binding [GO:0008270]			1.37939	0.419831	0.0237969	0.0769282	0.464305	0.104482	-0.000386618	0.00549946	0.0681708	0.99995	0.999994	0.0407285	14.3555	14.0478	14.7052	14.0989	14.6958	14.5643	NaN	13.9623	14.0111	14.2613	14.1668	13.9717	14.3352	14.5495
Q8GXH3	OSB2	At4g20010	Protein OSB2, chloroplastic	0.524469		0.0839012		0.24837		-0.192197					0.29175	0.339973	0.0100291	0.0645884	mitochondrial DNA replication [GO:0006264];positive regulation of helicase activity [GO:0051096]	chloroplast nucleoid [GO:0042644];mitochondrial nucleoid [GO:0042645];nucleoid [GO:0009295];plastid chromosome [GO:0009508]	single-stranded DNA binding [GO:0003697]			1.14994	0.930126	0.263557	0.166316	0.603105	0.231016	-0.0506549	0.0139541	0.158268	0.99995	0.999994	0.171613	13.9409	13.8944	14.3282	14.0858	13.7785	13.9229	13.5189	13.1113	14.2914	14.0159	13.2115	12.6548	NaN	13.9949
Q8LF48;Q570C8	KAT1;KAT5	At1g04710;At5g48880	3-ketoacyl-CoA thiolase 5, peroxisomal	0.123009		-0.00769202		0.248366		0.117664					-0.41451	-0.334669	0.208821	0.294533	fatty acid beta-oxidation [GO:0006635];fatty acid biosynthetic process [GO:0006633];oxylipin biosynthetic process [GO:0031408];phenylacetate catabolic process [GO:0010124]	peroxisome [GO:0005777];vacuole [GO:0005773]	acetyl-CoA C-acyltransferase activity [GO:0003988]			0.354484	0.926516	0.305474	0.0169371	0.0436048	0.230115	0.0359434	-0.00013028	0.4756	0.99995	0.999994	0.435079	18.9175	18.9205	18.9576	18.9843	18.4448	18.4329	18.3931	18.834	18.8814	18.9707	18.4516	18.3886	18.6674	18.4718
Q9LFX3	At1g27150	At1g27150	Tetratricopeptide repeat protein 38	0.421471		0.449038		0.248242		0.275809					-0.179571	-0.127236	-0.284199	-0.225349						0.848997	0.320046	0.613481	0.683397	0.357827	0.0794489	0.169204	0.306871	0.68557	0.99995	0.999994	0.584246	NaN	15.4641	15.43	15.5007	14.3342	14.9649	14.68	14.2834	14.7707	14.7576	NaN	15.0949	15.2154	NaN
Q9M2F9	RH52	At3g58570	DEAD-box ATP-dependent RNA helicase 52	0.0870541		-0.0280897		0.247908		0.132764					0.21101	0.136485	-0.0764057	-0.14434		nucleus [GO:0005634]	ATP binding [GO:0005524];mRNA binding [GO:0003729];RNA binding [GO:0003723];RNA helicase activity [GO:0003724]			0.415769	1.76695	0.542159	0.0959231	0.0361944	0.438041	0.0719794	-0.00269446	0.896349	0.99995	0.999994	0.800243	14.9739	15.1619	15.1749	15.1513	15.206	15.1905	15.0337	15.0882	14.9123	14.7268	15.292	15.2832	14.647	14.7968
Q8RXH2	NUP85	At4g32910	Nuclear pore complex protein NUP85	0.240837		0.245497		0.247762		0.252421					0.0125409	-0.0503353	0.0189599	-0.0360648	mRNA export from nucleus [GO:0006406];positive regulation of transcription, DNA-templated [GO:0045893];protein import into nucleus [GO:0006606];response to abscisic acid [GO:0009737]	nuclear envelope [GO:0005635];nuclear pore outer ring [GO:0031080]	structural constituent of nuclear pore [GO:0017056]			0.580485	0.996056	0.555683	0.91927	0.139802	0.246785	0.140266	0.225678	0.919532	0.99995	0.999994	0.979281	15.0817	15.5024	15.4207	15.5267	15.313	15.6098	15.3751	14.4844	15.3167	14.7389	15.3856	15.7086	14.7777	15.4737
F4I4Q1	At1g23280	At1g23280	Protein MAK16 homolog	0.220342		0.117039		0.247496		0.144193					-0.267462	-0.407249	0.260578	0.126692	maturation of 5.8S rRNA [GO:0000460];maturation of LSU-rRNA [GO:0000470]	nucleolus [GO:0005730];preribosome, large subunit precursor [GO:0030687]				1.51033	0.77548	0.705134	0.261313	0.332788	0.191928	0.101676	0.0305839	0.208834	0.99995	0.999994	0.212516	15.7599	15.3617	15.6253	15.8092	15.7479	15.4731	15.3713	15.4283	15.3396	15.5136	15.237	15.5653	15.281	16.0812
Q9SH87	At2g38000	At2g38000	Chaperone protein dnaJ-like protein	0.204661		0.0399166		0.247482		0.0827375					0.215529	0.299447	-0.0699169	0.0213417		endoplasmic reticulum [GO:0005783]				0.900611	1.07918	0.207488	0.0880784	0.18432	0.267078	0.0171671	0.00351579	0.366886	0.99995	0.999994	0.609417	15.0143	15.0176	15.0485	15.301	14.6975	15.0391	14.6909	14.4561	15.1494	14.8374	14.9048	14.8516	14.5607	14.892
Q42064	RPL8C	At4g36130	60S ribosomal protein L8-3	-0.143958		-0.00283941		0.24746		0.388579					-0.191052	-0.263329	0.231069	0.166004	cytoplasmic translation [GO:0002181]	cytosolic large ribosomal subunit [GO:0022625];cytosolic ribosome [GO:0022626];plasma membrane [GO:0005886];polysomal ribosome [GO:0042788];vacuole [GO:0005773]	mRNA binding [GO:0003729];RNA binding [GO:0003723];structural constituent of ribosome [GO:0003735]			0.282199	0.603806	1.02127	0.0050845	-0.0406248	0.149418	0.396842	-1.4437e-05	0.432409	0.99995	0.999994	0.614303	17.3242	17.1858	17.5228	17.4907	18.0805	17.8954	18.0027	17.0346	17.483	17.7638	17.9404	18.1386	16.8604	17.0481
Q8VY00	ESP3	At1g32490	Pre-mRNA-splicing factor ATP-dependent RNA helicase DEAH1	-0.0912186		-0.252948		0.246892		0.0851634					0.0281731	0.155849	-0.0257593	0.107327	mRNA processing [GO:0006397];post-transcriptional gene silencing by RNA [GO:0035194];RNA splicing [GO:0008380]	membrane [GO:0016020];nucleus [GO:0005634];spliceosomal complex [GO:0005681]	ATP binding [GO:0005524];RNA binding [GO:0003723];RNA helicase activity [GO:0003724]			0.147663	0.390356	0.250342	0.548118	-0.0134696	0.096376	0.02132	-0.138645	0.604919	0.99995	0.999994	0.949762	15.8574	16.0007	15.5898	15.8836	15.5298	14.6115	15.687	15.7678	16.0219	15.1838	15.8671	15.4924	15.847	15.2783
P94088	gene1500	At5g51410	Arginine-aspartate-rich RNA binding protein-like	-0.0518403		-0.43705		0.246617		-0.138593					0.0615363	0.0500935	-0.00687423	-0.0130761	mRNA splice site selection [GO:0006376]	U1 snRNP [GO:0005685];U2-type prespliceosome [GO:0071004]	mRNA binding [GO:0003729]			0.142149	0.692962	0.559352	1.48773	-0.00736907	0.170896	-0.0775221	-0.650211	0.922188	0.99995	0.999994	0.874914	16.402	16.2564	15.8677	16.1728	15.7804	15.7964	15.9278	15.866	16.4373	16.2484	15.9522	16.1551	16.384	15.5562
Q940Q1	At1g04680	At1g04680	Probable pectate lyase 1	0.107163		0.0181745		0.246569		0.15758					-0.107717	-0.0983195	0.0166076	0.0338857	pectin catabolic process [GO:0045490]		metal ion binding [GO:0046872];pectate lyase activity [GO:0030570]			0.722159	0.890575	0.808589	0.0366044	0.077389	0.219588	0.127417	0.000665265	0.872121	0.99995	0.999994	0.715438	15.9858	15.891	16.2201	16.0747	15.9027	16.1191	15.8299	15.8547	16.065	15.7432	15.9955	16.062	15.1829	15.9733
Q9SD94	At5g07900	At5g07900	Mitochondrial transcription termination factor family protein	0.0138073		-0.0706202		0.246096		0.161668					-1.08356	-1.26714	0.335819	0.162116	chloroplast organization [GO:0009658];developmental process [GO:0032502];DNA-templated transcription, termination [GO:0006353];regulation of transcription, DNA-templated [GO:0006355]	chloroplast [GO:0009507]	double-stranded DNA binding [GO:0003690]			0.0445337	1.17372	0.847377	0.260408	0.000614889	0.288849	0.136994	-0.0183901	0.000447579	0.99995	0.999994	5.08523e-06	15.5634	16.1676	15.7465	15.8713	15.8214	15.8572	15.892	15.8513	15.8442	15.4641	15.9856	15.9076	15.6449	15.7608
Q8GWW8	GFA2	At5g48030	Chaperone protein dnaJ GFA2, mitochondrial	0.0221001		0.0101488		0.245175		0.233224					-0.218247	-0.155885	0.0866642	0.155494	chaperone cofactor-dependent protein refolding [GO:0051085];embryo sac cellularization [GO:0009558];embryo sac development [GO:0009553];nuclear membrane fusion [GO:0000740];polar nucleus fusion [GO:0010197];protein refolding [GO:0042026];response to heat [GO:0009408];synergid death [GO:0010198]	cytoplasm [GO:0005737];mitochondrion [GO:0005739]	ATP binding [GO:0005524];heat shock protein binding [GO:0031072];metal ion binding [GO:0046872];unfolded protein binding [GO:0051082]			0.0786288	1.31065	1.10528	0.0283711	0.00173771	0.321339	0.257777	0.000287932	0.585087	0.99995	0.999994	0.402887	17.2238	17.103	17.2196	17.0123	16.8542	16.7804	17.0081	17.3084	17.0926	16.9088	16.8462	16.8965	16.9346	16.7268
Q0WW21	UGT75C1	At4g14090	UDP-glycosyltransferase 75C1	0.453704		-0.272967		0.244899		-0.481771					-1.62927	-0.99499	0.446803	1.07971	anthocyanin-containing compound biosynthetic process [GO:0009718];phenylpropanoid metabolic process [GO:0009698]		anthocyanin 5-O-glucosyltransferase activity [GO:0080018];quercetin 3-O-glucosyltransferase activity [GO:0080043];quercetin 7-O-glucosyltransferase activity [GO:0080044];UDP-glucosyltransferase activity [GO:0035251]			0.51378	0.475296	0.54202	0.733167	0.233104	0.1164	-0.26113	-0.20013	0.272715	0.99995	0.999994	0.401978	15.672	15.5065	16.1917	15.813	15.1836	14.6732	14.728	15.2139	16.1424	15.9686	14.3238	13.9412	15.4038	15.24
Q9STW3	DMP3	At4g24310	Protein DMP3	0.639114		-0.277775		0.244307		-0.672582					2.9013	2.51173	0.0558441	-0.328215	endomembrane system organization [GO:0010256];plant organ senescence [GO:0090693]	endoplasmic reticulum [GO:0005783];endoplasmic reticulum membrane [GO:0005789];integral component of membrane [GO:0016021]		+		1.67939	0.611247	1.30789	0.498705	1.07332	0.149332	-0.879662	-0.138528	1.66103e-15	0.99995	0.999994	3.68761e-39	16.0144	16.1867	16.1613	16.0864	15.8794	15.7399	15.2388	15.0013	15.3941	16.339	14.7576	15.5025	15.9182	15.6693
Q9MA75	VIP1	At1g43700	Transcription factor VIP1	0.166663		0.0405524		0.24427		0.118159					0.165819	0.128908	-0.0651261	-0.0943339	cellular response to sulfate starvation [GO:0009970];defense response [GO:0006952];DNA mediated transformation [GO:0009294];import into nucleus [GO:0051170];negative regulation of cell differentiation [GO:0045596];osmosensory signaling pathway [GO:0007231];response to osmotic stress [GO:0006970];sulfate transport [GO:0008272];thigmotropism [GO:0009652]	cytosol [GO:0005829];nucleus [GO:0005634]	chromatin binding [GO:0003682];DNA-binding transcription factor activity [GO:0003700];mitogen-activated protein kinase binding [GO:0051019];nucleic acid binding [GO:0003676];protein self-association [GO:0043621];sequence-specific DNA binding [GO:0043565];transcription regulatory region sequence-specific DNA binding [GO:0000976]			0.721654	1.15247	0.423381	0.118272	0.120273	0.281514	0.0500262	0.00479623	0.743643	0.99995	0.999994	0.68875	13.895	14.1395	14.3426	14.386	14.1239	14.0532	13.8756	13.6625	14.0524	13.9551	14.3421	14.0524	13.7246	14.0163
Q9S9Z8;P48347	GRF10;GRF11	At1g22300;At1g34760	14-3-3-like protein GF14 epsilon	0.0716279		-0.122613		0.243944		0.0497027					0.0453517	0.0739603	-0.299683	-0.264014	brassinosteroid mediated signaling pathway [GO:0009742];response to abscisic acid [GO:0009737]	cytoplasm [GO:0005737];cytosol [GO:0005829];mitochondrion [GO:0005739];nucleus [GO:0005634];plasma membrane [GO:0005886];plasmodesma [GO:0009506]	ATP binding [GO:0005524];ATPase binding [GO:0051117]			0.170436	0.778817	0.0864219	0.242611	0.012208	0.189988	0.0042954	-0.0297473	0.636993	0.99995	0.919639	0.588023	17.1062	16.7706	16.8991	16.8131	17.1261	17.0611	17.3038	16.4134	16.8353	16.5026	17.0338	17.2575	16.6485	16.2055
Q9ZUM9	ASHR2	At2g19640	Histone-lysine N-methyltransferase ASHR2	-0.0555418		-0.246493		0.243368		0.0524168					-0.444246	-0.401103	0.292626	0.341212		chromosome [GO:0005694];nucleus [GO:0005634]	histone-lysine N-methyltransferase activity [GO:0018024]			0.0717109	0.27452	0.0539859	0.228761	-0.00398295	0.0668094	0.00282977	-0.056388	0.351089	0.99995	0.999994	0.298352	13.8097	13.1151	13.7232	14.3178	14.0401	13.1251	13.3132	13.4889	14.123	13.1785	13.947	14.4136	12.9317	13.1443
Q9FKX3	At5g66090	At5g66090	Cell wall integrity/stress response component	0.0979174		-0.0524652		0.243262		0.0928797					-0.0573085	-0.0892068	0.195237	0.17134		chloroplast [GO:0009507];chloroplast stroma [GO:0009570]				0.249751	1.3694	0.19475	0.155482	0.024455	0.333124	0.0180884	-0.00815739	0.844092	0.99995	0.999994	0.875748	16.053	16.1077	15.9142	16.1267	16.2335	16.1206	16.3	15.3383	16.3959	16.0843	16.0733	15.7764	15.744	15.6375
Q8GY84	RH10	At5g60990	DEAD-box ATP-dependent RNA helicase 10	0.105193		0.0444183		0.243032		0.182257					-0.432605	-0.332794	0.143733	0.251423	rRNA processing [GO:0006364]	nucleolus [GO:0005730];nucleus [GO:0005634]	ATP binding [GO:0005524];RNA binding [GO:0003723];RNA helicase activity [GO:0003724]			0.76992	1.56781	0.714436	0.114529	0.0809905	0.381029	0.130211	0.0050872	0.279629	0.99995	0.999994	0.0243231	15.9565	15.816	16.0467	15.7405	15.9848	15.7023	15.724	15.7868	15.6475	15.8479	15.6903	15.9193	15.6718	15.314
Q9SLG0	NFYB1	At2g38880	Nuclear transcription factor Y subunit B-1	-0.0503747		0.114862		0.242406		0.407643					0.128219	0.0863123	0.199143	0.162101	regulation of transcription by RNA polymerase II [GO:0006357]	CCAAT-binding factor complex [GO:0016602]	DNA-binding transcription activator activity, RNA polymerase II-specific [GO:0001228];DNA-binding transcription factor activity, RNA polymerase II-specific [GO:0000981];protein heterodimerization activity [GO:0046982];sequence-specific DNA binding [GO:0043565]			0.0496566	0.282735	0.68554	0.146005	-0.00250143	0.0685367	0.279456	0.0167705	0.895527	0.99995	0.999994	0.746862	14.5924	13.5802	14.4777	12.8596	13.718	13.373	13.8236	14.0896	14.649	13.8163	12.8516	13.673	14.1082	13.8627
Q8LDU1	At3g03890	At3g03890	AT3G03890 protein	0.0848058		0.0616049		0.242372		0.219171					0.0679219	0.0385095	0.225659	0.203775	heme catabolic process [GO:0042167]	chloroplast [GO:0009507]	heme binding [GO:0020037];protein homodimerization activity [GO:0042803]			0.351136	0.926496	0.716345	0.125569	0.0297784	0.224557	0.157002	0.00773565	0.935426	0.99995	0.999994	0.852999	17.4458	17.4671	17.6675	17.2086	17.2322	17.4834	17.5919	17.3867	17.1247	17.4339	17.0729	17.3857	17.2487	16.6256
Q9C7F7	LTPG1	At1g27950	Non-specific lipid transfer protein GPI-anchored 1	0.402912		0.0766509		0.242052		-0.0842092					-0.376243	-0.250754	0.196537	0.330287	cuticle development [GO:0042335];defense response to fungus [GO:0050832];lipid transport [GO:0006869]	anchored component of membrane [GO:0031225];anchored component of plasma membrane [GO:0046658];endoplasmic reticulum [GO:0005783];extracellular region [GO:0005576];Golgi apparatus [GO:0005794];nucleus [GO:0005634];plant-type cell wall [GO:0009505];plasma membrane [GO:0005886];secretory vesicle [GO:0099503]	lipid binding [GO:0008289]	+	a1a2_flg22_a1a2_mock	2.28868	0.90769	0.260567	0.181928	0.922136	0.219708	-0.0219422	0.0139449	0.311449	0.66136	0.999994	0.0269985	18.3727	17.9558	18.239	17.9701	17.7951	17.8357	17.4112	17.8825	17.68	17.6088	17.6124	17.5559	17.8458	18.0499
Q9LDN8	At3g15280	At3g15280	AT3g15280/K7L4_8	-0.262846		-0.165809		0.2418		0.338837					-0.71705	NaN	NaN	NaN						0.581002	0.426171	1.04108	0.318208	-0.152714	0.103048	0.352756	-0.0527615	NaN	NaN	NaN	0.950234	12.1789	12.796	11.4675	NaN	12.162	12.269	12.7675	12.3521	12.128	12.4334	12.6679	12.2763	11.388	11.6668
Q2V2U9	At5g65860	At5g65860	Protein arginine N-methyltransferase 2	0.0472515		-0.0637845		0.241092		0.130056					-0.819028	-0.806213	0.107232	0.128791		cytoplasm [GO:0005737];nucleus [GO:0005634]	protein-arginine N-methyltransferase activity [GO:0016274];S-adenosylmethionine-dependent methyltransferase activity [GO:0008757]			0.11255	0.616045	0.363352	0.120239	0.00531817	0.148524	0.0472562	-0.00766937	0.0118954	0.99995	0.999994	0.00368158	13.8338	14.0854	14.1982	14.0879	13.9083	13.3765	13.5598	13.6807	14.2849	13.9337	13.943	13.8043	13.5414	13.7923
F4J510	At3g10970	At3g10970	Haloacid dehalogenase-like hydrolase (HAD) superfamily protein	0.397634		0.120214		0.240146		-0.0372744					-0.131994	-0.218301	0.0343747	-0.0438226			hydrolase activity [GO:0016787]			0.976907	0.485633	0.0883935	0.299759	0.388452	0.116623	-0.00329482	0.0360352	0.389935	0.99995	0.999994	0.600101	14.9214	16.23	15.6362	15.6359	15.453	16.19	14.8745	15.4011	15.2873	15.1741	15.3305	15.6132	15.2503	15.0428
Q94C69	CSP3	At2g17870	Cold shock domain-containing protein 3	0.0557003		-0.14588		0.240059		0.0384789					0.188482	0.248691	-0.0773199	-0.0100061	cold acclimation [GO:0009631];DNA duplex unwinding [GO:0032508];response to cold [GO:0009409];unidimensional cell growth [GO:0009826]	cytoplasm [GO:0005737];mitochondrion [GO:0005739];nucleus [GO:0005634]	DNA binding [GO:0003677];mRNA binding [GO:0003729];zinc ion binding [GO:0008270]			0.12536	0.715885	0.0636415	0.280907	0.00698256	0.171855	0.00244885	-0.0409787	0.206082	0.99995	0.999994	0.460571	17.4164	17.1803	17.4887	17.3453	17.7817	17.7365	17.5138	17.0744	17.4463	16.9898	17.8023	17.7882	16.7844	16.9948
O64586	At2g34700	At2g34700	Pollen Ole e 1 allergen and extensin family protein	-0.241956		-0.136959		0.239891		0.344888					-0.212567	-0.661628	0.619803	0.183239		cell periphery [GO:0071944]				0.953705	0.491048	1.46551	0.227781	-0.230754	0.117798	0.505438	-0.0311966	0.759049	0.99995	0.999994	0.936401	14.9394	15.4806	15.2207	15.1786	15.6478	15.5755	15.8765	15.2753	15.6111	15.6763	15.4628	15.5924	14.2644	15.214
Q8LFZ9	At4g26620	At4g26620	Sucrase-like protein	-0.130021		-0.521844		0.239428		-0.152394					-0.28686	-0.185969	0.0518005	0.160878		cytosol [GO:0005829]				0.146146	0.143685	0.22903	0.346293	-0.019002	0.0344021	-0.034903	-0.180711	0.502475	0.99995	0.999994	0.23004	13.9684	14.0978	13.5983	12.6216	14.7475	12.8681	13.8797	14.0079	13.4569	13.3888	13.9525	13.9959	13.9276	11.6678
Q1H583;Q8W4H8	GLL22;GLL23	At1g54000;At1g54010	GDSL esterase/lipase 22	0.10051		0.0165578		0.239028		0.155076					-0.327421	-0.375307	0.246893	0.207156	lipid catabolic process [GO:0016042]	endoplasmic reticulum [GO:0005783];extracellular region [GO:0005576];nucleus [GO:0005634];plant-type vacuole [GO:0000325];plasmodesma [GO:0009506];vacuolar membrane [GO:0005774];vacuole [GO:0005773]	hydrolase activity, acting on ester bonds [GO:0016788]			0.515211	0.843469	0.620275	0.0321702	0.051784	0.201613	0.0961896	0.000532666	0.114941	0.50633	0.954885	0.0334624	18.1385	18.2809	18.0836	18.0404	18.07	17.9445	17.9663	18.3498	17.7802	17.866	18.057	17.9354	17.9956	18.1657
Q42605;Q8LDN8;Q9SN58;Q9T0A7	UGE1;UGE2	At1g12780;At4g23920	Bifunctional UDP-glucose 4-epimerase and UDP-xylose 4-epimerase 1	-0.0914447		-0.374675		0.238129		-0.0451016					0.27182	0.333745	0.00812118	0.0765402	capsule polysaccharide biosynthetic process [GO:0045227];cell wall biogenesis [GO:0042546];cell wall organization [GO:0071555];galactose metabolic process [GO:0006012];rRNA processing [GO:0006364];UDP-L-arabinose biosynthetic process [GO:0033358]	cytosol [GO:0005829];plasma membrane [GO:0005886]	RNA binding [GO:0003723];UDP-arabinose 4-epimerase activity [GO:0050373];UDP-glucose 4-epimerase activity [GO:0003978]			0.130157	0.518298	0.0644077	1.13773	-0.0119021	0.123421	-0.00290489	-0.426279	0.490742	0.99995	0.999994	0.506794	13.8895	13.6441	13.1056	13.5179	13.6388	14.3586	14.2884	13.2367	13.3662	13.3752	14.0815	14.3551	13.6574	12.8786
Q9LR33	RPL27AB	At1g23290	60S ribosomal protein L27a-2	0.121896		0.22353		0.237443		0.339076					-0.0269875	-0.182543	0.348404	0.2001	flower development [GO:0009908];inflorescence development [GO:0010229];post-embryonic development [GO:0009791];translation [GO:0006412]	cytosolic large ribosomal subunit [GO:0022625];cytosolic ribosome [GO:0022626];nucleolus [GO:0005730];nucleus [GO:0005634];plasmodesma [GO:0009506]	mRNA binding [GO:0003729];structural constituent of ribosome [GO:0003735]			0.246665	0.484792	0.819298	0.413745	0.0300675	0.11511	0.277805	0.0924844	0.547819	0.99995	0.999994	0.955355	16.97	16.6777	16.9091	17.086	17.4268	17.6324	17.2383	16.77	16.9284	16.4293	17.1876	17.417	16.7363	16.417
Q39196;P61837;Q8LAA6;Q9SV31;Q08733	PIP1-1;PIP1-3;PIP1-5;PIP1.4	At1g01620;At3g61430;At4g00430;At4g23400	Aquaporin PIP1-1	-0.0968231		-0.560533		0.237387		-0.226323					-0.33304	-0.329811	-0.145554	-0.166418	response to water deprivation [GO:0009414];water transport [GO:0006833]	chloroplast envelope [GO:0009941];cytosol [GO:0005829];extracellular region [GO:0005576];integral component of membrane [GO:0016021];mitochondrion [GO:0005739];plasma membrane [GO:0005886];plasmodesma [GO:0009506];vacuole [GO:0005773]	water channel activity [GO:0015250]	+	Col0_mock_Col0_flg22	0.36528	0.806777	0.797715	1.85344	-0.0353675	0.191518	-0.180541	-1.03892	0.240965	0.99995	0.999994	0.243534	18.7255	18.4958	18.8993	18.6564	18.876	18.9375	18.6601	18.6733	19.0386	19.2431	18.8298	18.7266	18.9124	18.5237
Q94C20	MHJ24.14	At5g64160	AT5g64160/MHJ24_14	0.303336		0.346609		0.236792		0.280065					-0.0230262	0.221764	-0.0255757	0.22518						1.0006	0.723253	0.440018	0.525686	0.303518	0.17126	0.123233	0.182207	0.462019	0.99995	0.999994	0.965939	14.2016	14.3111	14.459	14.474	14.4435	13.6734	13.8244	13.9228	13.9024	13.6067	14.4194	14.0668	13.816	NaN
Q9SK03	RAP2-7	At2g28550	Ethylene-responsive transcription factor RAP2-7	-0.0785135		-0.169178		0.23663		0.145965					-0.996675	-0.954363	-0.0903339	-0.0403649	ethylene-activated signaling pathway [GO:0009873]	nucleus [GO:0005634]	DNA binding [GO:0003677];DNA-binding transcription factor activity [GO:0003700]			0.191376	0.535969	0.389861	0.32837	-0.0150256	0.126826	0.056906	-0.055553	5.33017e-06	0.99995	0.999994	1.35683e-16	17.0744	17.3517	17.6609	17.0151	17.4133	17.1155	17.1963	17.7262	16.8814	17.6871	17.3465	17.2645	16.2694	17.1079
Q8S9K8	MES10	At3g50440	Methylesterase 10	0.124392		0.0769708		0.236534		0.189113					-1.37944	-1.34947	0.536274	0.573872	cellular response to hypoxia [GO:0071456];jasmonic acid metabolic process [GO:0009694];salicylic acid metabolic process [GO:0009696]	cytosol [GO:0005829]	hydrolase activity, acting on ester bonds [GO:0016788];methyl indole-3-acetate esterase activity [GO:0080030];methyl jasmonate esterase activity [GO:0080032];methyl salicylate esterase activity [GO:0080031]			0.387973	1.22689	0.518991	0.22527	0.0482607	0.290201	0.0981478	0.0173392	4.69792e-10	0.0975715	0.999994	9.5434e-11	17.4694	17.619	17.4901	17.606	17.5336	17.1031	16.9044	17.7165	17.4492	17.4071	17.081	17.5167	17.3657	16.9651
Q0WV25;B9DGT7	TUBA2;TUBA4	At1g04820;At1g50010	Tubulin alpha-2 chain	0.402015		-0.156418		0.23591		-0.322523					-0.0327372	-0.0637104	0.055245	0.0313514	microtubule cytoskeleton organization [GO:0000226];microtubule-based process [GO:0007017];mitotic cell cycle [GO:0000278]	cytoplasm [GO:0005737];microtubule [GO:0005874]	GTP binding [GO:0005525];GTPase activity [GO:0003924];structural constituent of cytoskeleton [GO:0005200]			1.41586	0.860062	1.00402	0.493761	0.569199	0.202897	-0.323819	-0.0772329	0.845636	0.99995	0.999994	0.909804	20.9646	20.6517	21.1731	21.1717	21.1031	20.9854	20.0994	20.7969	20.5529	21.0702	20.8284	20.2896	20.7887	20.2849
Q96300;P42643;Q01525;P46077	GRF1;GRF2;GRF4;GRF7	At1g35160;At1g78300;At3g02520;At4g09000	14-3-3-like protein GF14 chi	0.334089		0.228951		0.235703		0.130565					0.109411	0.168169	0.00232133	0.0240705	brassinosteroid mediated signaling pathway [GO:0009742];regulation of metabolic process [GO:0019222]	cytoplasm [GO:0005737];cytosol [GO:0005829];Golgi apparatus [GO:0005794];mitochondrion [GO:0005739];nucleus [GO:0005634];plasma membrane [GO:0005886];plasmodesma [GO:0009506];vacuolar membrane [GO:0005774];vacuole [GO:0005773]				0.870532	0.743798	0.306784	1.03924	0.290835	0.175316	0.0400553	0.237934	0.44095	0.99995	0.999994	0.65496	16.7749	17.5625	17.5158	16.8985	17.2058	16.9686	16.2903	17.0704	17.2069	16.4434	16.7984	17.1122	16.8565	16.956
Q682I1	BOLA1	At1g55805	Protein BOLA1, chloroplastic	-0.0364973		-0.404504		0.235629		-0.132377					-0.240029	-0.256451	0.0314204	0.0226414		chloroplast [GO:0009507]	2 iron, 2 sulfur cluster binding [GO:0051537];metal ion binding [GO:0046872]			0.0579131	0.354354	0.20951	0.603291	-0.00211367	0.0834962	-0.0277343	-0.244033	0.336454	0.99995	0.999994	0.404439	13.6863	13.7094	14.0322	13.5783	14.3597	14.5417	14.2581	NaN	13.7997	13.5662	14.0681	14.4134	13.4432	13.53
Q9LHF1	LRX4	At3g24480	Leucine-rich repeat extensin-like protein 4	-0.293982		-0.494271		0.235555		0.0352662					-0.15092	0.0128364	0.110736	0.281252	cell wall organization [GO:0071555]	cell wall [GO:0005618];extracellular region [GO:0005576];plant-type cell wall [GO:0009505];plasmodesma [GO:0009506]	structural constituent of cell wall [GO:0005199]			0.184804	0.116524	0.020573	0.284261	-0.0543289	0.0274479	0.000725532	-0.140502	0.980969	0.99995	0.999994	0.660238	11.7089	11.665	12.3242	11.8151	13.563	13.8034	14.2301	12.3304	12.8639	10.717	13.723	12.779	11.8135	9.94752
Q84WM9	At5g12110	At5g12110	Elongation factor 1-beta 1	0.227669		0.0125914		0.235267		0.0201896					-0.32842	-0.506244	0.415279	0.247398	translational elongation [GO:0006414]	cytosol [GO:0005829];eukaryotic translation elongation factor 1 complex [GO:0005853];plasma membrane [GO:0005886];plastid [GO:0009536]	guanyl-nucleotide exchange factor activity [GO:0005085];translation elongation factor activity [GO:0003746]			0.752896	0.702661	0.0616469	0.0314316	0.171411	0.165313	0.00124463	0.000395767	0.309161	0.99995	0.999994	0.325137	17.9502	17.2761	17.6089	17.7399	17.2567	17.17	17.0628	17.0342	17.2724	17.6408	17.3662	17.2595	17.1217	17.5266
Q8VY05	SWI3D	At4g34430	SWI/SNF complex subunit SWI3D	0.118331		0.00991688		0.235256		0.126843					0.538746	0.647829	0.0359354	0.151435	chromatin organization [GO:0006325];multicellular organism development [GO:0007275]	nucleus [GO:0005634]	DNA binding [GO:0003677];zinc ion binding [GO:0008270]			0.639467	1.06756	0.264312	0.01542	0.0756685	0.25115	0.033526	0.000152918	5.13834e-05	0.99995	0.999994	6.01348e-05	14.966	15.0729	15.2639	15.0522	15.1667	15.299	15.0376	14.8538	15.2784	14.7963	14.9668	15.1778	14.6148	15.2795
Q5XF75	EFTS	At4g11120	Elongation factor Ts, mitochondrial	0.110444		-0.172849		0.234193		-0.0491006					-0.148229	-0.306875	0.188366	0.0352791	mitochondrial translational elongation [GO:0070125];translational elongation [GO:0006414]	mitochondrial matrix [GO:0005759];mitochondrion [GO:0005739]	translation elongation factor activity [GO:0003746]			0.461931	0.581244	0.223243	0.385076	0.0510177	0.136123	-0.0109614	-0.06656	0.392289	0.99995	0.999994	0.618278	17.1742	17.0107	17.5056	16.9212	17.2715	16.9885	16.9131	17.0257	17.2586	17.0119	16.8191	17.1807	16.1748	17.4271
Q9LKB9	XI-2	At5g43900	Myosin-6	0.206532		0.0619998		0.234094		0.0895613					0.362977	0.52168	-0.115252	0.0492191	actin filament organization [GO:0007015];root hair elongation [GO:0048767];vesicle transport along actin filament [GO:0030050]	actin cytoskeleton [GO:0015629];cytoplasm [GO:0005737];myosin complex [GO:0016459];vesicle [GO:0031982]	actin filament binding [GO:0051015];actin-dependent ATPase activity [GO:0030898];ATP binding [GO:0005524];calmodulin binding [GO:0005516];microfilament motor activity [GO:0000146]			0.750524	1.27582	0.215124	0.185248	0.155007	0.29866	0.0192668	0.0114853	0.00113043	0.99995	0.999994	0.0112571	15.3535	15.7022	15.4775	15.6958	15.349	15.7755	15.1973	15.5297	15.6789	15.0179	15.6239	15.0666	15.5964	15.498
O81746	At4g23500	At4g23500	Pectin lyase-like superfamily protein	0.43866		-0.210444		0.233565		-0.415539					-0.0634277	0.0994679	-0.161226	0.009303	carbohydrate metabolic process [GO:0005975]	cell wall [GO:0005618]	lyase activity [GO:0016829];polygalacturonase activity [GO:0004650]			0.85842	0.480538	0.852292	0.501492	0.376554	0.112237	-0.354161	-0.105536	0.817293	0.99995	0.999994	0.889571	15.9603	15.4863	16.4137	16.5102	15.5732	15.7878	15.1744	16.2212	15.5229	15.2605	16.0216	14.8988	15.7955	15.9609
O82240	At2g47710	At2g47710 At2g47710/F17A22.10	Adenine nucleotide alpha hydrolases-like superfamily protein	-0.0704021		0.00770067		0.23352		0.311623					NaN	NaN	NaN	NaN		cytosol [GO:0005829];Golgi apparatus [GO:0005794];plasma membrane [GO:0005886];vacuole [GO:0005773]	hydrolase activity [GO:0016787]	+		0.246198	1.31917	1.31721	0.0221521	-0.0173329	0.308053	0.410472	0.000170586	NaN	NaN	NaN	NaN	17.5706	17.6033	17.5031	17.4847	17.7664	17.8307	17.8628	17.7468	17.3461	17.4276	17.8059	17.9921	17.2234	17.1602
Q9STT2	VPS29	At3g47810	Vacuolar protein sorting-associated protein 29	0.0332143		-0.198505		0.233414		0.00169449					0.167605	0.170912	-0.135674	-0.127641	intracellular protein transport [GO:0006886];protein targeting to vacuole [GO:0006623];receptor recycling [GO:0001881];retrograde transport, endosome to Golgi [GO:0042147];vacuolar transport [GO:0007034]	cytosol [GO:0005829];endosome [GO:0005768];endosome membrane [GO:0010008];Golgi apparatus [GO:0005794];intracellular membrane-bounded organelle [GO:0043231];membrane [GO:0016020];multivesicular body [GO:0005771];retromer complex [GO:0030904]				0.0518485	0.643525	0.00232558	0.483798	0.00172211	0.150208	3.94068e-06	-0.0960365	0.683361	0.99995	0.999994	0.599049	16.0112	16.1523	16.0246	16.3409	16.6595	16.7232	16.6837	15.9217	16.1338	15.6141	16.6236	16.7355	15.8881	15.5996
Q2HIW6	MIO24.2	At5g51840	At5g51840	-0.0509253		0.0132221		0.232895		0.297043					-0.173496	-0.275005	0.229188	0.134083				+		0.20449	1.3173	1.61295	0.0412387	-0.0104137	0.306794	0.479116	0.000545262	0.373029	0.99995	0.999994	0.626582	14.4876	14.7091	14.6096	14.2416	14.3603	14.2704	14.4807	14.74	14.6314	14.4459	14.3422	14.3439	14.2607	14.0775
O48962	At1g20050	At1g20050	Probable 3-beta-hydroxysteroid-Delta(8),Delta(7)-isomerase	0.121525		0.0398833		0.232415		0.150773					-0.0545136	-0.141573	0.101907	0.0219484	sterol biosynthetic process [GO:0016126]	endoplasmic reticulum [GO:0005783];endoplasmic reticulum membrane [GO:0005789];integral component of membrane [GO:0016021];nucleus [GO:0005634];plasma membrane [GO:0005886]	C-8 sterol isomerase activity [GO:0000247];cholestenol delta-isomerase activity [GO:0047750];steroid delta-isomerase activity [GO:0004769]			0.479088	0.666486	0.401079	0.0648735	0.058221	0.154901	0.0604721	0.00258737	0.576642	0.99995	0.999994	0.910167	16.5051	16.3135	16.3911	16.6224	16.3874	16.1837	16.0924	16.2784	16.3476	15.9349	16.3589	16.6619	16.6465	15.6066
Q9SIK2	RPS25B	At2g21580	40S ribosomal protein S25-2	-0.214373		-0.514542		0.232144		-0.0680244					-0.0285047	-0.291125	0.382649	0.127154		cytosolic ribosome [GO:0022626];cytosolic small ribosomal subunit [GO:0022627];plasmodesma [GO:0009506];polysomal ribosome [GO:0042788];vacuolar membrane [GO:0005774];vacuole [GO:0005773]	mRNA binding [GO:0003729];structural constituent of ribosome [GO:0003735]			0.233735	0.226292	0.0767723	0.674725	-0.0501064	0.0525324	-0.0052224	-0.347174	0.275587	0.99995	0.999994	0.959365	17.4992	16.4905	17.7289	17.252	18.2478	18.2243	18.255	16.6512	17.7126	17.5136	18.3513	18.2453	17.0369	16.0637
Q9LVF0	UGT84A2	At3g21560	UDP-glycosyltransferase 84A2	-0.0276448		0.00697587		0.231704		0.266325					-0.904927	-0.61761	0.13196	0.425795	anthocyanin-containing compound biosynthetic process [GO:0009718];cinnamic acid ester metabolic process [GO:0009801];response to karrikin [GO:0080167];response to toxic substance [GO:0009636]	cytoplasm [GO:0005737]	quercetin 3-O-glucosyltransferase activity [GO:0080043];quercetin 7-O-glucosyltransferase activity [GO:0080044];sinapate 1-glucosyltransferase activity [GO:0050284]			0.0560092	0.840684	0.663782	0.0142575	-0.00154836	0.19479	0.176782	9.94582e-05	0.155171	0.99995	0.999994	0.037388	16.0532	16.1177	16.1424	16.3932	15.812	15.897	15.8711	16.2877	16.4837	16.5279	15.7389	15.6722	15.8409	15.6937
Q02972	CAD8	At4g37990	Cinnamyl alcohol dehydrogenase 8	0.422748		-0.267681		0.231602		-0.458826					0.699788	0.328899	-1.17727	-1.53327	lignin biosynthetic process [GO:0009809];response to bacterium [GO:0009617]	plasma membrane [GO:0005886]	aryl-alcohol dehydrogenase (NADP+) activity [GO:0047681];cinnamyl-alcohol dehydrogenase activity [GO:0045551];oxidoreductase activity, acting on the CH-OH group of donors, NAD or NADP as acceptor [GO:0016616];sinapyl alcohol dehydrogenase activity [GO:0052747];zinc ion binding [GO:0008270]			1.27493	0.44431	1.44167	0.5164	0.538975	0.102903	-0.661476	-0.13823	0.84631	0.964658	0.999994	0.50696	15.5958	15.0024	15.6883	15.3114	15.6307	15.648	15.4046	14.5084	14.8504	14.7993	15.3941	15.3832	15.1246	14.248
Q8GWR2;Q9ZVY7	OBAP1A	At1g05510	Oil body-associated protein 1A	0.00890048		-0.0741774		0.231371		0.148293					NaN	NaN	NaN	NaN	embryo development ending in seed dormancy [GO:0009793];lipid storage [GO:0019915];response to abscisic acid [GO:0009737];seed oilbody biogenesis [GO:0010344]	lipid droplet [GO:0005811]				0.0273439	0.865685	0.631212	0.197684	0.000243373	0.200294	0.0936042	-0.0146637	NaN	NaN	NaN	NaN	16.0148	15.9954	15.6639	16.1755	15.9398	16.1263	16.3024	15.9864	15.7658	16.0989	15.7365	15.9723	15.3746	15.6249
Q9ZQ34	At2g24330	At2g24330	Uncharacterized protein At2g24330	-0.148917		-0.101768		0.230977		0.278126					1.06753	0.875325	0.0286977	-0.156366	endoplasmic reticulum cisternal network assembly [GO:0071784];endoplasmic reticulum tubular network organization [GO:0071786]	endoplasmic reticulum [GO:0005783];endoplasmic reticulum tubular network [GO:0071782]	ubiquitin protein ligase activity [GO:0061630]			0.212602	0.4228	0.40142	0.143537	-0.03166	0.0976572	0.111645	-0.0146075	9.46907e-06	0.99995	0.999994	5.5494e-09	13.9219	14.8251	14.9193	14.5788	14.6209	14.9737	14.1139	15.7008	15.2199	14.5007	14.7836	14.4142	14.7755	14.9462
Q8H0Z0	At2g32850	At2g32850	Protein kinase superfamily protein	0.409249		0.130684		0.230083		-0.0484825					-0.0692431	-0.0556587	0.0613943	0.0797626	protein phosphorylation [GO:0006468]	cytoplasm [GO:0005737]	ATP binding [GO:0005524];protein serine/threonine kinase activity [GO:0004674]			1.6002	0.516726	0.136081	0.250613	0.654882	0.11889	-0.00659754	0.0327512	0.904678	0.99995	0.999994	0.858718	15.1497	15.163	14.6339	15.2089	14.9423	14.8782	15.0626	14.4771	14.3456	NaN	14.419	14.6296	14.8193	15.0284
Q9FNA4	ELP1	At5g13680	Elongator complex protein 1	0.233759		0.0116241		0.229426		0.00729129					-0.188245	-0.178036	-0.0271552	-0.0103531	5-carbamoylmethyl uridine residue modification [GO:0080178];abscisic acid-activated signaling pathway [GO:0009738];auxin-activated signaling pathway [GO:0009734];cell division [GO:0051301];cellular response to abscisic acid stimulus [GO:0071215];fruit morphogenesis [GO:0048530];leaf morphogenesis [GO:0009965];negative regulation of anthocyanin metabolic process [GO:0031538];organ growth [GO:00352…	cytosol [GO:0005829];elongator holoenzyme complex [GO:0033588];nucleus [GO:0005634]	transferase activity, transferring acyl groups [GO:0016746];tRNA binding [GO:0000049]			1.0867	2.81118	0.0179342	0.0580022	0.254026	0.644959	0.000130763	0.000674226	0.569767	0.99995	0.999994	0.445043	16.8604	16.5918	16.7516	16.7228	16.6736	16.655	16.3094	16.3801	16.8404	16.0577	16.6026	16.6624	16.3897	16.4812
Q6NLH7	At5g19300	At5g19300	At5g19300	0.450997		-0.142333		0.22845		-0.36488					-0.125886	-0.189524	0.206847	0.149995	methylation [GO:0032259]		methyltransferase activity [GO:0008168]			0.804285	0.373578	0.713521	0.259247	0.36273	0.0853437	-0.26035	-0.0368993	0.670039	0.99995	0.999994	0.728975	13.068	13.7078	13.7275	13.5341	12.7959	12.6875	12.6477	13.3838	12.9981	12.9182	13.0837	11.7832	13.2046	13.6061
Q9LD18	POT4	At3g02050	Potassium transporter 4	0.162481		0.0332188		0.227971		0.0987087					-0.394487	-0.313062	0.0161009	0.106636	cell tip growth [GO:0009932];potassium ion transport [GO:0006813]	cytosol [GO:0005829];integral component of membrane [GO:0016021];membrane [GO:0016020];plasma membrane [GO:0005886];vacuolar membrane [GO:0005774]	potassium ion transmembrane transporter activity [GO:0015079]			0.70454	1.76612	0.22616	0.0805247	0.114475	0.402625	0.0223239	0.00267493	0.295805	0.99995	0.999994	0.00748959	14.2179	14.3782	14.0814	14.4285	14.4341	14.3568	14.3982	13.9489	14.2773	13.9111	13.9291	14.4576	13.9654	14.1697
Q8GXB7	At5g24840	At5g24840	tRNA (guanine-N(7)-)-methyltransferase	0.175289		-0.112996		0.227607		-0.0606781					-0.594552	-0.615607	0.0554144	0.0414722	RNA (guanine-N7)-methylation [GO:0036265];tRNA methylation [GO:0030488];tRNA modification [GO:0006400]	nucleus [GO:0005634];tRNA methyltransferase complex [GO:0043527]	tRNA (guanine-N7-)-methyltransferase activity [GO:0008176];tRNA binding [GO:0000049]			0.270166	0.975767	0.0741714	0.39129	0.0473572	0.222091	-0.00450058	-0.044214	0.0265781	0.99995	0.999994	0.0312013	16.0977	16.0355	15.9907	15.9903	16.1781	16.4203	16.4282	15.8396	16.2704	14.6751	16.2157	16.232	15.7965	15.4505
O22218;Q9M2L4	ACA11;ACA4	At2g41560;At3g57330	Calcium-transporting ATPase 4, plasma membrane-type	-0.0562081		0.0119016		0.22704		0.29515					1.21112	1.14777	0.0685782	0.0124475	anion homeostasis [GO:0055081];defense response to bacterium [GO:0042742];negative regulation of programmed cell death [GO:0043069];response to nematode [GO:0009624]	chloroplast [GO:0009507];cytosol [GO:0005829];Golgi apparatus [GO:0005794];integral component of plasma membrane [GO:0005887];intracellular membrane-bounded organelle [GO:0043231];plant-type vacuole [GO:0000325];plant-type vacuole membrane [GO:0009705];plasma membrane [GO:0005886];vacuolar membrane [GO:0005774];vacuole [GO:0005773]	ATPase-coupled cation transmembrane transporter activity [GO:0019829];ATP binding [GO:0005524];calcium transmembrane transporter activity, phosphorylative mechanism [GO:0005388];calmodulin binding [GO:0005516];metal ion binding [GO:0046872]			0.123022	0.417574	0.35628	0.00977757	-0.00691483	0.0948063	0.105156	0.000116369	0.000869685	0.99995	0.999994	0.000516404	14.882	14.8995	14.7606	14.5768	14.6435	14.7765	14.9326	14.7613	15.1517	14.8311	15.1491	14.0504	14.9946	14.6026
Q9ZRZ8	RH28	At4g16630	DEAD-box ATP-dependent RNA helicase 28	-0.169314		-0.125376		0.226952		0.27089					-0.173231	-0.138019	0.172379	0.211751		nucleolus [GO:0005730]	ATP binding [GO:0005524];RNA binding [GO:0003723];RNA helicase activity [GO:0003724]	+	a1a2_mock_Col0_flg22	1.99663	1.07698	1.81836	0.379252	-0.338058	0.244422	0.492577	-0.0475492	0.750226	0.99995	0.999994	0.622657	15.2573	15.1538	15.2655	15.2845	15.0928	15.0671	15.48	15.4227	15.2771	15.4027	15.2661	15.2882	14.6441	14.9467
Q9FHM9	EXL3	At5g51550	Protein EXORDIUM-like 3	0.301187		-0.176402		0.226934		-0.250654					-0.864206	-0.910485	0.0709802	0.0336525	response to karrikin [GO:0080167]	apoplast [GO:0048046];extracellular space [GO:0005615];plant-type cell wall [GO:0009505];plasmodesma [GO:0009506]				1.53432	0.544185	0.915972	0.331269	0.462117	0.123494	-0.229592	-0.0584365	3.56536e-08	0.99995	0.999994	5.78413e-13	15.9168	15.512	15.9334	15.6261	15.7762	15.6912	15.0192	15.5463	15.4606	15.7455	15.4661	15.4108	15.9211	15.6245
Q9LPW6	At1g12830	At1g12830	F13K23.8 protein	-0.0168578		-0.152328		0.226902		0.0914313					-0.71705	NaN	NaN	NaN	aerobic respiration [GO:0009060];mitochondrial electron transport, ubiquinol to cytochrome c [GO:0006122]	mitochondrial respiratory chain complex III [GO:0005750]				0.0385157	0.465129	0.326839	0.331133	-0.00064929	0.105538	0.0298833	-0.0504409	NaN	NaN	NaN	0.950234	15.668	15.762	NaN	15.3367	15.9353	15.9549	15.8975	15.3951	15.7936	15.486	15.8535	16.0637	15.1505	14.9524
Q9LTX1	At3g12640	At3g12640	RNA binding (RRM/RBD/RNP motifs) family protein	0.214533		-0.0106397		0.226297		0.00112451					-0.00279691	0.0787945	-0.036384	0.0520815	mRNA processing [GO:0006397];negative regulation of mRNA polyadenylation [GO:1900364];regulation of mRNA stability [GO:0043488]	cytoplasm [GO:0005737];nucleus [GO:0005634]	metal ion binding [GO:0046872];poly(A) binding [GO:0008143]			1.12497	1.19519	0.0030894	0.0299364	0.241343	0.270467	3.47406e-06	-0.000318515	0.866242	0.99995	0.999994	0.993979	14.6346	14.5934	14.3091	14.7996	14.5044	14.5989	14.432	14.5227	14.3596	13.9487	14.489	14.4008	14.3167	14.254
Q1PDV6	PBL27	At5g18610	Serine/threonine-protein kinase PBL27	0.306648		0.659665		0.226286		0.579303					0.497332	0.586628	-0.0939752	0.00106745	activation of MAPK activity [GO:0000187];cellular response to chitin [GO:0071323];innate immune response [GO:0045087];positive regulation of defense response to bacterium [GO:1900426];regulation of defense response to fungus [GO:1900150];regulation of innate immune response [GO:0045088]	anchored component of plasma membrane [GO:0046658];plasma membrane [GO:0005886]	ATP binding [GO:0005524];protein kinase activity [GO:0004672];protein serine kinase activity [GO:0106310];protein threonine kinase activity [GO:0106311]			0.393617	0.381521	0.764228	1.27543	0.120702	0.0863329	0.44272	0.841357	0.0078294	0.99995	0.999994	0.00774806	13.4909	14.4697	14.1447	14.9118	14.005	14.0431	14.1455	13.5583	14.63	14.4998	12.6887	13.703	14.3625	13.6039
P21240	CPN60B1	At1g55490	Chaperonin 60 subunit beta 1, chloroplastic	0.0482651		-0.0439145		0.225503		0.133323					-0.037265	-0.0893445	0.273253	0.229548	cell death [GO:0008219];chaperone cofactor-dependent protein refolding [GO:0051085];protein folding [GO:0006457];protein refolding [GO:0042026];response to cold [GO:0009409];systemic acquired resistance [GO:0009627]	apoplast [GO:0048046];chloroplast [GO:0009507];chloroplast envelope [GO:0009941];chloroplast stroma [GO:0009570];cytosolic ribosome [GO:0022626];nucleus [GO:0005634];plasma membrane [GO:0005886];stromule [GO:0010319]	ATP binding [GO:0005524];ATPase activity [GO:0016887];mRNA binding [GO:0003729];protein domain specific binding [GO:0019904]	+	a1a2_flg22_Col0_flg22;a1a2_mock_Col0_flg22	0.369035	2.05374	1.42549	0.267969	0.0178115	0.463123	0.19005	-0.0117677	0.836683	0.99995	0.999994	0.952686	20.9643	21.1062	21.0271	21.1364	21.2778	21.1355	21.0215	20.9502	21.0622	20.9819	21.1572	21.1845	20.7622	20.8622
Q84J77	At4g17420	At4g17420	Altered inheritance of mitochondria protein 24, mitochondrial	-0.101903		-0.0635863		0.225331		0.263648					-0.14213	-0.122411	-0.0283766	-0.00280314	endoplasmic reticulum unfolded protein response [GO:0030968];regulation of ERAD pathway [GO:1904292]	endoplasmic reticulum [GO:0005783];Hrd1p ubiquitin ligase complex [GO:0000836];integral component of membrane [GO:0016021]				0.282796	0.587194	0.805191	0.114805	-0.0288178	0.132313	0.212287	-0.00730002	0.759683	0.99995	0.999994	0.721956	13.6643	14.0535	13.8726	13.6766	13.532	13.6067	13.6435	14.0988	13.9564	13.3982	14.2568	13.6634	13.7429	13.0716
Q7X9V3	NSI	At1g32070	Acetyltransferase NSI	-0.0140939		-0.217482		0.224939		0.0215507					-0.125029	-0.176839	-0.0367318	-0.0804284	melatonin biosynthetic process [GO:0030187];photosynthetic state transition [GO:0062055];viral process [GO:0016032]	chloroplast [GO:0009507];nucleus [GO:0005634]	aralkylamine N-acetyltransferase activity [GO:0004059];lysine N-acetyltransferase activity, acting on acetyl phosphate as donor [GO:0004468];N-acetyltransferase activity [GO:0008080]			0.0207566	0.394047	0.034797	0.396756	-0.000292541	0.0886364	0.000749901	-0.0862872	0.583014	0.99995	0.999994	0.729848	14.2755	15.0296	13.9821	14.7262	15.4469	14.9157	14.6741	14.6454	14.3871	14.9708	14.8088	14.9742	14.1389	14.4142
Q9LZ26	T1E3_70	At5g04710	Aspartyl aminopeptidase	0.00664012		-0.250191		0.224752		-0.0320785					-0.250033	-0.295045	0.125017	0.0882191	proteolysis [GO:0006508]	chloroplast stroma [GO:0009570];plasma membrane [GO:0005886]	metalloaminopeptidase activity [GO:0070006];zinc ion binding [GO:0008270]			0.0252002	1.10788	0.130644	1.1673	0.000167332	0.248998	-0.00419087	-0.292047	0.174033	0.99995	0.999994	0.145722	15.4823	15.5097	15.7446	15.9222	15.5862	15.5683	15.5988	15.6107	15.374	15.6771	15.6852	15.8277	15.2805	15.2585
O49596	HMGB2	At1g20693	High mobility group B protein 2	-0.0531133		-0.263631		0.224697		0.0141795					0.0578724	-0.150862	-0.141875	-0.34302	chromatin assembly or disassembly [GO:0006333]	chromatin [GO:0000785];cytosol [GO:0005829];nucleus [GO:0005634]	chromatin binding [GO:0003682];DNA binding [GO:0003677];DNA-binding transcription factor activity [GO:0003700];structural constituent of chromatin [GO:0030527]			0.0687097	0.195759	0.012976	0.191067	-0.0036494	0.0439864	0.000183992	-0.0503711	0.860805	0.99995	0.999994	0.950234	15.1179	14.3534	15.6501	15.3643	15.3982	15.6664	15.5162	14.5204	15.2231	15.2989	15.2938	16.0165	14.3501	13.2627
Q84JM4	TPR3	At5g27030	Topless-related protein 3	0.217167		-0.032961		0.224578		-0.0255495					0.355949	0.389296	0.0668267	0.107377	regulation of transcription, DNA-templated [GO:0006355]	nucleus [GO:0005634]				0.521684	0.501892	0.0302017	0.0394912	0.113293	0.112714	-0.000771638	-0.00130167	0.134734	0.99995	0.999994	0.172647	16.139	15.4035	15.8714	16.1611	15.9854	16.3215	NaN	15.3943	15.7681	15.4714	16.0379	16.1441	16.0461	15.5623
Q9SVY0	NRPA1	At3g57660	DNA-directed RNA polymerase I subunit 1	0.126882		0.0404029		0.224542		0.138063					-0.451609	-0.394946	0.0873793	0.150094	ribosome biogenesis [GO:0042254];transcription, DNA-templated [GO:0006351]	nucleus [GO:0005634];plasmodesma [GO:0009506];RNA polymerase I complex [GO:0005736]	DNA binding [GO:0003677];DNA-directed 5'-3' RNA polymerase activity [GO:0003899];zinc ion binding [GO:0008270]			0.480416	0.675102	0.440697	0.0772377	0.0609564	0.151589	0.0608438	0.00312062	0.156548	0.99995	0.999994	0.0368834	13.807	13.9637	14.2776	14.4589	13.956	14.1847	13.7159	14.1654	14.0731	14.1673	13.8431	13.9217	13.6086	14.1638
Q9C718	RH20	At1g55150	DEAD-box ATP-dependent RNA helicase 20	0.127097		0.084833		0.224404		0.18214					-0.0693094	-0.00828443	-0.0528354	0.0136291	nuclear-transcribed mRNA catabolic process, nonsense-mediated decay [GO:0000184];rRNA processing [GO:0006364]	cytoplasm [GO:0005737];cytosol [GO:0005829];nucleus [GO:0005634];ribonucleoprotein complex [GO:1990904]	ATP binding [GO:0005524];RNA binding [GO:0003723];RNA helicase activity [GO:0003724]			0.632968	0.920332	1.80177	0.324869	0.0804486	0.206526	0.328174	0.0275596	0.98515	0.99995	0.999994	0.851301	16.8189	17.0184	17.472	17.0326	17.2103	16.9233	16.8918	16.9606	16.9097	16.8673	17.0748	17.0089	16.6793	16.498
Q940B0	RPL18C	At5g27850	60S ribosomal protein L18-3	0.17375		0.192374		0.223986		0.242611					-0.0865083	-0.136934	0.244603	0.2015	translation [GO:0006412]	cytosol [GO:0005829];cytosolic large ribosomal subunit [GO:0022625];cytosolic ribosome [GO:0022626];plasmodesma [GO:0009506];plastid [GO:0009536];vacuole [GO:0005773]	mRNA binding [GO:0003729];RNA binding [GO:0003723];structural constituent of ribosome [GO:0003735]	+	a1a2_flg22_Col0_mock	1.05243	1.53841	1.20798	0.945377	0.182859	0.344583	0.293068	0.181866	0.746083	0.99995	0.999994	0.885716	18.3176	18.2314	18.3229	18.1544	18.24	18.214	18.0691	17.8393	17.8835	17.9844	18.2942	18.3673	17.8573	17.9201
O23126	At1g22970	At1g22970	At1g22970/F19G10_8	0.0371555		-0.0423155		0.223773		0.144302					-0.313355	-0.558817	0.117658	-0.121742	regulation of cell cycle [GO:0051726]	nucleus [GO:0005634]				0.0528179	0.675599	0.18182	0.061403	0.00196248	0.151181	0.026237	-0.0025983	0.0139212	0.99995	0.999994	0.203684	15.155	14.8279	14.7645	15.0938	15.1515	15.1905	14.8743	15.4098	15.0383	15.3914	15.3662	13.8803	14.9666	15.0764
Q9LZQ9	At3g62310	At3g62310	Probable pre-mRNA-splicing factor ATP-dependent RNA helicase DEAH2	0.118631		0.0710309		0.223028		0.175428					-0.0735817	-0.0386066	0.0740518	0.115702	mRNA processing [GO:0006397];RNA splicing [GO:0008380]	cytosol [GO:0005829];nucleolus [GO:0005730];spliceosomal complex [GO:0005681]	ATP binding [GO:0005524];mRNA binding [GO:0003729];RNA binding [GO:0003723];RNA helicase activity [GO:0003724]	+	a1a2_flg22_Col0_mock	0.689073	1.32734	1.11038	0.299944	0.0817452	0.296034	0.194793	0.0213053	0.919532	0.99995	0.999994	0.845164	15.5901	15.6855	15.8165	15.7845	15.6111	15.4796	15.438	15.68	15.7651	15.3053	15.6141	15.4529	15.3143	15.4078
Q9LFA4	IQM3	At3g52870	IQ domain-containing protein IQM3	0.0781872		0.0785563		0.222994		0.223363					1.12795	1.03851	-0.00262915	-0.0850206		cytoplasm [GO:0005737];nucleus [GO:0005634]				0.0982074	0.290395	0.311378	0.085206	0.00767856	0.0647565	0.0695506	0.00669347	7.08693e-08	0.99995	0.999994	1.53906e-13	15.3665	NaN	14.2347	15.0965	15.2762	15.9352	15.0835	14.6714	14.6743	15.3455	15.4012	15.4458	14.4649	15.7749
Q41963	TIP1-2	At3g26520	Aquaporin TIP1-2	0.0829401		-0.289746		0.222842		-0.149845					-0.466772	-0.396035	-0.129433	-0.0492406	defense response to bacterium [GO:0042742];hydrogen peroxide transmembrane transport [GO:0080170];water homeostasis [GO:0030104]	chloroplast [GO:0009507];columella [GO:0043674];cytosol [GO:0005829];endoplasmic reticulum [GO:0005783];Golgi apparatus [GO:0005794];integral component of membrane [GO:0016021];plasma membrane [GO:0005886];vacuolar membrane [GO:0005774];vacuole [GO:0005773]	mRNA binding [GO:0003729];water channel activity [GO:0015250]			0.145029	0.475696	0.401295	0.944524	0.0120287	0.106005	-0.060132	-0.273672	0.0288384	0.99995	0.999994	0.00150528	20.3481	20.8321	20.8945	20.9629	21.4088	21.5075	21.1069	20.4244	20.8832	20.6232	21.0554	21.3632	20.5337	20.2927
F4JCX1	At3g54440	At3g54440	Lactase	0.188668		-0.0295506		0.222259		0.00404008					-0.0177808	-0.0378492	-0.0640305	-0.0771221	lactose catabolic process [GO:0005990]	beta-galactosidase complex [GO:0009341];chloroplast [GO:0009507];cytosol [GO:0005829]	beta-galactosidase activity [GO:0004565];carbohydrate binding [GO:0030246]			1.51719	1.33512	0.0215874	0.117784	0.286246	0.296741	8.7215e-05	-0.00348059	0.919532	0.99995	0.999994	0.956597	18.4958	18.5209	18.3749	18.1656	18.2576	18.2361	18.0503	18.0966	18.2042	18.3555	18.1163	18.096	18.0363	17.8488
Q9SJ22	CESA9	At2g21770	Probable cellulose synthase A catalytic subunit 9 [UDP-forming]	-0.0286469		-0.245579		0.222076		0.00514418					-0.727314	-0.501999	0.201051	0.43146	cell wall organization [GO:0071555];cellulose biosynthetic process [GO:0030244];plant-type primary cell wall biogenesis [GO:0009833];seed coat development [GO:0010214]	integral component of membrane [GO:0016021];plasma membrane [GO:0005886];trans-Golgi network [GO:0005802]	cellulose synthase (UDP-forming) activity [GO:0016760];cellulose synthase activity [GO:0016759];metal ion binding [GO:0046872]			0.10343	0.945671	0.0118188	0.737781	-0.00296296	0.210011	6.07982e-05	-0.181184	0.640821	0.99995	0.999994	0.315714	15.8896	15.6541	15.8604	15.9878	15.872	15.9982	15.6973	15.797	15.6875	16.249	16.0594	15.9436	15.8597	15.2538
Q9C6L2	At1g25420	At1g25420	At1g25420/F2J7_16	0.203713		0.285176		0.221501		0.302964					0.143884	0.11174	-0.0225142	-0.0474746	protein localization [GO:0008104];protein transport [GO:0015031]					0.612224	0.46092	0.753362	0.50605	0.124718	0.102094	0.228241	0.144313	0.717254	0.99995	0.999994	0.629443	17.8315	18.1246	17.7245	17.954	18.3015	18.433	18.0791	17.6609	17.5772	17.5624	18.0118	18.2554	17.9527	16.9261
Q9XIR1	At1g64840	At1g64840	F-box/kelch-repeat protein At1g64840	-0.00908378		-0.0328167		0.221321		0.197589					-0.105146	-0.0868079	-0.0184354	0.00826341		cytoplasm [GO:0005737]				0.0158296	0.407729	0.548398	0.0476206	-0.000143792	0.0902393	0.108357	-0.00156275	0.878738	0.99995	0.999994	0.808011	13.9164	14.7735	14.7743	14.5821	14.2893	14.2035	14.745	14.476	14.524	NaN	14.4808	13.9356	14.6567	13.8718
Q9LPC6	KINUB	At1g01950	Kinesin-like protein KIN-UB	0.0838641		-0.119742		0.221319		0.0177129					0.617567	0.703036	0.0388782	0.131921	cytoskeleton-dependent intracellular transport [GO:0030705];microtubule-based movement [GO:0007018]	cytoplasm [GO:0005737];kinesin complex [GO:0005871];microtubule [GO:0005874]	ATPase activity [GO:0016887];ATP binding [GO:0005524];ATP-dependent microtubule motor activity, plus-end-directed [GO:0008574];microtubule binding [GO:0008017];microtubule motor activity [GO:0003777]			0.169336	0.443266	0.0335917	0.212151	0.0142012	0.0981032	0.000595008	-0.0254034	4.29275e-05	0.99995	0.999994	0.000147563	13.3089	13.5257	13.9508	13.6079	12.9929	13.3162	13.1605	13.3815	13.4458	14.0175	13.1187	13.0751	13.6117	13.695
Q5YDB6	CPL1	At4g21670	RNA polymerase II C-terminal domain phosphatase-like 1	0.12179		-0.0500251		0.221304		0.0494887					-0.094869	0.0933723	-0.0925169	0.102048	abscisic acid-activated signaling pathway [GO:0009738];dephosphorylation of RNA polymerase II C-terminal domain [GO:0070940];multicellular organism development [GO:0007275];negative regulation of transcription, DNA-templated [GO:0045892];nuclear-transcribed mRNA catabolic process, nonsense-mediated decay [GO:0000184];response to salt stress [GO:0009651];response to wounding [GO:0009611]	nuclear speck [GO:0016607];nucleus [GO:0005634]	metal ion binding [GO:0046872];phosphatase activity [GO:0016791];phosphoprotein phosphatase activity [GO:0004721];phosphoserine phosphatase activity [GO:0004647];protein serine phosphatase activity [GO:0106306];protein threonine phosphatase activity [GO:0106307];RNA binding [GO:0003723];RNA polymerase II CTD heptapeptide repeat phosphatase activity [GO:0008420]			0.298705	0.571105	0.0926961	0.0866675	0.0363794	0.126388	0.00458741	-0.00433555	0.76213	0.99995	0.999994	0.790767	14.7175	14.4031	14.7309	14.8007	14.1015	14.5266	14.3714	14.2896	14.5843	14.1016	15.0257	14.177	14.5311	14.5155
Q8H1E3	PBL17	At2g07180	Probable serine/threonine-protein kinase PBL17	-0.170862		-0.0347952		0.220703		0.35677					1.66103	1.58051	0.037968	-0.0360459	defense response [GO:0006952]	plasma membrane [GO:0005886]	ATP binding [GO:0005524];protein serine kinase activity [GO:0106310];protein threonine kinase activity [GO:0106311]			0.430472	0.427607	1.37405	0.0552247	-0.0735515	0.094374	0.49022	-0.00192155	1.15869e-07	0.99995	0.999994	2.51942e-10	13.4506	13.6003	12.9434	12.9659	12.8956	13.5559	13.0589	13.6546	13.7855	13.4108	13.4588	13.0681	12.188	12.8397
Q8GXU8	LPAT1	At4g30580	1-acyl-sn-glycerol-3-phosphate acyltransferase LPAT1, chloroplastic	0.083485		-0.0131479		0.220496		0.123863					-0.141698	-0.15565	0.178924	0.172949	CDP-diacylglycerol biosynthetic process [GO:0016024];embryo development ending in seed dormancy [GO:0009793];phosphatidic acid biosynthetic process [GO:0006654];phosphatidylglycerol biosynthetic process [GO:0006655]	chloroplast [GO:0009507];chloroplast envelope [GO:0009941];chloroplast membrane [GO:0031969];integral component of membrane [GO:0016021];plasma membrane [GO:0005886];plastid [GO:0009536]	1-acylglycerol-3-phosphate O-acyltransferase activity [GO:0003841]			0.429637	1.2749	0.594427	0.0406642	0.0358682	0.281111	0.0736273	-0.000534647	0.481591	0.99995	0.999994	0.568125	17.5253	17.2637	17.6797	17.3514	17.4288	17.4087	17.0514	17.4567	17.4666	17.3018	17.4739	17.4063	17.0087	17.084
Q9FJK8;Q9FJB5	RPP8L4	At5g48620	Probable disease resistance RPP8-like protein 4	-0.0330042		0.349067		0.220434		0.602505					0.615509	0.693551	-0.10255	-0.0167753	defense response [GO:0006952]	plasma membrane [GO:0005886]	ADP binding [GO:0043531];ATP binding [GO:0005524]			0.0575037	0.728895	1.07124	0.69811	-0.00189786	0.160673	0.64543	0.243687	0.0120614	0.99995	0.999994	0.0426427	15.5125	16.1886	15.7399	16.0074	15.9749	15.9064	15.9485	NaN	15.1768	16.0707	16.3126	16.0979	16.1003	15.4128
P82805	TOM20-4	At5g40930	Mitochondrial import receptor subunit TOM20-4	-0.0667202		-0.266589		0.220394		0.020525					0.0487726	-0.0939523	0.028189	-0.107873	protein insertion into mitochondrial outer membrane [GO:0045040];protein targeting to mitochondrion [GO:0006626]	integral component of membrane [GO:0016021];mitochondrial outer membrane translocase complex [GO:0005742];plastid [GO:0009536];TIM23 mitochondrial import inner membrane translocase complex [GO:0005744];vacuolar membrane [GO:0005774]	P-P-bond-hydrolysis-driven protein transmembrane transporter activity [GO:0015450]			0.187208	0.476219	0.0374737	0.469604	-0.0124906	0.104956	0.000769147	-0.125191	0.784691	0.99995	0.999994	0.91436	14.389	14.8587	14.5684	14.4192	14.797	14.6756	15.0231	14.393	14.8089	14.4539	14.9902	14.4391	14.2248	13.8273
Q0WNR6	ARID5	At1g76510	AT-rich interactive domain-containing protein 5	0.113633		-0.171197		0.220357		-0.0644724					0.167034	0.160317	0.0666633	0.0682348	regulation of transcription by RNA polymerase II [GO:0006357]	nucleus [GO:0005634]	DNA binding [GO:0003677]			0.191615	0.463846	0.0912918	0.30221	0.0217738	0.102212	-0.00588581	-0.0517374	0.636597	0.99995	0.999994	0.657428	13.5471	13.513	13.2315	12.9123	13.2532	13.3143	12.3623	13.6661	13.343	12.6681	13.4836	13.5665	12.3794	13.3612
Q9SJT4	At2g21440	At2g21440	Expressed protein	-0.0980698		0.163404		0.22013		0.481604					-0.414991	-0.461319	0.214052	0.173933			RNA binding [GO:0003723]	+	a1a2_flg22_Col0_mock;a1a2_mock_Col0_mock	0.788041	0.92002	2.23261	0.40423	-0.077283	0.202524	1.07524	0.0660528	0.0222701	0.99995	0.999994	0.0144836	16.9351	16.8506	16.7277	16.9356	17.055	16.7752	16.8544	16.9501	16.9476	16.9558	16.9874	17.1724	16.5431	16.4757
Q8L4M1	THO6	At2g19430	THO complex subunit 6	0.0555692		-0.114067		0.220085		0.0504488					-0.127928	-0.0308443	-0.00421903	0.0998578	abscisic acid-activated signaling pathway [GO:0009738];gene silencing by RNA [GO:0031047];mRNA processing [GO:0006397];mRNA transport [GO:0051028];negative regulation of abscisic acid-activated signaling pathway [GO:0009788];production of ta-siRNAs involved in RNA interference [GO:0010267];protein ubiquitination [GO:0016567];RNA splicing [GO:0008380]	Cul4-RING E3 ubiquitin ligase complex [GO:0080008];mitochondrion [GO:0005739];nucleus [GO:0005634];THO complex [GO:0000347]	RNA binding [GO:0003723]			0.16459	0.720432	0.131852	0.279394	0.00914615	0.158556	0.00665176	-0.0318697	0.954949	0.99995	0.999994	0.721956	15.0856	14.4872	15.1417	15.0719	14.6757	14.6933	15.0131	14.9499	14.6362	14.8059	14.8537	14.5634	14.2308	14.8722
Q9C8L9	F22G10.8	At1g53645	At1g53640/F22G10.8	0.312626		0.104074		0.219389		0.0108367					-0.0444386	-0.26733	0.26888	0.052461		nucleus [GO:0005634]	mRNA binding [GO:0003729]			1.10429	1.02133	0.0189626	0.27905	0.345228	0.224067	0.000205492	0.0290418	0.224501	0.99995	0.999994	0.916401	15.7293	15.871	15.718	15.9229	15.823	15.7748	15.7522	15.675	15.2168	14.8744	15.9057	15.539	15.8403	15.8818
Q9FYL3	ALB4	At1g24490	ALBINO3-like protein 1, chloroplastic	-0.34741		-0.547619		0.219223		0.0190138					-0.435821	-0.367281	0.192432	0.268296	chloroplast organization [GO:0009658];protein insertion into membrane [GO:0051205];protein localization to chloroplast [GO:0072598];thylakoid membrane organization [GO:0010027]	chloroplast [GO:0009507];chloroplast thylakoid membrane [GO:0009535];integral component of membrane [GO:0016021];thylakoid [GO:0009579]	membrane insertase activity [GO:0032977]			0.69376	0.212083	0.0323978	0.642375	-0.241019	0.0464936	0.000616006	-0.351777	0.0884806	0.99995	0.999994	0.00421065	12.4353	13.8203	13.0636	12.8806	13.5891	13.384	12.9781	13.56	13.4271	13.4389	14.0535	13.7998	13.9791	11.4732
Q6GKV1	MDC12.19	At5g63220	Protein GET4	0.270351		0.101991		0.219184		0.0508238					-0.0533196	-0.0226179	0.0660427	0.103233	protein insertion into ER membrane [GO:0045048];root hair elongation [GO:0048767]	BAT3 complex [GO:0071818];cytosol [GO:0005829]				1.22388	1.10613	0.117768	0.292746	0.330878	0.242446	0.00598541	0.0298574	0.952166	0.99995	0.999994	0.913015	15.9794	15.899	16.3705	16.2762	16.0824	15.8614	15.4362	15.8167	15.9853	16.0946	15.8459	15.6681	15.8199	15.6078
Q8RWZ5	SD25	At4g32300	G-type lectin S-receptor-like serine/threonine-protein kinase SD2-5	0.125741		0.137567		0.218157		0.229983					1.9625	2.01058	0.0459789	0.0998496	protein autophosphorylation [GO:0046777]	integral component of membrane [GO:0016021];plasma membrane [GO:0005886]	ATP binding [GO:0005524];calmodulin binding [GO:0005516];carbohydrate binding [GO:0030246];protein kinase activity [GO:0004672];protein serine kinase activity [GO:0106310];protein serine/threonine kinase activity [GO:0004674];protein threonine kinase activity [GO:0106311];ubiquitin protein ligase binding [GO:0031625]			0.388383	0.536045	0.76033	0.273276	0.0488355	0.116942	0.174863	0.0375937	4.7949e-21	0.99995	0.999994	7.55608e-25	15.782	16.5045	16.1401	16.6581	16.2152	16.2898	15.9577	16.3265	16.1426	15.8733	16.2304	16.3047	16.3524	15.4952
Q9FGI1	At5g58410	At5g58410	E3 ubiquitin-protein ligase listerin	-0.0124165		-0.141249		0.217894		0.0890612					-0.0958751	0.0668815	-0.037096	0.132402	rescue of stalled ribosome [GO:0072344];ribosome-associated ubiquitin-dependent protein catabolic process [GO:1990116]	cytosol [GO:0005829];RQC complex [GO:1990112]	ribosomal large subunit binding [GO:0043023];ubiquitin protein ligase activity [GO:0061630];zinc ion binding [GO:0008270]			0.0488583	1.49498	0.475052	0.901592	-0.00060665	0.325747	0.0423087	-0.127349	0.839269	0.99995	0.999994	0.761753	15.7302	15.3563	15.2923	15.4611	15.5543	15.3356	15.7168	15.3355	15.3064	15.4341	15.5033	15.5083	15.2866	15.3662
Q8VYB7	RGTA1	At4g24490	Geranylgeranyl transferase type-2 subunit alpha 1	0.185578		-0.111255		0.216542		-0.0802905					-0.288949	-0.376344	0.101791	0.0215254	protein geranylgeranylation [GO:0018344];response to cadmium ion [GO:0046686]	cytoplasm [GO:0005737];cytosol [GO:0005829];Rab-protein geranylgeranyltransferase complex [GO:0005968]	Rab geranylgeranyltransferase activity [GO:0004663]			0.640816	0.885924	0.2498	0.443731	0.118921	0.19184	-0.0200566	-0.0493672	0.0344489	0.99995	0.999994	0.140667	15.9358	16.1188	15.8733	16.2023	15.7672	15.5587	15.4782	16.13	15.8995	15.4386	15.7834	15.6128	15.3864	15.9668
F4IHU8	At2g34357	At2g34357	ARM repeat superfamily protein	0.217995		-0.0738275		0.215991		-0.0758306					-0.253154	-0.0598856	0.0452937	0.244744	rRNA processing [GO:0006364]	nucleolus [GO:0005730]	mRNA binding [GO:0003729]			1.01655	0.657364	0.190023	0.139416	0.221603	0.141985	-0.0144096	-0.0102928	0.919532	0.99995	0.999994	0.308779	14.1693	14.0506	13.7088	14.2007	14.0459	14.0166	13.8922	13.6709	13.5161	13.6759	13.9914	14.1374	13.9324	13.7204
Q9SR06	CLPS3	At3g04680	Protein CLP1 homolog	0.136376		-0.0650459		0.215842		0.0144203					-0.0375759	0.0937681	0.048978	0.187858	flower development [GO:0009908];mRNA polyadenylation [GO:0006378];mRNA processing [GO:0006397];phyllome development [GO:0048827];RNA processing [GO:0006396];tRNA splicing, via endonucleolytic cleavage and ligation [GO:0006388];vegetative to reproductive phase transition of meristem [GO:0010228]	mRNA cleavage factor complex [GO:0005849];nucleus [GO:0005634]	ATP binding [GO:0005524];polynucleotide 5'-hydroxyl-kinase activity [GO:0051731]			0.532545	0.694055	0.0347219	0.137011	0.0726262	0.149806	0.000500701	-0.00891202	0.836683	0.99995	0.999994	0.942233	16.4635	16.8983	16.5033	16.6341	16.5409	16.3031	16.3924	16.6545	16.6021	16.0912	16.2244	16.5603	16.5264	16.7314
Q9LQF2	CINV1	At1g35580	Alkaline/neutral invertase CINV1	-0.0367352		0.0501626		0.215541		0.302439					0.342089	0.403797	-0.154903	-0.0867653	carbohydrate metabolic process [GO:0005975];cellular amino acid metabolic process [GO:0006520];protein hexamerization [GO:0034214];response to hydrogen peroxide [GO:0042542];root development [GO:0048364];sucrose catabolic process [GO:0005987]	chloroplast [GO:0009507];cytosol [GO:0005829];membrane [GO:0016020];nucleus [GO:0005634];plasma membrane [GO:0005886]	beta-fructofuranosidase activity [GO:0004564];glycopeptide alpha-N-acetylgalactosaminidase activity [GO:0033926];sucrose alpha-glucosidase activity [GO:0004575]	+	a1a2_mock_Col0_mock	0.143213	1.3881	1.74973	0.212141	-0.00526096	0.299192	0.529187	0.0106415	0.0816494	0.99995	0.999994	0.0610059	18.0953	17.8141	18.0595	18.0306	18.3329	18.2643	18.2855	18.0733	18.0272	17.9076	18.3082	18.2154	17.7961	17.7722
Q84WW5	PVA13	At4g00170	Vesicle-associated protein 1-3	-0.093585		0.00274452		0.215487		0.311816					0.183963	0.114986	-0.0127492	-0.0760139	endoplasmic reticulum membrane organization [GO:0090158];endoplasmic reticulum-plasma membrane tethering [GO:0061817]	endoplasmic reticulum [GO:0005783];endoplasmic reticulum membrane [GO:0005789];integral component of membrane [GO:0016021];plasma membrane [GO:0005886]				0.257684	0.264502	1.5557	0.00230297	-0.0241154	0.0569967	0.485094	6.32055e-06	0.768418	0.99995	0.999994	0.407502	14.7698	14	14.3151	14.2543	14.7899	14.2163	14.48	14.3899	14.3408	14.7184	14.2646	14.7131	14.7151	14.3639
Q7DLS1	PBB2	At5g40580	Proteasome subunit beta type-7-B	0.129684		-0.0128188		0.215367		0.0728639					0.0477965	0.00762171	0.122061	0.0886988	proteasomal ubiquitin-independent protein catabolic process [GO:0010499];proteasome-mediated ubiquitin-dependent protein catabolic process [GO:0043161]	cytoplasm [GO:0005737];nucleus [GO:0005634];plastid [GO:0009536];proteasome complex [GO:0000502];proteasome core complex [GO:0005839];proteasome core complex, beta-subunit complex [GO:0019774]	endopeptidase activity [GO:0004175];threonine-type endopeptidase activity [GO:0004298]	+	a1a2_flg22_Col0_flg22	0.962776	2.40649	0.381589	0.0674377	0.124856	0.518277	0.0278041	-0.000864471	0.980969	0.99995	0.999994	0.91016	16.1456	16.0766	16.2955	16.173	16.1858	16.1918	15.9198	16.3371	15.9764	16.1554	15.982	15.9196	15.8997	15.8757
Q8W493;Q9FKW6	LFNR1;LFNR2	At1g20020;At5g66190	Ferredoxin--NADP reductase, leaf isozyme 2, chloroplastic	0.0904204		-0.186837		0.213888		-0.0633689					0.0293908	-0.0677503	-0.0204019	-0.108514	defense response to bacterium [GO:0042742];defense response to fungus [GO:0050832];photosynthesis [GO:0015979];photosynthetic electron transport chain [GO:0009767]	apoplast [GO:0048046];chloroplast [GO:0009507];chloroplast envelope [GO:0009941];chloroplast stroma [GO:0009570];chloroplast thylakoid [GO:0009534];chloroplast thylakoid membrane [GO:0009535];chloroplast thylakoid membrane protein complex [GO:0098807];nucleus [GO:0005634];plastid [GO:0009536];thylakoid [GO:0009579];thylakoid lumen [GO:0031977]	electron transporter, transferring electrons within the cyclic electron transport pathway of photosynthesis activity [GO:0045156];electron transporter, transferring electrons within the noncyclic electron transport pathway of photosynthesis activity [GO:0045157];ferredoxin-NADP+ reductase activity [GO:0004324];poly(U) RNA binding [GO:0008266];protein domain specific binding [GO:0019904]			0.340262	0.59096	0.2049	0.443883	0.0307666	0.126399	-0.0129843	-0.0829337	0.883234	0.99995	0.999994	0.971662	17.5051	17.1073	17.3987	17.4269	17.3933	17.4106	17.5122	17.0902	17.0429	17.0305	17.5129	17.5108	17.1926	16.3899
Q9LRN8	RPL3B	At3g17465	50S ribosomal protein L3-2, mitochondrial	0.138505		0.140079		0.213885		0.215459					-0.280615	-0.227352	0.154509	0.213852	translation [GO:0006412]	mitochondrial large ribosomal subunit [GO:0005762];mitochondrion [GO:0005739]	mRNA binding [GO:0003729];rRNA binding [GO:0019843];structural constituent of ribosome [GO:0003735]			0.280902	0.473096	0.511671	0.295995	0.0389063	0.101188	0.110244	0.0414628	0.43222	0.99995	0.999994	0.203365	14.8543	15.0414	14.3389	15.1245	14.4703	14.3801	14.074	15.0745	14.2835	14.9058	14.5985	14.4423	14.4207	14.998
Q8H173	RPSaB	At3g04770	40S ribosomal protein Sa-2	-0.330393		-0.0616407		0.213554		0.482306					-0.0866027	-0.251186	0.40012	0.242935	cytoplasmic translation [GO:0002181];ribosomal small subunit assembly [GO:0000028];translation [GO:0006412]	cytosolic small ribosomal subunit [GO:0022627]	structural constituent of ribosome [GO:0003735]			0.693421	0.358656	1.21937	0.0898568	-0.229102	0.0765925	0.588112	-0.00553883	0.574007	0.99995	0.999994	0.892856	15.2533	15.5314	15.841	16.1725	14.8965	15.0837	15.7668	16.1501	15.4637	16.2632	15.688	15.429	14.9346	14.5338
Q9SA55	At1g03140	At1g03140	Pre-mRNA-splicing factor 18	-0.00818704		-0.281847		0.213351		-0.0603081					0.10974	0.162109	-0.0449279	0.0152245	alternative mRNA splicing, via spliceosome [GO:0000380];generation of catalytic spliceosome for second transesterification step [GO:0000350];nuclear retention of unspliced pre-mRNA at the site of transcription [GO:0071048]	U2-type post-spliceosomal complex [GO:0071021];U4/U6 x U5 tri-snRNP complex [GO:0046540];U5 snRNP [GO:0005682]				0.0132713	0.390998	0.0941439	0.494489	-0.000108652	0.08342	-0.00567764	-0.13937	0.469805	0.99995	0.999994	0.769282	14.2784	14.6741	14.0149	NaN	14.4376	14.7524	14.5095	14.5339	14.1429	14.7224	13.8443	14.8851	13.6566	14.5546
Q9C550	IPMS2	At1g74040	2-isopropylmalate synthase 2, chloroplastic	-0.0245708		0.029827		0.212687		0.267085					-0.00566774	0.125715	0.19265	0.332113	branched-chain amino acid biosynthetic process [GO:0009082];leucine biosynthetic process [GO:0009098]	chloroplast [GO:0009507];chloroplast envelope [GO:0009941]	2-isopropylmalate synthase activity [GO:0003852];lyase activity [GO:0016829]	+	a1a2_flg22_Col0_mock;a1a2_mock_Col0_flg22;a1a2_mock_Col0_mock	0.112644	1.6523	2.12294	0.159126	-0.00276776	0.351422	0.567005	0.00474626	0.708119	0.922731	0.999994	0.986375	17.1354	16.9693	17.3065	17.3404	17.323	17.2724	17.273	17.1953	17.1987	17.0454	17.4631	17.319	16.916	16.8143
Q9SYM4	TPS1	At1g78580	Alpha,alpha-trehalose-phosphate synthase [UDP-forming] 1	-0.152113		-0.135072		0.212606		0.229647					-0.0280096	-0.0105304	-0.036254	-0.0104344	cell division [GO:0051301];embryo development ending in seed dormancy [GO:0009793];plant-type cell wall biogenesis [GO:0009832];sugar mediated signaling pathway [GO:0010182];trehalose metabolic process [GO:0005991]	cell wall [GO:0005618];cytosol [GO:0005829];extracellular region [GO:0005576];vacuole [GO:0005773]	alpha,alpha-trehalose-phosphate synthase (UDP-forming) activity [GO:0003825]	+	a1a2_mock_Col0_flg22	0.761632	1.10921	1.21077	0.581802	-0.115854	0.235824	0.27805	-0.0785853	0.9875	0.99995	0.999994	0.957786	16.3596	16.289	16.4475	16.2267	16.3393	15.9163	16.4589	16.608	16.1245	16.3001	16.5032	16.4966	15.9327	16.0229
F4HRS2	SWEETIE	At1g67140	Protein SWEETIE	0.107603		-0.128742		0.212569		-0.0237767					-0.0860535	0.0378409	-0.110082	0.0211973	carbohydrate metabolic process [GO:0005975];ethylene biosynthetic process [GO:0009693];regulation of ethylene biosynthetic process [GO:0010364];regulation of leaf senescence [GO:1900055];starch metabolic process [GO:0005982];trehalose metabolic process [GO:0005991]	cytosol [GO:0005829]				0.400898	0.815	0.0750113	0.43597	0.043138	0.173244	-0.00178352	-0.0561277	0.933785	0.99995	0.999994	0.776849	16.5734	16.6102	16.7121	16.2621	16.6007	16.1186	16.4304	16.3578	16.0896	16.6213	16.4811	16.2513	16.5127	16.4056
Q9S9P0	At1g15940	At1g15940	T24D18.4	0.203801		-0.113385		0.212474		-0.104712					0.117656	0.208308	-0.00883412	0.0881573	cell division [GO:0051301];DNA repair [GO:0006281];microsporogenesis [GO:0009556];mitotic sister chromatid cohesion [GO:0007064]	chromatin [GO:0000785];cytosol [GO:0005829];nucleus [GO:0005634];plasmodesma [GO:0009506]				0.142566	0.254093	0.0680813	0.151892	0.029055	0.0539882	-0.00712891	-0.0172223	0.476105	0.99995	0.999994	0.754386	13.1499	12.1655	12.9977	11.3881	12.7121	13.1911	12.0439	NaN	10.6279	13.4842	12.9787	12.85	12.1459	NaN
Q9C9R4	At1g78180	At1g78180	Probable mitochondrial adenine nucleotide transporter BTL2	0.113813		-0.277748		0.212332		-0.179228					-0.720919	-0.846613	0.0691724	-0.0441379	transmembrane transport [GO:0055085]	chloroplast envelope [GO:0009941];integral component of membrane [GO:0016021];mitochondrial inner membrane [GO:0005743]				0.255485	0.537021	0.572096	0.953735	0.0290774	0.114027	-0.102536	-0.264898	0.0160574	0.99995	0.999994	8.64815e-06	15.0783	15.545	15.2971	15.2087	14.4955	15.5834	14.7845	15.1317	15.0925	15.2461	14.8771	15.3932	14.9019	15.1533
Q43315	FPS2	At4g17190	Farnesyl pyrophosphate synthase 2	0.196758		0.0213769		0.211806		0.0364248					-0.0476553	-0.042916	0.0234326	0.0357601	cholesterol biosynthetic process [GO:0006695];farnesyl diphosphate biosynthetic process [GO:0045337];geranyl diphosphate biosynthetic process [GO:0033384]	cytoplasm [GO:0005737];cytosol [GO:0005829]	dimethylallyltranstransferase activity [GO:0004161];geranyltranstransferase activity [GO:0004337];metal ion binding [GO:0046872]			0.907303	0.765436	0.101149	0.046483	0.178519	0.162124	0.00368435	0.000993663	0.936959	0.99995	0.999994	0.919309	15.3025	15.366	15.2914	15.1849	15.5669	15.3338	14.9539	15.1864	15.1891	14.7802	15.5354	15.2199	14.8919	14.6779
Q8W4I6	BPG2	At3g57180	GTP-binding protein BRASSINAZOLE INSENSITIVE PALE GREEN 2, chloroplastic	-0.0842428		0.0651165		0.211432		0.360791	+				-0.370212	-0.384343	0.208929	0.203087	brassinosteroid mediated signaling pathway [GO:0009742];chloroplast organization [GO:0009658];chloroplast rRNA processing [GO:1901259];developmental process [GO:0032502];positive regulation of carotenoid biosynthetic process [GO:1904143];positive regulation of chlorophyll biosynthetic process [GO:1902326];regulation of transcription, DNA-templated [GO:0006355];response to absence of light [GO:000…	chloroplast [GO:0009507];chloroplast stroma [GO:0009570];mitochondrion [GO:0005739]	GTP binding [GO:0005525];hydrolase activity [GO:0016787];mRNA binding [GO:0003729];rRNA binding [GO:0019843]	+	a1a2_mock_Col0_mock	0.646956	0.747323	3.14091	0.157105	-0.0545014	0.158008	1.13321	0.0102302	0.0864609	0.99995	0.999994	0.149766	17.4686	17.5508	17.5274	17.3596	17.5596	17.2585	17.5818	17.4935	17.7199	17.519	17.5034	17.4124	17.3648	17.1972
F4J3Q1	At3g04480	At3g04480	Diphthamide synthase	0.0711528		-0.399229		0.21033		-0.260051					0.627323	0.702568	-0.111473	-0.0297215	peptidyl-diphthamide biosynthetic process from peptidyl-histidine [GO:0017183]		diphthine-ammonia ligase activity [GO:0017178]			0.0799012	0.328495	0.537302	1.76655	0.0056852	0.0690926	-0.139726	-0.705259	4.46052e-07	0.99995	0.999994	1.07207e-05	12.8115	12.8026	14.332	13.8998	13.4566	12.8764	12.9561	13.0188	13.9376	12.7653	13.7701	13.3042	13.5217	13.2775
Q9FZ43	F6I1.17	At1g16810	7-dehydrocholesterol reductase-like protein	0.33872		0.102199		0.210013		-0.0265084					0.109207	-0.0219774	0.0141447	-0.11196		nucleolus [GO:0005730]				0.354385	0.248456	0.0213649	0.112928	0.120038	0.052179	-0.000566348	0.0115411	0.970507	0.99995	0.999994	0.789514	13.2231	13.5441	13.7704	13.2711	14.2845	14.1373	13.986	13.1348	12.1538	12.4178	14.1456	14.3601	13.6659	13.4558
Q06738	RD29A	At5g52310	Low-temperature-induced 78 kDa protein	-0.0496416		-0.204469		0.209975		0.0551473					-0.085742	0.0149283	-0.123693	-0.0182798	circadian rhythm [GO:0007623];hyperosmotic salinity response [GO:0042538];leaf senescence [GO:0010150];regulation of root development [GO:2000280];response to abscisic acid [GO:0009737];response to cold [GO:0009409];response to mannitol [GO:0010555];response to osmotic stress [GO:0006970];response to reactive oxygen species [GO:0000302];response to salt [GO:1902074];response to salt stress [GO:00…	cytoplasm [GO:0005737];cytosol [GO:0005829];plastid [GO:0009536]				0.0604669	0.372559	0.059266	0.306555	-0.00300168	0.0782279	0.00326836	-0.0626809	0.982929	0.99995	0.999994	0.923986	16.4287	16.2535	16.9767	16.9673	16.0582	15.9172	16.0593	15.9663	17.0388	17.3342	16.3379	16.163	16.0092	16.3187
Q43125	CRY1	At4g08920	Cryptochrome-1	0.307732		0.172292		0.209896		0.0744564					-0.687883	-0.62114	-0.114621	-0.0390983	anthocyanin-containing compound metabolic process [GO:0046283];auxin transport [GO:0060918];blue light signaling pathway [GO:0009785];circadian regulation of calcium ion oscillation [GO:0010617];circadian regulation of gene expression [GO:0032922];circadian rhythm [GO:0007623];defense response [GO:0006952];detection of light stimulus [GO:0009583];entrainment of circadian clock by photoperiod [GO:…	cytoplasm [GO:0005737];cytosol [GO:0005829];nuclear body [GO:0016604];nucleus [GO:0005634];PML body [GO:0016605]	ATP binding [GO:0005524];blue light photoreceptor activity [GO:0009882];DNA binding [GO:0003677];FAD binding [GO:0071949];identical protein binding [GO:0042802];kinase activity [GO:0016301];metal ion binding [GO:0046872];protein kinase activity [GO:0004672]	+	a1a2_flg22_Col0_mock	1.51901	1.0069	0.212815	0.632179	0.467449	0.211344	0.0158454	0.108919	0.00100867	0.99995	0.999994	4.8644e-06	15.4506	15.6466	15.628	15.2086	15.5979	15.571	15.0516	15.5041	15.4684	14.933	15.3013	14.9978	15.1555	15.1835
Q8GYG8	At1g02180	At1g02180 At1g02180/T6A9_2	Ferredoxin-like protein	0.162901		0.231794		0.208749		0.277642					NaN	NaN	NaN	NaN						0.433451	0.321418	0.429851	0.250273	0.0706097	0.0670956	0.119345	0.0580119	NaN	NaN	NaN	NaN	14.8755	14.0143	14.7909	14.8718	14.5605	14.1909	14.2785	14.1371	14.3888	14.7066	14.2717	14.5439	14.189	13.2427
Q9SH88	At2g37990	At2g37990	Ribosome biogenesis regulatory protein homolog	0.0427837		0.192683		0.20844		0.35834					-0.171544	-0.209605	0.168837	0.13709	endonucleolytic cleavage in ITS1 to separate SSU-rRNA from 5.8S rRNA and LSU-rRNA from tricistronic rRNA transcript (SSU-rRNA, 5.8S rRNA, LSU-rRNA) [GO:0000447];ribosomal large subunit biogenesis [GO:0042273];ribosomal large subunit export from nucleus [GO:0000055]	nucleolus [GO:0005730];preribosome, large subunit precursor [GO:0030687]		+	a1a2_flg22_Col0_mock;a1a2_mock_Col0_mock	0.156201	1.37879	1.99269	1.22712	0.00668286	0.287394	0.71406	0.236446	0.360157	0.99995	0.999994	0.535116	16.7122	16.601	16.5258	16.7215	16.1879	16.4881	16.2728	16.5096	16.6443	16.7303	16.4809	16.3418	16.1955	16.3027
Q9LUS2	TOC120	At3g16620	Translocase of chloroplast 120, chloroplastic	0.0307649		-0.0297443		0.207949		0.14744					-0.289455	-0.211529	-0.0446464	0.0394387	protein targeting to chloroplast [GO:0045036]	chloroplast outer membrane [GO:0009707];integral component of membrane [GO:0016021];plastid [GO:0009536]	GTP binding [GO:0005525];GTPase activity [GO:0003924];metal ion binding [GO:0046872]			0.0638648	0.749937	0.340394	0.069465	0.00196479	0.155949	0.0501875	-0.00206619	0.530354	0.99995	0.999994	0.38759	15.1319	14.4926	14.5774	14.8561	14.3887	14.6976	14.388	14.5308	14.7388	15.1798	14.8414	14.2808	14.3538	14.4362
P0DKI3	At1g07440	At1g07440	Tropinone reductase homolog At1g07440	0.154695		-0.0495203		0.207408		0.00319341					-0.29742	-0.468459	0.229466	0.0659751			oxidoreductase activity [GO:0016491]			1.5497	1.1216	0.0124016	0.148582	0.239731	0.23263	3.96033e-05	-0.00735781	0.222844	0.99995	0.999994	0.477081	16.8504	16.7241	16.711	16.7105	16.7033	16.5093	16.4499	16.5352	16.5718	16.424	16.6885	16.611	16.7734	16.7068
Q9FLX9	NLE1	At5g52820	Notchless protein homolog	0.226913		0.0440272		0.20669		0.0238036					-0.193359	-0.328247	0.158036	0.0302193	embryo sac development [GO:0009553];ribosomal large subunit assembly [GO:0000027]	Cul4-RING E3 ubiquitin ligase complex [GO:0080008];nucleolus [GO:0005730]		+	a1a2_flg22_Col0_mock	1.65813	1.33303	0.116382	0.205102	0.376251	0.275523	0.0027703	0.00903007	0.174016	0.99995	0.999994	0.400903	15.1791	15.3434	15.0099	15.1007	15.0729	15.4723	14.9264	15.1033	14.9793	15.0386	14.8003	14.969	14.9754	15.0845
Q9FKK1	MUF9.9	At5g60460 At5g60460/muf9_110	Preprotein translocase Sec, Sec61-beta subunit protein	0.00982062		0.0592761		0.206458		0.255914					NaN	NaN	NaN	NaN	posttranslational protein targeting to membrane, translocation [GO:0031204];SRP-dependent cotranslational protein targeting to membrane, translocation [GO:0006616]	Golgi apparatus [GO:0005794];integral component of membrane [GO:0016021];membrane [GO:0016020];plasma membrane [GO:0005886];plastid [GO:0009536];Sec61 translocon complex [GO:0005784]				0.0380379	1.0694	0.970163	0.146085	0.000373556	0.220787	0.248278	0.00865937	NaN	NaN	NaN	NaN	16.9039	17.2053	17.0571	17.1203	17.0761	17.2774	17.072	17.2592	17.0008	16.7955	17.1833	17.2703	16.646	17.0023
P59231;Q8VZB9	RPL10AA;RPL10AC	At1g08360;At5g22440	60S ribosomal protein L10a-3	-0.00289853		-0.15179		0.206435		0.0575434					-0.0774789	-0.202122	0.291348	0.174465	maturation of LSU-rRNA [GO:0000470];translation [GO:0006412]	cytosol [GO:0005829];cytosolic large ribosomal subunit [GO:0022625];cytosolic ribosome [GO:0022626];extracellular region [GO:0005576];nucleolus [GO:0005730];plasma membrane [GO:0005886];plasmodesma [GO:0009506];plastid [GO:0009536];polysomal ribosome [GO:0042788]	RNA binding [GO:0003723];structural constituent of ribosome [GO:0003735]			0.00364459	0.340254	0.0708925	0.2116	-1.0564e-05	0.0702403	0.0040794	-0.0321188	0.62717	0.99995	0.999994	0.897078	17.4535	17.19	17.4058	17.3904	18.0916	17.9935	18.049	17.0763	17.4709	16.8242	18.059	18.0628	16.9909	16.8385
Q9FKN7	DAR4	At5g17890	Protein DA1-related 4	0.757721		0.408734		0.206283		-0.142704					0.14567	0.28913	0.0549391	0.204769	defense response [GO:0006952];response to cold [GO:0009409]		ADP binding [GO:0043531];ATP binding [GO:0005524];metal ion binding [GO:0046872];ubiquitin binding [GO:0043130]			0.98157	0.165871	0.146264	0.390761	0.743756	0.0342163	-0.0208725	0.159717	0.0957494	0.99995	0.999994	0.474478	18.4223	17.5256	18.5065	17.0711	16.7069	18.1978	16.0564	16.7333	NaN	17.6545	17.2643	17.1946	NaN	16.1778
Q8VYK9;P42158	CKL1	At4g26100	Casein kinase 1-like protein 1	0.183773		0.204711		0.205864		0.226802					0.229263	0.20314	0.0399394	0.0206595	endocytosis [GO:0006897];peptidyl-serine phosphorylation [GO:0018105]	cytoplasm [GO:0005737];nucleus [GO:0005634];plasmodesma [GO:0009506]	ATP binding [GO:0005524];protein serine kinase activity [GO:0106310];protein serine/threonine kinase activity [GO:0004674];protein threonine kinase activity [GO:0106311]			0.622673	1.11497	0.635188	0.783484	0.11443	0.229532	0.144062	0.160388	0.389847	0.99995	0.999994	0.204743	15.426	15.3293	15.457	14.9354	15.5358	15.4064	14.9099	15.0294	15.5035	14.8348	15.217	15.4927	15.0726	15.2567
F4HVZ5	CSU2	At1g02330	Protein COP1 SUPPRESSOR 2	-0.049201		-0.093318		0.205311		0.161194					0.157441	0.0312845	0.0546059	-0.0654905	negative regulation of ubiquitin protein ligase activity [GO:1904667];primary root development [GO:0080022];regulation of mRNA splicing, via spliceosome [GO:0048024];regulation of photomorphogenesis [GO:0010099];response to high fluence blue light stimulus by blue high-fluence system [GO:0055121]	nuclear speck [GO:0016607];spliceosomal complex [GO:0005681]				0.138813	0.780276	0.512952	0.261124	-0.00682973	0.160199	0.0826848	-0.0243675	0.954089	0.99995	0.999994	0.658765	15.9395	16.2984	16.1923	16.109	15.5872	15.9374	15.9124	16.3019	16.214	16.2604	15.8233	15.8471	16.2104	15.888
Q9ZUL3	IDD5	At2g02070	Protein indeterminate-domain 5, chloroplastic	-0.157414		0.0541974		0.205018		0.416629					-1.23077	-1.11821	-0.106773	0.0150959	positive regulation of transcription, DNA-templated [GO:0045893];regulation of transcription, DNA-templated [GO:0006355]	chloroplast [GO:0009507];nucleus [GO:0005634]	DNA-binding transcription factor activity [GO:0003700];metal ion binding [GO:0046872];sequence-specific DNA binding [GO:0043565];transcription regulatory region sequence-specific DNA binding [GO:0000976]	+		0.541784	1.0367	1.23562	0.12374	-0.0852843	0.212543	0.514795	0.00670639	0.000166516	0.99995	0.999994	1.05937e-07	15.2559	15.5458	15.7353	15.6802	15.2448	15.3634	15.5272	15.8173	16.015	15.6293	15.2301	15.5509	15.3564	15.2837
Q94K78	UCRY	At2g40765	Cytochrome b-c1 complex subunit 10, mitochondrial	0.225615		-0.128925		0.204814		-0.149725					0.337606	0.204598	0.166851	0.0394288		cytosol [GO:0005829];integral component of membrane [GO:0016021];mitochondrial respiratory chain complex III [GO:0005750];mitochondrion [GO:0005739]				0.502574	0.638493	0.27711	0.336289	0.113388	0.130773	-0.0414903	-0.0433559	0.358859	0.99995	0.999994	0.0668981	18.9152	19.6663	19.4687	19.1917	19.4012	19.2416	18.972	19.2239	19.4792	19.5178	18.2784	19.0598	19.5522	19.2447
Q0WMY5	PPR4	At5g04810	Pentatricopeptide repeat-containing protein At5g04810, chloroplastic	-0.0518475		-0.116592		0.204745		0.140001					-0.59188	-0.601763	0.0790471	0.0767045	embryonic pattern specification [GO:0009880];leaf development [GO:0048366];RNA splicing [GO:0008380]	chloroplast [GO:0009507]	mRNA binding [GO:0003729]			0.0514831	0.22396	0.205207	0.151081	-0.00266927	0.0458548	0.0287293	-0.0176148	0.00117563	0.99995	0.999994	0.000272478	13.2408	12.695	12.255	11.8007	13.3227	13.6269	12.3955	12.1184	12.8778	13.0952	13.5525	13.2128	11.8946	12.1092
F4ILR7	At2g35920	At2g35920	DExH-box ATP-dependent RNA helicase DExH1	-0.135842		-0.2824		0.204154		0.0575964					0.175604	0.2534	0.0295983	0.113072		nucleus [GO:0005634]	ATP binding [GO:0005524];mRNA binding [GO:0003729];RNA binding [GO:0003723];RNA helicase activity [GO:0003724]			0.57301	0.690328	0.313028	1.20915	-0.0778388	0.140933	0.0180293	-0.341462	0.218598	0.99995	0.999994	0.472127	14.9834	14.5154	14.8093	14.256	14.754	14.7548	14.7868	14.6227	14.921	14.8184	14.771	14.9681	14.6798	14.3649
Q9FYH5	At1g30880	At1g30880	At1g30880	-0.103937		0.0418473		0.203907		0.349691					0.1781	0.0261318	0.212622	0.0676915				+	a1a2_mock_Col0_mock	0.383095	0.928358	2.0859	0.164625	-0.0398177	0.189299	0.72942	0.00688911	0.94975	0.99995	0.999994	0.391239	16.1232	16.2263	16.0802	16.3921	15.6823	15.8734	15.9153	16.2215	16.373	16.1636	16.0706	16.2572	15.607	15.9859
Q9FLI4	SBT1.3	At5g51750	Subtilisin-like protease SBT1.3	0.0439688		-0.0323765		0.203902		0.127556					-0.675922	-0.719643	0.222387	0.189897		extracellular region [GO:0005576]	serine-type endopeptidase activity [GO:0004252]			0.0854287	0.547766	0.253668	0.0584771	0.0037562	0.11169	0.032357	-0.00189328	0.00414778	0.99995	0.999994	0.00630879	17.3047	17.6973	17.6148	17.6543	17.902	18.036	18.1823	17.4835	17.3078	17.2113	18.012	17.7484	17.6831	17.2883
Q9LZZ3	T4C21_110	At3g60700	Uncharacterized protein T4C21_110	-0.117452		-0.107096		0.203368		0.213724					0.535582	0.496621	-1.12882	-1.16535						0.199133	0.352144	0.417314	0.165084	-0.0233887	0.0716146	0.08919	-0.0176798	0.740449	0.99995	0.999994	0.816394	17.3959	16.755	17.3243	17.39	17.8053	18.1304	17.8323	17.3124	17.1561	17.3536	17.9114	17.9399	16.8434	16.9421
F4KBW6	NUP205	At5g51200	Nuclear pore complex protein NUP205	0.10648		-0.120344		0.203197		-0.0236278					0.830554	0.969436	0.00959017	0.155827	circadian regulation of gene expression [GO:0032922];induced systemic resistance [GO:0009682];mRNA transport [GO:0051028];protein transport [GO:0015031];response to bacterium [GO:0009617];systemic acquired resistance, salicylic acid mediated signaling pathway [GO:0009862]	nuclear envelope [GO:0005635];nuclear pore [GO:0005643]				0.596649	1.38447	0.111403	0.798417	0.0635313	0.281319	-0.00263221	-0.0960851	6.96918e-07	0.99995	0.999994	8.09038e-05	15.5335	15.0846	15.2692	15.1451	15.1509	15.0943	15.1672	15.2071	14.9454	14.946	15.123	15.2501	14.9553	15.0553
Q42572	LIG1	At1g08130	DNA ligase 1	0.0213353		0.00563758		0.202746		0.187048					-0.0598463	0.0194333	0.0579882	0.145688	cell cycle [GO:0007049];cell division [GO:0051301];DNA biosynthetic process [GO:0071897];DNA demethylation [GO:0080111];DNA ligation [GO:0006266];DNA recombination [GO:0006310];DNA replication [GO:0006260];double-strand break repair [GO:0006302];lagging strand elongation [GO:0006273];single strand break repair [GO:0000012]	cytoplasm [GO:0005737];mitochondrion [GO:0005739];nucleolus [GO:0005730];nucleus [GO:0005634]	ATP binding [GO:0005524];DNA binding [GO:0003677];DNA ligase (ATP) activity [GO:0003910];metal ion binding [GO:0046872]	+	a1a2_flg22_Col0_flg22;a1a2_flg22_Col0_mock	0.159253	1.47298	2.5864	0.023323	0.0033977	0.29864	0.483781	0.000131485	0.968042	0.99995	0.999994	0.881876	16.1271	16.4842	16.217	16.3848	16.2851	16.2832	16.2447	16.291	16.2811	16.3243	16.2533	16.2592	16.013	16.1794
Q9SQG2	APY1	At3g04080	Apyrase 1	0.435058		0.042256		0.202622		-0.19018					0.098337	0.142376	0.0352741	0.0851755	nucleoside diphosphate catabolic process [GO:0009134];pollen germination [GO:0009846]	endosome [GO:0005768];Golgi apparatus [GO:0005794];Golgi medial cisterna [GO:0005797];Golgi membrane [GO:0000139];integral component of membrane [GO:0016021];membrane [GO:0016020];trans-Golgi network [GO:0005802]	8-oxo-dGTP phosphohydrolase activity [GO:0102490];ATP binding [GO:0005524];dATP phosphohydrolase activity [GO:0102485];dCTP phosphohydrolase activity [GO:0102486];dGTP phosphohydrolase activity [GO:0102491];dTTP phosphohydrolase activity [GO:0102488];dUTP phosphohydrolase activity [GO:0102487];GTP phosphohydrolase activity [GO:0102489];guanosine-diphosphatase activity [GO:0004382];nucleoside-diph…			0.740115	0.508973	0.277485	0.130422	0.321993	0.103129	-0.0527719	0.00551112	0.621959	0.99995	0.999994	0.776842	15.2909	14.8158	15.0977	15.4184	14.3965	14.574	14.65	14.5758	15.022	14.9162	13.2905	14.5286	14.523	14.8849
Q9FQ02	XRN2	At5g42540/At5g42550	5'-3' exoribonuclease 2	-0.0367095		0.130146		0.202228		0.369083					NaN	NaN	NaN	NaN	miRNA catabolic process [GO:0010587];mRNA processing [GO:0006397];negative regulation of posttranscriptional gene silencing [GO:0060149];nuclear polyadenylation-dependent rRNA catabolic process [GO:0071035];nuclear-transcribed mRNA catabolic process [GO:0000956];rRNA 5'-end processing [GO:0000967]	nucleus [GO:0005634]	5'-3' exoribonuclease activity [GO:0004534];RNA binding [GO:0003723];zinc ion binding [GO:0008270]			0.0684818	0.405101	1.56766	0.291527	-0.00251393	0.0819226	0.578598	0.0379412	NaN	NaN	NaN	NaN	15.2304	15.158	14.9322	15.9826	15.0656	15.4306	15.2093	15.0967	15.7339	15.0221	15.6612	15.2964	14.8049	14.8021
B9DGS8	At1g14820	At1g14820	AT1G14820 protein	0.225484		-0.165036		0.202068		-0.188452					-0.220563	-0.150063	-0.0392525	0.0387415						0.433031	0.296167	0.367919	0.230821	0.0976416	0.0598459	-0.069335	-0.0380938	0.74697	0.99995	0.999994	0.538154	15.6596	15.9179	15.0013	15.8905	15.5457	15.3475	15.7773	14.557	15.012	15.7021	15.6146	15.3467	15.4165	14.2064
Q8RWR2	LARP1B	At5g66100	La-related protein 1B	-0.0337129		0.23004		0.201877		0.46563					0.0500832	-0.0288609	0.200826	0.129995	leaf senescence [GO:0010150]	cytoplasm [GO:0005737];polysome [GO:0005844]	mRNA binding [GO:0003729]			0.0618199	0.533362	1.68438	0.839118	-0.00208413	0.107674	0.784298	0.193031	0.954669	0.99995	0.999994	0.919309	12.539	13.2005	13.132	13.195	12.4375	13.0733	13.1041	13.0466	12.964	12.8125	13.4302	12.4222	12.9044	12.7404
Q9SUQ8	DIR6	At4g23690	Dirigent protein 6	0.0175323		-0.0218107		0.201743		0.1624					0.262935	0.0922144	0.0370784	-0.129077	(-)-pinoresinol biosynthetic process [GO:1901599];regulation of catalytic activity [GO:0050790]	apoplast [GO:0048046]	guiding stereospecific synthesis activity [GO:0042349];identical protein binding [GO:0042802];protein homodimerization activity [GO:0042803]			0.048989	0.658125	0.761814	0.0534283	0.000858893	0.132772	0.123719	-0.00116531	0.919532	0.99995	0.999994	0.561893	16.6921	16.582	17.0236	17.1485	17.1806	17.0895	16.6944	17.1833	17.047	16.7845	16.8707	17.0313	16.9627	16.2949
Q9ZQI2	CASP3	At2g27370	Casparian strip membrane protein 3	0.0670141		-0.041029		0.201639		0.0935961					-0.0152246	0.117509	-0.359075	-0.220597	cell wall modification [GO:0042545];cell-cell junction assembly [GO:0007043];positive regulation of amyloid-beta formation [GO:1902004];proteolysis [GO:0006508];regulation of protein stability [GO:0031647]	Casparian strip [GO:0048226];integral component of membrane [GO:0016021];plasma membrane [GO:0005886]	4 iron, 4 sulfur cluster binding [GO:0051539];protein homodimerization activity [GO:0042803]			0.0704563	0.524462	0.086147	0.063043	0.00472156	0.105752	0.00806302	-0.00258659	0.895527	0.99995	0.999994	0.981997	13.3638	13.2995	13.8198	13.205	13.178	12.8544	11.6741	13.8892	13.6459	13.3103	13.3749	13.424	13.583	12.8259
O23252	EIF4E1	At4g18040	Eukaryotic translation initiation factor 4E-1	-0.00471115		0.0120938		0.201202		0.218007					-0.175395	-0.222825	0.137762	0.097296	response to virus [GO:0009615]	cytoplasm [GO:0005737];cytoplasmic stress granule [GO:0010494];cytosol [GO:0005829];eukaryotic translation initiation factor 4F complex [GO:0016281];mRNA cap binding complex [GO:0005845];nucleolus [GO:0005730];nucleus [GO:0005634];P-body [GO:0000932]	RNA 7-methylguanosine cap binding [GO:0000340];translation initiation factor activity [GO:0003743]			0.0272919	0.688789	1.34993	0.0236857	-0.000128576	0.138586	0.294295	0.000286449	0.207805	0.99995	0.999994	0.59551	16.0055	16.1911	16.2672	16.3311	16.263	16.3231	16.3485	16.1682	16.2608	16.1459	16.1756	16.3103	15.8077	15.434
Q96330	FLS1	At5g08640	Flavonol synthase/flavanone 3-hydroxylase	0.00242297		-0.0491482		0.201004		0.149433					-0.208877	-0.135887	0.329724	0.405878	flavonoid biosynthetic process [GO:0009813];response to auxin [GO:0009733];response to karrikin [GO:0080167];response to light stimulus [GO:0009416]	cytoplasm [GO:0005737];nucleus [GO:0005634]	dioxygenase activity [GO:0051213];flavonol synthase activity [GO:0045431];L-ascorbic acid binding [GO:0031418];metal ion binding [GO:0046872];naringenin 3-dioxygenase activity [GO:0045486]			0.00396233	0.532456	0.303932	0.102552	9.6006e-06	0.107026	0.0454174	-0.00504027	0.896646	0.99995	0.999994	0.845366	17.5492	17.5827	17.7768	17.8941	17.2389	17.1093	17.2434	17.6828	17.9605	17.9934	17.1869	17.0695	17.4323	17.2204
Q9S777	4CL3	At1g65060	4-coumarate--CoA ligase 3	0.48618		-0.245095		0.200939		-0.530336					-0.805802	-0.506092	0.500032	0.806413	phenylpropanoid metabolic process [GO:0009698];pollen exine formation [GO:0010584]		4-coumarate-CoA ligase activity [GO:0016207];ATP binding [GO:0005524];CoA-ligase activity [GO:0016405]			0.556114	0.345154	0.512149	0.338037	0.270371	0.069355	-0.271611	-0.0828512	0.555884	0.99995	0.999994	0.584609	12.4041	12.2343	12.6703	13.4317	12.1646	12.731	10.7182	12.2917	NaN	12.9524	11.814	12.8228	NaN	11.9606
Q9FT93	At5g08420	At5g08420	KRR1 small subunit processome component	-0.0320301		0.095737		0.200623		0.32839					-0.237364	-0.312441	0.123745	0.0553568	rRNA processing [GO:0006364]	nucleolus [GO:0005730];small-subunit processome [GO:0032040]	RNA binding [GO:0003723]			0.092045	0.865756	1.01224	0.226907	-0.00294821	0.17369	0.332409	0.0217234	0.146437	0.99995	0.999994	0.374495	16.565	16.3359	16.2179	16.861	16.24	16.4538	16.5407	16.2502	16.8087	16.4985	16.276	16.4919	16.3828	15.9878
Q8H0W1	PLSP1	At3g24590	Chloroplast processing peptidase	0.0569404		-0.00243359		0.2001		0.140726					-0.120649	-0.25132	0.231474	0.108946	protein maturation [GO:0051604];signal peptide processing [GO:0006465];thylakoid membrane organization [GO:0010027]	chloroplast [GO:0009507];chloroplast envelope [GO:0009941];chloroplast thylakoid membrane [GO:0009535];integral component of plasma membrane [GO:0005887];plastid envelope [GO:0009526];plastid thylakoid membrane [GO:0055035]	peptidase activity [GO:0008233];serine-type endopeptidase activity [GO:0004252]	+	a1a2_flg22_Col0_flg22	0.437653	1.54216	1.4662	0.0104668	0.0249201	0.308586	0.206332	-2.54718e-05	0.356837	0.99995	0.999994	0.691403	17.0877	17.0808	17.1711	17.1513	17.2709	16.9969	17.0042	17.1008	17.2539	17.0811	16.912	17.065	16.7851	16.694
Q9C829	NUP50A	At1g52380	Nuclear pore complex protein NUP50A	0.161444		0.0592269		0.199685		0.0974677					-0.0244214	-0.124241	0.0961741	0.00220686	intracellular transport [GO:0046907];mRNA transport [GO:0051028];positive regulation of GTPase activity [GO:0043547];protein transport [GO:0015031]	cytoplasm [GO:0005737];cytosol [GO:0005829];nuclear pore [GO:0005643];nucleoplasm [GO:0005654];nucleus [GO:0005634]		+	a1a2_flg22_Col0_flg22;a1a2_flg22_Col0_mock	1.60047	1.59804	1.17536	0.390168	0.258386	0.319105	0.11456	0.0231085	0.732206	0.99995	0.999994	0.950234	16.5012	16.7775	16.792	16.7118	16.5948	16.5577	16.5621	16.5218	16.5381	16.5734	16.3545	16.4165	16.5802	16.3636
Q9FKA5	At5g39570	At5g39570	Uncharacterized protein At5g39570	0.00581614		-0.0539473		0.199395		0.139632					0.209758	0.173986	-0.0314588	-0.0630032		cytosol [GO:0005829];nucleus [GO:0005634];plastid [GO:0009536]	mRNA binding [GO:0003729];phosphatidic acid binding [GO:0070300]	+		0.0381961	1.81051	0.855123	0.224808	0.000222154	0.361008	0.119403	-0.0121278	0.591584	0.99995	0.999994	0.248485	18.3687	18.2955	18.4011	18.4177	18.415	18.5382	18.4323	18.2948	18.2732	18.471	18.5466	18.3833	18.1953	18.1966
F4IHS2	SYD	At2g28290	Chromatin structure-remodeling complex protein SYD	-0.0705112		0.0717153		0.199323		0.341549					-0.0333563	0.238368	-0.148508	0.129803	ATP-dependent chromatin remodeling [GO:0043044];defense response [GO:0006952];ethylene-activated signaling pathway [GO:0009873];flower development [GO:0009908];organ boundary specification between lateral organs and the meristem [GO:0010199];positive regulation of transcription by RNA polymerase II [GO:0045944];regulation of defense response to fungus [GO:1900150];regulation of ethylene-activated…	cytosol [GO:0005829];nucleus [GO:0005634]	ATP binding [GO:0005524];ATPase activity [GO:0016887];DNA binding [GO:0003677];DNA-dependent ATPase activity [GO:0008094];helicase activity [GO:0004386];histone binding [GO:0042393];nucleosome-dependent ATPase activity [GO:0070615]			0.314025	0.780485	1.18908	0.145026	-0.0221423	0.155568	0.406129	0.0104006	0.118613	0.99995	0.999994	0.937324	15.2491	15.0133	14.852	15.0151	15.1597	14.9718	14.9159	14.9738	14.9442	15.3257	15.3263	15.198	15.1055	15.0237
Q8L7T4	At3g13990	At3g13990	AT3g13990/MDC16_11	-0.0481691		0.0908811		0.199036		0.338086					0.199065	0.0660798	0.0417593	-0.0837036		cytosol [GO:0005829];nucleus [GO:0005634]	mRNA binding [GO:0003729]			0.137666	0.705068	0.984502	0.185618	-0.00663127	0.140334	0.332847	0.0168692	0.854622	0.99995	0.999994	0.268192	15.7021	15.374	15.0252	15.5193	15.1333	15.2342	15.3484	15.6635	15.1415	15.1339	15.5355	15.4542	15.2457	15.3856
Q9ZT96	MTERF4	At4g02990	Transcription termination factor MTERF4, chloroplastic	-0.0668612		0.0732451		0.198836		0.338942					-0.485062	-0.604949	0.19329	0.0803874	developmental process [GO:0032502];DNA-templated transcription, termination [GO:0006353];embryo development ending in seed dormancy [GO:0009793];plastid rRNA transcription [GO:0042794];plastid transcription [GO:0042793];regulation of transcription, DNA-templated [GO:0006355];RNA splicing [GO:0008380]	chloroplast [GO:0009507];mitochondrion [GO:0005739];plastid [GO:0009536]	double-stranded DNA binding [GO:0003690];mRNA binding [GO:0003729]			0.259654	1.0265	1.09165	0.167312	-0.0173608	0.204105	0.370007	0.0122548	0.0163731	0.99995	0.999994	0.000206528	16.3257	16.7839	16.7195	16.4288	16.7297	16.6415	16.55	16.8442	16.9149	16.7457	16.5234	16.4521	16.4706	16.1384
Q93VM9	THO1	At5g09860	THO complex subunit 1	0.321327		0.155507		0.19874		0.0329198					0.0200134	0.0541074	0.0427453	0.0840896	defense response to fungus [GO:0050832];ethylene-activated signaling pathway [GO:0009873];gene silencing by RNA [GO:0031047];mRNA export from nucleus [GO:0006406];mRNA processing [GO:0006397];production of ta-siRNAs involved in RNA interference [GO:0010267];regulation of DNA-templated transcription, elongation [GO:0032784];RNA splicing [GO:0008380]	nucleus [GO:0005634];THO complex [GO:0000347];THO complex part of transcription export complex [GO:0000445]	RNA binding [GO:0003723]			0.886832	0.404225	0.0915844	0.388157	0.284963	0.0803358	0.00301494	0.0603611	0.896349	0.99995	0.999994	0.955674	15.2599	14.8301	15.1903	15.2238	14.6626	14.2065	14.4596	14.7666	14.6488	14.8258	14.1784	14.566	14.6988	15.3562
A0A1P8B9B2	At4g16380	At4g16380	Heavy metal transport/detoxification superfamily protein	0.379902		-0.158705		0.198532		-0.340075					0.206795	0.260422	-0.038537	0.0223137	regulation of defense response to fungus [GO:1900150]		metal ion binding [GO:0046872]			1.47258	0.551605	1.74317	0.50789	0.559437	0.109511	-0.59281	-0.0806049	0.193009	0.99995	0.999994	0.307174	14.494	14.0022	14.2891	14.0321	14.1932	13.631	13.7614	14.1519	13.7493	13.4741	13.6826	13.5428	13.5484	13.9329
O23413	At4g15620	At4g15620	CASP-like protein 1E2	0.284481		-0.0306124		0.198463		-0.11663					-0.828595	-0.552272	0.0388191	0.324486		integral component of membrane [GO:0016021];plasma membrane [GO:0005886]	4 iron, 4 sulfur cluster binding [GO:0051539]			0.748773	0.535026	0.168762	0.0421689	0.213011	0.106183	-0.0196827	-0.00129089	0.332266	0.99995	0.999994	0.0396293	16.3449	16.0149	16.393	16.4708	15.9126	15.8116	15.6465	15.8215	16.1916	16.4226	15.3149	15.844	15.87	15.9345
Q9XIB5	REM19	At1g49480	B3 domain-containing protein REM19	0.180923		0.0286567		0.198147		0.0458802					-0.159308	-0.104449	-0.000576524	0.060622	cellular protein localization [GO:0034613];response to cold [GO:0009409]	nucleus [GO:0005634];plasma membrane [GO:0005886]	DNA binding [GO:0003677]			0.944535	1.37126	0.160277	0.120627	0.170888	0.27171	0.00735356	0.00345678	0.7286	0.99995	0.999994	0.453775	14.7915	15.0929	15.0736	15.0147	14.9331	14.8997	14.6672	14.8166	15.1075	14.7907	14.4292	14.9087	14.6404	14.4899
F4KF65	IMPA9	At5g03070	Importin subunit alpha-9	-0.0217617		-0.158301		0.198091		0.0615525					-0.0816353	-0.0399912	0.056535	0.107095	NLS-bearing protein import into nucleus [GO:0006607]	cytosol [GO:0005829];nuclear envelope [GO:0005635];nucleus [GO:0005634]	nuclear import signal receptor activity [GO:0061608];nuclear localization sequence binding [GO:0008139]			0.0620918	0.776886	0.290075	0.817992	-0.00135123	0.153894	0.0178548	-0.129489	0.94975	0.99995	0.999994	0.874099	14.1649	14.0133	13.8216	13.4652	14.0339	13.6189	14.0224	13.7565	13.9095	13.6426	13.8788	14.0386	13.7668	13.3878
O04314;O04313	PBP1;PBP2	At3g16420;At3g16430	PYK10-binding protein 2	0.0385056		0.0399295		0.198032		0.199456					-0.108752	0.0133081	-0.146686	-0.0176023	protein folding [GO:0006457];regulation of hydrolase activity [GO:0051336]	cytosol [GO:0005829];nucleus [GO:0005634];plasmodesma [GO:0009506]	carbohydrate binding [GO:0030246];copper ion binding [GO:0005507];enzyme regulator activity [GO:0030234]			0.0830098	0.573069	0.642748	0.0981706	0.00319634	0.113486	0.1282	0.0039199	0.575316	0.99995	0.999994	0.605265	20.766	20.8213	21.008	20.8869	21.3005	21.6043	21.2192	20.823	20.9656	20.6347	21.227	21.2865	20.6024	20.712
Q5XF03	GPAT8	At4g00400/At4g00410	Probable glycerol-3-phosphate acyltransferase 8	0.0735477		-0.3255		0.197486		-0.201562					NaN	NaN	NaN	NaN	CDP-diacylglycerol biosynthetic process [GO:0016024];cutin biosynthetic process [GO:0010143]	endoplasmic reticulum [GO:0005783];integral component of membrane [GO:0016021];membrane [GO:0016020]	glycerol-3-phosphate 2-O-acyltransferase activity [GO:0090447];glycerol-3-phosphate O-acyltransferase activity [GO:0004366];phosphatase activity [GO:0016791];sn-1-glycerol-3-phosphate C16:0-DCA-CoA acyl transferase activity [GO:0102420]			0.321537	1.03368	0.796223	1.37242	0.0236483	0.204137	-0.160488	-0.446724	NaN	NaN	NaN	NaN	16.5641	16.4377	16.6124	16.4182	16.3698	16.5334	16.6228	16.1501	16.5151	16.2175	16.2976	16.6913	16.186	15.9759
Q84W92	PRMT13	At3g06930	Probable histone-arginine methyltransferase 1.3	0.274033		0.130455		0.197259		0.0536816					-0.192474	-0.213808	0.143207	0.129011	histone H3-R17 methylation [GO:0034971];histone H3-R2 methylation [GO:0034970];histone H3-R26 methylation [GO:0034972];peptidyl-arginine methylation, to asymmetrical-dimethyl arginine [GO:0019919];positive regulation of response to oxidative stress [GO:1902884];positive regulation of transcription, DNA-templated [GO:0045893];regulation of flower development [GO:0009909];response to cadmium ion [G…	cytoplasm [GO:0005737];cytosol [GO:0005829];nucleus [GO:0005634]	[myelin basic protein]-arginine N-methyltransferase activity [GO:0016277];histone-arginine N-methyltransferase activity [GO:0008469];protein heterodimerization activity [GO:0046982];protein homodimerization activity [GO:0042803];protein-arginine omega-N asymmetric methyltransferase activity [GO:0035242];protein-arginine omega-N monomethyltransferase activity [GO:0035241]			1.40396	0.811505	0.173359	0.439284	0.384731	0.160077	0.00930618	0.0573069	0.46364	0.99995	0.999994	0.377339	16.6934	16.2882	16.4766	16.6681	16.5304	16.6901	16.6526	16.3233	16.4346	16.1761	16.0532	16.0629	16.024	16.1849
Q9LHE9	VIII-1	At3g19960	Myosin-1	0.167279		0.0591462		0.197238		0.0891052					-0.257462	-0.165832	-0.0807215	0.0174615	actin filament organization [GO:0007015];endocytosis [GO:0006897];vesicle transport along actin filament [GO:0030050]	actin cytoskeleton [GO:0015629];cytoplasm [GO:0005737];endoplasmic reticulum [GO:0005783];endosome [GO:0005768];myosin complex [GO:0016459];phragmoplast [GO:0009524];plasmodesma [GO:0009506];vesicle [GO:0031982]	actin filament binding [GO:0051015];actin-dependent ATPase activity [GO:0030898];ATP binding [GO:0005524];calmodulin binding [GO:0005516];microfilament motor activity [GO:0000146]			1.04367	0.889902	0.286082	0.14411	0.174585	0.175523	0.0254914	0.00852354	0.799628	0.99995	0.999994	0.500553	16.4262	16.1844	16.3236	16.3557	16.1638	16.0829	16.0982	15.9751	16.136	15.8303	16.3469	16.1465	15.7115	15.8967
F4JMF4	At4g10730	At4g10730	Protein kinase superfamily protein	0.161056		-0.106902		0.197073		-0.0708856					0.465978	0.490436	-0.0013344	0.0294406		plasma membrane [GO:0005886]	ATP binding [GO:0005524];protein kinase activity [GO:0004672]			0.407815	0.512768	0.17896	0.279538	0.0656811	0.101053	-0.0126857	-0.0298831	0.0379059	0.99995	0.999994	0.0429159	13.5797	14.0396	13.9399	14.4601	14.1825	14.0529	13.8596	14.0402	14.1817	13.913	13.2455	14.0485	13.3188	13.9958
Q0WLY0	At1g33680	At1g33680	KH domain-containing protein	-0.0355538		-0.0584796		0.19679		0.173864					-0.162167	-0.0978542	-0.0101692	0.0606782	regulation of gene expression [GO:0010468]	cytoplasm [GO:0005737];cytosol [GO:0005829]	mRNA binding [GO:0003729]			0.105559	0.705201	1.30493	0.226862	-0.00375303	0.138776	0.22688	-0.0132668	0.738545	0.99995	0.999994	0.495806	14.5119	14.6243	15.1445	15.2002	15.0133	14.8511	14.9708	14.765	14.985	15.0867	14.989	14.7621	14.596	14.7874
Q9SCN8	CDC48D	At3g53230	Cell division control protein 48 homolog D	-0.00250324		-0.00187848		0.196637		0.197262					-0.2347	-0.02759	-0.107571	0.104957	autophagosome maturation [GO:0097352];cell division [GO:0051301];ER-associated misfolded protein catabolic process [GO:0071712];mitotic spindle disassembly [GO:0051228];positive regulation of protein catabolic process [GO:0045732];response to cadmium ion [GO:0046686];retrograde protein transport, ER to cytosol [GO:0030970];ubiquitin-dependent ERAD pathway [GO:0030433]	cytoskeleton [GO:0005856];cytosol [GO:0005829];Golgi apparatus [GO:0005794];nucleolus [GO:0005730];nucleoplasm [GO:0005654];nucleus [GO:0005634];phragmoplast [GO:0009524];plasma membrane [GO:0005886];VCP-NPL4-UFD1 AAA ATPase complex [GO:0034098]	ATP binding [GO:0005524];ATPase activity [GO:0016887];polyubiquitin modification-dependent protein binding [GO:0031593]			0.00601258	0.480233	0.886497	0.00341053	-1.50509e-05	0.0944316	0.174872	-6.40662e-06	0.952166	0.99995	0.999994	0.480899	15.934	16.6713	16.1133	16.6027	16.3776	16.3591	16.2731	16.4475	16.2891	16.0831	16.685	16.2952	15.9615	16.4965
O49552	DDB1B	At4g21100	DNA damage-binding protein 1b	0.0337504		0.0239341		0.196387		0.18657					-0.167655	-0.184999	0.158685	0.147773	embryo development ending in seed dormancy [GO:0009793];nucleotide-excision repair [GO:0006289];proteasome-mediated ubiquitin-dependent protein catabolic process [GO:0043161];protein ubiquitination [GO:0016567];red, far-red light phototransduction [GO:0009585]	cullin-RING ubiquitin ligase complex [GO:0031461];cytosol [GO:0005829];nucleus [GO:0005634]	damaged DNA binding [GO:0003684]			0.10401	0.891213	0.578774	0.0557133	0.00351039	0.175022	0.107982	0.00133345	0.393785	0.99995	0.999994	0.511593	13.7923	14.179	14.045	14.1529	14.1575	14.1143	14.0736	14.1676	14.1571	14.0592	13.5289	14.2521	13.9018	13.6474
Q8LBY9	At5g05960	At5g05960	At5g05960	0.0524758		0.0966833		0.196272		0.240479					0.230317	0.258619	-0.00627903	0.0272861	systemic acquired resistance [GO:0009627]		fatty acid binding [GO:0005504]			0.139513	0.211897	0.739284	0.0847681	0.00732106	0.0415894	0.177782	0.00819566	0.526281	0.99995	0.999994	0.438954	15.4766	15.1802	15.4027	15.1224	14.9293	14.7281	15.0162	15.1887	15.2413	15.3304	15.0235	14.7244	15.6709	13.4505
Q9FKN5	MPI7.8	At5g17910	Cardiomyopathy-associated protein	0.160154		-0.0424522		0.195984		-0.00662187					0.239031	0.397923	-0.0946859	0.0684954		integral component of membrane [GO:0016021]				1.2176	1.3511	0.0198974	0.132398	0.195004	0.264795	-0.000131758	-0.00562057	0.182361	0.99995	0.999994	0.314819	16.1975	16.0747	16.3312	16.3745	16.0836	16.04	16.0039	16.029	15.9805	15.8302	16.1355	16.1616	16.1613	15.928
Q9LUJ5	EBP2	At3g22660	Probable rRNA-processing protein EBP2 homolog	-0.0233879		0.0635204		0.19596		0.282869					-0.296619	-0.52381	0.385852	0.163826	ribosomal large subunit biogenesis [GO:0042273];rRNA processing [GO:0006364]	nuclear periphery [GO:0034399];nucleolus [GO:0005730];preribosome, large subunit precursor [GO:0030687]	GTPase activity [GO:0003924];RNA binding [GO:0003723]	+	a1a2_flg22_Col0_mock;a1a2_mock_Col0_flg22;a1a2_mock_Col0_mock	0.0931472	1.47068	2.51106	0.692684	-0.00217852	0.288196	0.710301	0.0439996	0.16618	0.99995	0.999994	0.436826	17.1132	17.2033	17.0366	17.0956	16.6789	16.9364	16.9113	17.0979	17.1814	17.1599	16.9972	16.8566	16.7289	16.8736
Q9FHI6	MFC19.17	At5g45500	RNI-like superfamily protein	0.234702		0.0416871		0.19591		0.00289564					0.216396	0.307944	-0.139414	-0.0431851		plasma membrane [GO:0005886]				0.557233	0.379844	0.00719098	0.0839914	0.130784	0.0744155	2.08225e-05	0.00350136	0.277162	0.99995	0.999994	0.188645	14.2902	12.944	14.0165	13.6533	13.8718	13.6449	13.1474	13.5682	13.5421	13.7348	13.606	13.4141	13.8548	13.8593
Q680L3	At1g42480	At1g42480	TLR4 regulator/MIR-interacting MSAP protein	0.133796		0.110288		0.195705		0.172197					-0.190386	-0.299415	0.0638158	-0.0395314		nucleus [GO:0005634]				0.73513	0.292305	0.555774	0.125433	0.0983572	0.0572057	0.0957027	0.0138337	0.235231	0.99995	0.999994	0.575193	15.7565	15.5208	15.8399	15.5789	15.4516	15.661	15.3129	15.3223	15.514	15.578	15.7889	15.4898	15.6079	15.6311
Q9C5J6	IPT9	At5g20040	tRNA dimethylallyltransferase 9	0.0509788		-0.005872		0.195553		0.138702					-0.148718	-0.160178	0.0543067	0.0528877	cytokinin biosynthetic process [GO:0009691];tRNA modification [GO:0006400]	cytoplasm [GO:0005737]	ATP binding [GO:0005524];tRNA dimethylallyltransferase activity [GO:0052381]			0.266579	1.08701	1.00095	0.019972	0.0135899	0.212567	0.138833	-0.000117275	0.686689	0.99995	0.999994	0.731358	16.1789	16.3477	16.0752	16.3211	16.2656	15.8631	16.1539	16.0259	16.1207	16.0543	16.1592	16.2317	15.9236	15.9572
Q9SYL7	POLD3	At1g78650	DNA polymerase delta subunit 3	-0.108641		-0.0429258		0.19536		0.261076					-0.00834831	-0.239019	0.238338	0.014065	DNA strand elongation involved in DNA replication [GO:0006271];DNA synthesis involved in UV-damage excision repair [GO:1904161];nucleotide-excision repair, DNA gap filling [GO:0006297]	delta DNA polymerase complex [GO:0043625]	DNA-directed DNA polymerase activity [GO:0003887]			0.189569	0.333572	0.462922	0.0513496	-0.020595	0.0651667	0.120858	-0.00220422	0.444482	0.99995	0.999994	0.986375	13.9491	12.9128	13.8098	13.8305	13.2488	13.6965	14.0548	13.2323	13.758	14.1112	13.205	13.7381	13.659	13.5368
Q9SRX2	RPL19A	At1g02780	60S ribosomal protein L19-1	-0.00551955		-0.13302		0.195321		0.0678205					-0.0690887	-0.131474	0.309909	0.253492	translation [GO:0006412]	cytosol [GO:0005829];cytosolic large ribosomal subunit [GO:0022625];cytosolic ribosome [GO:0022626];extracellular region [GO:0005576];nucleolus [GO:0005730];plasma membrane [GO:0005886];plasmodesma [GO:0009506];polysomal ribosome [GO:0042788]	mRNA binding [GO:0003729];RNA binding [GO:0003723];structural constituent of ribosome [GO:0003735]			0.00359733	0.139462	0.0477385	0.0931119	-1.98556e-05	0.0272399	0.00323765	-0.0123857	0.695996	0.99995	0.999994	0.895803	15.9843	15.567	16.3758	16.1491	17.5391	17.64	16.9777	15.1768	16.3944	15.8516	17.049	17.8389	15.9181	14.8662
Q94BP7	2022-08-06	At5g40740	AUGMIN subunit 6	-0.156465		0.178947		0.195179		0.530591					0.0293479	0.139192	-0.0169462	0.0997395	cell division [GO:0051301];megagametogenesis [GO:0009561];microgametogenesis [GO:0055046];microtubule cytoskeleton organization [GO:0000226];spindle assembly [GO:0051225]	HAUS complex [GO:0070652];microtubule [GO:0005874];phragmoplast [GO:0009524];spindle [GO:0005819]	microtubule minus-end binding [GO:0051011]			0.27953	0.394973	1.04145	0.286412	-0.0437366	0.0770904	0.552583	0.0512525	0.611848	0.99995	0.999994	0.952747	13.3991	13.1487	12.6032	12.3121	12.7824	12.7324	12.6072	13.4526	13.6208	12.7507	12.7173	12.7681	12.9532	13.1969
Q9ZVA5;Q9ZVA4	At1g78850	At1g78850	EP1-like glycoprotein 3	0.00253042		0.0150384		0.194726		0.207234					2.04335	2.20748	0.118666	0.290396	cellular response to hypoxia [GO:0071456];response to sodium phosphate [GO:1904383]	apoplast [GO:0048046];cell wall [GO:0005618];cytosol [GO:0005829];Golgi apparatus [GO:0005794];mitochondrion [GO:0005739];secretory vesicle [GO:0099503];vacuolar membrane [GO:0005774]	carbohydrate binding [GO:0030246];glycosaminoglycan binding [GO:0005539]	+		0.0107108	1.4821	1.66028	0.0759597	2.71028e-05	0.288602	0.344065	0.00114231	3.3349e-27	0.99995	0.999994	3.17211e-31	21.2079	21.5524	21.3591	21.3375	21.3298	21.617	21.4173	21.5672	21.3272	21.243	21.3182	21.5155	21.0998	21.277
Q3ECD0	At1g76050	At1g76050	RNA pseudouridine synthase 2, chloroplastic	-0.551982		-0.319037		0.194601		0.427546					-0.25386	-0.301665	0.145085	0.104722	enzyme-directed rRNA pseudouridine synthesis [GO:0000455]	chloroplast [GO:0009507]	pseudouridine synthase activity [GO:0009982];RNA binding [GO:0003723]			1.72854	0.202157	0.948174	0.305524	-0.954123	0.0393401	0.405388	-0.0974734	0.151475	0.99995	0.999994	0.27085	13.5467	14.0394	13.6947	14.514	13.9395	14.5591	14.7861	14.6179	14.4177	14.4941	14.9712	14.3182	14.0154	NaN
Q8W4B1	RCF3	At5g53060	RNA-binding KH domain-containing protein RCF3	0.229634		0.188988		0.194534		0.153889					0.280308	0.307588	0.0153989	0.0477734	heat acclimation [GO:0010286];jasmonic acid mediated signaling pathway [GO:0009867];mRNA processing [GO:0006397];primary miRNA processing [GO:0031053];regulation of defense response to fungus [GO:1900150];regulation of gene expression [GO:0010468];response to osmotic stress [GO:0006970];RNA splicing [GO:0008380]	cytoplasm [GO:0005737];nuclear dicing body [GO:0010445];nuclear speck [GO:0016607];nucleus [GO:0005634]	mRNA binding [GO:0003729];primary miRNA binding [GO:0070878]			0.24506	0.235987	0.147096	0.218846	0.0562741	0.0459073	0.0226364	0.0413594	0.379835	0.99995	0.999994	0.270235	12.9506	14.6779	13.2458	13.5854	13.6506	13.8839	12.4096	13.116	14.1758	NaN	13.8912	13.5877	12.8872	14.0606
Q9SUR0	At4g23670	At4g23670	AT4G23670 protein	0.0757624		-0.116247		0.194392		0.00238196					-0.285415	-0.346967	0.0891683	0.0365542	defense response to bacterium [GO:0042742];response to cadmium ion [GO:0046686]	cytosol [GO:0005829];vacuole [GO:0005773]	copper ion binding [GO:0005507]			0.229166	0.57594	0.00767602	0.346559	0.0173622	0.111958	1.8284e-05	-0.0402865	0.438835	0.99995	0.999994	0.528711	20.5664	20.6175	20.9565	20.9863	21.2192	21.2388	20.8469	20.5795	20.9179	20.7927	20.8994	21.0939	20.4854	20.2922
Q9FJY5	At5g66540	At5g66540	U3 small nucleolar ribonucleoprotein protein MPP10	-0.112013		0.052546		0.194355		0.358914					-0.272284	-0.268567	0.19905	0.208793	rRNA processing [GO:0006364]	cytosol [GO:0005829];Mpp10 complex [GO:0034457];nucleolus [GO:0005730];nucleus [GO:0005634];small-subunit processome [GO:0032040];sno(s)RNA-containing ribonucleoprotein complex [GO:0005732]	mRNA binding [GO:0003729]			0.319464	0.552491	0.81216	0.0781843	-0.0357843	0.107379	0.291496	0.00410827	0.237659	0.99995	0.999994	0.251915	16.1686	16.5074	16.9786	16.4112	16.1104	16.6391	16.9018	16.613	16.652	16.5423	16.3733	16.405	15.9911	16.5685
O80786	MCM5	At2g07690	DNA replication licensing factor MCM5	-0.00230805		0.169028		0.194059		0.365396					-0.250779	-0.41507	0.284084	0.129098	DNA replication initiation [GO:0006270];DNA unwinding involved in DNA replication [GO:0006268];double-strand break repair via break-induced replication [GO:0000727];pre-replicative complex assembly involved in nuclear cell cycle DNA replication [GO:0006267]	cytoplasm [GO:0005737];MCM complex [GO:0042555];nucleus [GO:0005634];THO complex [GO:0000347]	ATP binding [GO:0005524];DNA helicase activity [GO:0003678];DNA replication origin binding [GO:0003688];single-stranded DNA binding [GO:0003697]	+	a1a2_flg22_Col0_mock;a1a2_mock_Col0_mock	0.0133037	1.28764	2.54879	0.756927	-3.07056e-05	0.249878	0.931318	0.127942	0.12954	0.99995	0.999994	0.285757	14.9592	14.775	15.0524	14.8511	15.0456	15.0437	15.1031	14.8555	15.0059	14.9108	14.9424	14.9232	14.4246	14.8041
Q9CAW4	At3g05000	At3g05000	Transport protein particle (TRAPP) component	-0.0745823		0.20508		0.193318		0.47298					0.023734	0.0239306	0.0358304	0.0422243	endoplasmic reticulum to Golgi vesicle-mediated transport [GO:0006888];pollen tube development [GO:0048868];regulation of GTPase activity [GO:0043087];response to abscisic acid [GO:0009737]	cis-Golgi network [GO:0005801];cytosol [GO:0005829];trans-Golgi network [GO:0005802];TRAPP complex [GO:0030008]		+	a1a2_flg22_Col0_mock;a1a2_mock_Col0_mock	0.396025	1.04977	2.06143	0.659457	-0.0295364	0.20294	0.975015	0.135242	0.960034	0.99995	0.999994	0.951501	15.5557	15.4197	15.5522	15.6657	15.4423	15.4085	15.4998	15.7591	15.7828	15.6749	15.4301	15.3446	15.02	15.1023
Q9FZE1	UGD1	At1g26570	UDP-glucose 6-dehydrogenase 1	0.0953906		-0.146353		0.193134		-0.0486102					0.393361	0.416829	0.193736	0.224804	glycosaminoglycan biosynthetic process [GO:0006024];UDP-glucuronate biosynthetic process [GO:0006065]	cytosol [GO:0005829];nucleus [GO:0005634]	NAD binding [GO:0051287];UDP-glucose 6-dehydrogenase activity [GO:0003979]			0.195155	0.815307	0.0805428	0.475689	0.0186159	0.157463	-0.00391521	-0.0696186	0.0553188	0.99995	0.999994	0.138623	13.7473	14.2056	13.9908	13.903	14.1678	13.8145	14.1859	13.0511	14.0095	13.9026	13.8004	14.307	13.5639	13.6941
Q9C9U9	At1g73620	At1g73620	Pathogenesis-related thaumatin superfamily protein	0.161945		-0.0433595		0.192729		-0.0125752					-0.26496	-0.317051	-0.17018	-0.212326	defense response [GO:0006952]	extracellular region [GO:0005576];plasmodesma [GO:0009506]				1.05506	0.818721	0.0532829	0.126764	0.170862	0.157791	-0.000670044	-0.00549641	0.759401	0.99995	0.999994	0.654169	16.8914	16.7614	16.8156	16.5973	16.8398	16.5147	16.7696	16.5524	16.5316	16.3342	16.6844	16.5762	16.2735	16.6302
Q8L7W3	At2g29210	At2g29210	At2g29210/F16P2.41	0.10901		-0.158565		0.192577		-0.0749976					-0.16588	-0.0855108	-0.0192947	0.0681383	mRNA processing [GO:0006397];RNA splicing [GO:0008380]					0.253008	0.566017	0.139828	0.368884	0.0275804	0.109002	-0.0104868	-0.0584919	0.799659	0.99995	0.999994	0.429337	15.7575	15.5822	15.3004	15.3603	15.4161	15.2858	15.5231	15.6316	14.6389	15.0783	15.6072	15.5691	15.7389	15.5846
O65569	RPS11B	At4g30800	40S ribosomal protein S11-2	0.290178		0.0909136		0.192476		-0.00678876					-0.0598989	-0.237251	0.236509	0.0640648	translation [GO:0006412]	cytosolic small ribosomal subunit [GO:0022627];plasma membrane [GO:0005886]	mRNA binding [GO:0003729];rRNA binding [GO:0019843];structural constituent of ribosome [GO:0003735]			0.930483	0.849813	0.0135003	0.362637	0.270006	0.163568	-9.16506e-05	0.0329686	0.491224	0.99995	0.999994	0.930105	15.9968	16.3967	16.2339	16.6337	15.9204	16.2463	15.8482	16.4063	15.9972	16.208	15.5605	15.6666	16.1793	16.2591
Q8LDS7	At1g48440	At1g48440	Endoplasmic reticulum transmembrane protein	0.0348754		-0.00193965		0.192361		0.155546					-0.031036	0.0126759	-0.0128861	0.0384781	endoplasmic reticulum to Golgi vesicle-mediated transport [GO:0006888];intracellular protein transport [GO:0006886];protein localization to endoplasmic reticulum exit site [GO:0070973]	endoplasmic reticulum [GO:0005783];endoplasmic reticulum membrane [GO:0005789];integral component of membrane [GO:0016021];nucleus [GO:0005634]				0.157321	0.611384	0.576178	0.00338649	0.00548663	0.117606	0.089622	-6.5686e-06	0.979195	0.99995	0.999994	0.934608	15.6022	15.2096	15.69	15.4049	15.6377	15.6	15.5833	15.4058	15.3648	15.4509	15.6547	15.4757	15.3485	15.3481
Q8LDF9	HMGB7	At5g23420	High mobility group B protein 7	0.073249		-0.0966162		0.1923		0.0224347					-0.669601	-0.677124	0.0437575	0.0443263	karyogamy [GO:0000741];polar nucleus fusion [GO:0010197]	nucleus [GO:0005634]	DNA binding [GO:0003677];DNA-binding transcription factor activity [GO:0003700]			0.218177	0.763839	0.0498026	0.263981	0.0159813	0.146886	0.00111731	-0.0255049	0.0041635	0.99995	0.999994	0.00475882	13.7238	13.9745	13.9921	13.411	13.5051	13.6693	13.8222	13.3261	13.5513	14.0028	13.5593	13.5747	13.5415	13.6641
O49048	VPS45	At1g77140	Vacuolar protein sorting-associated protein 45 homolog	0.202997		0.313873		0.192291		0.303167					0.157832	0.201464	-0.0580858	-0.00776019	intracellular protein transport [GO:0006886];vesicle-mediated transport [GO:0016192]	Golgi membrane [GO:0000139];mitochondrion [GO:0005739];plant-type vacuole membrane [GO:0009705];trans-Golgi network [GO:0005802]				0.316078	0.494686	0.470154	0.870959	0.064163	0.0951236	0.142535	0.273371	0.509556	0.99995	0.999994	0.611503	15.1622	15.3168	15.3249	15.3548	15.0658	15.8041	14.7061	15.2009	16.2765	14.5747	14.7289	15.3235	15.1399	15.6918
F4I983	At1g24300	At1g24300	GYF domain-containing protein	0.180821		0.307986		0.191877		0.319042					-0.128563	-0.122823	0.00312139	0.0155231						0.68594	1.01776	0.610346	0.637275	0.124032	0.195285	0.194726	0.196272	0.640821	0.99995	0.999994	0.688593	16.6185	16.8503	16.3524	16.7973	16.6204	16.573	16.2003	16.4702	16.2882	16.8372	16.2007	16.7305	16.4218	16.3967
O23066;Q9LMM1	CYP86A2	At4g00360	Cytochrome P450 86A2	-0.0489726		0.0358622		0.191858		0.276693					-0.179559	0.0846321	0.124881	0.395979	defense response [GO:0006952];fatty acid metabolic process [GO:0006631]	integral component of membrane [GO:0016021]	alkane 1-monooxygenase activity [GO:0018685];aromatase activity [GO:0070330];heme binding [GO:0020037];iron ion binding [GO:0005506]	+	a1a2_mock_Col0_mock	0.217505	1.19805	2.04156	0.168976	-0.0106518	0.229856	0.564886	0.00605986	0.851416	0.35122	0.999994	0.371267	15.8473	15.4614	15.4645	15.5571	15.3506	15.4987	15.4123	15.642	15.8165	15.6367	15.495	15.471	15.2728	15.421
P56804	rps14	AtCg00330	30S ribosomal protein S14, chloroplastic	0.119142		-0.184069		0.191726		-0.111485					NaN	NaN	NaN	NaN	translation [GO:0006412]	chloroplast [GO:0009507];small ribosomal subunit [GO:0015935]	rRNA binding [GO:0019843];structural constituent of ribosome [GO:0003735]			0.265914	0.581791	0.256732	0.625903	0.0316816	0.111545	-0.0286217	-0.115209	NaN	NaN	NaN	NaN	17.1873	17.1974	17.1473	17.152	17.6837	17.711	17.3876	16.7336	17.0396	17.0069	17.412	17.7841	16.9391	16.8001
Q9C928;Q9LE16	BRIX1-2	At1g52930	Ribosome biogenesis protein BRX1 homolog 2	-0.0779929		0.282069		0.191669		0.551731					-0.168516	-0.246459	0.175534	0.104666	ribosomal large subunit assembly [GO:0000027];rRNA processing [GO:0006364]	cytosol [GO:0005829];nucleolus [GO:0005730]	RNA binding [GO:0003723];rRNA binding [GO:0019843]			0.32417	0.465363	0.572562	0.23192	-0.0252829	0.0891958	0.3159	0.0654175	0.511449	0.99995	0.999994	0.627576	16.3402	16.2817	16.0659	15.7392	15.9055	16.0455	16.012	16.3449	16.0819	16.0469	16.2074	16.1527	15.3811	16.0691
Q9LVF2	At3g21540	At3g21540	Transducin family protein / WD-40 repeat family protein	0.0373386		-0.0168809		0.191587		0.137368					-0.460811	-0.403916	0.141628	0.206232	maturation of SSU-rRNA [GO:0030490]	nucleolus [GO:0005730];Pwp2p-containing subcomplex of 90S preribosome [GO:0034388];small-subunit processome [GO:0032040]	snoRNA binding [GO:0030515]			0.113709	0.816109	0.387879	0.0373918	0.00424574	0.156356	0.053282	-0.000631207	0.18619	0.99995	0.999994	0.0833497	15.1481	15.1098	15.0558	15.299	14.7147	15.1164	15.1128	15.3408	14.7939	14.7802	15.2432	14.949	14.7059	14.7091
Q05758	At3g58610	At3g58610	Ketol-acid reductoisomerase, chloroplastic	-0.0274324		-0.0549194		0.191397		0.16391					-0.14625	-0.127691	0.311267	0.338394	isoleucine biosynthetic process [GO:0009097];response to cadmium ion [GO:0046686];valine biosynthetic process [GO:0009099]	apoplast [GO:0048046];cell wall [GO:0005618];chloroplast [GO:0009507];chloroplast envelope [GO:0009941];chloroplast stroma [GO:0009570];cytosol [GO:0005829];mitochondrion [GO:0005739];plastid [GO:0009536]	copper ion binding [GO:0005507];ketol-acid reductoisomerase activity [GO:0004455]	+	a1a2_flg22_Col0_flg22;a1a2_mock_Col0_flg22;a1a2_mock_Col0_mock	0.245711	2.23126	1.72539	0.370713	-0.00674046	0.427056	0.282809	-0.0203593	0.787691	0.99995	0.999994	0.645008	20.6236	20.6823	20.6514	20.6869	20.7861	20.824	20.773	20.6935	20.6455	20.6826	20.7491	20.8751	20.3867	20.4271
Q9SQG2;Q9SPM5	APY1;APY2	At3g04080;At5g18280	Apyrase 2	0.081679		-0.0350065		0.191176		0.0744905					0.1043	0.106121	0.0644772	0.072406	nucleoside diphosphate catabolic process [GO:0009134];pollen germination [GO:0009846]	endosome [GO:0005768];Golgi apparatus [GO:0005794];Golgi medial cisterna [GO:0005797];Golgi membrane [GO:0000139];integral component of membrane [GO:0016021];membrane [GO:0016020];trans-Golgi network [GO:0005802]	8-oxo-dGTP phosphohydrolase activity [GO:0102490];ATP binding [GO:0005524];dATP phosphohydrolase activity [GO:0102485];dCTP phosphohydrolase activity [GO:0102486];dGTP phosphohydrolase activity [GO:0102491];dTTP phosphohydrolase activity [GO:0102488];dUTP phosphohydrolase activity [GO:0102487];GTP phosphohydrolase activity [GO:0102489];guanosine-diphosphatase activity [GO:0004382];nucleoside-diph…			0.447987	0.976583	0.277203	0.0960936	0.0365911	0.186699	0.020649	-0.0033639	0.732712	0.99995	0.999994	0.73546	17.0958	17.2185	17.1542	16.8694	16.9768	17.0107	16.772	17.2144	17.0139	17.0873	16.8862	16.8614	16.6392	16.5793
F4HZK4	At1g15290	At1g15290	Tetratricopeptide repeat (TPR)-like superfamily protein	0.0580511		-0.0242304		0.191061		0.10878					-1.15505	-0.974308	0.0351402	0.223444		cytoplasm [GO:0005737];cytosol [GO:0005829];extracellular region [GO:0005576]	mRNA binding [GO:0003729]			0.224401	1.02967	0.468297	0.0854397	0.0130267	0.19673	0.0509411	-0.00207024	1.00822e-06	0.99995	0.999994	1.21435e-08	17.4297	17.0209	17.2083	17.2161	17.2256	17.0569	17.2462	17.2398	17.3024	16.7449	17.2572	17.0185	16.8722	16.9799
Q8S9J2;F4HWL4	At1g28350;At2g33840	At1g28350;At2g33840	Tyrosine--tRNA ligase 2, cytoplasmic	-0.259209		-0.24463		0.190412		0.204991					0.00650499	-0.0380287	0.195079	0.156675	tRNA aminoacylation for protein translation [GO:0006418]	cytosol [GO:0005829]	ATP binding [GO:0005524];tyrosine-tRNA ligase activity [GO:0004831]			1.08114	0.18541	0.565636	0.214703	-0.280242	0.0353044	0.11595	-0.0525228	0.735717	0.99995	0.999994	0.961951	13.3172	13.1914	13.3402	13.7532	13.7559	13.5602	13.4647	13.8404	13.5364	13.9491	13.6605	14.0223	13.2887	11.4507
Q9LNE6	UGT89C1	At1g06000	Flavonol 7-O-rhamnosyltransferase	0.0438608		-0.0257924		0.190173		0.120519					-0.424101	-0.293084	0.323604	0.460468	flavonol biosynthetic process [GO:0051555]	cytosol [GO:0005829];extracellular region [GO:0005576]	quercetin 3-glucoside 7-O-rhamnosyltransferase activity [GO:0103077];quercetin 3-rhamnoside 7-O-rhamnosyltransferase activity [GO:0103078];UDP-glycosyltransferase activity [GO:0008194]	+	a1a2_flg22_Col0_flg22	0.529312	1.71721	1.42167	0.124385	0.023216	0.326567	0.171338	-0.00320818	0.619242	0.99995	0.999994	0.589512	18.3206	18.3056	18.3836	18.4777	18.443	18.3675	18.3174	18.2338	18.452	18.3424	18.357	18.3322	18.1168	17.938
Q9SE33	RAR1	At5g51700	Cysteine and histidine-rich domain-containing protein RAR1	-0.00698328		-0.0417466		0.189763		0.155					0.104902	0.159051	0.0193402	0.0794077	defense response to bacterium [GO:0042742];defense response to fungus [GO:0050832];plant-type hypersensitive response [GO:0009626];protein stabilization [GO:0050821];respiratory burst involved in defense response [GO:0002679]	cytoplasm [GO:0005737];nucleus [GO:0005634]	Hsp90 protein binding [GO:0051879];zinc ion binding [GO:0008270]			0.0106549	0.410988	0.276832	0.0685548	-7.44063e-05	0.0779903	0.0429089	-0.00286193	0.654485	0.99995	0.999994	0.816394	15.1249	15.1317	15.2892	15.2428	15.7753	15.7067	15.5101	15.4751	15.3094	14.5004	15.7602	15.7572	14.9615	14.4582
Q9LX31	GUN4	At3g59400	Tetrapyrrole-binding protein, chloroplastic	0.0829357		-0.146846		0.189556		-0.0402258					-1.53873	-1.53182	0.24357	0.262435	chlorophyll biosynthetic process [GO:0015995];chloroplast-nucleus signaling pathway [GO:0010019];positive regulation of catalytic activity [GO:0043085]	chloroplast [GO:0009507];chloroplast membrane [GO:0031969]	enzyme binding [GO:0019899];tetrapyrrole binding [GO:0046906]			0.379861	0.753892	0.173411	0.531164	0.031504	0.142905	-0.0069756	-0.0779992	0.00548489	0.99995	0.999994	1.57061e-05	17.9441	18.244	18.1081	17.9846	18.4387	17.9726	18.0361	17.9048	18.1651	17.8386	18.2001	18.0498	17.9547	17.7827
Q9SNC3	FLA4	At3g46550	Fasciclin-like arabinogalactan protein 4	0.160244		-0.269296		0.189522		-0.240018					-1.31017	-1.40341	0.275303	0.19011	abscisic acid-activated signaling pathway [GO:0009738];cell adhesion [GO:0007155];mucilage biosynthetic process [GO:0010192];mucilage biosynthetic process involved in seed coat development [GO:0048354];multidimensional cell growth [GO:0009825];response to salt stress [GO:0009651]	anchored component of membrane [GO:0031225];anchored component of plasma membrane [GO:0046658];external side of plasma membrane [GO:0009897];plasma membrane [GO:0005886]	polysaccharide binding [GO:0030247]			0.483808	0.440086	0.958885	0.710644	0.0775274	0.0834059	-0.23015	-0.191374	5.50519e-06	0.99995	0.999994	8.04855e-09	14.1255	14.6765	14.3258	14.078	14.4461	13.7708	13.8291	14.1029	14.2258	14.3533	13.8202	14.1298	13.7553	13.8924
Q6NPH1	At1g48200	At1g48200	At1g48200	-0.312075		0.0238461		0.189019		0.52494					-0.0515675	-0.0530969	0.0205398	0.0231157		mitochondrion [GO:0005739]		+	a1a2_mock_Col0_flg22;a1a2_mock_Col0_mock	1.33374	0.707884	1.72116	0.0461046	-0.416226	0.133803	0.903504	0.00109942	0.949476	0.99995	0.999994	0.940254	13.3901	13.7917	13.8328	13.5012	13.3978	13.3828	13.8241	13.7468	14.2163	14.1281	13.5115	13.7421	13.6619	13.3136
Q8VXZ0	NUDT20	At5g19460	Nudix hydrolase 20, chloroplastic	-0.0894833		-0.166949		0.18883		0.111365					-0.136087	-0.169393	0.130192	0.104481		chloroplast [GO:0009507]	8-oxo-dGDP phosphatase activity [GO:0044715];metal ion binding [GO:0046872]	+	a1a2_mock_Col0_flg22	0.544131	0.918067	0.852114	0.782218	-0.0486906	0.173359	0.0948954	-0.13059	0.615319	0.99995	0.999994	0.675975	16.4321	16.2385	16.5993	16.4552	16.2029	16.3396	16.5663	16.535	16.5044	16.2285	16.5398	16.4306	16.1151	15.7676
O49545	BAM1	At5g65700	Leucine-rich repeat receptor-like serine/threonine-protein kinase BAM1	-0.235205		-0.187165		0.188756		0.236796					-0.224308	-0.189561	-0.0512362	-0.00989883	cell differentiation [GO:0030154];floral organ development [GO:0048437];gametophyte development [GO:0048229];hormone-mediated signaling pathway [GO:0009755];regulation of meristem growth [GO:0010075];regulation of meristem structural organization [GO:0009934]	integral component of membrane [GO:0016021];plasma membrane [GO:0005886]	ATP binding [GO:0005524];identical protein binding [GO:0042802];protein self-association [GO:0043621];protein serine kinase activity [GO:0106310];protein threonine kinase activity [GO:0106311];receptor serine/threonine kinase binding [GO:0033612]			0.848758	0.571209	0.685236	0.461165	-0.199632	0.107819	0.162261	-0.0863141	0.59435	0.99995	0.999994	0.439754	15.9409	16.1365	15.9929	16.2797	15.7693	16.0875	15.9086	16.1278	16.5169	16.492	16.6299	15.9427	15.3949	15.6967
Q84JK1	At1g70200	At1g70200	RNA-binding (RRM/RBD/RNP motifs) family protein	0.0836337		-0.106417		0.188383		-0.00166791					-0.526356	-0.572222	0.20866	0.16948	plastid translation [GO:0032544];response to cold [GO:0009409];rRNA processing [GO:0006364]	chloroplast [GO:0009507]	rRNA binding [GO:0019843]			0.25173	1.00963	0.00318274	0.318374	0.0210531	0.190198	-5.30853e-06	-0.0338804	0.00187058	0.99995	0.999994	0.0169205	17.2561	17.2045	17.062	16.8844	17.0605	17.1284	17.2406	17.1768	16.8274	16.4631	17.2698	17.1166	16.7458	16.9739
Q9SFU6	CALS9	At3g07160	Callose synthase 9	0.112466		0.020916		0.188352		0.0968018					0.383098	0.601995	-0.0944311	0.131286	(1->3)-beta-D-glucan biosynthetic process [GO:0006075];callose deposition in cell wall [GO:0052543];developmental growth [GO:0048589];generative cell mitosis [GO:0055047];microsporogenesis [GO:0009556];pollen development [GO:0009555];pollen germination [GO:0009846];regulation of cell shape [GO:0008360];regulation of pollen tube growth [GO:0080092]	1,3-beta-D-glucan synthase complex [GO:0000148];cytosol [GO:0005829];Golgi apparatus [GO:0005794];integral component of membrane [GO:0016021];plasma membrane [GO:0005886]	1,3-beta-D-glucan synthase activity [GO:0003843];glucosyltransferase activity [GO:0046527]	+	a1a2_flg22_Col0_flg22;a1a2_flg22_Col0_mock	1.02399	1.97414	0.9999	0.158043	0.115164	0.371834	0.096792	0.00330561	1.96449e-07	0.99995	0.999994	0.025281	16.7286	16.7495	16.8848	16.7515	16.5177	16.6949	16.462	16.5945	16.7342	16.5811	16.6257	16.6549	16.6167	16.5872
Q9LIH9	RH51	At3g18600	DEAD-box ATP-dependent RNA helicase 51	0.0153859		0.0652679		0.188318		0.2382					-0.275334	-0.351186	0.214578	0.144942	maturation of LSU-rRNA from tricistronic rRNA transcript (SSU-rRNA, 5.8S rRNA, LSU-rRNA) [GO:0000463]	nucleolus [GO:0005730]	ATP binding [GO:0005524];RNA binding [GO:0003723];RNA helicase activity [GO:0003724]	+	a1a2_flg22_Col0_mock	0.0609673	1.31467	1.66621	0.381498	0.000938039	0.247576	0.396891	0.0248996	0.339628	0.99995	0.999994	0.411763	16.4422	16.2197	16.5139	16.6059	16.1849	16.1822	16.2713	16.473	16.4925	16.266	16.1869	16.3668	16.1322	16.3036
Q8VYF1;O23515	RPL15A;RPL15B	At4g16720;At4g17390	60S ribosomal protein L15-1	0.0687259		-0.0151078		0.188061		0.104227					-0.100101	-0.14612	0.246043	0.207545	cytoplasmic translation [GO:0002181]	cytosol [GO:0005829];cytosolic large ribosomal subunit [GO:0022625];cytosolic ribosome [GO:0022626];nucleolus [GO:0005730];plasma membrane [GO:0005886];polysomal ribosome [GO:0042788];vacuolar membrane [GO:0005774]	mRNA binding [GO:0003729];RNA binding [GO:0003723];structural constituent of ribosome [GO:0003735]			0.468234	2.18257	0.410145	0.0507927	0.0321798	0.410456	0.0427482	-0.000767366	0.727334	0.99995	0.999994	0.833374	21.6773	21.6441	21.6614	21.6437	21.8625	21.5685	21.5066	21.5641	21.5491	21.6056	21.5423	21.8776	21.4737	21.4175
P43299	MCM7	At4g02060	DNA replication licensing factor MCM7	0.148192		-0.100141		0.186423		-0.0619099					-0.361751	-0.39636	0.173149	0.148334	DNA replication initiation [GO:0006270];DNA strand elongation involved in DNA replication [GO:0006271];DNA unwinding involved in DNA replication [GO:0006268];double-strand break repair via break-induced replication [GO:0000727];pollen development [GO:0009555];pre-replicative complex assembly involved in nuclear cell cycle DNA replication [GO:0006267];sugar mediated signaling pathway [GO:0010182]	cytoplasm [GO:0005737];MCM complex [GO:0042555];nucleus [GO:0005634];THO complex [GO:0000347]	ATP binding [GO:0005524];DNA helicase activity [GO:0003678];DNA replication origin binding [GO:0003688];metal ion binding [GO:0046872];single-stranded DNA binding [GO:0003697]			0.297255	1.11466	0.0991258	0.49824	0.0440507	0.207799	-0.00613686	-0.0498944	0.19377	0.99995	0.999994	0.024929	15.8858	16.0215	15.8225	15.9796	15.5408	15.6499	16.1293	14.928	15.9637	15.8535	15.9519	15.1846	15.7748	15.4543
Q9ZVH8	TFIIS	At2g38560	Transcription elongation factor TFIIS	0.063646		-0.0121546		0.185998		0.110197					-0.210389	-0.19501	0.00513373	0.0291496	negative regulation of flower development [GO:0009910];regulation of transcription elongation from RNA polymerase II promoter [GO:0034243];response to gibberellin [GO:0009739];seed dormancy process [GO:0010162];seed germination [GO:0009845];transcription, DNA-templated [GO:0006351]	nucleus [GO:0005634]	translation elongation factor activity [GO:0003746];zinc ion binding [GO:0008270]			0.157636	0.437955	0.261589	0.0192081	0.0100329	0.0814586	0.0288263	-0.000233466	0.582456	0.99995	0.999994	0.367668	17.3407	16.9513	17.3092	16.9153	17.1121	17.4055	17.0928	16.9484	17.3375	17.439	17.2837	16.5509	16.7581	17.401
[truncated: 5,944 more rows]
[truncated: 9 more columns]
