# Supplementary material for: Hypoxia represses pattern-triggered immune responses in Arabidopsis
Source: Plant Physiol. 2024 Aug 19;196(3):2064–77. doi: 10.1093/plphys/kiae432 (PMC11531839; doi:10.1093/plphys/kiae432)
Supplement: kiae432_Supplementary_Data [file kiae432_supplementary_data.zip › Supplementary Dataset4.xlsx]

## Sheet: DEGs 2HS 2NS (Lee et al)
AGI	Desc	logFC_2HS/2NS	FDR_2HS/2NS
AT1G29490	SAUR68,SMALL AUXIN UPREGULATED 68	-5.93327	0.0152105
AT1G79680	ATWAKL10	-5.8754	0.00929574
AT1G45545	WEAK CHLOROPLAST MOVEMENT UNDER BLUE LIGHT-like protein (DUF827)	-5.56871	0.0375376
AT4G11170	RMG1,Resistance Methylated Gene 1	-5.43206	0.0460546
AT5G61570	Protein kinase superfamily protein	-4.83669	3.94739e-11
AT5G55150	F-box SKIP23-like protein (DUF295)	-4.80345	3.33972e-06
AT5G37490	ARM repeat superfamily protein	-4.55349	0.000855818
AT2G00370	novel_transcribed_region	-4.32625	0.038318
AT5G27780	SAUR-like auxin-responsive protein family	-4.16351	0.00231831
AT1G68765	Putative membrane lipoprotein	-3.5377	0.0189898
AT2G04070	MATE efflux family protein	-3.53592	0.00168504
AT1G34330	NA	-3.4669	0.0238264
AT4G12735	hypothetical protein	-3.2838	0.0299485
AT1G26380	FAD-binding Berberine family protein	-3.26117	0.00793742
AT5G24640	hypothetical protein	-3.20218	0.00130507
AT4G19650	Mitochondrial transcription termination factor family protein	-3.17234	0.00202159
AT1G29430	SAUR62,SMALL AUXIN UPREGULATED RNA 62	-3.17195	8.30895e-05
AT2G17230	EXORDIUM like 5	-3.05363	2.03059e-16
AT1G08280	GALT29A,glycosyltransferase 29A	-2.96435	6.24859e-08
AT2G23130	ATAGP17	-2.95817	8.00429e-06
AT1G48880	TRICHOME BIREFRINGENCE-LIKE 7	-2.95587	0.00173874
AT4G32280	indole-3-acetic acid inducible 29	-2.91847	0.0127909
AT1G74870	RING/U-box superfamily protein	-2.90719	0.0105398
AT4G22475	transmembrane protein	-2.9002	0.0495236
AT1G62950	leucine-rich repeat transmembrane protein kinase family protein	-2.86739	0.0139707
AT5G05810	RING/U-box superfamily protein	-2.81997	0.000728494
AT2G40530	transmembrane protein	-2.81398	0.00469625
AT1G73830	BR enhanced expression 3	-2.80979	4.93183e-06
AT5G54145	hypothetical protein	-2.69082	4.13452e-05
AT1G19900	glyoxal oxidase-related protein	-2.65974	0.00212343
AT3G06070	hypothetical protein	-2.64621	0.000205417
AT5G57760	hypothetical protein	-2.55636	0.000665446
AT5G13210	Uncharacterized conserved protein UCP015417, vWA	-2.54742	0.00117968
AT1G06270	Pentatricopeptide repeat (PPR) superfamily protein	-2.52329	0.0363982
AT4G01680	AtMYB55,myb domain protein 55	-2.51217	0.0118017
AT1G58170	Disease resistance-responsive (dirigent-like protein) family protein	-2.46099	0.0383152
AT5G44390	FAD-binding Berberine family protein	-2.45421	0.046027
AT3G14370	Protein kinase superfamily protein	-2.43221	0.0445086
AT1G12300	Tetratricopeptide repeat (TPR)-like superfamily protein	-2.41292	0.00770045
AT2G25250	serine/arginine repetitive matrix-like protein	-2.37062	4.29737e-06
AT4G25780	CAP (Cysteine-rich secretory proteins, Antigen 5, and Pathogenesis-related 1 protein) superfamily protein	-2.35056	0.00151765
AT5G50335	hypothetical protein	-2.34279	0.0176977
AT1G54200	DNA mismatch repair Msh6-like protein	-2.31024	0.0313286
AT5G45950	GDSL-like Lipase/Acylhydrolase superfamily protein	-2.28489	0.000218758
AT3G22470	PPR3,pentatricopeptide repeat 3	-2.2843	0.0273216
AT5G03553	hypothetical protein	-2.2829	0.040437
AT5G55050	GDSL-like Lipase/Acylhydrolase superfamily protein	-2.26762	0.00131701
AT2G43445	F-box and associated interaction domains-containing protein	-2.25729	0.000403662
AT3G28040	Leucine-rich receptor-like protein kinase family protein	-2.24946	1.30065e-05
AT2G40330	RCAR9,regulatory components of ABA receptor 9	-2.22133	0.000330571
AT1G23340	carboxyl-terminal proteinase, putative (DUF239)	-2.21479	0.0360672
AT3G18950	Transducin/WD40 repeat-like superfamily protein	-2.20895	0.0431343
AT3G01660	S-adenosyl-L-methionine-dependent methyltransferases superfamily protein	-2.19517	0.0216919
AT1G68550	Integrase-type DNA-binding superfamily protein	-2.17887	0.000614542
AT5G15210	ATHB30,homeobox protein 30,ZFHD3,ZINC FINGER HOMEODOMAIN 3,ZHD8,ZINC FINGER HOMEODOMAIN 8	-2.1764	4.14127e-07
AT3G63380	ACA12,auto-inhibited Ca2+ ATPase 12	-2.16092	0.015801
AT3G50700	AtIDD2,indeterminate(ID)-domain 2	-2.1506	0.000365665
AT2G04050	MATE efflux family protein	-2.1467	0.00281119
AT5G28300	AtGT2L,GT2L,GT-2Like protein	-2.12479	7.33699e-05
AT2G18193	P-loop containing nucleoside triphosphate hydrolases superfamily protein	-2.10661	0.000864654
AT5G58900	Homeodomain-like transcriptional regulator	-2.08262	2.47853e-05
AT5G37500	gated outwardly-rectifying K+ channel	-2.07743	0.000794811
AT1G61800	ATGPT2,ARABIDOPSIS GLUCOSE-6-PHOSPHATE/PHOSPHATE TRANSLOCATOR 2	-2.07379	0.0411398
AT1G08960	ATCAX11,CATION EXCHANGER 11,AtCXX5,Arabidopsis thaliana cation calcium exchanger 5,CCX5,cation calcium exchanger 5	-2.06717	0.0310211
AT5G19190	hypothetical protein	-2.06523	1.75517e-06
AT5G46330	Leucine-rich receptor-like protein kinase family protein	-2.03219	0.00751017
AT3G28270	transmembrane protein, putative (DUF677)	-2.01943	0.0479563
AT3G44990	ATXTR8,AtXTH31,XTR8,xyloglucan endo-transglycosylase-related 8	-2.0139	0.00282003
AT3G25890	Integrase-type DNA-binding superfamily protein	-2.00992	0.000947781
AT5G04530	3-ketoacyl-CoA synthase 19	-2.00437	6.33749e-12
AT1G30870	Peroxidase superfamily protein	-1.98818	0.0233957
AT3G05800	AtBS1(activation-tagged BRI1 suppressor 1)-interacting factor 1	-1.98273	0.0150917
AT5G39760	AtHB23,homeobox protein 23,ZHD10,ZINC FINGER HOMEODOMAIN 10	-1.94832	1.22725e-06
AT3G43720	Bifunctional inhibitor/lipid-transfer protein/seed storage 2S albumin superfamily protein	-1.94806	1.5254e-07
AT5G24570	hypothetical protein	-1.94723	0.000172652
AT4G25990	CCT motif family protein	-1.93698	0.00114055
AT5G62920	response regulator 6	-1.91684	0.0233957
AT4G37450	ATAGP18	-1.9111	0.000452544
AT2G47440	Tetratricopeptide repeat (TPR)-like superfamily protein	-1.90903	4.2863e-07
AT1G12460	Leucine-rich repeat protein kinase family protein	-1.90568	6.89814e-05
AT1G23030	ARM repeat superfamily protein	-1.9047	1.96173e-07
AT5G57180	chloroplast import apparatus 2	-1.90187	1.76479e-05
AT2G01420	ATPIN4,ARABIDOPSIS PIN-FORMED 4	-1.8947	1.13479e-13
AT2G41940	zinc finger protein 8	-1.89187	6.96601e-05
AT1G62030	Cysteine/Histidine-rich C1 domain family protein	-1.88822	0.0391129
AT5G39080	HXXXD-type acyl-transferase family protein	-1.86737	1.93639e-05
AT4G20270	Leucine-rich receptor-like protein kinase family protein	-1.86588	2.19187e-05
AT2G32100	ATOFP16,RABIDOPSIS THALIANA OVATE FAMILY PROTEIN 16	-1.86155	0.00504149
AT4G35320	hypothetical protein	-1.86069	0.00884738
AT1G62500	Bifunctional inhibitor/lipid-transfer protein/seed storage 2S albumin superfamily protein	-1.82353	0.00948904
AT3G45230	APAP1,ARABINOXYLAN PECTIN ARABINOGALACTAN PROTEIN 1	-1.82313	0.000618701
AT3G54980	Pentatricopeptide repeat (PPR) superfamily protein	-1.81699	0.0436482
AT1G23080	ATPIN7,ARABIDOPSIS PIN-FORMED 7	-1.80736	1.49775e-09
AT2G33060	AtRLP27,receptor like protein 27	-1.78598	0.0116134
AT4G12520	Bifunctional inhibitor/lipid-transfer protein/seed storage 2S albumin superfamily protein	-1.77714	0.0229621
AT5G44680	DNA glycosylase superfamily protein	-1.77076	0.00121878
AT1G78170	E3 ubiquitin-protein ligase	-1.76768	0.000866535
AT5G13180	ANAC083,NAC domain containing protein 83,VNI2,VND-interacting 2	-1.75811	0.00263692
AT3G60630	ATHAM2,ARABIDOPSIS THALIANA HAIRY MERISTEM 2,LOM2,LOST MERISTEMS 2	-1.75597	0.0034941
AT3G61460	brassinosteroid-responsive RING-H2	-1.75425	0.00187935
AT4G38840	SAUR14,SMALL AUXIN UPREGULATED RNA 14	-1.75415	0.000576763
AT1G70230	AXY4,ALTERED XYLOGLUCAN 4	-1.7529	0.0310211
AT3G28920	AtHB34,homeobox protein 34,ZHD9,ZINC FINGER HOMEODOMAIN 9	-1.7433	2.15627e-05
AT1G04360	ATL1,ARABIDOPSIS TOXICOS EN LEVADURA 1	-1.73719	0.0148758
AT1G12990	beta-1,4-N-acetylglucosaminyltransferase family protein	-1.72978	0.00189088
AT3G49670	Leucine-rich receptor-like protein kinase family protein	-1.71248	9.91111e-07
AT5G60890	ATMYB34,ATR1,ALTERED TRYPTOPHAN REGULATION 1	-1.71078	0.00264617
AT3G13277	other_RNA	-1.70576	0.0370066
AT4G31500	ATR4,ALTERED TRYPTOPHAN REGULATION 4,RED1,RED ELONGATED 1,RNT1,RUNT 1,SUR2,SUPERROOT 2	-1.67637	1.762e-07
AT5G02760	APD7,Arabidopsis Pp2c clade D 7	-1.67319	0.00116196
AT1G70940	ATPIN3,ARABIDOPSIS PIN-FORMED 3	-1.66946	2.57517e-09
AT2G01680	Ankyrin repeat family protein	-1.663	0.00158195
AT5G18070	phosphoglucosamine mutase-like protein	-1.65814	0.00352593
AT1G22960	Pentatricopeptide repeat (PPR) superfamily protein	-1.65739	0.00603181
AT4G04970	ATGSL01,GLUCAN SYNTHASE LIKE 1,ATGSL1,GLUCAN SYNTHASE LIKE-1,GSL01	-1.65151	0.000360717
AT3G62200	Putative endonuclease or glycosyl hydrolase	-1.64564	0.0211234
AT2G46310	cytokinin response factor 5	-1.64295	0.0299485
AT5G15280	Pentatricopeptide repeat (PPR) superfamily protein	-1.63277	0.0382527
AT2G16280	3-ketoacyl-CoA synthase 9	-1.6327	4.92342e-08
AT5G43270	squamosa promoter binding protein-like 2	-1.62535	0.000362757
AT1G79410	AtOCT5,organic cation/carnitine transporter5	-1.61948	0.00881944
AT2G03480	QUASIMODO2 LIKE 2	-1.60455	0.00326898
AT5G11070	hypothetical protein	-1.59492	0.0108472
AT4G04610	APR,ATAPR1,PRH19,PAPS REDUCTASE HOMOLOG 19	-1.58601	0.000548817
AT3G59050	ATPAO3,polyamine oxidase 3	-1.57284	7.14425e-05
AT4G27310	B-box type zinc finger family protein	-1.55504	0.0112747
AT5G10790	ubiquitin-specific protease 22	-1.54799	0.0387269
AT2G19170	subtilisin-like serine protease 3	-1.54766	0.0155898
AT4G19170	CCD4,carotenoid cleavage dioxygenase 4	-1.54433	0.000369321
AT1G78260	RNA-binding (RRM/RBD/RNP motifs) family protein	-1.54392	0.000738002
AT3G45400	exostosin family protein	-1.54262	0.0229777
AT1G78230	Outer arm dynein light chain 1 protein	-1.54101	0.0074458
AT4G37540	LOB domain-containing protein 39	-1.53834	0.000274502
AT1G62180	APSR,ADENOSINE-5'-PHOSPHOSULFATE REDUCTASE,ATAPR2,PRH,PRH43,3'-PHOSPHOADENOSINE-5'-PHOSPHOSULFATE (PAPS) REDUCTASE HOMOLOG 43	-1.53789	8.76052e-05
AT2G40460	Major facilitator superfamily protein	-1.53729	0.0452139
AT3G12560	ATTBP2,TELOMERIC DNA-BINDING PROTEIN 2	-1.52483	8.05958e-05
AT4G35270	NLP2,NIN-like protein 2	-1.52072	0.00945984
AT5G62220	ATGT18,glycosyltransferase 18,XLT2,Xyloglucan L-side chain galactosylTransferase position 2	-1.52006	0.0249499
AT1G24170	Nucleotide-diphospho-sugar transferases superfamily protein	-1.51592	4.65463e-05
AT4G20840	FAD-binding Berberine family protein	-1.51407	0.00188758
AT1G18000	Major facilitator superfamily protein	-1.50862	0.00184542
AT5G07900	Mitochondrial transcription termination factor family protein	-1.50686	0.0238264
AT2G33170	Leucine-rich repeat receptor-like protein kinase family protein	-1.50239	0.00037392
AT1G64640	AtENODL8	-1.48246	4.86411e-06
AT4G34740	ATASE2,GLN phosphoribosyl pyrophosphate amidotransferase 2,ATPURF2,CIA1,CHLOROPLAST IMPORT APPARATUS 1,DOV1,DIFFERENTIAL DEVELOPMENT OF VASCULAR ASSOCIATED CELLS	-1.47865	0.0487766
AT5G19970	GRAS family transcription factor family protein	-1.47395	0.0397051
AT4G29700	Alkaline-phosphatase-like family protein	-1.45843	0.00138214
AT3G61630	cytokinin response factor 6	-1.45647	0.0234498
AT5G07322	other_RNA	-1.44966	0.0200252
AT1G18010	Major facilitator superfamily protein	-1.44917	0.000848792
AT5G05160	Leucine-rich repeat protein kinase family protein	-1.4306	0.0207921
AT5G59920	Cysteine/Histidine-rich C1 domain family protein	-1.42791	0.000621837
AT2G16500	ARGDC,ARGDC1,SPE1	-1.42725	4.23516e-05
AT2G23290	AtMYB70,myb domain protein 70	-1.42449	0.00231831
AT5G45800	Leucine-rich repeat protein kinase family protein	-1.42196	0.00394221
AT5G12050	rho GTPase-activating protein	-1.413	0.0112255
AT5G54830	DOMON domain-containing protein / dopamine beta-monooxygenase N-terminal domain-containing protein	-1.41252	0.00115137
AT3G58120	Basic-leucine zipper (bZIP) transcription factor family protein	-1.41051	0.000864654
AT2G40610	ATEXP8,ATEXPA8,expansin A8,ATHEXP ALPHA 1.11,EXP8	-1.4092	0.00631935
AT4G34610	BEL1-like homeodomain 6	-1.40287	0.0352797
AT5G40830	S-adenosyl-L-methionine-dependent methyltransferases superfamily protein	-1.39527	0.00419039
AT3G47600	ATMYB94,myb domain protein 94,ATMYBCP70	-1.39404	0.021818
AT3G03210	AXY9,ALTERED XYLOGLUCAN 9	-1.39117	0.0135351
AT3G46290	hercules receptor kinase 1	-1.38857	0.00141462
AT2G47160	AtBOR1	-1.38508	0.0108472
AT1G64390	AtGH9C2,glycosyl hydrolase 9C2	-1.37062	0.00130806
AT1G09250	AIF4,ATBS1 Interacting Factor 4	-1.36876	0.0094569
AT1G01120	3-ketoacyl-CoA synthase 1	-1.36669	0.00010467
AT5G65730	xyloglucan endotransglucosylase/hydrolase 6	-1.3656	0.00326898
AT1G03870	FASCICLIN-like arabinoogalactan 9	-1.36414	0.00301569
AT4G12320	cytochrome P450, family 706, subfamily A, polypeptide 6	-1.36351	0.00184542
AT4G22010	SKU5 similar 4	-1.35978	0.0010351
AT2G46420	helicase with zinc finger protein	-1.35881	0.0326191
AT1G54120	hypothetical protein	-1.34957	0.0334878
AT1G25470	AP2 domain-containing transcription factor family protein	-1.34762	0.00168454
AT2G28350	auxin response factor 10	-1.34542	0.00771273
AT3G04760	Pentatricopeptide repeat (PPR-like) superfamily protein	-1.34407	0.00770045
AT2G41900	TZF7,tandem zinc finger protein 7	-1.33942	8.00429e-06
AT4G01070	UDP-Glycosyltransferase superfamily protein	-1.33661	0.028188
AT5G07000	ATST2B,ARABIDOPSIS THALIANA SULFOTRANSFERASE 2B	-1.33598	0.0183128
AT1G22330	RNA-binding (RRM/RBD/RNP motifs) family protein	-1.32492	0.040437
AT1G44446	ATCAO,ARABIDOPSIS THALIANA CHLOROPHYLL A OXYGENASE,CAO,CHLOROPHYLL A OXYGENASE	-1.31604	0.00675448
AT1G78100	F-box family protein	-1.31583	0.000644032
AT5G09460	transcription factor bHLH143	-1.30307	0.00554795
AT4G34920	PLC-like phosphodiesterases superfamily protein	-1.29541	0.0233957
AT4G13495	other_RNA	-1.29094	0.0175228
AT1G11700	senescence regulator (Protein of unknown function, DUF584)	-1.2847	0.00385006
AT1G28670	GDSL-like Lipase/Acylhydrolase superfamily protein	-1.28428	0.00189973
AT5G62280	DUF1442 family protein (DUF1442)	-1.27946	0.0433543
AT3G04290	ATLTL1	-1.26719	0.00380765
AT1G70090	GATL9,GALACTURONOSYLTRANSFERASE-LIKE 9	-1.26388	0.021153
AT5G43760	3-ketoacyl-CoA synthase 20	-1.26292	0.000402574
AT5G41410	POX (plant homeobox) family protein	-1.26231	0.0401272
AT1G28440	HAESA-like 1	-1.25587	0.000181545
AT2G01570	RGA,REPRESSOR OF GA	-1.24728	3.12232e-05
AT5G47640	nuclear factor Y, subunit B2	-1.24577	0.00462757
AT5G25510	Protein phosphatase 2A regulatory B subunit family protein	-1.23527	0.030153
AT5G23280	AtTCP7,TCP7,TCP domain protein 7	-1.23222	0.0405785
AT1G08430	ATALMT1,ARABIDOPSIS THALIANA ALUMINUM-ACTIVATED MALATE TRANSPORTER 1	-1.22516	0.00500922
AT3G07010	Pectin lyase-like superfamily protein	-1.22507	0.00932552
AT1G30570	hercules receptor kinase 2	-1.22434	0.00591889
AT1G64780	ATAMT1	-1.22165	0.0280521
AT2G45970	LCR,LACERATA	-1.21098	0.0180223
AT1G25440	B-box type zinc finger protein with CCT domain-containing protein	-1.18988	0.00895125
AT3G62110	Pectin lyase-like superfamily protein	-1.1681	0.0126345
AT5G44190	ATGLK2,GPRI2,GBF'S PRO-RICH REGION-INTERACTING FACTOR 2	-1.16715	0.00180563
AT5G27150	AT-NHX1,ATNHX,ATNHX1	-1.16574	0.0094569
AT5G57710	SMAX1,SUPPRESSOR OF MAX2 1	-1.15827	0.00436183
AT2G27820	ADT3,arogenate dehydratase 3	-1.15627	0.0195798
AT4G28630	ATATM1,ATM1,ABC transporter of the mitochondrion 1	-1.15506	0.0311133
AT2G32800	protein kinase family protein	-1.15403	0.000608606
AT1G61740	Sulfite exporter TauE/SafE family protein	-1.13338	0.033549
AT5G12430	DJC31,DNA J protein C31	-1.13199	0.0102167
AT3G15030	MEE35,maternal effect embryo arrest 35	-1.12831	0.0056603
AT3G22970	hypothetical protein (DUF506)	-1.12262	0.00136479
AT5G65310	ATHB-5,ATHB5,homeobox protein 5	-1.11001	0.0277352
AT3G26000	Ribonuclease inhibitor	-1.10838	0.0103009
AT1G73100	SDG19,SET DOMAIN PROTEIN 19	-1.10737	0.0094569
AT5G15410	ATCNGC2,CYCLIC NUCLEOTIDE-GATED CHANNEL 2,CNGC2,CYCLIC NUCLEOTIDE GATED CHANNEL 2	-1.10386	0.000371331
AT1G24280	glucose-6-phosphate dehydrogenase 3	-1.09729	0.00213173
AT1G14920	RGA2,RESTORATION ON GROWTH ON AMMONIA 2	-1.08008	0.00281119
AT1G77690	like AUX1 3	-1.07983	0.0125911
AT2G41820	PXC3,PXY/TDR-correlated 3	-1.07095	0.0256853
AT1G28600	GDSL-like Lipase/Acylhydrolase superfamily protein	-1.0709	0.0127188
AT1G77680	AtRRP44B,RRP44B,Rrp44 homolog B,SOV,SUPPRESSOR OF VARICOSE	-1.06595	0.0154072
AT1G14280	phytochrome kinase substrate 2	-1.06461	0.0115033
AT5G67280	receptor-like kinase	-1.06364	0.0446512
AT3G24050	GATA transcription factor 1	-1.05365	0.0165326
AT4G05390	ATRFNR1,root FNR 1	-1.05178	0.040437
AT4G18670	Leucine-rich repeat (LRR) family protein	-1.04271	0.00712297
AT1G31420	Leucine-rich repeat protein kinase family protein	-1.03878	0.0094569
AT2G36400	AtGRF3,growth-regulating factor 3	-1.0316	0.0217385
AT5G61420	AtMYB28,HAG1,HIGH ALIPHATIC GLUCOSINOLATE 1,PMG1,PRODUCTION OF METHIONINE-DERIVED GLUCOSINOLATE 1	-1.03012	0.00358744
AT5G14950	ATGMII	-1.02683	0.0094569
AT2G46340	SPA (suppressor of phyA-105) protein family	-1.0206	0.000387658
AT4G33890	transcriptional regulator of RNA polII, SAGA, subunit	-1.01705	0.0077742
AT3G02250	O-fucosyltransferase family protein	-1.00559	0.0388618
AT1G30330	auxin response factor 6	-1.00266	0.00259341
AT2G38120	AtAUX1,MAP1,MODIFIER OF ARF7/NPH4 PHENOTYPES 1,PIR1,WAV5,WAVY ROOTS 5	-1.00027	0.0119744
AT2G37570	HSP20-like chaperones superfamily protein	-0.998031	0.026657
AT5G37740	Calcium-dependent lipid-binding (CaLB domain) family protein	1.00508	0.0110927
AT3G23030	indole-3-acetic acid inducible 2	1.00927	0.0378069
AT2G33590	AtCRL1	1.0261	0.0249499
AT1G19770	ATPUP14,purine permease 14	1.03612	0.045425
AT1G80440	KFB20,Kelch repeat F-box 20,KMD1,KISS ME DEADLY 1	1.0365	0.0109082
AT5G21940	hybrid signal transduction histidine kinase M-like protein	1.04068	0.0482813
AT5G52050	AtDTX50,DTX50,Detoxification Efflux Carrier 50	1.04656	0.00890521
AT3G27570	Sucrase/ferredoxin-like family protein	1.04855	0.0149938
AT2G46600	Calcium-binding EF-hand family protein	1.05367	0.0313924
AT1G66180	Eukaryotic aspartyl protease family protein	1.05477	0.000226319
AT3G05120	ATGID1A,GA INSENSITIVE DWARF1A	1.06053	0.021818
AT2G44940	Integrase-type DNA-binding superfamily protein	1.06058	0.00504149
AT3G44630	Disease resistance protein (TIR-NBS-LRR class) family	1.0679	0.0130254
AT2G46550	transmembrane protein	1.07811	0.00161706
AT2G40100	light harvesting complex photosystem II	1.08096	0.0444657
AT1G32150	AtbZIP68	1.09117	0.0104258
AT4G18205	Nucleotide-sugar transporter family protein	1.09983	0.0129091
AT5G46490	Disease resistance protein (TIR-NBS-LRR class) family	1.10085	0.0297846
AT5G18490	vacuolar sorting-associated protein (DUF946)	1.10684	0.00431649
AT2G03730	ACT domain repeat 5	1.12033	0.00112839
AT2G39870	hypothetical protein	1.12395	0.0178517
AT4G20860	FAD-binding Berberine family protein	1.13064	0.0214412
AT1G03230	Eukaryotic aspartyl protease family protein	1.13378	0.00579494
AT2G36580	Pyruvate kinase family protein	1.13785	2.77433e-05
AT4G36040	DJC23,DNA J protein C23	1.1399	0.00429981
AT1G16840	hypothetical protein	1.14157	0.0153324
AT5G64260	EXORDIUM like 2	1.14318	0.00427804
AT3G26510	Octicosapeptide/Phox/Bem1p family protein	1.15091	0.0326191
AT5G45110	ATNPR3	1.15216	0.00595347
AT1G62300	WRKY family transcription factor	1.15622	0.00273762
AT4G24160	alpha/beta-Hydrolases superfamily protein	1.16366	0.0281614
AT5G08240	transmembrane protein	1.16408	0.0247367
AT4G27260	Auxin-responsive GH3 family protein	1.16969	0.00379467
AT2G01150	RING-H2 finger protein 2B	1.18952	0.0332966
AT5G07590	Transducin/WD40 repeat-like superfamily protein	1.20035	0.00600003
AT2G36950	Heavy metal transport/detoxification superfamily protein	1.20712	0.00390646
AT2G36460	Aldolase superfamily protein	1.21105	2.2864e-06
AT5G54710	Ankyrin repeat family protein	1.21359	0.0375376
AT3G61850	Dof-type zinc finger DNA-binding family protein	1.21664	0.0337424
AT1G01720	NAC (No Apical Meristem) domain transcriptional regulator superfamily protein	1.22045	0.000261838
AT5G62070	IQ-domain 23	1.23125	0.0167009
AT1G57990	ATPUP18,purine permease 18	1.23133	0.000594647
AT5G44070	ARA8,ATPCS1,ARABIDOPSIS THALIANA PHYTOCHELATIN SYNTHASE 1,PCS1,PHYTOCHELATIN SYNTHASE 1	1.23185	0.000737327
AT3G58790	galacturonosyltransferase 15	1.23729	0.0477058
AT1G15670	KFB01,Kelch repeat F-box 1,KMD2,KISS ME DEADLY 2	1.24994	8.4536e-05
AT2G26660	ATSPX2,ARABIDOPSIS THALIANA SPX DOMAIN GENE 2	1.25352	0.0275933
AT5G59550	AtRDUF2,Arabidopsis thaliana RING and Domain of Unknown Function 1117 2	1.25411	0.0116739
AT1G25550	myb-like transcription factor family protein	1.25892	0.00566848
AT4G36648	other_RNA	1.25897	0.0015088
AT4G17250	transmembrane protein	1.26065	0.0104888
AT5G12940	Leucine-rich repeat (LRR) family protein	1.2682	0.0238264
AT2G24550	major centromere autoantigen B-like protein	1.28017	0.00816998
AT1G18570	AtMYB51,myb domain protein 51,BW51A,BW51B,HIG1,HIGH INDOLIC GLUCOSINOLATE 1	1.28086	0.00422086
AT5G02290	Protein kinase superfamily protein	1.28089	0.015801
AT2G38710	AMMECR1 family	1.29906	0.0120027
AT3G30775	AT-POX,ATPDH,ATPOX,ARABIDOPSIS THALIANA PROLINE OXIDASE,PDH1,proline dehydrogenase 1,PRO1,PRODH,PROLINE DEHYDROGENASE	1.3039	3.12232e-05
AT1G69040	ACT domain repeat 4	1.30399	0.00253677
AT3G61310	AHL11,AT-hook motif nuclear localized protein 11	1.30536	0.00270687
AT5G54730	ATATG18F,ARABIDOPSIS THALIANA HOMOLOG OF YEAST AUTOPHAGY 18 (ATG18) F,ATG18F,homolog of yeast autophagy 18 (ATG18) F	1.30602	0.00353351
AT2G41090	Calcium-binding EF-hand family protein	1.31615	0.0455411
AT4G25620	hydroxyproline-rich glycoprotein family protein	1.31773	0.000173055
AT1G68690	AtPERK9,proline-rich extensin-like receptor kinase 9	1.31832	0.0385065
AT2G13790	ATSERK4,SOMATIC EMBRYOGENESIS RECEPTOR-LIKE KINASE 4,BAK7,BRI1- ASSOCIATED KINASE 7,BKK1,BAK1-LIKE 1	1.31901	0.00675448
AT3G15530	S-adenosyl-L-methionine-dependent methyltransferases superfamily protein	1.31901	0.0176237
AT2G25510	transmembrane protein	1.3198	0.038781
AT4G38470	ACT-like protein tyrosine kinase family protein	1.32073	1.17799e-05
AT5G62570	CBP60a,calmodulin-binding protein 60a	1.32294	0.00770045
AT2G24600	Ankyrin repeat family protein	1.32428	0.0426385
AT2G17280	Phosphoglycerate mutase family protein	1.32678	0.016643
AT4G19880	Glutathione S-transferase family protein	1.32746	7.73595e-07
AT2G41430	CID1,CTC-Interacting Domain 1,LSR1,LIGHT STRESS-REGULATED 1	1.33083	0.000256361
AT1G72430	SAUR78,SMALL AUXIN UPREGULATED RNA 78	1.33656	0.00540475
AT4G22690	cytochrome P450, family 706, subfamily A, polypeptide 1	1.33756	3.19241e-05
AT4G24230	acyl-CoA-binding domain 3	1.34291	0.0010144
AT1G35670	ATCDPK2,calcium-dependent protein kinase 2,ATCPK11,CPK11	1.34363	0.000480804
AT5G13740	zinc induced facilitator 1	1.34596	5.02608e-05
AT5G20250	RS6,raffinose synthase 6	1.34786	0.000171035
AT4G22710	cytochrome P450, family 706, subfamily A, polypeptide 2	1.35199	2.08855e-06
AT1G27770	PEA1,PLASTID ENVELOPE ATPASE 1	1.35264	0.00709715
AT2G40095	Alpha/beta hydrolase related protein	1.35465	0.00431058
AT1G56510	ADR2,ACTIVATED DISEASE RESISTANCE 2	1.35824	0.00273762
AT4G20430	Subtilase family protein	1.36004	0.00102619
AT3G18290	EMB2454,embryo defective 2454	1.36092	5.93137e-06
AT5G10380	RING/U-box superfamily protein	1.36872	0.0272039
AT1G31580	ECS1	1.36921	0.0202885
AT1G76360	Protein kinase superfamily protein	1.3772	8.4536e-05
AT2G22500	ATPUMP5,PLANT UNCOUPLING MITOCHONDRIAL PROTEIN 5,DIC1,DICARBOXYLATE CARRIER 1	1.37814	0.00997398
AT3G27310	plant UBX domain-containing protein 1	1.37929	4.82651e-05
AT3G57530	ATCPK32,CDPK32	1.38357	0.000594647
AT1G67360	Rubber elongation factor protein (REF)	1.38607	0.00577566
AT3G17770	Dihydroxyacetone kinase	1.38987	0.00141193
AT1G75020	lysophosphatidyl acyltransferase 4	1.3901	0.0272039
AT1G33360	ATP-dependent Clp protease	1.39057	0.0375376
AT5G58430	ATEXO70B1,exocyst subunit exo70 family protein B1	1.39485	0.000271992
AT4G13235	embryo sac development arrest 21	1.39543	0.00579921
AT3G57450	hypothetical protein	1.39582	0.0382527
AT3G19130	ATRBP47B,RNA-binding protein 47B	1.40491	2.15024e-05
AT1G69890	actin cross-linking protein (DUF569)	1.41222	0.001842
AT4G30440	UDP-D-glucuronate 4-epimerase 1	1.43334	0.00647819
AT1G19380	sugar, putative (DUF1195)	1.43846	0.0223934
AT1G16500	filamentous hemagglutinin transporter	1.43854	0.0175477
AT3G15510	ANAC056,Arabidopsis NAC domain containing protein 56,ATNAC2,NAC domain containing protein 2,NARS1,NAC-REGULATED SEED MORPHOLOGY 1	1.4398	0.0166951
AT1G08930	Major facilitator superfamily protein	1.45688	0.00213702
AT1G78850	D-mannose binding lectin protein with Apple-like carbohydrate-binding domain-containing protein	1.46327	4.93006e-05
AT5G51460	Haloacid dehalogenase-like hydrolase (HAD) superfamily protein	1.46516	0.00301569
AT3G16720	TL2,TOXICOS EN LEVADURA 2	1.4719	0.0104912
AT2G47730	ATGSTF5,GLUTATHIONE S-TRANSFERASE (CLASS PHI) 5,ATGSTF8,Arabidopsis thaliana glutathione S-transferase phi 8,GST6	1.47944	0.00102622
AT5G57560	XTH22,xyloglucan endotransglucosylase/hydrolase 22	1.48423	0.000170474
AT1G14860	atnudt18,nudix hydrolase homolog 18	1.48437	0.0157455
AT2G46500	ATPI4K GAMMA 4,phosphoinositide 4-kinase gamma 4,UBDK GAMMA 4,UBIQUITIN-LIKE DOMAIN KINASE GAMMA 4	1.4885	7.12753e-07
AT3G46600	GRAS family transcription factor	1.49148	2.44806e-05
AT1G76680	ATOPR1,ARABIDOPSIS 12-OXOPHYTODIENOATE REDUCTASE 1	1.49298	0.000309358
AT1G20510	OPC-8:0 CoA ligase1	1.49596	0.0027997
AT3G52800	A20/AN1-like zinc finger family protein	1.49773	0.00168454
AT3G11820	AT-SYR1,ATSYP121,ATSYR1,SYNTAXIN RELATED PROTEIN 1,PEN1,PENETRATION1,SYR1,SYNTAXIN RELATED PROTEIN 1	1.51008	0.00135461
AT1G74310	ATHSP101,heat shock protein 101,HOT1	1.5106	0.00547816
AT1G72900	Toll-Interleukin-Resistance (TIR) domain-containing protein	1.51666	0.0130003
AT1G64065	Late embryogenesis abundant (LEA) hydroxyproline-rich glycoprotein family	1.5187	0.0403095
AT1G68670	myb-like transcription factor family protein	1.51964	0.000369321
AT4G27730	ATOPT6,ARABIDOPSIS THALIANA OLIGOPEPTIDE TRANSPORTER 6	1.52281	0.00370441
AT1G66080	hikeshi-like protein	1.52346	0.0284404
AT5G64310	ATAGP1	1.52427	0.0420381
AT5G03380	Heavy metal transport/detoxification superfamily protein	1.52948	0.00112406
AT1G47960	ATC/VIF1,CELL WALL / VACUOLAR INHIBITOR OF FRUCTOSIDASE 1	1.53101	0.000448896
AT3G56360	hypothetical protein	1.5326	0.000821114
AT5G04950	ATNAS1,ARABIDOPSIS THALIANA NICOTIANAMINE SYNTHASE 1	1.53643	0.00723951
AT3G52450	AtPUB22	1.53695	0.00581512
AT5G19120	Eukaryotic aspartyl protease family protein	1.54464	5.68073e-05
AT5G26200	Mitochondrial substrate carrier family protein	1.54705	7.51693e-05
AT5G07580	ethylene-responsive transcription factor	1.54807	1.50596e-06
AT5G13190	AtGILP	1.5492	0.00566848
AT5G62020	AT-HSFB2A,ARABIDOPSIS THALIANA HEAT SHOCK TRANSCRIPTION FACTOR B2A	1.55692	0.0126345
AT4G23180	RLK4	1.5597	0.0010144
AT5G24530	2-oxoglutarate (2OG) and Fe(II)-dependent oxygenase superfamily protein	1.56448	2.7717e-05
AT4G17260	Lactate/malate dehydrogenase family protein	1.56988	0.0141369
AT1G14870	AtPCR2	1.57537	0.00675448
AT5G63790	ANAC102,NAC domain containing protein 102	1.58198	0.000539764
AT1G11580	ATPMEPCRA	1.58222	8.56571e-06
AT4G03926	NA	1.58672	0.0352797
AT3G54810	GATA8,GATA TRANSCRIPTION FACTOR 8	1.60555	0.000187582
AT5G42050	DCD (Development and Cell Death) domain protein	1.60657	0.00219683
AT1G20900	AHL27,AT-hook motif nuclear-localized protein 27,ORE7,ORESARA 7	1.6112	0.00179846
AT1G17180	ATGSTU25,glutathione S-transferase TAU 25	1.61401	0.0108472
AT1G67970	AT-HSFA8,ATHSFA8	1.61432	0.0256398
AT3G49780	ATPSK3 (FORMER SYMBOL),ATPSK4,phytosulfokine 4 precursor	1.61563	0.00131759
AT4G17900	PLATZ transcription factor family protein	1.62285	0.000139366
AT4G30280	ATXTH18,XYLOGLUCAN ENDOTRANSGLUCOSYLASE/HYDROLASE 18	1.6254	5.18633e-09
AT5G01810	ATPK10,PROTEIN KINASE 10,PKS3,SIP2,SOS3-INTERACTING PROTEIN 2,SNRK3.1,SNF1-RELATED PROTEIN KINASE 3.1	1.6297	8.18699e-05
AT1G68840	AtRAV2,EDF2,ETHYLENE RESPONSE DNA BINDING FACTOR 2,RAP2.8,RELATED TO AP2 8,TEM2,TEMPRANILLO 2	1.63473	1.03545e-07
AT1G56520	Disease resistance protein (TIR-NBS-LRR class) family	1.64195	0.021112
AT1G68620	alpha/beta-Hydrolases superfamily protein	1.64541	0.00600003
AT1G26560	beta glucosidase 40	1.66209	0.000548817
AT4G17230	SCARECROW-like 13	1.66831	7.99528e-06
AT1G25560	AtTEM1,EDF1,ETHYLENE RESPONSE DNA BINDING FACTOR 1	1.66834	4.19011e-05
AT5G28630	glycine-rich protein	1.67168	0.00608071
AT4G01120	ATBZIP54,BASIC REGION/LEUCINE ZIPPER MOTIF 5	1.68019	5.73051e-05
AT2G44380	Cysteine/Histidine-rich C1 domain family protein	1.68187	0.0208508
AT2G18670	RING/U-box superfamily protein	1.6925	0.0027997
AT4G37240	HTH-type transcriptional regulator	1.69704	0.0493562
AT5G54940	Translation initiation factor SUI1 family protein	1.70488	2.37075e-06
AT2G37750	hypothetical protein	1.70643	0.000727352
AT4G40070	RING/U-box superfamily protein	1.70691	0.0202885
AT1G30700	FAD-binding Berberine family protein	1.71141	0.0120027
AT5G66070	RING/U-box superfamily protein	1.71352	0.00421497
AT1G63860	Disease resistance protein (TIR-NBS-LRR class) family	1.71696	0.00536753
AT1G30040	ATGA2OX2,gibberellin 2-oxidase	1.7235	0.000118949
AT1G64460	phosphatidylinositol 4-kinase gamma-like protein	1.72936	0.00120268
AT4G27460	Cystathionine beta-synthase (CBS) family protein	1.7345	0.00081231
AT1G19020	CDP-diacylglycerol-glycerol-3-phosphate 3-phosphatidyltransferase	1.7359	0.000187602
AT5G60800	Heavy metal transport/detoxification superfamily protein	1.73597	0.0019249
AT3G49530	ANAC062,NAC domain containing protein 62,NTL6,NTM1 (NAC WITH TRANSMEMBRANE MOTIF 1)-LIKE 6	1.75425	0.000355791
AT3G60490	Integrase-type DNA-binding superfamily protein	1.76303	0.0466859
AT5G55970	RING/U-box superfamily protein	1.76455	0.000452544
AT3G60415	phosphoglycerate mutase family protein	1.76886	0.0165326
AT3G50440	ATMES10,ARABIDOPSIS THALIANA METHYL ESTERASE 10	1.77083	1.253e-06
AT1G26800	RING/U-box superfamily protein	1.78331	1.41081e-08
AT5G57480	P-loop containing nucleoside triphosphate hydrolases superfamily protein	1.7845	0.0135209
AT4G36500	hypothetical protein	1.79554	0.000153195
AT1G53840	ATPME1,pectin methylesterase 1	1.79638	7.55239e-13
AT4G34131	UDP-glucosyl transferase 73B3	1.80276	0.00134756
AT3G07350	sulfate/thiosulfate import ATP-binding protein, putative (DUF506)	1.81778	2.92407e-06
AT4G31730	glutamine dumper 1	1.82046	0.00240589
AT3G22550	NAD(P)H-quinone oxidoreductase subunit, putative (DUF581)	1.82297	5.54723e-06
AT5G65640	beta HLH protein 93	1.8303	0.000226871
AT3G09940	AtMDAR3,MDAR3,MONODEHYDROASCORBATE REDUCTASE 3	1.83446	0.00462757
AT1G43800	SAD6,STEAROYL-ACYL CARRIER PROTEIN &#916	1.84858	0.00162082
AT4G02200	Drought-responsive family protein	1.84935	0.00403343
AT2G25735	hypothetical protein	1.85392	0.00308664
AT4G39720	VQ motif-containing protein	1.855	0.0176237
AT5G64870	SPFH/Band 7/PHB domain-containing membrane-associated protein family	1.86217	0.0126345
AT3G52400	ATSYP122	1.87549	1.50473e-05
AT1G19330	histone deacetylase complex subunit	1.88783	0.000977231
AT2G41010	ATCAMBP25,calmodulin (CAM)-binding protein of 25 kDa	1.8967	6.62751e-05
AT3G28740	Cytochrome P450 superfamily protein	1.90676	0.000150854
AT4G21830	ATMSRB7,methionine sulfoxide reductase B7	1.91183	0.00427804
AT1G64700	DUF4228 domain protein	1.9302	0.0275933
AT5G66210	calcium-dependent protein kinase 28	1.93307	8.71479e-06
AT1G26770	AT-EXP10,ARABIDOPSIS THALIANA EXPANSIN 10,ATEXP10,ARABIDOPSIS THALIANA EXPANSIN 10,ATEXPA10,expansin A10,ATHEXP ALPHA 1.1,ARABIDOPSIS THALIANA EXPANSIN ALPHA 1.1,EXP10,EXPANSIN 10	1.93401	7.91928e-06
AT1G13300	AtNIGT1	1.9401	1.48253e-07
AT5G04340	AtZAT6,C2H2,CZF2,COLD INDUCED ZINC FINGER PROTEIN 2	1.94473	2.51689e-07
AT1G13260	AtRAV1,EDF4,ETHYLENE RESPONSE DNA BINDING FACTOR 4	1.94473	1.32803e-06
AT1G28715	hypothetical protein	1.95984	0.00189088
AT3G19580	AZF2,zinc-finger protein 2	1.96805	0.00767168
AT4G19520	disease resistance protein (TIR-NBS-LRR class) family	1.99266	4.2863e-07
AT4G23600	JR2,JASMONIC ACID RESPONSIVE 2	1.99525	6.52971e-05
AT1G80240	choice-of-anchor C domain protein, putative (Protein of unknown function, DUF642)	2.01072	5.06569e-06
AT3G16150	N-terminal nucleophile aminohydrolases (Ntn hydrolases) superfamily protein	2.0129	0.000440578
AT1G20823	RING/U-box superfamily protein	2.02573	0.00853541
AT3G12150	alpha/beta hydrolase family protein	2.03169	1.46311e-08
AT5G58310	ATMES18,ARABIDOPSIS THALIANA METHYL ESTERASE 18	2.04343	0.0481783
AT1G03220	Eukaryotic aspartyl protease family protein	2.04744	4.62776e-10
AT1G78070	Transducin/WD40 repeat-like superfamily protein	2.05593	5.23191e-07
AT1G17830	hypothetical protein (DUF789)	2.05716	0.0262151
AT1G74940	cyclin-dependent kinase, putative (DUF581)	2.06139	3.94739e-11
AT3G13950	ankyrin	2.06199	0.00675448
AT1G65490	transmembrane protein	2.06208	0.00965167
AT2G46660	EOD3,enhancer of da1-1	2.07972	0.000607798
AT1G27730	ZAT10	2.08071	1.88877e-05
AT3G06435	Expressed protein	2.08213	0.0360672
AT2G31390	pfkB-like carbohydrate kinase family protein	2.09139	4.09362e-11
AT2G26530	AR781, pheromone receptor-like protein (DUF1645)	2.09139	0.000256361
AT1G13360	hypothetical protein	2.09166	2.02521e-11
AT3G56880	VQ motif-containing protein	2.10526	1.11672e-05
AT1G26270	Phosphatidylinositol 3- and 4-kinase family protein	2.11759	3.45725e-12
AT5G19550	AAT2,ASPARTATE AMINOTRANSFERASE 2	2.12104	3.0437e-11
AT2G44370	Cysteine/Histidine-rich C1 domain family protein	2.13979	0.00488767
AT3G10020	plant/protein	2.14862	1.33725e-06
AT2G25460	EEIG1/EHBP1 protein amino-terminal domain protein	2.15171	0.0175477
AT1G14200	RING/U-box superfamily protein	2.1526	1.19898e-06
AT1G07400	HSP20-like chaperones superfamily protein	2.17407	0.021818
AT2G16060	AHB1,hemoglobin 1,ARATH GLB1,ATGLB1,GLB1,CLASS I HEMOGLOBIN,NSHB1	2.18458	1.6106e-11
AT3G02555	hypothetical protein	2.18676	8.05958e-05
AT3G60520	zinc ion-binding protein	2.1914	4.55004e-05
AT5G06320	NDR1/HIN1-like 3	2.19499	1.93112e-05
AT3G28480	Oxoglutarate/iron-dependent oxygenase	2.19776	3.22949e-07
AT2G17040	anac036,NAC domain containing protein 36	2.20065	0.015073
AT3G45640	ATMAPK3,ATMPK3,mitogen-activated protein kinase 3	2.21255	3.80152e-10
AT4G29740	ATCKX4	2.21314	2.88019e-05
AT2G38470	ATWRKY33,WRKY DNA-BINDING PROTEIN 33	2.21788	2.86736e-06
AT1G66880	Protein kinase superfamily protein	2.22801	3.91022e-08
AT1G60190	AtPUB19	2.23429	0.0109012
AT1G73500	ATMKK9	2.2351	7.4534e-07
AT3G61060	AtPP2-A13,phloem protein 2-A13	2.24286	2.78894e-05
AT1G18300	atnudt4,nudix hydrolase homolog 4	2.24552	0.000452544
AT5G61440	atypical CYS HIS rich thioredoxin 5	2.24747	3.56389e-09
AT1G23710	hypothetical protein (DUF1645)	2.24887	4.48144e-09
AT1G09070	(AT)SRC2,SOYBEAN GENE REGULATED BY COLD-2,AtSRC2	2.26487	2.38491e-10
AT3G14260	LURP-one-like protein (DUF567)	2.26593	0.00590943
AT2G15890	maternal effect embryo arrest 14	2.26646	2.91391e-08
AT1G73010	ATPS2,phosphate starvation-induced gene 2,AtPPsPase1,pyrophosphate-specific phosphatase1,PPsPase1,pyrophosphate-specific phosphatase1	2.27094	0.0326191
AT5G47060	hypothetical protein (DUF581)	2.27291	0.00151729
AT5G35940	Mannose-binding lectin superfamily protein	2.27624	0.000425492
AT3G23150	Signal transduction histidine kinase, hybrid-type, ethylene sensor	2.28282	1.69695e-10
AT1G54050	HSP20-like chaperones superfamily protein	2.30761	0.0212759
AT5G54490	pinoid-binding protein 1	2.30767	0.00168046
AT5G58120	Disease resistance protein (TIR-NBS-LRR class) family	2.31456	7.20593e-06
AT4G12720	MutT/nudix family protein	2.31528	2.47079e-12
AT5G24590	ANAC091,Arabidopsis NAC domain containing protein 91	2.32007	4.20295e-09
AT3G24500	ATMBF1C	2.32277	0.0120038
AT2G26150	ATHSFA2,heat shock transcription factor A2	2.32766	0.0232
AT5G47230	ATERF-5,ETHYLENE RESPONSIVE ELEMENT BINDING FACTOR- 5,ATERF5,ETHYLENE RESPONSIVE ELEMENT BINDING FACTOR 5,AtMACD1,ERF102	2.34152	4.86411e-06
AT4G14370	Disease resistance protein (TIR-NBS-LRR class) family	2.35073	0.020874
AT4G19230	cytochrome P450, family 707, subfamily A, polypeptide 1	2.35198	0.000629432
AT5G37670	HSP20-like chaperones superfamily protein	2.35294	0.0370066
AT5G52760	Copper transport protein family	2.35717	0.0390382
AT1G02380	transmembrane protein	2.35975	0.0261368
AT3G50060	myb domain protein 77	2.36355	3.58301e-06
AT5G61412	hypothetical protein	2.38636	0.00982377
AT2G41100	ATCAL4,ARABIDOPSIS THALIANA CALMODULIN LIKE 4,CML12,calmodulin-like 12	2.39829	1.762e-07
AT1G07870	Protein kinase superfamily protein	2.41151	2.47079e-12
AT4G27280	Calcium-binding EF-hand family protein	2.41701	3.88805e-06
AT2G40140	zinc finger (CCCH-type) family protein	2.42372	4.62776e-10
AT1G19840	SAUR53,SMALL AUXIN UPREGULATED RNA 53	2.4283	0.0482813
AT3G15210	ATERF-4,ETHYLENE RESPONSIVE ELEMENT BINDING FACTOR 4,ATERF4,ETHYLENE RESPONSIVE ELEMENT BINDING FACTOR 4,RAP2.5,RELATED TO AP2 5	2.43186	1.17093e-10
AT4G37390	Auxin-responsive GH3 family protein	2.43409	5.92866e-06
AT2G28270	Cysteine/Histidine-rich C1 domain family protein	2.4359	0.043751
AT2G36800	UGT73C5,UDP-GLUCOSYL TRANSFERASE 73C5	2.43818	4.14762e-10
AT5G03390	hypothetical protein (DUF295)	2.4404	0.00654279
AT3G17860	JAI3,JASMONATE-INSENSITIVE 3,TIFY6B	2.44521	4.18684e-12
AT1G15010	mediator of RNA polymerase II transcription subunit	2.45266	0.00591889
AT3G56980	BHLH039,ORG3,OBP3-RESPONSIVE GENE 3	2.4614	0.000432857
AT2G36690	2-oxoglutarate (2OG) and Fe(II)-dependent oxygenase superfamily protein	2.47006	6.10905e-08
AT4G24570	dicarboxylate carrier 2	2.48349	0.000149927
AT5G66650	calcium uniporter (DUF607)	2.4951	1.44721e-10
AT5G05250	hypothetical protein	2.51581	2.91391e-08
AT5G20150	ATSPX1,ARABIDOPSIS THALIANA SPX DOMAIN GENE 1	2.52035	4.13097e-06
AT5G13080	ATWRKY75,ARABIDOPSIS THALIANA WRKY DNA-BINDING PROTEIN 75	2.55047	0.0166666
AT1G66090	Disease resistance protein (TIR-NBS class)	2.55731	8.10825e-07
AT5G41750	Disease resistance protein (TIR-NBS-LRR class) family	2.57765	2.56643e-08
AT3G08720	ATPK19,Arabidopsis thaliana protein kinase 19,ATPK2,ARABIDOPSIS THALIANA PROTEIN KINASE 2,ATS6K2,ARABIDOPSIS THALIANA SERINE/THREONINE PROTEIN KINASE 2	2.58405	4.95723e-13
AT5G25110	SnRK3.25,SNF1-RELATED PROTEIN KINASE 3.25	2.58684	9.20914e-05
AT1G20700	ATWOX14,WUSCHEL RELATED HOMEOBOX 14	2.59432	0.000751642
AT1G73805	Calmodulin binding protein-like protein	2.59701	0.00713461
AT1G07150	mitogen-activated protein kinase kinase kinase 13	2.60218	0.00136821
AT1G35140	EXL1,EXORDIUM like 1	2.60564	2.35414e-09
AT2G44080	ARGOS-like protein	2.63479	5.08709e-08
AT5G12020	17.6 kDa class II heat shock protein	2.63964	0.0477058
AT5G41740	Disease resistance protein (TIR-NBS-LRR class) family	2.64422	5.02608e-05
AT3G21150	AtBBX32,EIP6,EMF1-Interacting Protein 6	2.66343	0.00225549
AT4G29780	nuclease	2.68043	2.91391e-08
AT5G58070	ATTIL,TEMPERATURE-INDUCED LIPOCALIN	2.68193	4.90649e-18
AT4G14970	fanconi anemia group D2 protein	2.68374	0.00595347
AT1G30720	FAD-binding Berberine family protein	2.70561	3.49637e-09
AT4G17490	ATERF6,ethylene responsive element binding factor 6,ERF-6-6	2.71077	3.80152e-10
AT3G43850	hypothetical protein	2.72586	0.000585371
AT5G44730	Haloacid dehalogenase-like hydrolase (HAD) superfamily protein	2.73508	4.0262e-16
AT1G10140	Uncharacterized conserved protein UCP031279	2.74835	2.5136e-11
AT2G34400	Pentatricopeptide repeat (PPR-like) superfamily protein	2.76403	0.00307578
AT1G10370	ATGSTU17,GLUTATHIONE S-TRANSFERASE TAU 17,GST30B,GLUTATHIONE S-TRANSFERASE 30B,GST30,GLUTATHIONE S-TRANSFERASE 30,GSTU17,GLUTATHIONE S-TRANSFERASE U17	2.77136	2.54265e-09
AT1G76600	poly polymerase	2.77305	2.81609e-07
AT1G72930	AtTN10,TN10,TIR-nucleotide binding site family 10	2.77435	4.97537e-06
AT1G17290	alanine aminotransferas	2.78293	2.98045e-26
AT3G03280	hypothetical protein	2.78437	0.00419039
AT2G26190	calmodulin-binding family protein	2.79102	1.76002e-16
AT1G55810	uridine kinase-like 3	2.79878	7.4261e-20
AT5G41080	AtGDPD2	2.80359	3.74138e-13
AT5G27420	ATL31,Arabidopsis toxicos en levadura 31	2.80361	6.31432e-11
AT1G72940	Toll-Interleukin-Resistance (TIR) domain-containing protein	2.80422	9.52193e-09
AT3G46080	C2H2-type zinc finger family protein	2.80938	0.000690909
AT3G03270	Adenine nucleotide alpha hydrolases-like superfamily protein	2.82698	1.17838e-13
AT4G39480	cytochrome P450, family 96, subfamily A, polypeptide 9	2.83391	0.00121878
AT5G17350	hypothetical protein	2.84227	0.0219915
AT5G20790	transmembrane protein	2.86653	9.10612e-06
AT5G19110	Eukaryotic aspartyl protease family protein	2.86866	0.0056603
AT3G55980	ATSZF1	2.87474	8.4937e-12
AT4G34150	Calcium-dependent lipid-binding (CaLB domain) family protein	2.90029	4.82613e-12
AT1G28760	guanosine-3',5'-bis (diphosphate) 3'-pyrophosphohydrolase, putative (DUF2215)	2.91045	3.83798e-13
AT3G01830	Calcium-binding EF-hand family protein	2.91567	0.0495236
AT3G22231	pathogen and circadian controlled 1	2.91941	5.16257e-05
AT3G47640	basic helix-loop-helix (bHLH) DNA-binding superfamily protein	2.92083	3.70224e-07
AT5G63130	Octicosapeptide/Phox/Bem1p family protein	2.93574	0.0056603
AT4G15150	glycine-rich protein	2.97909	0.0252443
AT1G07135	glycine-rich protein	2.98761	8.80643e-11
AT1G72910	Toll-Interleukin-Resistance (TIR) domain-containing protein	2.99087	1.9448e-06
AT3G12500	ATHCHIB,basic chitinase,B-CHI,CHI-B,PR-3,PATHOGENESIS-RELATED 3,PR3,PATHOGENESIS-RELATED 3	2.99269	6.83421e-08
AT2G44840	ATERF13,ETHYLENE-RESPONSIVE ELEMENT BINDING FACTOR 13,EREBP	2.99918	0.00165569
AT5G54470	B-box type zinc finger family protein	3.01754	0.0396405
AT5G19240	Glycoprotein membrane precursor GPI-anchored	3.04106	9.34348e-08
AT1G59860	HSP20-like chaperones superfamily protein	3.0567	0.000452544
AT2G32210	cysteine-rich/transmembrane domain A-like protein	3.06583	0.00103541
AT4G26270	phosphofructokinase 3	3.07812	4.38595e-09
AT3G04640	glycine-rich protein	3.08798	1.7606e-08
AT5G42200	RING/U-box superfamily protein	3.09834	1.48121e-13
AT1G77145	transmembrane protein, putative (DUF506)	3.10401	3.37019e-05
AT3G02040	AtGDPD1,GDPD1,Glycerophosphodiester phosphodiesterase 1	3.10635	6.6502e-17
AT4G02170	cotton fiber protein	3.11459	0.00353351
AT5G10210	nitric oxide synthase-interacting protein	3.16456	0.000281246
AT2G17845	NAD(P)-binding Rossmann-fold superfamily protein	3.1762	0.0180346
AT1G80840	ATWRKY40	3.22699	1.39528e-12
AT3G20395	RING/U-box superfamily protein	3.23761	3.47814e-07
AT4G22780	ACT domain repeat 7	3.24769	1.26836e-28
AT4G17670	senescence-associated family protein (DUF581)	3.27155	0.000273434
AT2G19590	ATACO1	3.29132	1.01242e-12
AT5G36925	ARACIN1,ARACIN1	3.29714	0.000157933
AT1G20310	syringolide-induced protein	3.32716	0.000332209
AT5G59820	AtZAT12,ZAT12	3.35448	1.17514e-11
AT5G02200	far-red-elongated hypocotyl1-like protein	3.37408	0.000452544
AT1G09090	ATRBOHB-BETA,ATRBOHB,respiratory burst oxidase homolog B	3.38196	8.01358e-15
AT5G05410	DREB2,DEHYDRATION-RESPONSIVE ELEMENT BINDING PROTEIN 2	3.38767	5.59862e-13
AT1G03610	plant/protein (DUF789)	3.40721	3.77814e-27
AT5G54960	pyruvate decarboxylase-2	3.43008	1.15896e-17
AT1G30730	FAD-binding Berberine family protein	3.44159	3.25279e-05
AT5G03210	AtDIP2	3.46114	0.000614542
AT4G32840	phosphofructokinase 6	3.46621	4.33606e-16
AT1G24580	RING/U-box superfamily protein	3.47461	1.10546e-09
AT2G40000	ATHSPRO2,ARABIDOPSIS ORTHOLOG OF SUGAR BEET HS1 PRO-1 2	3.47465	1.71836e-18
AT5G20230	ATBCB,blue-copper-binding protein,SAG14,SENESCENCE ASSOCIATED GENE 14	3.50524	1.05308e-16
AT1G48100	Pectin lyase-like superfamily protein	3.51437	0.0082252
AT2G47520	AtERF71,Arabidopsis thaliana ethylene response factor 71,HRE2,HYPOXIA RESPONSIVE ERF (ETHYLENE RESPONSE FACTOR) 2	3.55008	5.75709e-16
AT2G47560	RING/U-box superfamily protein	3.57937	0.000401581
AT4G01250	WRKY family transcription factor	3.59221	2.732e-12
AT5G47910	ATRBOHD	3.60121	2.14532e-30
AT3G13310	DJC66,DNA J protein C66	3.60618	1.25078e-20
AT1G72210	bHLH096,bHLH96	3.61493	8.00429e-06
AT1G28370	ATERF11,ERF DOMAIN PROTEIN 11	3.64295	1.85978e-06
AT5G12030	AT-HSP17.6A,heat shock protein 17.6A,HSP17.6,HEAT SHOCK PROTEIN 17.6	3.64642	1.49011e-08
AT1G63090	AtPP2-A11,phloem protein 2-A11	3.67525	3.92556e-21
AT4G30370	IDF1,IRT1 DEGRADATION FACTOR 1	3.71485	3.01277e-09
AT1G61340	AtFBS1	3.73062	1.02957e-06
AT1G19530	DNA polymerase epsilon catalytic subunit A	3.73122	5.02217e-20
AT4G39675	hypothetical protein	3.73622	5.6146e-27
AT1G72360	AtERF73,HRE1,HYPOXIA RESPONSIVE ERF (ETHYLENE RESPONSE FACTOR) 1	3.76188	4.04388e-09
AT1G01560	ATMPK11,MAP kinase 11	3.77382	0.00393327
AT4G27450	aluminum induced protein with YGL and LRDR motifs	3.79972	6.07565e-22
AT4G25470	ATCBF2,DREB1C,DRE/CRT-BINDING PROTEIN 1C,FTQ4,FREEZING TOLERANCE QTL 4	3.859	4.65463e-05
AT1G04107	novel_transcribed_region	3.86956	2.23508e-11
AT2G47950	myelin transcription factor-like protein	3.96475	0.00758733
AT2G39510	nodulin MtN21 /EamA-like transporter family protein	3.96868	1.80205e-10
AT4G13395	DVL10,DEVIL 10	3.98632	1.69109e-06
AT1G72920	Toll-Interleukin-Resistance (TIR) domain family protein	4.02499	4.43356e-12
AT4G32480	sugar phosphate exchanger, putative (DUF506)	4.04895	3.6523e-36
AT1G15040	GAT,glutamine amidotransferase	4.05939	2.23178e-15
AT3G00400	novel_transcribed_region	4.13532	0.0347757
AT5G20830	ASUS1,atsus1	4.13933	2.27413e-34
AT3G46090	C2H2 and C2HC zinc fingers superfamily protein	4.16338	3.16851e-12
AT3G48650	NA	4.17738	0.0498567
AT1G67920	hypothetical protein	4.18576	1.51815e-07
AT1G22220	F-box family protein	4.18949	1.16468e-18
AT3G27220	Galactose oxidase/kelch repeat superfamily protein	4.23682	6.42924e-44
AT5G45340	cytochrome P450, family 707, subfamily A, polypeptide 3	4.23813	1.4713e-18
AT4G33560	Wound-responsive family protein	4.2416	7.08066e-28
AT3G32090	WRKY family transcription factor	4.26231	2.36541e-06
AT1G24145	transmembrane protein	4.27591	0.000214763
AT2G17850	Rhodanese/Cell cycle control phosphatase superfamily protein	4.38641	7.77115e-08
AT4G27810	hypothetical protein	4.42306	1.472e-05
AT3G56400	ATWRKY70,ARABIDOPSIS THALIANA WRKY DNA-BINDING PROTEIN 70	4.4575	8.49381e-20
AT3G50800	hypothetical protein	4.50174	0.000118148
AT5G66985	hypothetical protein	4.5165	3.8216e-17
AT5G15120	PCO1,plant cysteine oxidase 1	4.51962	2.78221e-32
AT1G33055	hypothetical protein	4.53184	2.07348e-47
AT2G32200	cysteine-rich/transmembrane domain A-like protein	4.60381	2.89384e-06
AT1G77120	ADH,ALCOHOL DEHYDROGENASE,ATADH1,ATADH,ARABIDOPSIS THALIANA ALCOHOL DEHYDROGENASE	4.62278	4.49047e-51
AT5G65207	hypothetical protein	4.6739	1.05104e-45
AT5G62520	similar to RCD one 5	4.68498	1.9443e-15
AT3G23170	hypothetical protein	4.68538	3.28378e-22
AT5G39890	PCO2,plant cysteine oxidase 2	4.70597	1.10671e-29
AT2G14210	ANR1,ARABIDOPSIS NITRATE REGULATED 1	4.72398	0.00979333
AT4G28811	basic helix-loop-helix (bHLH) DNA-binding superfamily protein	4.73651	0.0285745
AT4G01360	BPS1-like protein	4.89047	6.0931e-13
AT4G24110	NADP-specific glutamate dehydrogenase	4.93738	7.93316e-23
AT5G42380	AtCML37	5.00076	1.87012e-06
AT2G14247	Expressed protein	5.03108	7.94841e-11
AT3G10040	HRA1,HYPOXIA RESPONSE ATTENUATOR1	5.0983	4.23972e-38
AT5G45630	senescence regulator (Protein of unknown function, DUF584)	5.20599	0.0033313
AT2G46400	ATWRKY46,WRKY DNA-BINDING PROTEIN 46	5.38271	1.05964e-10
AT5G48350	Polynucleotidyl transferase, ribonuclease H-like superfamily protein	5.43416	0.0390382
AT5G63350	von willebrand factor A domain protein	5.48716	2.13435e-09
AT3G43190	ATSUS4,ARABIDOPSIS THALIANA SUCROSE SYNTHASE 4	5.68087	3.85883e-28
AT1G76650	calmodulin-like 38	5.74778	3.10962e-41
AT3G02550	LOB domain-containing protein 41	5.75775	2.08633e-83
AT1G63870	Disease resistance protein (TIR-NBS-LRR class) family	5.82057	0.0253167
AT4G30380	Barwin-related endoglucanase	5.86996	7.66178e-07
AT4G33070	AtPDC1,PDC1,pyruvate decarboxylase 1	5.87752	6.7832e-71
AT5G51990	DREB1D,DEHYDRATION-RESPONSIVE ELEMENT-BINDING PROTEIN 1D	5.96608	0.043618
AT5G54165	Avr9/Cf-9 rapidly elicited protein	6.10549	0.0175477
AT1G77150	Pentatricopeptide repeat (PPR) superfamily protein	6.11551	0.0158745
AT4G32630	ArfGap/RecO-like zinc finger domain-containing protein	6.15002	0.0102968
AT1G24147	transmembrane protein	6.29205	0.00830025
AT2G29870	Aquaporin-like superfamily protein	6.37634	2.47079e-12
AT4G10265	Wound-responsive family protein	6.44281	1.10219e-12
AT4G36600	Late embryogenesis abundant (LEA) protein	6.51466	0.000818099
AT4G37710	VQ29,VQ MOTIF-CONTAINING PROTEIN 29	6.75153	0.0106268
AT3G44870	S-adenosyl-L-methionine-dependent methyltransferases superfamily protein	6.86799	0.0273216
AT1G59865	transmembrane protein	6.88398	0.00753316
AT3G47720	similar to RCD one 4	6.91255	1.00933e-37
AT1G76640	CML39,CALMODULIN LIKE 39	6.96276	0.00644931
AT5G22570	ATWRKY38,ARABIDOPSIS THALIANA WRKY DNA-BINDING PROTEIN 38	6.98275	0.0487766

## Sheet: Overlap Col-0 f v m and Lee
overlap 2HS^flg/m	log2(FC) 2HS	log2 (Col-0 flg/m)	abbreviation	function
AT2G32800	-1.15403	3.09184	AP4.3A	protein kinase family protein
AT1G26380	-3.26117	8.54917	0	FAD-binding Berberine family protein
AT3G63380	-2.16092	3.43402	0	ATPase E1-E2 type family protein / haloacid dehalogenase-like hydrolase family protein
AT1G79680	-5.8754	7.74123	WAKL10	WALL ASSOCIATED KINASE (WAK)-LIKE 10
AT4G39480	2.83391	-3.1198	CYP96A9	cytochrome P450, family 96, subfamily A, polypeptide 9
AT3G05120	1.06053	-1.15255	GID1A	alpha/beta-Hydrolases superfamily protein
AT5G57710	-1.15827	1.22543	0	Double Clp-N motif-containing P-loop nucleoside triphosphate hydrolases superfamily protein
AT5G26200	1.54705	-1.54671	0	Mitochondrial substrate carrier family protein
AT5G20790	2.86653	-2.85536	0	transmembrane protein
AT4G11170	-5.43206	5.20269	0	Disease resistance protein (TIR-NBS-LRR class) family
AT1G61800	-2.07379	1.98609	GPT2	glucose-6-phosphate/phosphate translocator 2
AT2G44940	1.06058	-0.979356	0	Integrase-type DNA-binding superfamily protein
AT5G46330	-2.03219	1.84228	FLS2	Leucine-rich receptor-like protein kinase family protein
AT2G46660	2.07972	-1.84945	CYP78A6	cytochrome P450, family 78, subfamily A, polypeptide 6
AT2G39870	1.12395	-0.933976	0	hypothetical protein AT2G39870
AT1G68765	-3.5377	2.915	IDA	Putative membrane lipoprotein
AT2G16500	-1.42725	1.17222	ADC1	arginine decarboxylase 1
AT4G31500	-1.67637	1.36052	CYP83B1	cytochrome P450, family 83, subfamily B, polypeptide 1
AT3G50440	1.77083	-1.34947	MES10	methylesterase
AT5G55150	-4.80345	3.53285	0	F-box SKIP23-like protein (DUF295)
AT5G37490	-4.55349	3.27532	0	ARM repeat superfamily protein
AT3G26000	-1.10838	0.727292	0	Ribonuclease inhibitor
AT1G26770	1.93401	-1.19236	EXPA10	expansin A10
AT1G04360	-1.73719	1.06607	0	RING/U-box superfamily protein
AT3G28740	1.90676	-1.12179	CYP81D11	Cytochrome P450 superfamily protein
AT3G24050	-1.05365	0.599128	GATA1	GATA transcription factor 1
AT4G27310	-1.55504	0.845414	BBX28	B-box type zinc finger family protein
AT5G24640	-3.20218	1.7385	0	hypothetical protein AT5G24640
AT5G43760	-1.26292	0.674682	KCS20	3-ketoacyl-CoA synthase 20
AT3G18950	-2.20895	1.14601	0	Transducin/WD40 repeat-like superfamily protein
AT1G01120	-1.36669	0.706969	KCS1	3-ketoacyl-CoA synthase 1
AT5G20150	2.52035	-1.29091	SPX1	SPX domain-containing protein 1
AT1G68670	1.51964	-0.723659	0	myb-like transcription factor family protein
AT1G69040	1.30399	-0.604531	ACR4	ACT domain repeat 4
AT1G47960	1.53101	-0.687296	C/VIF1	cell wall / vacuolar inhibitor of fructosidase 1
AT5G65640	1.8303	-0.778243	bHLH093	beta HLH protein 93
AT1G54050	2.30761	-0.909655	0	HSP20-like chaperones superfamily protein
AT2G40330	-2.22133	0.744181	PYL6	PYR1-like 6
AT3G07350	1.81778	-0.606432	0	sulfate/thiosulfate import ATP-binding protein, putative (DUF506)
AT4G25470	3.859	-1.25501	CBF2	C-repeat/DRE binding factor 2
AT2G36800	2.43818	-0.726669	DOGT1	don-glucosyltransferase 1
AT5G44730	2.73508	-0.779868	0	Haloacid dehalogenase-like hydrolase (HAD) superfamily protein
AT4G33560	4.2416	-0.877161	0	Wound-responsive family protein
AT3G10040	5.0983	-0.941057	0	sequence-specific DNA binding transcription factor
AT5G61570	-4.83669	-0.860368	0	Protein kinase superfamily protein
AT1G72360	3.76188	0.816449	ERF73	Integrase-type DNA-binding superfamily protein
AT1G03610	3.40721	0.93859	0	plant/protein (DUF789)
AT1G62950	-2.86739	-0.856816	0	leucine-rich repeat transmembrane protein kinase family protein
AT1G07150	2.60218	0.853551	MAPKKK13	mitogen-activated protein kinase kinase kinase 13
AT1G12300	-2.41292	-0.795653	0	Tetratricopeptide repeat (TPR)-like superfamily protein
AT3G56400	4.4575	1.49294	WRKY70	WRKY DNA-binding protein 70
AT3G02555	2.18676	0.739841	0	hypothetical protein AT3G02555
AT2G16060	2.18458	0.759842	HB1	hemoglobin 1
AT3G25890	-2.00992	-0.706435	CRF11	Integrase-type DNA-binding superfamily protein
AT5G41080	2.80359	0.988621	GDPD2	PLC-like phosphodiesterases superfamily protein
AT4G04970	-1.65151	-0.61963	GSL1	glucan synthase-like 1
AT4G32480	4.04895	1.52351	0	sugar phosphate exchanger, putative (DUF506)
AT5G62920	-1.91684	-0.735706	ARR6	response regulator 6
AT5G15210	-2.1764	-0.841625	HB30	homeobox protein 30
AT3G50700	-2.1506	-0.840181	IDD2	indeterminate(ID)-domain 2
AT4G34740	-1.47865	-0.586005	ASE2	GLN phosphoribosyl pyrophosphate amidotransferase 2
AT4G30370	3.71485	1.48345	0	RING/U-box superfamily protein
AT5G45630	5.20599	2.15779	0	senescence regulator (Protein of unknown function, DUF584)
AT1G12990	-1.72978	-0.725265	0	beta-1,4-N-acetylglucosaminyltransferase family protein
AT1G73500	2.2351	0.93778	MKK9	MAP kinase kinase 9
AT5G58900	-2.08262	-0.882004	0	Homeodomain-like transcriptional regulator
AT5G05810	-2.81997	-1.19619	ATL43	RING/U-box superfamily protein
AT5G45800	-1.42196	-0.611561	MEE62	Leucine-rich repeat protein kinase family protein
AT1G64460	1.72936	0.750299	0	phosphatidylinositol 4-kinase gamma-like protein
AT2G47520	3.55008	1.57245	ERF71	Integrase-type DNA-binding superfamily protein
AT2G47160	-1.38508	-0.621035	BOR1	HCO3- transporter family
AT5G45950	-2.28489	-1.02599	0	GDSL-like Lipase/Acylhydrolase superfamily protein
AT4G37540	-1.53834	-0.695284	LBD39	LOB domain-containing protein 39
AT3G47600	-1.39404	-0.630416	MYB94	myb domain protein 94
AT5G05410	3.38767	1.54763	DREB2A	DRE-binding protein 2A
AT1G17180	1.61401	0.753595	GSTU25	glutathione S-transferase TAU 25
AT4G25990	-1.93698	-0.910725	CIL	CCT motif family protein
AT1G26270	2.11759	0.997317	0	Phosphatidylinositol 3- and 4-kinase family protein
AT4G13395	3.98632	1.88668	RTFL12	ROTUNDIFOLIA like 12
AT1G78170	-1.76768	-0.844521	0	E3 ubiquitin-protein ligase
AT2G01680	-1.663	-0.806664	0	Ankyrin repeat family protein
AT3G45400	-1.54262	-0.756546	0	exostosin family protein
AT2G01420	-1.8947	-0.931577	PIN4	Auxin efflux carrier family protein
AT3G54810	1.60555	0.79764	BME3	Plant-specific GATA-type zinc finger transcription factor family protein
AT2G28350	-1.34542	-0.677406	ARF10	auxin response factor 10
AT5G60890	-1.71078	-0.868811	MYB34	myb domain protein 34
AT1G78260	-1.54392	-0.784901	0	RNA-binding (RRM/RBD/RNP motifs) family protein
AT3G16150	2.0129	1.03463	ASPGB1	N-terminal nucleophile aminohydrolases (Ntn hydrolases) superfamily protein
AT2G17230	-3.05363	-1.58205	EXL5	EXORDIUM like 5
AT1G68550	-2.17887	-1.13728	CRF10	Integrase-type DNA-binding superfamily protein
AT1G64700	1.9302	1.02146	0	DUF4228 domain protein
AT2G40460	-1.53729	-0.815407	0	Major facilitator superfamily protein
AT4G34131	1.80276	0.962233	UGT73B3	UDP-glucosyl transferase 73B3
AT3G22970	-1.12262	-0.608971	0	hypothetical protein (DUF506)
AT5G54940	1.70488	0.929627	0	Translation initiation factor SUI1 family protein
AT5G24570	-1.94723	-1.07388	0	hypothetical protein AT5G24570
AT5G28300	-2.12479	-1.17741	0	Duplicated homeodomain-like superfamily protein
AT1G12460	-1.90568	-1.06482	0	Leucine-rich repeat protein kinase family protein
AT1G70230	-1.7529	-0.981054	TBL27	TRICHOME BIREFRINGENCE-LIKE 27
AT1G72940	2.80422	1.58181	0	Toll-Interleukin-Resistance (TIR) domain-containing protein
AT4G22780	3.24769	1.83909	ACR7	ACT domain repeat 7
AT5G62220	-1.52006	-0.865846	GT18	glycosyltransferase 18
AT3G02550	5.75775	3.28473	LBD41	LOB domain-containing protein 41
AT5G04530	-2.00437	-1.14429	KCS19	3-ketoacyl-CoA synthase 19
AT1G14200	2.1526	1.23933	0	RING/U-box superfamily protein
AT1G70940	-1.66946	-0.964251	PIN3	Auxin efflux carrier family protein
AT3G49670	-1.71248	-1.00462	BAM2	Leucine-rich receptor-like protein kinase family protein
AT2G43445	-2.25729	-1.33268	0	F-box and associated interaction domains-containing protein
AT3G43850	2.72586	1.61343	0	hypothetical protein AT3G43850
AT5G59920	-1.42791	-0.845473	ULI3	Cysteine/Histidine-rich C1 domain family protein
AT2G16280	-1.6327	-0.97815	KCS9	3-ketoacyl-CoA synthase 9
AT4G38470	1.32073	0.79886	STY46	ACT-like protein tyrosine kinase family protein
AT1G22330	-1.32492	-0.807002	0	RNA-binding (RRM/RBD/RNP motifs) family protein
AT1G15010	2.45266	1.49846	0	mediator of RNA polymerase II transcription subunit
AT1G31420	-1.03878	-0.639685	FEI1	Leucine-rich repeat protein kinase family protein
AT3G01660	-2.19517	-1.35547	0	S-adenosyl-L-methionine-dependent methyltransferases superfamily protein
AT4G35320	-1.86069	-1.15104	0	hypothetical protein AT4G35320
AT3G04760	-1.34407	-0.832135	0	Pentatricopeptide repeat (PPR-like) superfamily protein
AT2G45970	-1.21098	-0.750278	CYP86A8	cytochrome P450, family 86, subfamily A, polypeptide 8
AT1G10140	2.74835	1.707	0	Uncharacterized conserved protein UCP031279
AT1G24147	6.29205	3.9396	0	transmembrane protein
AT4G34610	-1.40287	-0.885542	BLH6	BEL1-like homeodomain 6
AT5G09460	-1.30307	-0.824666	0	transcription factor bHLH143
AT5G57480	1.7845	1.13462	0	P-loop containing nucleoside triphosphate hydrolases superfamily protein
AT1G23030	-1.9047	-1.22228	0	ARM repeat superfamily protein
AT5G02760	-1.67319	-1.08338	0	Protein phosphatase 2C family protein
AT1G18000	-1.50862	-0.979306	0	Major facilitator superfamily protein
AT2G46400	5.38271	3.54055	WRKY46	WRKY DNA-binding protein 46
AT2G32100	-1.86155	-1.2307	OFP16	ovate family protein 16
AT1G23080	-1.80736	-1.2012	PIN7	Auxin efflux carrier family protein
AT3G28040	-2.24946	-1.51278	0	Leucine-rich receptor-like protein kinase family protein
AT1G72930	2.77435	1.86786	TIR	toll/interleukin-1 receptor-like protein
AT1G17290	2.78293	1.89839	AlaAT1	alanine aminotransferas
AT3G45230	-1.82313	-1.24456	0	hydroxyproline-rich glycoprotein family protein
AT3G28270	-2.01943	-1.38146	0	transmembrane protein, putative (DUF677)
AT2G38120	-1.00027	-0.692136	AUX1	Transmembrane amino acid transporter family protein
AT1G24280	-1.09729	-0.760583	G6PD3	glucose-6-phosphate dehydrogenase 3
AT1G15040	4.05939	2.82531	GAT1_2.1	Class I glutamine amidotransferase-like superfamily protein
AT1G70090	-1.26388	-0.884511	LGT8	glucosyl transferase family 8
AT1G35670	1.34363	0.942677	CDPK2	calcium-dependent protein kinase 2
AT2G28270	2.4359	1.7274	0	Cysteine/Histidine-rich C1 domain family protein
AT3G30775	1.3039	0.928242	ERD5	Methylenetetrahydrofolate reductase family protein
AT2G23130	-2.95817	-2.13315	AGP17	arabinogalactan protein 17
AT1G30570	-1.22434	-0.887658	HERK2	hercules receptor kinase 2
AT4G35270	-1.52072	-1.10587	0	Plant regulator RWP-RK family protein
AT1G56520	1.64195	1.19424	0	Disease resistance protein (TIR-NBS-LRR class) family
AT4G38840	-1.75415	-1.27673	0	SAUR-like auxin-responsive protein family
AT3G19580	1.96805	1.46296	ZF2	zinc-finger protein 2
AT1G76650	5.74778	4.28351	CML38	calmodulin-like 38
AT4G01360	4.89047	3.65063	BPS3	BPS1-like protein
AT1G68620	1.64541	1.23107	0	alpha/beta-Hydrolases superfamily protein
AT2G36580	1.13785	0.853723	0	Pyruvate kinase family protein
AT3G19130	1.40491	1.05668	RBP47B	RNA-binding protein 47B
AT2G27820	-1.15627	-0.880318	PD1	prephenate dehydratase 1
AT5G24590	2.32007	1.77046	TIP	TCV-interacting protein
AT2G41940	-1.89187	-1.47277	ZFP8	zinc finger protein 8
AT3G02250	-1.00559	-0.782888	0	O-fucosyltransferase family protein
AT2G44080	2.63479	2.053	ARL	ARGOS-like protein
AT5G45340	4.23813	3.36281	CYP707A3	cytochrome P450, family 707, subfamily A, polypeptide 3
AT4G18670	-1.04271	-0.828546	0	Leucine-rich repeat (LRR) family protein
AT1G28440	-1.25587	-0.998153	HSL1	HAESA-like 1
AT1G13260	1.94473	1.55055	RAV1	related to ABI3/VP1 1
AT4G19880	1.32746	1.06107	0	Glutathione S-transferase family protein
AT3G17770	1.38987	1.1254	0	Dihydroxyacetone kinase
AT5G37740	1.00508	0.817573	0	Calcium-dependent lipid-binding (CaLB domain) family protein
AT1G64640	-1.48246	-1.20766	ENODL8	early nodulin-like protein 8
AT3G46600	1.49148	1.22491	0	GRAS family transcription factor
AT3G15210	2.43186	1.99979	ERF4	ethylene responsive element binding factor 4
AT5G44680	-1.77076	-1.45752	0	DNA glycosylase superfamily protein
AT5G19190	-2.06523	-1.70457	0	hypothetical protein AT5G19190
AT5G41410	-1.26231	-1.04934	BEL1	POX (plant homeobox) family protein
AT4G36040	1.1399	0.948959	J11	Chaperone DnaJ-domain superfamily protein
AT1G67920	4.18576	3.50855	0	hypothetical protein AT1G67920
AT1G62180	-1.53789	-1.28924	37347	5\\'adenylylphosphosulfate reductase 2
AT5G43270	-1.62535	-1.36542	SPL2	squamosa promoter binding protein-like 2
AT5G07900	-1.50686	-1.26714	0	Mitochondrial transcription termination factor family protein
AT1G11700	-1.2847	-1.08654	0	senescence regulator (Protein of unknown function, DUF584)
AT5G40830	-1.39527	-1.18138	0	S-adenosyl-L-methionine-dependent methyltransferases superfamily protein
AT1G25560	1.66834	1.41474	TEM1	AP2/B3 transcription factor family protein
AT3G58120	-1.41051	-1.22993	BZIP61	Basic-leucine zipper (bZIP) transcription factor family protein
AT1G30730	3.44159	3.0239	0	FAD-binding Berberine family protein
AT5G03390	2.4404	2.16657	0	hypothetical protein (DUF295)
AT3G15530	1.31901	1.17327	0	S-adenosyl-L-methionine-dependent methyltransferases superfamily protein
AT4G37710	6.75153	6.03307	0	VQ motif-containing protein
AT2G41090	1.31615	1.17877	0	Calcium-binding EF-hand family protein
AT2G44380	1.68187	1.52332	0	Cysteine/Histidine-rich C1 domain family protein
AT5G44190	-1.16715	-1.06393	GLK2	GOLDEN2-like 2
AT5G59820	3.35448	3.06029	RHL41	C2H2-type zinc finger family protein
AT1G65490	2.06208	1.88669	0	transmembrane protein
AT5G57180	-1.90187	-1.74428	CIA2	chloroplast import apparatus 2
AT2G33590	1.0261	0.942338	CRL1	NAD(P)-binding Rossmann-fold superfamily protein
AT2G47440	-1.90903	-1.76244	0	Tetratricopeptide repeat (TPR)-like superfamily protein
AT5G15410	-1.10386	-1.0198	DND1	Cyclic nucleotide-regulated ion channel family protein
AT5G47640	-1.24577	-1.15551	NF-YB2	nuclear factor Y, subunit B2
AT3G46080	2.80938	2.60729	0	C2H2-type zinc finger family protein
AT5G47910	3.60121	3.36057	RBOHD	respiratory burst oxidase homologue D
AT5G50335	-2.34279	-2.19423	0	hypothetical protein AT5G50335
AT2G18670	1.6925	1.58698	0	RING/U-box superfamily protein
AT1G01720	1.22045	1.14533	ATAF1	NAC (No Apical Meristem) domain transcriptional regulator superfamily protein
AT5G11070	-1.59492	-1.53098	0	hypothetical protein AT5G11070
AT3G49780	1.61563	1.55147	PSK4	phytosulfokine 4 precursor
AT1G44446	-1.31604	-1.26644	CH1	Pheophorbide a oxygenase family protein with Rieske 2Fe-2S domain-containing protein
AT5G55970	1.76455	1.71858	0	RING/U-box superfamily protein
AT1G59865	6.88398	6.7677	0	transmembrane protein
AT1G78230	-1.54101	-1.52896	0	Outer arm dynein light chain 1 protein
AT1G66880	2.22801	2.2184	0	Protein kinase superfamily protein
AT5G60800	1.73597	1.73296	0	Heavy metal transport/detoxification superfamily protein
AT5G07000	-1.33598	-1.33558	ST2B	sulfotransferase 2B
AT1G25550	1.25892	1.27212	0	myb-like transcription factor family protein
AT4G40070	1.70691	1.7277	0	RING/U-box superfamily protein
AT1G14920	-1.08008	-1.10231	GAI	GRAS family transcription factor family protein
AT5G64260	1.14318	1.16807	EXL2	EXORDIUM like 2
AT2G44840	2.99918	3.09752	ERF13	ethylene-responsive element binding factor 13
AT3G09940	1.83446	1.89967	MDHAR	monodehydroascorbate reductase
AT1G32150	1.09117	1.13415	bZIP68	basic region/leucine zipper transcription factor 68
AT5G61420	-1.03012	-1.07122	MYB28	myb domain protein 28
AT3G46090	4.16338	4.36533	ZAT7	C2H2 and C2HC zinc fingers superfamily protein
AT4G24110	4.93738	5.18113	0	NADP-specific glutamate dehydrogenase
AT5G54730	1.30602	1.39559	G18F	autophagy 18 F-like protein
AT1G67970	1.61432	1.72576	HSFA8	heat shock transcription factor A8
AT5G21940	1.04068	1.11291	0	hybrid signal transduction histidine kinase M-like protein
AT3G56880	2.10526	2.26538	0	VQ motif-containing protein
AT1G35140	2.60564	2.8251	PHI-1	Phosphate-responsive 1 family protein
AT3G04640	3.08798	3.36263	0	glycine-rich protein
AT5G63130	2.93574	3.20113	0	Octicosapeptide/Phox/Bem1p family protein
AT1G61340	3.73062	4.08881	FBS1	F-box family protein
AT2G26190	2.79102	3.07085	0	calmodulin-binding family protein
AT5G10380	1.36872	1.51107	RING1	RING/U-box superfamily protein
AT1G25440	-1.18988	-1.33539	BBX15	B-box type zinc finger protein with CCT domain-containing protein
AT4G17250	1.26065	1.43439	0	transmembrane protein
AT2G24550	1.28017	1.45751	0	major centromere autoantigen B-like protein
AT5G20230	3.50524	3.99523	BCB	blue-copper-binding protein
AT4G37390	2.43409	2.81511	BRU6	Auxin-responsive GH3 family protein
AT5G42380	5.00076	5.94541	CML37	calmodulin like 37
AT5G04340	1.94473	2.31942	ZAT6	6
AT1G09070	2.26487	2.71122	SRC2	soybean gene regulated by cold-2
AT1G28370	3.64295	4.37435	ERF11	ERF domain protein 11
AT3G21150	2.66343	3.20996	BBX32	B-box 32
AT1G76360	1.3772	1.69264	0	Protein kinase superfamily protein
AT4G25780	-2.35056	-2.90597	0	CAP (Cysteine-rich secretory proteins, Antigen 5, and Pathogenesis-related 1 protein) superfamily protein
AT5G47230	2.34152	2.95832	ERF5	ethylene responsive element binding factor 5
AT2G40000	3.47465	4.41352	HSPRO2	ortholog of sugar beet HS1 PRO-1 2
AT1G14280	-1.06461	-1.36803	PKS2	phytochrome kinase substrate 2
AT2G47730	1.47944	1.90219	GSTF8	glutathione S-transferase phi 8
AT1G28670	-1.28428	-1.65131	ARAB-1	GDSL-like Lipase/Acylhydrolase superfamily protein
AT2G46600	1.05367	1.35848	0	Calcium-binding EF-hand family protein
AT3G13950	2.06199	2.6589	0	ankyrin
AT5G19240	3.04106	3.95073	0	Glycoprotein membrane precursor GPI-anchored
AT5G65730	-1.3656	-1.7742	XTH6	xyloglucan endotransglucosylase/hydrolase 6
AT5G23280	-1.23222	-1.60548	0	TCP family transcription factor
AT5G13080	2.55047	3.32947	WRKY75	WRKY DNA-binding protein 75
AT5G17350	2.84227	3.71619	0	hypothetical protein AT5G17350
AT1G30720	2.70561	3.59173	0	FAD-binding Berberine family protein
AT5G66650	2.4951	3.32383	0	calcium uniporter (DUF607)
AT1G30040	1.7235	2.29721	GA2OX2	gibberellin 2-oxidase
AT5G62020	1.55692	2.10256	HSFB2A	heat shock transcription factor B2A
AT2G17040	2.20065	3.02509	NAC036	NAC domain containing protein 36
AT1G20310	3.32716	4.5829	0	syringolide-induced protein
AT4G24230	1.34291	1.85426	ACBP3	acyl-CoA-binding domain 3
AT3G08720	2.58405	3.57588	S6K2	serine/threonine protein kinase 2
AT4G01250	3.59221	4.97902	WRKY22	WRKY family transcription factor
AT2G32200	4.60381	6.40602	0	cysteine-rich/transmembrane domain A-like protein
AT4G29780	2.68043	3.74522	0	nuclease
AT4G12320	-1.36351	-1.90711	CYP706A6	cytochrome P450, family 706, subfamily A, polypeptide 6
AT1G73805	2.59701	3.63752	SARD1	Calmodulin binding protein-like protein
AT4G17900	1.62285	2.27405	0	PLATZ transcription factor family protein
AT5G42050	1.60657	2.25176	0	DCD (Development and Cell Death) domain protein
AT1G24145	4.27591	6.0309	0	transmembrane protein
AT5G06320	2.19499	3.0983	NHL3	NDR1/HIN1-like 3
AT3G49530	1.75425	2.49702	NAC062	NAC domain containing protein 62
AT5G46490	1.10085	1.5751	0	Disease resistance protein (TIR-NBS-LRR class) family
AT2G25460	2.15171	3.08945	0	EEIG1/EHBP1 protein amino-terminal domain protein
AT5G62070	1.23125	1.77065	IQD23	IQ-domain 23
AT1G63860	1.71696	2.48971	0	Disease resistance protein (TIR-NBS-LRR class) family
AT5G03380	1.52948	2.22276	0	Heavy metal transport/detoxification superfamily protein
AT4G27280	2.41701	3.54115	0	Calcium-binding EF-hand family protein
AT1G23710	2.24887	3.2971	0	hypothetical protein (DUF1645)
AT3G45640	2.21255	3.27958	MPK3	mitogen-activated protein kinase 3
AT1G76600	2.77305	4.12637	0	poly polymerase
AT1G59860	3.0567	4.58559	0	HSP20-like chaperones superfamily protein
AT5G58120	2.31456	3.48616	0	Disease resistance protein (TIR-NBS-LRR class) family
AT1G78850	1.46327	2.20748	0	D-mannose binding lectin protein with Apple-like carbohydrate-binding domain-containing protein
AT5G41740	2.64422	4.02139	0	Disease resistance protein (TIR-NBS-LRR class) family
AT1G15670	1.24994	1.90374	0	Galactose oxidase/kelch repeat superfamily protein
AT1G75020	1.3901	2.12434	LPAT4	lysophosphatidyl acyltransferase 4
AT1G18300	2.24552	3.43188	NUDT4	nudix hydrolase homolog 4
AT4G34150	2.90029	4.47455	0	Calcium-dependent lipid-binding (CaLB domain) family protein
AT2G46500	1.4885	2.30241	PI4K GAMMA 4	phosphoinositide 4-kinase gamma 4
AT3G55980	2.87474	4.45983	SZF1	salt-inducible zinc finger 1
AT4G17230	1.66831	2.59107	SCL13	SCARECROW-like 13
AT3G52800	1.49773	2.32685	0	A20/AN1-like zinc finger family protein
AT5G08240	1.16408	1.80914	0	transmembrane protein
AT2G40140	2.42372	3.78185	CZF1	zinc finger (CCCH-type) family protein
AT2G44370	2.13979	3.44335	0	Cysteine/Histidine-rich C1 domain family protein
AT4G29740	2.21314	3.56699	CKX4	cytokinin oxidase 4
AT5G63790	1.58198	2.5728	NAC102	NAC domain containing protein 102
AT1G03220	2.04744	3.36516	0	Eukaryotic aspartyl protease family protein
AT4G17490	2.71077	4.47123	ERF6	ethylene responsive element binding factor 6
AT1G01560	3.77382	6.34707	MPK11	MAP kinase 11
AT4G19170	-1.54433	-2.60324	NCED4	nine-cis-epoxycarotenoid dioxygenase 4
AT1G20510	1.49596	2.53938	OPCL1	OPC-8:0 CoA ligase1
AT4G02200	1.84935	3.14149	0	Drought-responsive family protein
AT2G41010	1.8967	3.24728	CAMBP25	calmodulin (CAM)-binding protein of 25 kDa
AT2G41430	1.33083	2.27999	ERD15	dehydration-induced protein (ERD15)
AT1G80840	3.22699	5.53035	WRKY40	WRKY DNA-binding protein 40
AT1G76680	1.49298	2.5862	OPR1	12-oxophytodienoate reductase 1
AT1G68840	1.63473	2.83536	RAV2	related to ABI3/VP1 2
AT5G03210	3.46114	6.01382	DIP2	E3 ubiquitin-protein ligase
AT3G16720	1.4719	2.58144	ATL2	TOXICOS EN LEVADURA 2
AT2G40610	-1.4092	-2.491	EXPA8	expansin A8
AT1G14870	1.57537	2.79725	PCR2	PLANT CADMIUM RESISTANCE 2
AT5G67280	-1.06364	-1.90262	RLK	receptor-like kinase
AT2G36950	1.20712	2.16462	0	Heavy metal transport/detoxification superfamily protein
AT5G54490	2.30767	4.15421	PBP1	pinoid-binding protein 1
AT5G36925	3.29714	5.97536	0	hypothetical protein AT5G36925
AT2G32210	3.06583	5.58496	0	cysteine-rich/transmembrane domain A-like protein
AT5G12940	1.2682	2.33185	0	Leucine-rich repeat (LRR) family protein
AT5G62570	1.32294	2.4445	0	Calmodulin binding protein-like protein
AT1G72900	1.51666	2.82614	0	Toll-Interleukin-Resistance (TIR) domain-containing protein
AT5G64310	1.52427	2.91156	AGP1	arabinogalactan protein 1
AT1G27730	2.08071	3.99132	STZ	salt tolerance zinc finger
AT5G66070	1.71352	3.30458	0	RING/U-box superfamily protein
AT1G56510	1.35824	2.62534	WRR4	Disease resistance protein (TIR-NBS-LRR class)
AT4G12720	2.31528	4.48041	NUDT7	MutT/nudix family protein
AT1G68690	1.31832	2.55681	PERK9	Protein kinase superfamily protein
AT1G07135	2.98761	5.81021	0	glycine-rich protein
AT2G36690	2.47006	4.81339	0	2-oxoglutarate (2OG) and Fe(II)-dependent oxygenase superfamily protein
AT5G58430	1.39485	2.73542	EXO70B1	exocyst subunit exo70 family protein B1
AT2G41100	2.39829	4.70517	TCH3	Calcium-binding EF hand family protein
AT5G27420	2.80361	5.57506	CNI1	carbon/nitrogen insensitive 1
AT5G45110	1.15216	2.30979	NPR3	NPR1-like protein 3
AT4G14370	2.35073	4.77462	0	Disease resistance protein (TIR-NBS-LRR class) family
AT3G60415	1.76886	3.65928	0	phosphoglycerate mutase family protein
AT2G26530	2.09139	4.33233	AR781	AR781, pheromone receptor-like protein (DUF1645)
AT5G41750	2.57765	5.38475	0	Disease resistance protein (TIR-NBS-LRR class) family
AT4G19520	1.99266	4.19423	0	disease resistance protein (TIR-NBS-LRR class) family
AT5G66210	1.93307	4.10114	CPK28	calcium-dependent protein kinase 28
AT5G02290	1.28089	2.75581	NAK	Protein kinase superfamily protein
AT5G28630	1.67168	3.64257	0	glycine-rich protein
AT1G30700	1.71141	3.74953	0	FAD-binding Berberine family protein
AT2G38470	2.21788	4.88739	WRKY33	WRKY DNA-binding protein 33
AT5G52050	1.04656	2.31637	0	MATE efflux family protein
AT4G36500	1.79554	4.02264	0	hypothetical protein AT4G36500
AT5G57560	1.48423	3.38069	TCH4	Xyloglucan endotransglucosylase/hydrolase family protein
AT4G24570	2.48349	5.68215	DIC2	dicarboxylate carrier 2
AT1G08930	1.45688	3.33346	ERD6	Major facilitator superfamily protein
AT5G13190	1.5492	3.55709	GILP	GSH-induced LITAF domain protein
AT4G22690	1.33756	3.0714	CYP706A1	cytochrome P450, family 706, subfamily A, polypeptide 1
AT3G52400	1.87549	4.31043	SYP122	syntaxin of plants 122
AT3G57530	1.38357	3.26797	CPK32	calcium-dependent protein kinase 32
AT1G27770	1.35264	3.20831	ACA1	autoinhibited Ca2+-ATPase 1
AT5G64870	1.86217	4.42637	0	SPFH/Band 7/PHB domain-containing membrane-associated protein family
AT5G52760	2.35717	5.68694	0	Copper transport protein family
AT3G23030	1.00927	2.43836	IAA2	indole-3-acetic acid inducible 2
AT4G23180	1.5597	3.83544	CRK10	cysteine-rich RLK (RECEPTOR-like protein kinase) 10
AT5G59550	1.25411	3.11937	RDUF2	zinc finger (C3HC4-type RING finger) family protein
AT1G66090	2.55731	6.43002	0	Disease resistance protein (TIR-NBS class)
AT3G01830	2.91567	7.37095	0	Calcium-binding EF-hand family protein
AT2G40095	1.35465	3.43412	0	Alpha/beta hydrolase related protein
AT5G18490	1.10684	2.82875	0	vacuolar sorting-associated protein (DUF946)
AT3G44630	1.0679	2.73275	0	Disease resistance protein (TIR-NBS-LRR class) family
AT1G03230	1.13378	2.91528	0	Eukaryotic aspartyl protease family protein
AT4G24160	1.16366	3.0199	0	alpha/beta-Hydrolases superfamily protein
AT3G11820	1.51008	3.965	SYP121	syntaxin of plants 121
AT3G52450	1.53695	4.04768	PUB22	plant U-box 22
AT4G20860	1.13064	3.02746	0	FAD-binding Berberine family protein
AT2G13790	1.31901	3.60696	SERK4	somatic embryogenesis receptor-like kinase 4
AT2G25735	1.85392	5.10685	0	hypothetical protein AT2G25735
AT4G30280	1.6254	4.68987	XTH18	xyloglucan endotransglucosylase/hydrolase 18
AT3G57450	1.39582	4.11743	0	hypothetical protein AT3G57450
AT1G69890	1.41222	4.18098	0	actin cross-linking protein (DUF569)
AT2G22500	1.37814	4.25131	UCP5	uncoupling protein 5
AT1G19020	1.7359	5.49777	0	CDP-diacylglycerol-glycerol-3-phosphate 3-phosphatidyltransferase
AT1G64065	1.5187	4.8765	0	Late embryogenesis abundant (LEA) hydroxyproline-rich glycoprotein family
AT4G18205	1.09983	3.59709	0	Nucleotide-sugar transporter family protein
AT1G19770	1.03612	3.43594	PUP14	purine permease 14
AT1G19380	1.43846	4.90988	0	sugar, putative (DUF1195)
AT1G62300	1.15622	4.11013	WRKY6	WRKY family transcription factor
AT5G44070	1.23185	4.51835	CAD1	phytochelatin synthase 1 (PCS1)
AT1G57990	1.23133	4.73657	PUP18	purine permease 18
AT1G18570	1.28086	4.96854	MYB51	myb domain protein 51
AT5G54710	1.21359	4.82777	0	Ankyrin repeat family protein
AT2G24600	1.32428	5.78908	0	Ankyrin repeat family protein
AT4G22710	1.35199	9.59611	CYP706A2	cytochrome P450, family 706, subfamily A, polypeptide 2

## Sheet: Overlap GO biol proc
GO overlap	GO ID	GO name	pvalue	corr. p-value	Frequency	Freq GO	Genes
FALSE	50896	response to stimulus	2.384e-31	1.9954e-28	127/306 41.5%	3207/22304 14.3%	AT5G46330 AT3G23030 AT5G62020 AT1G72930 AT1G73500 AT5G59920 AT1G61800 AT4G17230 AT1G03230 AT5G04530 AT1G80840 AT4G34131 AT5G13080 AT5G52050 AT3G56400 AT3G08720 AT5G42380 AT5G44680 AT3G19580 AT1G30570 AT1G72940 AT1G27730 AT1G01560 AT5G06320 AT4G36040 AT5G10380 AT4G19520 AT2G40000 AT2G44840 AT1G01720 AT1G03220 AT1G14870 AT3G09940 AT1G59860 AT3G28740 AT5G43760 AT1G30040 AT1G13260 AT2G13790 AT5G15410…
FALSE	10200	response to chitin	4.7101e-30	1.9712e-27	29/306 9.4%	104/22304 0.4%	AT3G46090 AT3G52450 AT3G55980 AT5G62020 AT2G13790 AT2G38470 AT4G01250 AT2G17040 AT3G46600 AT5G59820 AT4G17230 AT1G80840 AT3G56400 AT3G46080 AT1G62300 AT4G17490 AT3G49530 AT5G27420 AT3G19580 AT5G47230 AT1G27730 AT3G15210 AT2G46400 AT3G45640 AT5G10380 AT2G44840 AT2G40140 AT3G16720 AT1G08930
FALSE	9743	response to carbohydrate stimulus	2.3887e-25	6.6644e-23	31/306 10.1%	177/22304 0.7%	AT3G46090 AT3G52450 AT3G55980 AT5G62020 AT2G13790 AT2G38470 AT4G01250 AT2G17040 AT3G46600 AT5G59820 AT1G61800 AT4G17230 AT1G80840 AT3G56400 AT3G46080 AT1G62300 AT4G17490 AT3G49530 AT5G27420 AT3G19580 AT5G47230 AT1G27730 AT3G15210 AT2G46400 AT3G45640 AT5G10380 AT2G44840 AT2G40140 AT2G28350 AT3G16720 AT1G08930
FALSE	6950	response to stress	1.154e-24	2.4147e-22	86/306 28.1%	1853/22304 8.3%	AT1G63860 AT5G46330 AT4G31500 AT1G72930 AT5G63790 AT2G38470 AT1G73500 AT5G44070 AT1G17290 AT1G76650 AT1G03230 AT5G04530 AT1G80840 AT5G13080 AT3G56400 AT3G08720 AT1G62300 AT5G44680 AT3G57530 AT3G19580 AT1G72940 AT5G47230 AT4G25470 AT1G72900 AT1G27730 AT3G15210 AT1G01120 AT2G16280 AT5G06320 AT3G45640 AT4G36040 AT4G19520 AT2G40000 AT3G52400 AT5G47910 AT1G01720 AT1G03220 AT1G54050 AT2G41010 AT5G58120…
FALSE	42221	response to chemical stimulus	2.1084e-22	3.5294e-20	79/306 25.8%	1710/22304 7.6%	AT3G23030 AT3G05120 AT3G55980 AT5G62020 AT5G63790 AT2G38470 AT1G73500 AT4G01250 AT5G44070 AT1G69040 AT1G17290 AT1G61800 AT4G17230 AT1G80840 AT5G52050 AT3G56400 AT5G42380 AT1G62300 AT1G68765 AT3G57530 AT3G19580 AT2G38120 AT1G30570 AT5G47230 AT2G33590 AT1G27730 AT3G15210 AT1G01560 AT3G45640 AT2G44080 AT5G10380 AT2G40000 AT3G52400 AT2G44840 AT1G54050 AT2G41010 AT3G46090 AT3G52450 AT1G14870 AT3G09940…
FALSE	10033	response to organic substance	1.3074e-21	1.8238e-19	60/306 19.6%	1037/22304 4.6%	AT3G23030 AT3G05120 AT3G55980 AT5G62020 AT2G38470 AT1G73500 AT4G01250 AT1G69040 AT1G61800 AT4G17230 AT1G80840 AT3G56400 AT1G62300 AT1G68765 AT3G57530 AT3G19580 AT2G38120 AT1G30570 AT5G47230 AT1G27730 AT3G15210 AT1G01560 AT3G45640 AT2G44080 AT5G10380 AT2G40000 AT3G52400 AT2G44840 AT3G46090 AT3G52450 AT3G09940 AT1G13260 AT2G13790 AT2G17040 AT5G57560 AT3G46600 AT5G62920 AT1G25560 AT5G59820 AT3G11820…
FALSE	65007	biological regulation	3.1081e-13	3.7164e-11	94/306 30.7%	3243/22304 14.5%	AT1G63860 AT5G46330 AT4G31500 AT3G05120 AT3G55980 AT1G35670 AT3G25890 AT1G72930 AT5G44190 AT1G68550 AT1G68670 AT2G38470 AT1G73500 AT4G29740 AT4G01250 AT1G69040 AT2G01420 AT1G61800 AT4G17230 AT4G34610 AT1G80840 AT5G13080 AT3G56400 AT3G08720 AT1G62300 AT3G49670 AT1G32150 AT1G68840 AT5G65640 AT2G38120 AT5G23280 AT1G30570 AT1G31420 AT1G72940 AT5G47230 AT4G25470 AT5G43270 AT1G72900 AT1G25550 AT3G15210…
FALSE	6952	defense response	6.8709e-13	7.1887e-11	36/306 11.7%	637/22304 2.8%	AT3G52450 AT1G63860 AT5G46330 AT3G28740 AT4G31500 AT1G72930 AT5G15410 AT1G56510 AT2G38470 AT5G44070 AT4G12720 AT1G80840 AT3G11820 AT3G56400 AT5G45110 AT1G15010 AT3G49530 AT1G56520 AT1G72940 AT5G24590 AT1G72900 AT2G47730 AT1G66090 AT3G15210 AT5G06320 AT5G60890 AT1G18570 AT4G19520 AT2G40000 AT5G41750 AT4G14370 AT3G52400 AT5G47910 AT2G40140 AT5G58120 AT3G16720
FALSE	50794	regulation of cellular process	1.7473e-12	1.625e-10	77/306 25.1%	2448/22304 10.9%	AT1G63860 AT5G46330 AT3G05120 AT3G55980 AT1G35670 AT3G25890 AT1G72930 AT5G44190 AT1G68550 AT1G68670 AT2G38470 AT1G73500 AT4G01250 AT1G69040 AT1G61800 AT4G17230 AT4G34610 AT1G80840 AT5G13080 AT3G56400 AT3G08720 AT1G62300 AT1G32150 AT1G68840 AT5G65640 AT5G23280 AT1G72940 AT5G47230 AT4G25470 AT5G43270 AT1G72900 AT1G25550 AT3G15210 AT1G01560 AT3G45640 AT4G35270 AT3G10040 AT5G10380 AT4G19520 AT3G52400…
FALSE	9628	response to abiotic stimulus	9.2049e-12	7.7045e-10	48/306 15.6%	1168/22304 5.2%	AT3G52450 AT3G09940 AT5G45340 AT1G59860 AT4G31500 AT2G16500 AT5G43760 AT1G30040 AT2G38470 AT1G73500 AT5G57560 AT4G34150 AT5G59920 AT1G25560 AT4G12720 AT5G59820 AT1G14280 AT4G17250 AT2G41100 AT1G03230 AT5G04530 AT5G20230 AT3G08720 AT3G57530 AT3G49530 AT3G19580 AT2G38120 AT1G70940 AT1G14920 AT5G47230 AT4G25470 AT2G47730 AT1G27730 AT4G38840 AT1G01120 AT3G47600 AT2G16280 AT3G45640 AT2G27820 AT1G18570…
FALSE	50789	regulation of biological process	2.1187e-11	1.6122e-09	81/306 26.4%	2783/22304 12.4%	AT1G63860 AT5G46330 AT3G05120 AT3G55980 AT1G35670 AT3G25890 AT1G72930 AT5G44190 AT1G68550 AT1G68670 AT2G38470 AT1G73500 AT4G01250 AT1G69040 AT1G61800 AT4G17230 AT4G34610 AT1G80840 AT5G13080 AT3G56400 AT3G08720 AT1G62300 AT3G49670 AT1G32150 AT1G68840 AT5G65640 AT5G23280 AT1G72940 AT5G47230 AT4G25470 AT5G43270 AT1G72900 AT1G25550 AT3G15210 AT1G01560 AT3G45640 AT4G35270 AT3G10040 AT5G10380 AT4G19520…
FALSE	9719	response to endogenous stimulus	2.4723e-11	1.7244e-09	39/306 12.7%	835/22304 3.7%	AT3G09940 AT3G23030 AT3G05120 AT1G13260 AT2G13790 AT1G73500 AT1G69040 AT5G57560 AT5G62920 AT1G25560 AT3G11820 AT5G54490 AT3G56400 AT1G68765 AT3G57530 AT4G17490 AT5G27420 AT3G19580 AT2G38120 AT1G30570 AT1G28370 AT1G14920 AT5G47230 AT1G27730 AT4G38840 AT3G15210 AT1G01560 AT3G47600 AT1G72360 AT5G60890 AT3G45640 AT5G61420 AT1G18570 AT4G37390 AT2G44080 AT3G52400 AT2G44840 AT2G28350 AT1G08930
FALSE	51707	response to other organism	5.6617e-11	3.6453e-09	30/306 9.8%	528/22304 2.3%	AT5G46330 AT3G09940 AT3G28740 AT4G31500 AT1G56510 AT2G38470 AT5G44070 AT4G12720 AT1G61800 AT1G80840 AT3G11820 AT4G34131 AT3G56400 AT5G45110 AT1G15010 AT3G49530 AT2G38120 AT5G24590 AT2G47730 AT3G15210 AT5G06320 AT5G60890 AT3G45640 AT1G18570 AT2G40000 AT2G41430 AT3G52400 AT5G47910 AT2G40140 AT2G40460
FALSE	23052	signaling	6.2968e-11	3.7646e-09	43/306 14.0%	1023/22304 4.5%	AT1G63860 AT5G46330 AT1G62950 AT3G05120 AT1G72930 AT2G13790 AT5G15410 AT1G73500 AT5G62920 AT1G25560 AT4G12720 AT5G45800 AT5G41740 AT3G11820 AT3G56400 AT1G12460 AT3G49670 AT5G67280 AT3G57530 AT4G17490 AT1G31420 AT1G56520 AT1G28370 AT1G72940 AT1G14920 AT5G47230 AT1G72900 AT5G12940 AT1G66090 AT3G15210 AT1G01560 AT1G72360 AT3G45640 AT1G28440 AT2G44080 AT4G19520 AT5G41750 AT4G14370 AT3G52400 AT2G44840…
FALSE	9607	response to biotic stimulus	1.5232e-10	8.4994e-09	30/306 9.8%	550/22304 2.4%	AT5G46330 AT3G09940 AT3G28740 AT4G31500 AT1G56510 AT2G38470 AT5G44070 AT4G12720 AT1G61800 AT1G80840 AT3G11820 AT4G34131 AT3G56400 AT5G45110 AT1G15010 AT3G49530 AT2G38120 AT5G24590 AT2G47730 AT3G15210 AT5G06320 AT5G60890 AT3G45640 AT1G18570 AT2G40000 AT2G41430 AT3G52400 AT5G47910 AT2G40140 AT2G40460
FALSE	9266	response to temperature stimulus	2.0071e-10	1.0176e-08	24/306 7.8%	359/22304 1.6%	AT3G08720 AT1G59860 AT3G49530 AT2G16500 AT5G43760 AT2G38470 AT5G47230 AT4G25470 AT2G47730 AT1G27730 AT5G57560 AT4G38840 AT1G01120 AT4G34150 AT2G16280 AT3G45640 AT5G59820 AT4G17250 AT2G41100 AT5G47910 AT5G05410 AT5G04530 AT1G54050 AT2G40140
FALSE	6955	immune response	2.0668e-10	1.0176e-08	21/306 6.8%	272/22304 1.2%	AT3G56400 AT3G52450 AT5G45110 AT1G63860 AT4G31500 AT3G49530 AT1G72930 AT1G56520 AT5G15410 AT1G56510 AT1G72940 AT5G24590 AT1G72900 AT1G66090 AT3G15210 AT5G06320 AT4G12720 AT4G19520 AT2G40000 AT5G41750 AT5G58120
FALSE	2376	immune system process	4.2825e-10	1.9914e-08	21/306 6.8%	283/22304 1.2%	AT3G56400 AT3G52450 AT5G45110 AT1G63860 AT4G31500 AT3G49530 AT1G72930 AT1G56520 AT5G15410 AT1G56510 AT1G72940 AT5G24590 AT1G72900 AT1G66090 AT3G15210 AT5G06320 AT4G12720 AT4G19520 AT2G40000 AT5G41750 AT5G58120
FALSE	9725	response to hormone stimulus	5.2763e-10	2.3243e-08	35/306 11.4%	767/22304 3.4%	AT3G23030 AT3G05120 AT1G13260 AT2G13790 AT1G73500 AT1G69040 AT5G57560 AT5G62920 AT1G25560 AT3G11820 AT5G54490 AT1G68765 AT3G57530 AT4G17490 AT5G27420 AT3G19580 AT2G38120 AT1G30570 AT1G28370 AT1G14920 AT5G47230 AT1G27730 AT4G38840 AT3G15210 AT1G01560 AT3G47600 AT1G72360 AT3G45640 AT5G61420 AT1G18570 AT4G37390 AT2G44080 AT2G44840 AT2G28350 AT1G08930
FALSE	31323	regulation of cellular metabolic process	9.1439e-10	3.8267e-08	55/306 17.9%	1664/22304 7.4%	AT3G55980 AT3G25890 AT5G44190 AT1G68550 AT1G68670 AT2G38470 AT1G73500 AT4G01250 AT1G69040 AT1G61800 AT4G17230 AT4G34610 AT1G80840 AT5G13080 AT3G56400 AT3G08720 AT1G62300 AT1G32150 AT1G68840 AT5G65640 AT5G23280 AT5G47230 AT4G25470 AT5G43270 AT1G25550 AT3G15210 AT3G45640 AT4G35270 AT3G10040 AT2G44840 AT2G41010 AT3G50700 AT3G46090 AT5G47640 AT2G41940 AT1G13260 AT5G15210 AT2G47520 AT1G25440 AT3G46600…
FALSE	51716	cellular response to stimulus	2.0869e-09	8.3179e-08	33/306 10.7%	729/22304 3.2%	AT5G46330 AT4G31500 AT3G05120 AT2G13790 AT5G15410 AT1G73500 AT5G44070 AT5G62920 AT1G25560 AT4G12720 AT3G11820 AT5G13080 AT3G56400 AT1G62300 AT5G44680 AT3G57530 AT4G17490 AT5G20150 AT3G49530 AT5G27420 AT1G28370 AT1G14920 AT5G47230 AT3G15210 AT1G72360 AT5G60890 AT3G45640 AT5G61420 AT1G18570 AT2G44080 AT3G52400 AT2G44840 AT2G28350
FALSE	71495	cellular response to endogenous stimulus	2.5966e-09	9.879e-08	19/306 6.2%	254/22304 1.1%	AT3G56400 AT3G57530 AT4G17490 AT3G05120 AT2G13790 AT1G28370 AT1G73500 AT1G14920 AT5G47230 AT3G15210 AT1G72360 AT5G62920 AT3G45640 AT1G25560 AT2G44080 AT3G52400 AT2G44840 AT2G28350 AT3G11820
FALSE	23033	signaling pathway	2.8827e-09	1.049e-07	30/306 9.8%	623/22304 2.7%	AT5G46330 AT1G62950 AT3G05120 AT2G13790 AT5G15410 AT1G73500 AT5G62920 AT1G25560 AT4G12720 AT5G45800 AT3G11820 AT3G56400 AT1G12460 AT3G49670 AT5G67280 AT3G57530 AT4G17490 AT1G31420 AT1G28370 AT1G14920 AT5G47230 AT3G15210 AT1G72360 AT3G45640 AT1G28440 AT2G44080 AT3G52400 AT2G44840 AT3G28040 AT2G28350
FALSE	10556	regulation of macromolecule biosynthetic process	5.0374e-09	1.7568e-07	50/306 16.3%	1504/22304 6.7%	AT3G55980 AT3G25890 AT5G44190 AT1G68550 AT1G68670 AT2G38470 AT1G73500 AT4G01250 AT4G17230 AT4G34610 AT1G80840 AT5G13080 AT3G56400 AT3G08720 AT1G62300 AT1G32150 AT1G68840 AT5G65640 AT5G23280 AT5G47230 AT4G25470 AT5G43270 AT1G25550 AT3G15210 AT4G35270 AT3G10040 AT2G44840 AT3G50700 AT3G46090 AT5G47640 AT2G41940 AT1G13260 AT5G15210 AT2G47520 AT1G25440 AT3G46600 AT3G46080 AT4G17490 AT1G67970 AT3G58120…
FALSE	45449	regulation of transcription	6.4655e-09	2.1647e-07	49/306 16.0%	1468/22304 6.5%	AT3G55980 AT3G25890 AT5G44190 AT1G68550 AT1G68670 AT2G38470 AT1G73500 AT4G01250 AT4G17230 AT4G34610 AT1G80840 AT5G13080 AT3G56400 AT1G62300 AT1G32150 AT1G68840 AT5G65640 AT5G23280 AT5G47230 AT4G25470 AT5G43270 AT1G25550 AT3G15210 AT4G35270 AT3G10040 AT2G44840 AT3G50700 AT3G46090 AT5G47640 AT2G41940 AT1G13260 AT5G15210 AT2G47520 AT1G25440 AT3G46600 AT3G46080 AT4G17490 AT1G67970 AT3G58120 AT1G28370…
FALSE	9409	response to cold	7.0367e-09	2.2653e-07	18/306 5.8%	241/22304 1.0%	AT3G08720 AT3G49530 AT2G16500 AT5G43760 AT2G38470 AT5G47230 AT4G25470 AT2G47730 AT1G27730 AT5G57560 AT4G38840 AT1G01120 AT4G34150 AT2G16280 AT3G45640 AT5G59820 AT5G04530 AT2G40140
FALSE	31326	regulation of cellular biosynthetic process	1.0881e-08	3.2527e-07	50/306 16.3%	1540/22304 6.9%	AT3G55980 AT3G25890 AT5G44190 AT1G68550 AT1G68670 AT2G38470 AT1G73500 AT4G01250 AT4G17230 AT4G34610 AT1G80840 AT5G13080 AT3G56400 AT3G08720 AT1G62300 AT1G32150 AT1G68840 AT5G65640 AT5G23280 AT5G47230 AT4G25470 AT5G43270 AT1G25550 AT3G15210 AT4G35270 AT3G10040 AT2G44840 AT3G50700 AT3G46090 AT5G47640 AT2G41940 AT1G13260 AT5G15210 AT2G47520 AT1G25440 AT3G46600 AT3G46080 AT4G17490 AT1G67970 AT3G58120…
FALSE	9889	regulation of biosynthetic process	1.0881e-08	3.2527e-07	50/306 16.3%	1540/22304 6.9%	AT3G55980 AT3G25890 AT5G44190 AT1G68550 AT1G68670 AT2G38470 AT1G73500 AT4G01250 AT4G17230 AT4G34610 AT1G80840 AT5G13080 AT3G56400 AT3G08720 AT1G62300 AT1G32150 AT1G68840 AT5G65640 AT5G23280 AT5G47230 AT4G25470 AT5G43270 AT1G25550 AT3G15210 AT4G35270 AT3G10040 AT2G44840 AT3G50700 AT3G46090 AT5G47640 AT2G41940 AT1G13260 AT5G15210 AT2G47520 AT1G25440 AT3G46600 AT3G46080 AT4G17490 AT1G67970 AT3G58120…
FALSE	51171	regulation of nitrogen compound metabolic process	1.2082e-08	3.4871e-07	50/306 16.3%	1545/22304 6.9%	AT3G55980 AT3G25890 AT5G44190 AT1G68550 AT1G68670 AT2G38470 AT1G73500 AT4G01250 AT1G69040 AT4G17230 AT4G34610 AT1G80840 AT5G13080 AT3G56400 AT1G62300 AT1G32150 AT1G68840 AT5G65640 AT5G23280 AT5G47230 AT4G25470 AT5G43270 AT1G25550 AT3G15210 AT4G35270 AT3G10040 AT2G44840 AT3G50700 AT3G46090 AT5G47640 AT2G41940 AT1G13260 AT5G15210 AT2G47520 AT1G25440 AT3G46600 AT3G46080 AT4G17490 AT1G67970 AT3G58120…
FALSE	80090	regulation of primary metabolic process	1.5008e-08	4.1874e-07	51/306 16.6%	1604/22304 7.1%	AT3G55980 AT3G25890 AT5G44190 AT1G68550 AT1G68670 AT2G38470 AT1G73500 AT4G01250 AT1G69040 AT4G17230 AT4G34610 AT1G80840 AT5G13080 AT3G56400 AT3G08720 AT1G62300 AT1G32150 AT1G68840 AT5G65640 AT5G23280 AT5G47230 AT4G25470 AT5G43270 AT1G25550 AT3G15210 AT4G35270 AT3G10040 AT2G44840 AT3G50700 AT3G46090 AT5G47640 AT2G41940 AT1G13260 AT5G15210 AT2G47520 AT1G25440 AT3G46600 AT3G46080 AT4G17490 AT1G67970…
FALSE	9723	response to ethylene stimulus	1.8333e-08	4.9499e-07	13/306 4.2%	125/22304 0.5%	AT1G68765 AT4G17490 AT2G38120 AT1G28370 AT1G73500 AT1G14920 AT5G47230 AT3G15210 AT3G47600 AT1G72360 AT1G25560 AT1G18570 AT2G44840
FALSE	45087	innate immune response	1.9153e-08	5.0096e-07	18/306 5.8%	257/22304 1.1%	AT3G56400 AT5G45110 AT1G63860 AT4G31500 AT3G49530 AT1G72930 AT1G56520 AT5G15410 AT1G56510 AT1G72940 AT1G72900 AT1G66090 AT3G15210 AT4G12720 AT4G19520 AT2G40000 AT5G41750 AT5G58120
FALSE	19219	regulation of nucleobase, nucleoside, nucleotide and nucleic acid metabolic process	2.2634e-08	5.7408e-07	49/306 16.0%	1527/22304 6.8%	AT3G55980 AT3G25890 AT5G44190 AT1G68550 AT1G68670 AT2G38470 AT1G73500 AT4G01250 AT4G17230 AT4G34610 AT1G80840 AT5G13080 AT3G56400 AT1G62300 AT1G32150 AT1G68840 AT5G65640 AT5G23280 AT5G47230 AT4G25470 AT5G43270 AT1G25550 AT3G15210 AT4G35270 AT3G10040 AT2G44840 AT3G50700 AT3G46090 AT5G47640 AT2G41940 AT1G13260 AT5G15210 AT2G47520 AT1G25440 AT3G46600 AT3G46080 AT4G17490 AT1G67970 AT3G58120 AT1G28370…
FALSE	19222	regulation of metabolic process	2.3381e-08	5.7559e-07	55/306 17.9%	1825/22304 8.1%	AT3G55980 AT3G25890 AT5G44190 AT1G68550 AT1G68670 AT2G38470 AT1G73500 AT4G01250 AT1G69040 AT1G61800 AT4G17230 AT4G34610 AT1G80840 AT5G13080 AT3G56400 AT3G08720 AT1G62300 AT1G32150 AT1G68840 AT5G65640 AT5G23280 AT5G47230 AT4G25470 AT5G43270 AT1G25550 AT3G15210 AT3G45640 AT4G35270 AT3G10040 AT2G44840 AT2G41010 AT3G50700 AT3G46090 AT5G47640 AT2G41940 AT1G13260 AT5G15210 AT2G47520 AT1G25440 AT3G46600…
FALSE	51704	multi-organism process	3.3081e-08	7.9111e-07	30/306 9.8%	694/22304 3.1%	AT5G46330 AT3G09940 AT3G28740 AT4G31500 AT1G56510 AT2G38470 AT5G44070 AT4G12720 AT1G61800 AT1G80840 AT3G11820 AT4G34131 AT3G56400 AT5G45110 AT1G15010 AT3G49530 AT2G38120 AT5G24590 AT2G47730 AT3G15210 AT5G06320 AT5G60890 AT3G45640 AT1G18570 AT2G40000 AT2G41430 AT3G52400 AT5G47910 AT2G40140 AT2G40460
FALSE	10468	regulation of gene expression	8.2859e-08	1.9265e-06	50/306 16.3%	1642/22304 7.3%	AT3G55980 AT3G25890 AT5G44190 AT1G68550 AT1G68670 AT2G38470 AT1G73500 AT4G01250 AT4G17230 AT4G34610 AT1G80840 AT5G13080 AT3G56400 AT3G08720 AT1G62300 AT1G32150 AT1G68840 AT5G65640 AT5G23280 AT5G47230 AT4G25470 AT5G43270 AT1G25550 AT3G15210 AT4G35270 AT3G10040 AT2G44840 AT3G50700 AT3G46090 AT5G47640 AT2G41940 AT1G13260 AT5G15210 AT2G47520 AT1G25440 AT3G46600 AT3G46080 AT4G17490 AT1G67970 AT3G58120…
FALSE	71310	cellular response to organic substance	1.2395e-07	2.804e-06	19/306 6.2%	323/22304 1.4%	AT3G56400 AT3G57530 AT4G17490 AT3G05120 AT2G13790 AT1G28370 AT1G73500 AT1G14920 AT5G47230 AT3G15210 AT1G72360 AT5G62920 AT3G45640 AT1G25560 AT2G44080 AT3G52400 AT2G44840 AT2G28350 AT3G11820
FALSE	60255	regulation of macromolecule metabolic process	1.8319e-07	4.0351e-06	50/306 16.3%	1685/22304 7.5%	AT3G55980 AT3G25890 AT5G44190 AT1G68550 AT1G68670 AT2G38470 AT1G73500 AT4G01250 AT4G17230 AT4G34610 AT1G80840 AT5G13080 AT3G56400 AT3G08720 AT1G62300 AT1G32150 AT1G68840 AT5G65640 AT5G23280 AT5G47230 AT4G25470 AT5G43270 AT1G25550 AT3G15210 AT4G35270 AT3G10040 AT2G44840 AT3G50700 AT3G46090 AT5G47640 AT2G41940 AT1G13260 AT5G15210 AT2G47520 AT1G25440 AT3G46600 AT3G46080 AT4G17490 AT1G67970 AT3G58120…
FALSE	48583	regulation of response to stimulus	2.7469e-07	5.8952e-06	13/306 4.2%	157/22304 0.7%	AT3G56400 AT5G20150 AT3G05120 AT1G35670 AT1G14920 AT3G15210 AT3G45640 AT4G12720 AT3G52400 AT1G80840 AT1G01720 AT3G11820 AT5G13080
FALSE	9755	hormone-mediated signaling pathway	5.2887e-07	1.1067e-05	15/306 4.9%	224/22304 1.0%	AT3G57530 AT4G17490 AT3G05120 AT2G13790 AT1G28370 AT1G73500 AT1G14920 AT5G47230 AT1G72360 AT5G62920 AT3G45640 AT1G25560 AT2G44080 AT2G44840 AT2G28350
FALSE	32870	cellular response to hormone stimulus	6.2637e-07	1.2787e-05	15/306 4.9%	227/22304 1.0%	AT3G57530 AT4G17490 AT3G05120 AT2G13790 AT1G28370 AT1G73500 AT1G14920 AT5G47230 AT1G72360 AT5G62920 AT3G45640 AT1G25560 AT2G44080 AT2G44840 AT2G28350
FALSE	70887	cellular response to chemical stimulus	6.8032e-07	1.3558e-05	19/306 6.2%	361/22304 1.6%	AT3G56400 AT3G57530 AT4G17490 AT3G05120 AT2G13790 AT1G28370 AT1G73500 AT1G14920 AT5G47230 AT3G15210 AT1G72360 AT5G62920 AT3G45640 AT1G25560 AT2G44080 AT3G52400 AT2G44840 AT2G28350 AT3G11820
FALSE	6355	regulation of transcription, DNA-dependent	8.9966e-07	1.7512e-05	30/306 9.8%	810/22304 3.6%	AT5G47640 AT1G13260 AT3G25890 AT5G44190 AT1G68550 AT2G38470 AT4G01250 AT2G47520 AT4G34610 AT1G80840 AT5G13080 AT3G56400 AT1G62300 AT4G17490 AT1G32150 AT1G68840 AT1G67970 AT3G58120 AT1G28370 AT5G47230 AT4G25470 AT3G15210 AT2G46400 AT1G72360 AT5G61420 AT1G18570 AT2G44940 AT5G05410 AT2G44840 AT2G28350
FALSE	51252	regulation of RNA metabolic process	9.7072e-07	1.8466e-05	30/306 9.8%	813/22304 3.6%	AT5G47640 AT1G13260 AT3G25890 AT5G44190 AT1G68550 AT2G38470 AT4G01250 AT2G47520 AT4G34610 AT1G80840 AT5G13080 AT3G56400 AT1G62300 AT4G17490 AT1G32150 AT1G68840 AT1G67970 AT3G58120 AT1G28370 AT5G47230 AT4G25470 AT3G15210 AT2G46400 AT1G72360 AT5G61420 AT1G18570 AT2G44940 AT5G05410 AT2G44840 AT2G28350
FALSE	42343	indole glucosinolate metabolic process	1.1771e-06	2.1894e-05	4/306 1.3%	7/22304 0.0%	AT5G60890 AT4G31500 AT1G18570 AT5G44070
FALSE	42430	indole and derivative metabolic process	1.2875e-06	2.2929e-05	7/306 2.2%	41/22304 0.1%	AT5G60890 AT3G45640 AT4G31500 AT1G18570 AT2G38470 AT1G73500 AT5G44070
FALSE	42434	indole derivative metabolic process	1.2875e-06	2.2929e-05	7/306 2.2%	41/22304 0.1%	AT5G60890 AT3G45640 AT4G31500 AT1G18570 AT2G38470 AT1G73500 AT5G44070
FALSE	9617	response to bacterium	1.3312e-06	2.3213e-05	15/306 4.9%	241/22304 1.0%	AT3G56400 AT5G45110 AT5G46330 AT4G31500 AT2G38470 AT5G44070 AT2G47730 AT3G15210 AT5G06320 AT3G45640 AT4G12720 AT1G18570 AT2G40000 AT2G41430 AT1G80840
FALSE	6970	response to osmotic stress	1.9868e-06	3.3938e-05	19/306 6.2%	388/22304 1.7%	AT3G08720 AT3G09940 AT3G57530 AT2G16500 AT3G19580 AT2G38470 AT1G73500 AT1G14920 AT2G47730 AT1G27730 AT3G47600 AT3G45640 AT4G12720 AT5G59820 AT1G18570 AT1G03230 AT1G03220 AT2G41010 AT1G08930
FALSE	160	two-component signal transduction system (phosphorelay)	2.603e-06	4.3574e-05	8/306 2.6%	64/22304 0.2%	AT1G72360 AT5G62920 AT4G17490 AT1G25560 AT1G28370 AT1G73500 AT2G44840 AT5G47230
FALSE	9651	response to salt stress	2.7717e-06	4.5488e-05	18/306 5.8%	360/22304 1.6%	AT3G08720 AT3G09940 AT3G57530 AT2G16500 AT3G19580 AT2G38470 AT1G73500 AT1G14920 AT2G47730 AT1G27730 AT3G47600 AT4G12720 AT5G59820 AT1G18570 AT1G03230 AT1G03220 AT2G41010 AT1G08930
FALSE	42742	defense response to bacterium	2.8552e-06	4.565e-05	13/306 4.2%	193/22304 0.8%	AT3G56400 AT5G45110 AT5G46330 AT4G31500 AT2G38470 AT5G44070 AT2G47730 AT3G15210 AT5G06320 AT4G12720 AT1G18570 AT2G40000 AT1G80840
FALSE	9873	ethylene mediated signaling pathway	2.8906e-06	4.565e-05	7/306 2.2%	46/22304 0.2%	AT1G72360 AT4G17490 AT1G25560 AT1G28370 AT1G73500 AT2G44840 AT5G47230
FALSE	71369	cellular response to ethylene stimulus	3.3569e-06	5.2031e-05	7/306 2.2%	47/22304 0.2%	AT1G72360 AT4G17490 AT1G25560 AT1G28370 AT1G73500 AT2G44840 AT5G47230
FALSE	50832	defense response to fungus	4.9866e-06	7.5888e-05	10/306 3.2%	117/22304 0.5%	AT3G56400 AT5G45110 AT1G15010 AT1G56510 AT2G38470 AT3G52400 AT5G47910 AT1G80840 AT2G40140 AT3G11820
FALSE	23046	signaling process	6.4057e-06	9.4062e-05	22/306 7.1%	541/22304 2.4%	AT1G63860 AT4G17490 AT1G72930 AT1G56520 AT1G28370 AT1G72940 AT1G73500 AT5G47230 AT1G72900 AT5G12940 AT1G66090 AT1G01560 AT1G72360 AT5G62920 AT3G45640 AT1G25560 AT5G41740 AT4G19520 AT5G41750 AT4G14370 AT2G44840 AT5G58120
FALSE	23060	signal transmission	6.4057e-06	9.4062e-05	22/306 7.1%	541/22304 2.4%	AT1G63860 AT4G17490 AT1G72930 AT1G56520 AT1G28370 AT1G72940 AT1G73500 AT5G47230 AT1G72900 AT5G12940 AT1G66090 AT1G01560 AT1G72360 AT5G62920 AT3G45640 AT1G25560 AT5G41740 AT4G19520 AT5G41750 AT4G14370 AT2G44840 AT5G58120
FALSE	70482	response to oxygen levels	7.9934e-06	0.00011535	5/306 1.6%	21/22304 0.0%	AT2G47520 AT1G17290 AT1G72360 AT2G16060 AT5G63790
FALSE	7167	enzyme linked receptor protein signaling pathway	9.7652e-06	0.00013623	9/306 2.9%	100/22304 0.4%	AT5G46330 AT1G12460 AT3G49670 AT5G67280 AT1G62950 AT1G28440 AT5G45800 AT1G31420 AT3G28040
FALSE	7169	transmembrane receptor protein tyrosine kinase signaling pathway	9.7652e-06	0.00013623	9/306 2.9%	100/22304 0.4%	AT5G46330 AT1G12460 AT3G49670 AT5G67280 AT1G62950 AT1G28440 AT5G45800 AT1G31420 AT3G28040
FALSE	9759	indole glucosinolate biosynthetic process	1.0126e-05	0.00013894	3/306 0.9%	4/22304 0.0%	AT5G60890 AT4G31500 AT1G18570
FALSE	42435	indole derivative biosynthetic process	1.0319e-05	0.0001393	6/306 1.9%	37/22304 0.1%	AT5G60890 AT3G45640 AT4G31500 AT1G18570 AT2G38470 AT1G73500
FALSE	9620	response to fungus	1.0808e-05	0.00014359	11/306 3.5%	156/22304 0.6%	AT3G56400 AT5G45110 AT3G09940 AT1G15010 AT1G56510 AT2G38470 AT3G52400 AT5G47910 AT1G80840 AT2G40140 AT3G11820
FALSE	80134	regulation of response to stress	1.1679e-05	0.00015274	8/306 2.6%	78/22304 0.3%	AT3G56400 AT3G15210 AT3G45640 AT5G20150 AT4G12720 AT3G52400 AT1G80840 AT3G11820
FALSE	9611	response to wounding	1.5559e-05	0.00020035	10/306 3.2%	133/22304 0.5%	AT5G20230 AT1G27730 AT3G45640 AT1G76650 AT5G59820 AT1G76680 AT1G73500 AT1G80840 AT1G01720 AT1G20510
FALSE	9751	response to salicylic acid stimulus	1.7727e-05	0.00022481	10/306 3.2%	135/22304 0.6%	AT3G56400 AT3G47600 AT5G61420 AT1G18570 AT2G40000 AT1G76680 AT3G52400 AT1G80840 AT1G14920 AT3G11820
FALSE	2682	regulation of immune system process	1.9059e-05	0.0002328	6/306 1.9%	41/22304 0.1%	AT3G56400 AT3G15210 AT4G12720 AT3G52400 AT1G80840 AT3G11820
FALSE	50776	regulation of immune response	1.9059e-05	0.0002328	6/306 1.9%	41/22304 0.1%	AT3G56400 AT3G15210 AT4G12720 AT3G52400 AT1G80840 AT3G11820
FALSE	9416	response to light stimulus	1.9192e-05	0.0002328	19/306 6.2%	455/22304 2.0%	AT5G20230 AT5G45340 AT4G31500 AT5G43760 AT1G30040 AT1G14920 AT1G27730 AT1G01120 AT2G16280 AT5G59920 AT2G27820 AT1G25560 AT5G59820 AT1G14280 AT2G41430 AT2G41100 AT5G05410 AT5G04530 AT1G54050
FALSE	9314	response to radiation	3.0791e-05	0.00036817	19/306 6.2%	471/22304 2.1%	AT5G20230 AT5G45340 AT4G31500 AT5G43760 AT1G30040 AT1G14920 AT1G27730 AT1G01120 AT2G16280 AT5G59920 AT2G27820 AT1G25560 AT5G59820 AT1G14280 AT2G41430 AT2G41100 AT5G05410 AT5G04530 AT1G54050
FALSE	9753	response to jasmonic acid stimulus	3.9204e-05	0.00046217	10/306 3.2%	148/22304 0.6%	AT3G56400 AT3G15210 AT3G09940 AT3G47600 AT5G60890 AT5G61420 AT1G18570 AT3G52400 AT1G14920 AT3G11820
FALSE	80135	regulation of cellular response to stress	4.2085e-05	0.00048924	4/306 1.3%	15/22304 0.0%	AT3G45640 AT5G20150 AT3G52400 AT3G11820
FALSE	7166	cell surface receptor linked signaling pathway	4.5127e-05	0.00051741	9/306 2.9%	121/22304 0.5%	AT5G46330 AT1G12460 AT3G49670 AT5G67280 AT1G62950 AT1G28440 AT5G45800 AT1G31420 AT3G28040
FALSE	52482	defense response by cell wall thickening	5.5508e-05	0.00061947	4/306 1.3%	16/22304 0.0%	AT5G46330 AT4G31500 AT1G18570 AT5G44070
FALSE	52544	defense response by callose deposition in cell wall	5.5508e-05	0.00061947	4/306 1.3%	16/22304 0.0%	AT5G46330 AT4G31500 AT1G18570 AT5G44070
FALSE	9642	response to light intensity	7.0032e-05	0.00077127	7/306 2.2%	74/22304 0.3%	AT5G20230 AT1G27730 AT2G27820 AT5G59820 AT2G41430 AT2G41100 AT1G54050
FALSE	9605	response to external stimulus	8.2364e-05	0.00089531	12/306 3.9%	229/22304 1.0%	AT5G57560 AT5G46330 AT1G62300 AT5G60890 AT5G20150 AT5G27420 AT5G61420 AT5G54730 AT2G38120 AT1G14280 AT1G70940 AT2G41100
FALSE	9408	response to heat	8.3821e-05	0.00089947	9/306 2.9%	131/22304 0.5%	AT3G08720 AT5G57560 AT1G59860 AT5G59820 AT4G17250 AT2G38470 AT5G47910 AT5G05410 AT1G54050
FALSE	52542	defense response by callose deposition	9.1326e-05	0.0009555	4/306 1.3%	18/22304 0.0%	AT5G46330 AT4G31500 AT1G18570 AT5G44070
FALSE	52543	callose deposition in cell wall	9.1326e-05	0.0009555	4/306 1.3%	18/22304 0.0%	AT5G46330 AT4G31500 AT1G18570 AT5G44070
FALSE	9737	response to abscisic acid stimulus	0.00010656	0.0011012	13/306 4.2%	272/22304 1.2%	AT3G57530 AT5G27420 AT3G19580 AT1G14920 AT1G27730 AT3G15210 AT1G01560 AT3G47600 AT3G45640 AT1G18570 AT2G28350 AT3G11820 AT1G08930
FALSE	52386	cell wall thickening	0.00011443	0.0011681	4/306 1.3%	19/22304 0.0%	AT5G46330 AT4G31500 AT1G18570 AT5G44070
FALSE	48584	positive regulation of response to stimulus	0.00012798	0.0012906	6/306 1.9%	57/22304 0.2%	AT3G56400 AT3G15210 AT5G20150 AT3G05120 AT1G35670 AT4G12720
FALSE	52317	camalexin metabolic process	0.00013608	0.0013399	3/306 0.9%	8/22304 0.0%	AT3G45640 AT2G38470 AT1G73500
FALSE	10120	camalexin biosynthetic process	0.00013608	0.0013399	3/306 0.9%	8/22304 0.0%	AT3G45640 AT2G38470 AT1G73500
FALSE	52545	callose localization	0.0001415	0.0013772	4/306 1.3%	20/22304 0.0%	AT5G46330 AT4G31500 AT1G18570 AT5G44070
FALSE	45088	regulation of innate immune response	0.0001629	0.0015672	5/306 1.6%	38/22304 0.1%	AT3G56400 AT3G15210 AT4G12720 AT3G52400 AT3G11820
FALSE	6979	response to oxidative stress	0.0001678	0.001596	12/306 3.9%	247/22304 1.1%	AT5G20230 AT1G27730 AT1G14870 AT1G19020 AT3G45640 AT2G16500 AT4G12720 AT5G59820 AT2G40000 AT5G05410 AT1G54050 AT3G30775
FALSE	33037	polysaccharide localization	0.00017292	0.0016262	4/306 1.3%	21/22304 0.0%	AT5G46330 AT4G31500 AT1G18570 AT5G44070
FALSE	9867	jasmonic acid mediated signaling pathway	0.00018478	0.0016886	5/306 1.6%	39/22304 0.1%	AT3G56400 AT3G15210 AT3G52400 AT1G14920 AT3G11820
FALSE	71395	cellular response to jasmonic acid stimulus	0.00018478	0.0016886	5/306 1.6%	39/22304 0.1%	AT3G56400 AT3G15210 AT3G52400 AT1G14920 AT3G11820
FALSE	51245	negative regulation of cellular defense response	0.00018762	0.0016886	2/306 0.6%	2/22304 0.0%	AT3G52400 AT3G11820
FALSE	34059	response to anoxia	0.00018762	0.0016886	2/306 0.6%	2/22304 0.0%	AT2G47520 AT1G72360
FALSE	52314	phytoalexin metabolic process	0.00020204	0.0017256	3/306 0.9%	9/22304 0.0%	AT3G45640 AT2G38470 AT1G73500
FALSE	52315	phytoalexin biosynthetic process	0.00020204	0.0017256	3/306 0.9%	9/22304 0.0%	AT3G45640 AT2G38470 AT1G73500
FALSE	46217	indole phytoalexin metabolic process	0.00020204	0.0017256	3/306 0.9%	9/22304 0.0%	AT3G45640 AT2G38470 AT1G73500
FALSE	42431	indole metabolic process	0.00020204	0.0017256	3/306 0.9%	9/22304 0.0%	AT3G45640 AT2G38470 AT1G73500
FALSE	9700	indole phytoalexin biosynthetic process	0.00020204	0.0017256	3/306 0.9%	9/22304 0.0%	AT3G45640 AT2G38470 AT1G73500
FALSE	31347	regulation of defense response	0.00026579	0.0022267	6/306 1.9%	65/22304 0.2%	AT3G56400 AT3G15210 AT4G12720 AT3G52400 AT1G80840 AT3G11820
FALSE	6468	protein amino acid phosphorylation	0.00026603	0.0022267	25/306 8.1%	842/22304 3.7%	AT5G46330 AT1G62950 AT4G23180 AT1G35670 AT2G13790 AT5G61570 AT1G73500 AT1G68690 AT5G02290 AT5G45800 AT1G79680 AT3G08720 AT1G12460 AT3G49670 AT5G67280 AT3G57530 AT1G07150 AT1G31420 AT1G66880 AT5G66210 AT3G45640 AT1G28440 AT2G32800 AT1G76360 AT3G28040
FALSE	9414	response to water deprivation	0.0002839	0.0023444	10/306 3.2%	188/22304 0.8%	AT1G27730 AT3G52450 AT3G09940 AT5G45340 AT3G19580 AT2G41430 AT2G38470 AT5G05410 AT2G41010 AT1G08930
FALSE	9682	induced systemic resistance	0.0002857	0.0023444	3/306 0.9%	10/22304 0.0%	AT3G56400 AT3G15210 AT4G31500
FALSE	9415	response to water	0.00039533	0.0032125	10/306 3.2%	196/22304 0.8%	AT1G27730 AT3G52450 AT3G09940 AT5G45340 AT3G19580 AT2G41430 AT2G38470 AT5G05410 AT2G41010 AT1G08930
FALSE	10646	regulation of cell communication	0.00040707	0.0032762	7/306 2.2%	98/22304 0.4%	AT3G15210 AT3G45640 AT5G20150 AT3G05120 AT1G35670 AT1G01720 AT1G14920
FALSE	9863	salicylic acid mediated signaling pathway	0.00047523	0.0037525	4/306 1.3%	27/22304 0.1%	AT3G56400 AT3G52400 AT1G14920 AT3G11820
FALSE	71446	cellular response to salicylic acid stimulus	0.00047523	0.0037525	4/306 1.3%	27/22304 0.1%	AT3G56400 AT3G52400 AT1G14920 AT3G11820
FALSE	43069	negative regulation of programmed cell death	0.00051321	0.0040146	3/306 0.9%	12/22304 0.0%	AT3G52400 AT5G47910 AT3G11820
FALSE	33554	cellular response to stress	0.00054542	0.004227	14/306 4.5%	364/22304 1.6%	AT5G46330 AT1G62300 AT5G44680 AT5G20150 AT4G31500 AT3G49530 AT5G15410 AT5G44070 AT5G60890 AT3G45640 AT5G61420 AT4G12720 AT1G18570 AT5G13080
FALSE	43067	regulation of programmed cell death	0.00062943	0.0048333	4/306 1.3%	29/22304 0.1%	AT5G10380 AT3G52400 AT5G47910 AT3G11820
FALSE	9741	response to brassinosteroid stimulus	0.0007876	0.005993	5/306 1.6%	53/22304 0.2%	AT5G57560 AT1G13260 AT2G44080 AT1G30570 AT2G13790
FALSE	16310	phosphorylation	0.00082307	0.0062064	25/306 8.1%	910/22304 4.0%	AT5G46330 AT1G62950 AT4G23180 AT1G35670 AT2G13790 AT5G61570 AT1G73500 AT1G68690 AT5G02290 AT5G45800 AT1G79680 AT3G08720 AT1G12460 AT3G49670 AT5G67280 AT3G57530 AT1G07150 AT1G31420 AT1G66880 AT5G66210 AT3G45640 AT1G28440 AT2G32800 AT1G76360 AT3G28040
FALSE	60548	negative regulation of cell death	0.00083203	0.0062179	3/306 0.9%	14/22304 0.0%	AT3G52400 AT5G47910 AT3G11820
FALSE	48518	positive regulation of biological process	0.00090201	0.0066813	10/306 3.2%	218/22304 0.9%	AT3G56400 AT3G08720 AT3G15210 AT5G20150 AT3G05120 AT1G35670 AT4G12720 AT5G10380 AT5G44190 AT1G73500
FALSE	6796	phosphate metabolic process	0.001059	0.0077746	26/306 8.4%	979/22304 4.3%	AT5G46330 AT1G62950 AT4G23180 AT1G35670 AT2G13790 AT5G61570 AT1G73500 AT1G68690 AT5G02290 AT5G45800 AT1G79680 AT3G08720 AT1G12460 AT3G49670 AT5G67280 AT3G57530 AT1G07150 AT1G31420 AT1G66880 AT5G66210 AT3G45640 AT1G28440 AT2G32800 AT1G76360 AT5G02760 AT3G28040
FALSE	6793	phosphorus metabolic process	0.0010745	0.0077746	26/306 8.4%	980/22304 4.3%	AT5G46330 AT1G62950 AT4G23180 AT1G35670 AT2G13790 AT5G61570 AT1G73500 AT1G68690 AT5G02290 AT5G45800 AT1G79680 AT3G08720 AT1G12460 AT3G49670 AT5G67280 AT3G57530 AT1G07150 AT1G31420 AT1G66880 AT5G66210 AT3G45640 AT1G28440 AT2G32800 AT1G76360 AT5G02760 AT3G28040
FALSE	32101	regulation of response to external stimulus	0.0011054	0.0077746	2/306 0.6%	4/22304 0.0%	AT5G20150 AT5G13080
FALSE	32104	regulation of response to extracellular stimulus	0.0011054	0.0077746	2/306 0.6%	4/22304 0.0%	AT5G20150 AT5G13080
FALSE	32107	regulation of response to nutrient levels	0.0011054	0.0077746	2/306 0.6%	4/22304 0.0%	AT5G20150 AT5G13080
FALSE	10185	regulation of cellular defense response	0.0011054	0.0077746	2/306 0.6%	4/22304 0.0%	AT3G52400 AT3G11820
FALSE	10941	regulation of cell death	0.0011646	0.0081232	4/306 1.3%	34/22304 0.1%	AT5G10380 AT3G52400 AT5G47910 AT3G11820
FALSE	43687	post-translational protein modification	0.0011763	0.0081366	28/306 9.1%	1093/22304 4.9%	AT3G52450 AT5G46330 AT1G62950 AT4G23180 AT1G35670 AT2G13790 AT5G61570 AT1G73500 AT1G68690 AT5G02290 AT4G12720 AT5G45800 AT1G79680 AT3G08720 AT1G12460 AT3G49670 AT5G67280 AT3G57530 AT1G07150 AT1G31420 AT1G66880 AT5G66210 AT3G45640 AT1G28440 AT2G32800 AT1G76360 AT5G02760 AT3G28040
FALSE	44272	sulfur compound biosynthetic process	0.0011903	0.0081664	6/306 1.9%	86/22304 0.3%	AT5G60890 AT3G45640 AT4G31500 AT1G18570 AT2G38470 AT1G73500
FALSE	10817	regulation of hormone levels	0.0016386	0.011151	7/306 2.2%	124/22304 0.5%	AT4G31500 AT2G36800 AT2G01420 AT2G38120 AT1G70940 AT1G23080 AT4G29740
FALSE	35466	regulation of signaling pathway	0.0017821	0.012029	6/306 1.9%	93/22304 0.4%	AT3G15210 AT3G45640 AT3G05120 AT1G35670 AT1G01720 AT1G14920
FALSE	6464	protein modification process	0.0019299	0.012922	30/306 9.8%	1241/22304 5.5%	AT1G12990 AT3G52450 AT5G46330 AT1G62950 AT4G23180 AT1G35670 AT2G13790 AT5G61570 AT1G73500 AT1G68690 AT5G02290 AT4G12720 AT5G45800 AT1G79680 AT3G08720 AT1G12460 AT3G49670 AT5G67280 AT3G57530 AT1G07150 AT1G31420 AT1G66880 AT5G66210 AT2G46500 AT3G45640 AT1G28440 AT2G32800 AT1G76360 AT5G02760 AT3G28040
FALSE	48569	post-embryonic organ development	0.0019668	0.013065	9/306 2.9%	202/22304 0.9%	AT3G49670 AT1G68765 AT3G45640 AT3G05120 AT1G13260 AT5G41410 AT2G38120 AT2G28350 AT5G13080
FALSE	71555	cell wall organization	0.002051	0.013517	8/306 2.6%	165/22304 0.7%	AT5G57560 AT5G46330 AT2G40610 AT4G31500 AT1G26770 AT1G18570 AT1G31420 AT5G44070
FALSE	1666	response to hypoxia	0.0021053	0.013646	3/306 0.9%	19/22304 0.0%	AT1G17290 AT2G16060 AT5G63790
FALSE	48585	negative regulation of response to stimulus	0.0021226	0.013646	5/306 1.6%	66/22304 0.2%	AT3G15210 AT3G52400 AT1G01720 AT1G14920 AT3G11820
FALSE	6790	sulfur metabolic process	0.0021298	0.013646	8/306 2.6%	166/22304 0.7%	AT5G60890 AT3G45640 AT4G31500 AT1G18570 AT1G62180 AT2G38470 AT1G73500 AT5G44070
FALSE	19748	secondary metabolic process	0.0021358	0.013646	12/306 3.9%	330/22304 1.4%	AT2G47730 AT1G17180 AT5G45340 AT5G60890 AT3G45640 AT4G31500 AT1G30040 AT1G18570 AT2G38470 AT1G73500 AT5G44070 AT1G20510
FALSE	48513	organ development	0.0023356	0.01481	20/306 6.5%	719/22304 3.2%	AT3G49780 AT3G49670 AT1G68765 AT4G31500 AT3G05120 AT2G41940 AT1G13260 AT2G38120 AT1G70940 AT1G23080 AT2G17040 AT3G45640 AT2G01420 AT5G41410 AT1G14280 AT4G34740 AT1G76680 AT2G28350 AT5G13080 AT4G13395
FALSE	48731	system development	0.0023731	0.014934	20/306 6.5%	720/22304 3.2%	AT3G49780 AT3G49670 AT1G68765 AT4G31500 AT3G05120 AT2G41940 AT1G13260 AT2G38120 AT1G70940 AT1G23080 AT2G17040 AT3G45640 AT2G01420 AT5G41410 AT1G14280 AT4G34740 AT1G76680 AT2G28350 AT5G13080 AT4G13395
FALSE	8219	cell death	0.0024757	0.01535	9/306 2.9%	209/22304 0.9%	AT1G66090 AT4G12720 AT5G41740 AT4G19520 AT2G13790 AT1G56520 AT5G41750 AT5G15410 AT5G58120
FALSE	16265	death	0.0024757	0.01535	9/306 2.9%	209/22304 0.9%	AT1G66090 AT4G12720 AT5G41740 AT4G19520 AT2G13790 AT1G56520 AT5G41750 AT5G15410 AT5G58120
FALSE	10363	regulation of plant-type hypersensitive response	0.0027135	0.016467	2/306 0.6%	6/22304 0.0%	AT3G52400 AT3G11820
FALSE	9864	induced systemic resistance, jasmonic acid mediated signaling pathway	0.0027135	0.016467	2/306 0.6%	6/22304 0.0%	AT3G56400 AT3G15210
FALSE	46483	heterocycle metabolic process	0.0027261	0.016467	12/306 3.9%	340/22304 1.5%	AT5G60890 AT3G45640 AT1G27770 AT4G31500 AT1G18570 AT4G34740 AT2G38470 AT1G73500 AT1G44446 AT4G29740 AT5G44070 AT3G30775
FALSE	6725	cellular aromatic compound metabolic process	0.0027347	0.016467	11/306 3.5%	296/22304 1.3%	AT5G60890 AT3G45640 AT2G27820 AT4G31500 AT1G18570 AT4G34740 AT2G38470 AT1G73500 AT4G29740 AT5G44070 AT1G20510
FALSE	48522	positive regulation of cellular process	0.0028814	0.017227	7/306 2.2%	137/22304 0.6%	AT3G08720 AT5G20150 AT3G05120 AT1G35670 AT5G10380 AT5G44190 AT1G73500
FALSE	12501	programmed cell death	0.0030558	0.01814	8/306 2.6%	176/22304 0.7%	AT1G66090 AT4G12720 AT5G41740 AT4G19520 AT1G56520 AT5G41750 AT5G15410 AT5G58120
FALSE	19757	glycosinolate metabolic process	0.0033252	0.019328	4/306 1.3%	45/22304 0.2%	AT5G60890 AT4G31500 AT1G18570 AT5G44070
FALSE	19760	glucosinolate metabolic process	0.0033252	0.019328	4/306 1.3%	45/22304 0.2%	AT5G60890 AT4G31500 AT1G18570 AT5G44070
FALSE	16143	S-glycoside metabolic process	0.0033252	0.019328	4/306 1.3%	45/22304 0.2%	AT5G60890 AT4G31500 AT1G18570 AT5G44070
FALSE	2252	immune effector process	0.0036951	0.021183	3/306 0.9%	23/22304 0.1%	AT3G52450 AT5G06320 AT5G24590
FALSE	10647	positive regulation of cell communication	0.0036951	0.021183	3/306 0.9%	23/22304 0.1%	AT5G20150 AT3G05120 AT1G35670
FALSE	10438	cellular response to sulfur starvation	0.0037646	0.021435	2/306 0.6%	7/22304 0.0%	AT5G60890 AT5G61420
FALSE	9606	tropism	0.0042056	0.023624	4/306 1.3%	48/22304 0.2%	AT2G38120 AT1G14280 AT1G70940 AT2G41100
FALSE	9926	auxin polar transport	0.0042056	0.023624	4/306 1.3%	48/22304 0.2%	AT2G01420 AT2G38120 AT1G70940 AT1G23080
FALSE	2218	activation of innate immune response	0.0047028	0.026068	3/306 0.9%	25/22304 0.1%	AT3G56400 AT3G15210 AT4G12720
FALSE	2253	activation of immune response	0.0047028	0.026068	3/306 0.9%	25/22304 0.1%	AT3G56400 AT3G15210 AT4G12720
FALSE	60918	auxin transport	0.0048724	0.02683	4/306 1.3%	50/22304 0.2%	AT2G01420 AT2G38120 AT1G70940 AT1G23080
FALSE	9914	hormone transport	0.005231	0.028617	4/306 1.3%	51/22304 0.2%	AT2G01420 AT2G38120 AT1G70940 AT1G23080
FALSE	45089	positive regulation of innate immune response	0.0058613	0.031448	3/306 0.9%	27/22304 0.1%	AT3G56400 AT3G15210 AT4G12720
FALSE	2684	positive regulation of immune system process	0.0058613	0.031448	3/306 0.9%	27/22304 0.1%	AT3G56400 AT3G15210 AT4G12720
FALSE	50778	positive regulation of immune response	0.0058613	0.031448	3/306 0.9%	27/22304 0.1%	AT3G56400 AT3G15210 AT4G12720
FALSE	2213	defense response to insect	0.0063375	0.033787	2/306 0.6%	9/22304 0.0%	AT5G60890 AT3G28740
FALSE	7165	signal transduction	0.0068391	0.03623	14/306 4.5%	480/22304 2.1%	AT1G63860 AT1G72930 AT1G56520 AT1G72940 AT1G72900 AT5G12940 AT1G66090 AT1G01560 AT3G45640 AT5G41740 AT4G19520 AT5G41750 AT4G14370 AT5G58120
FALSE	6915	apoptosis	0.007074	0.037239	6/306 1.9%	123/22304 0.5%	AT1G66090 AT5G41740 AT4G19520 AT1G56520 AT5G41750 AT5G58120
FALSE	19758	glycosinolate biosynthetic process	0.0078935	0.040702	3/306 0.9%	30/22304 0.1%	AT5G60890 AT4G31500 AT1G18570
FALSE	19761	glucosinolate biosynthetic process	0.0078935	0.040702	3/306 0.9%	30/22304 0.1%	AT5G60890 AT4G31500 AT1G18570
FALSE	16144	S-glycoside biosynthetic process	0.0078935	0.040702	3/306 0.9%	30/22304 0.1%	AT5G60890 AT4G31500 AT1G18570
FALSE	31667	response to nutrient levels	0.0079265	0.040702	6/306 1.9%	126/22304 0.5%	AT1G62300 AT5G60890 AT5G20150 AT5G27420 AT5G61420 AT5G54730
FALSE	43412	macromolecule modification	0.0085133	0.043292	30/306 9.8%	1378/22304 6.1%	AT1G12990 AT3G52450 AT5G46330 AT1G62950 AT4G23180 AT1G35670 AT2G13790 AT5G61570 AT1G73500 AT1G68690 AT5G02290 AT4G12720 AT5G45800 AT1G79680 AT3G08720 AT1G12460 AT3G49670 AT5G67280 AT3G57530 AT1G07150 AT1G31420 AT1G66880 AT5G66210 AT2G46500 AT3G45640 AT1G28440 AT2G32800 AT1G76360 AT5G02760 AT3G28040
FALSE	42545	cell wall modification	0.0085343	0.043292	6/306 1.9%	128/22304 0.5%	AT5G46330 AT2G40610 AT4G31500 AT1G26770 AT1G18570 AT5G44070
FALSE	31349	positive regulation of defense response	0.0086518	0.043624	3/306 0.9%	31/22304 0.1%	AT3G56400 AT3G15210 AT4G12720
FALSE	8300	isoprenoid catabolic process	0.0095086	0.047373	2/306 0.6%	11/22304 0.0%	AT5G45340 AT1G30040
FALSE	16115	terpenoid catabolic process	0.0095086	0.047373	2/306 0.6%	11/22304 0.0%	AT5G45340 AT1G30040
FALSE	48856	anatomical structure development	0.00973	0.048189	30/306 9.8%	1392/22304 6.2%	AT3G49780 AT2G40610 AT4G31500 AT3G05120 AT2G41940 AT2G16500 AT1G13260 AT2G17040 AT1G26770 AT1G25560 AT2G01420 AT5G45800 AT1G14280 AT5G13080 AT4G13395 AT3G49670 AT1G68765 AT3G19580 AT2G38120 AT1G30570 AT1G31420 AT1G70940 AT1G23080 AT1G01120 AT2G16280 AT3G45640 AT5G41410 AT4G34740 AT1G76680 AT2G28350
