# Supplementary material for: Hypoxia represses pattern-triggered immune responses in Arabidopsis
Source: Plant Physiol. 2024 Aug 19;196(3):2064–77. doi: 10.1093/plphys/kiae432 (PMC11531839; doi:10.1093/plphys/kiae432)
Supplement: kiae432_Supplementary_Data [file kiae432_supplementary_data.zip › Supplementary Dataset5.xlsx]

## Sheet: HM v NM
Gene ID	Gene Symbol	Type	log2 (Col-0_Hyp_mock / Col-0_Norm_mock)	Qvalue (Col-0_Hyp_mock / Col-0_Norm_mock)
820580	'PRA1.F4'	mRNA	-22.3803	9.75838e-06
829361	'IAA29'	mRNA	-4.62548	0.0230995
839819	'AT1G29430'	mRNA	-3.06537	0.00568939
816657	'AT2G21200'	mRNA	-2.38227	0.031225
837387	'PPCK1'	mRNA	-2.31367	0.048601
826956	'YUC2'	mRNA	-2.17832	0.0347965
831078	'AT5G12050'	mRNA	-2.10047	0.0448405
824281	'AT3G51180'	mRNA	-1.78531	5.98898e-07
843929	'AT1G75960'	mRNA	-1.73325	0.0453157
831775	'AT5G01910'	mRNA	-1.71981	0.00362205
836759	'AT5G66270'	mRNA	-1.69637	0.00380573
843288	'EXPA1'	mRNA	-1.66789	1.66917e-05
834976	'AT5G49170'	mRNA	-1.57687	0.0109222
838093	'AT1G15260'	mRNA	-1.37191	0.018188
3768816	'AT3G12977'	mRNA	-1.31364	0.00259446
830973	'KNAT4'	mRNA	-1.26051	0.00504309
819031	'AT2G44230'	mRNA	-1.24842	0.0365807
836334	'AT5G62140'	mRNA	-1.20964	0.00922934
843209	'AT1G68780'	mRNA	-1.20827	0.00864847
821871	'AT3G22970'	mRNA	-1.1073	0.022833
837587	'ARR4'	mRNA	-1.08693	0.0448405
831157	'NAC083'	mRNA	-1.03981	0.0109222
827679	'AT4G19380'	mRNA	-1.03327	0.0245298
817817	'AT2G32560'	mRNA	-1.02806	0.0375139
816957	'AT2G24230'	mRNA	-0.94819	0.0112961
816852	'AT2G23200'	mRNA	-0.854204	0.0173676
817206	'KT1'	mRNA	0.639507	0.00568939
837701	'PMEPCRA'	mRNA	0.730019	0.00258527
836752	'ARO2'	mRNA	0.766072	0.0160146
827919	'AT4G02540'	mRNA	0.808699	0.000187353
819924	'PUB9'	mRNA	0.816001	0.00333298
814647	'PDE331'	mRNA	0.849244	0.0173676
829539	'AT4G33940'	mRNA	0.84986	0.0332628
838859	'PATL2'	mRNA	0.908025	0.00406375
838894	'AT1G22882'	mRNA	0.925424	0.000140679
28720553	'AT5G03355'	mRNA	0.94828	0.0497822
843170	'AT1G68410'	mRNA	0.963828	0.0181303
836643	'PUB38'	mRNA	0.964406	0.0019375
836690	'bHLH093'	mRNA	0.964903	0.0433244
837428	'SRC2'	mRNA	0.9765	0.0230995
817405	'AT2G28570'	mRNA	0.996216	0.0101991
843840	'LPAT4'	mRNA	1.04182	0.031562
823813	'AT3G46600'	mRNA	1.11794	0.0248805
843610	'AT1G72790'	mRNA	1.12992	0.0160146
822447	'PMZ'	mRNA	1.14685	0.0228375
821303	'AT3G03270'	mRNA	1.1496	0.0185289
832488	'AT5G24210'	mRNA	1.15056	0.027938
835526	'THE1'	mRNA	1.20507	0.00267169
829479	'AT4G33420'	mRNA	1.21167	0.00223345
824709	'AT3G55430'	mRNA	1.22035	0.0494408
838824	'AT1G22190'	mRNA	1.26642	0.0470263
844125	'AT1G77890'	mRNA	1.30378	0.0433244
819014	'ARL'	mRNA	1.31787	0.0202655
816842	'AT2G23100'	mRNA	1.35513	0.0016769
819369	'AT2G47560'	mRNA	1.3817	0.0494408
827356	'AT4G16563'	mRNA	1.4185	0.0142666
816845	'AGP17'	mRNA	1.51421	0.0160146
827464	'ERF-1'	mRNA	1.53558	0.018543
842612	'PP2-A11'	mRNA	1.53948	0.0101991
831686	'AT5G01740'	mRNA	1.59704	9.67823e-05
827630	'AT4G18950'	mRNA	1.60427	0.00141395
836865	'MYBR1'	mRNA	1.60757	0.000105247
838981	'AT1G23710'	mRNA	1.61148	0.0102786
830779	'ATAF2'	mRNA	1.62423	0.0445694
832206	'SUS1'	mRNA	1.64606	0.048579
825446	'XT1'	mRNA	1.64962	0.000140679
826964	'LRX3'	mRNA	1.66072	1.02366e-06
820531	'AT3G13310'	mRNA	1.66428	0.00115993
834225	'AT5G42200'	mRNA	1.68659	0.00358265
826771	'AT-HSFB2B'	mRNA	1.69124	0.049922
824855	'AT3G56880'	mRNA	1.74782	0.00380573
821891	'ETR2'	mRNA	1.77931	0.000238776
836645	'AT5G65207'	mRNA	1.7916	0.0109222
842931	'CMPG1'	mRNA	1.79615	0.00362205
843575	'AT1G72430'	mRNA	1.81608	3.40674e-07
832582	'CIPK25'	mRNA	1.81699	0.0433244
830170	'AT4G40070'	mRNA	1.85504	0.000944845
843325	'AT1G69890'	mRNA	1.87941	0.0433244
838410	'NUDT4'	mRNA	1.8884	0.0448405
843621	'AT1G72900'	mRNA	1.95064	0.00380573
28717292	'AT1G32920'	mRNA	1.97789	0.0371946
819057	'AT2G44500'	mRNA	2.00865	0.00539227
829167	'GAE1'	mRNA	2.04962	0.00504309
825077	'AT3G59080'	mRNA	2.05847	0.0268031
817084	'AT2G25460'	mRNA	2.09711	0.00340637
823740	'EXLA1'	mRNA	2.10458	0.0109222
843625	'AT1G72940'	mRNA	2.20126	0.0426903
28719408	'AT3G57450'	mRNA	2.2177	0.0371946
830885	'AT5G10210'	mRNA	2.27202	0.00380573
816478	'ACO1'	mRNA	2.30324	0.048601
827663	'CYP707A1'	mRNA	2.36393	8.82786e-07
831076	'HSP17.6A'	mRNA	2.38297	0.0245298
843568	'ERF73'	mRNA	2.38704	1.78692e-11
829878	'AT4G37240'	mRNA	2.42221	0.00345779
824646	'BME3'	mRNA	2.43362	0.0230995
824764	'SZF1'	mRNA	2.50617	0.0478082
838793	'DREB26'	mRNA	2.51893	4.09509e-07
824168	'MYB77'	mRNA	2.53486	0.00925986
821505	'AT3G19680'	mRNA	2.55308	2.14389e-05
836610	'AT5G64870'	mRNA	2.7493	0.0228058
829160	'AT4G30370'	mRNA	2.78321	0.0025028
818762	'AT2G41640'	mRNA	2.78384	0.000262726
831601	'AT5G17350'	mRNA	2.81278	0.0375139
816103	'HB1'	mRNA	2.84354	0.018188
817250	'AT2G27080'	mRNA	2.88778	0.0013698
835218	'AT5G51440'	mRNA	3.00593	0.0448405
822341	'AT3G27220'	mRNA	3.00988	0.000140679
835860	'TCH4'	mRNA	3.07539	1.00659e-08
824750	'AT3G55840'	mRNA	3.11075	0.0418627
843623	'AT1G72920'	mRNA	3.13145	0.0223296
844099	'AT1G77640'	mRNA	3.16473	0.00547031
842923	'AT1G66090'	mRNA	3.19177	0.0433244
827463	'ERF6'	mRNA	3.22759	0.000871123
831364	'AT5G15120'	mRNA	3.24596	4.21656e-06
820438	'HSP70'	mRNA	3.28585	0.0494408
844047	'ADH1'	mRNA	3.30395	9.75838e-06
829151	'XTH18'	mRNA	3.35817	0.00539227
828836	'AT4G27280'	mRNA	3.45123	0.000174433
28718918	'AT3G06435'	mRNA	3.58355	1.55991e-05
826473	'EXO'	mRNA	3.61438	3.66857e-13
828559	'DIC2'	mRNA	3.641	0.0453157
836372	'SRO5'	mRNA	3.73045	0.00137252
840399	'PHI-1'	mRNA	3.78021	1.00659e-08
836833	'AT5G66985'	mRNA	3.81458	8.10749e-05
837224	'AT1G07135'	mRNA	3.85113	0.0398241
833986	'AT5G39890'	mRNA	3.88721	7.68106e-12
840201	'AT1G33055'	mRNA	3.95067	8.01097e-10
834570	'CYP707A3'	mRNA	3.95358	0.000412488
828511	'AT4G24110'	mRNA	3.96331	9.75838e-06
829495	'AT4G33560'	mRNA	4.062	4.80458e-06
828686	'XTR6'	mRNA	4.12667	7.06989e-11
819093	'ERF13'	mRNA	4.244	0.00568939
835193	'AT5G51190'	mRNA	4.27927	0.00539227
823393	'SUS4'	mRNA	4.28055	0.0101991
843998	'CML38'	mRNA	4.31674	3.56479e-06
821893	'AT3G23170'	mRNA	4.43794	0.000166335
838827	'AUF2'	mRNA	4.62909	0.00406375
826619	'AT4G10270'	mRNA	4.75346	1.35056e-10
821112	'LBD41'	mRNA	4.9807	3.19565e-28
820165	'AT3G10040'	mRNA	5.17253	4.75529e-11
828119	'AT4G02170'	mRNA	5.77002	0.000166335
826618	'AT4G10265'	mRNA	6.24182	4.76076e-07
829444	'AT4G33070'	mRNA	6.29694	1.00659e-08
818002	'NIP2;1'	mRNA	6.64834	5.42421e-07
823926	SRO4	mRNA	8.84827	0.000901778

## Sheet: GO HMvNM
GO ID	GO Description	p-value	corr. p-value	cluster frequency	total frequency	gene ID
10200	response to chitin	7.5899e-12	2.535e-09	11/117 9.4%	104/22304 0.4%	824168 842931 824764 819093 835193 822447 823813 836865 827464 826771 827463
9743	response to carbohydrate stimulus	1.5946e-10	2.663e-08	12/117 10.2%	177/22304 0.7%	830779 824168 842931 824764 819093 835193 822447 823813 836865 827464 826771 827463
50896	response to stimulus	4.1709e-10	4.6436e-08	44/117 37.6%	3207/22304 14.3%	816657 817206 820438 843998 842923 835193 826618 835218 836865 826619 831076 832582 830779 824168 824764 830973 822447 843621 829479 843288 842931 834570 843568 836372 829361 843625 823813 835526 816103 818002 835860 837587 819014 832206 819093 843575 821303 839819 827464 826771 827463 826473 844047 827663
42221	response to chemical stimulus	6.1116e-10	5.1032e-08	31/117 26.4%	1710/22304 7.6%	816657 820438 835193 836865 831076 830779 824168 824764 822447 829479 843288 842931 834570 843568 829361 823813 835526 816103 818002 835860 837587 819014 832206 819093 843575 839819 827464 826771 827463 826473 844047
10033	response to organic substance	3.8172e-09	2.5499e-07	23/117 19.6%	1037/22304 4.6%	816657 842931 843568 829361 835193 823813 835526 836865 835860 837587 819014 830779 824168 824764 819093 843575 822447 839819 827464 826771 827463 826473 843288
9719	response to endogenous stimulus	1.6967e-06	9.445e-05	17/117 14.5%	835/22304 3.7%	816657 843568 829361 835526 836865 835860 837587 819014 830779 824168 819093 843575 822447 839819 827463 826473 843288
9725	response to hormone stimulus	2.5879e-06	0.00012348	16/117 13.6%	767/22304 3.4%	816657 843568 829361 835526 836865 835860 837587 819014 824168 819093 843575 822447 839819 827463 826473 843288
70482	response to oxygen levels	4.0173e-06	0.00016772	4/117 3.4%	21/22304 0.0%	843568 816103 818002 844047
6950	response to stress	9.3287e-06	0.0003462	25/117 21.3%	1853/22304 8.3%	817206 820438 843998 842923 826618 835218 836865 826619 831076 832582 830779 843621 829479 834570 843568 836372 843625 816103 818002 835860 837587 832206 821303 844047 827663
9061	anaerobic respiration	1.1549e-05	0.00038572	3/117 2.5%	9/22304 0.0%	840201 831364 822341
1666	response to hypoxia	0.00012821	0.003893	3/117 2.5%	19/22304 0.0%	816103 818002 844047
9741	response to brassinosteroid stimulus	0.00017269	0.0048067	4/117 3.4%	53/22304 0.2%	835526 826473 835860 819014
15980	energy derivation by oxidation of organic compounds	0.00026199	0.0062504	4/117 3.4%	59/22304 0.2%	840201 831364 822341 844047
45333	cellular respiration	0.00026199	0.0062504	4/117 3.4%	59/22304 0.2%	840201 831364 822341 844047
8361	regulation of cell size	0.00039147	0.0074369	7/117 5.9%	254/22304 1.1%	830779 817206 825446 835526 823740 843288 819014
9628	response to abiotic stimulus	0.00039641	0.0074369	16/117 13.6%	1168/22304 5.2%	817206 834570 836372 820438 829361 835218 836865 831076 835860 837587 830779 830973 832206 843288 844047 827663
32535	regulation of cellular component size	0.00040079	0.0074369	7/117 5.9%	255/22304 1.1%	830779 817206 825446 835526 823740 843288 819014
90066	regulation of anatomical structure size	0.00040079	0.0074369	7/117 5.9%	255/22304 1.1%	830779 817206 825446 835526 823740 843288 819014
9723	response to ethylene stimulus	0.00051802	0.0091063	5/117 4.2%	125/22304 0.5%	824168 843568 819093 836865 827463
9416	response to light stimulus	0.00066859	0.011165	9/117 7.6%	455/22304 2.0%	830779 834570 830973 820438 829361 831076 843288 837587 827663
9314	response to radiation	0.00085357	0.013576	9/117 7.6%	471/22304 2.1%	830779 834570 830973 820438 829361 831076 843288 837587 827663
65007	biological regulation	0.0011153	0.016933	30/117 25.6%	3243/22304 14.5%	817206 838824 842923 835193 836865 830779 824168 824764 843621 844099 820165 821891 843288 827630 843209 843568 836690 843625 823813 835526 838793 837587 819014 825446 819093 826956 827464 3768816 827463 823740
9755	hormone-mediated signaling pathway	0.0011886	0.01726	6/117 5.1%	224/22304 1.0%	843568 819093 835526 827463 837587 819014
32870	cellular response to hormone stimulus	0.0012723	0.017706	6/117 5.1%	227/22304 1.0%	843568 819093 835526 827463 837587 819014
5986	sucrose biosynthetic process	0.0014549	0.019437	2/117 1.7%	11/22304 0.0%	823393 832206
9639	response to red or far red light	0.0015248	0.019588	5/117 4.2%	159/22304 0.7%	834570 829361 843288 837587 827663
16049	cell growth	0.0016884	0.020886	6/117 5.1%	240/22304 1.0%	817206 825446 835526 823740 843288 819014
9873	ethylene mediated signaling pathway	0.0018119	0.021613	3/117 2.5%	46/22304 0.2%	843568 819093 827463
71369	cellular response to ethylene stimulus	0.0019281	0.022206	3/117 2.5%	47/22304 0.2%	843568 819093 827463
71495	cellular response to endogenous stimulus	0.0022444	0.024988	6/117 5.1%	254/22304 1.1%	843568 819093 835526 827463 837587 819014
10114	response to red light	0.0028719	0.030943	3/117 2.5%	54/22304 0.2%	829361 843288 837587
40007	growth	0.0035677	0.037238	6/117 5.1%	279/22304 1.2%	817206 825446 835526 823740 843288 819014
9733	response to auxin stimulus	0.0037587	0.037706	6/117 5.1%	282/22304 1.2%	816657 829361 843575 839819 836865 835860
43288	apocarotenoid metabolic process	0.0039512	0.037706	2/117 1.7%	18/22304 0.0%	834570 827663
9687	abscisic acid metabolic process	0.0039512	0.037706	2/117 1.7%	18/22304 0.0%	834570 827663
48589	developmental growth	0.0043741	0.040582	5/117 4.2%	203/22304 0.9%	817206 825446 835526 823740 843288
160	two-component signal transduction system (phosphorelay)	0.0046445	0.041926	3/117 2.5%	64/22304 0.2%	843568 819093 827463
5985	sucrose metabolic process	0.0048733	0.042387	2/117 1.7%	20/22304 0.0%	823393 832206
9408	response to heat	0.0050532	0.042387	4/117 3.4%	131/22304 0.5%	820438 835218 831076 835860
9413	response to flooding	0.0052457	0.042387	1/117 0.8%	1/22304 0.0%	832206
15727	lactate transport	0.0052457	0.042387	1/117 0.8%	1/22304 0.0%	818002
9611	response to wounding	0.0053301	0.042387	4/117 3.4%	133/22304 0.5%	830779 843998 826618 826619
51761	sesquiterpene metabolic process	0.0058845	0.044669	2/117 1.7%	22/22304 0.0%	834570 827663
6714	sesquiterpenoid metabolic process	0.0058845	0.044669	2/117 1.7%	22/22304 0.0%	834570 827663

## Sheet: NF v NM
Gene ID	Gene Symbol	Type	log2 (Col-0_Norm_flg22 / Col-0_Norm_mock)	Qvalue (Col-0_Norm_flg22 / Col-0_Norm_mock)
835141	'HSD1'	mRNA	-6.73181	0.0305506
818227	'AT2G36540'	mRNA	-4.22654	0.0460069
820103	'AT3G09450'	mRNA	-4.02149	0.00497621
3767425	'AT1G50190'	mRNA	-3.99694	0.0319622
826689	'AT4G10910'	mRNA	-3.75007	0.000719575
826986	'AT4G13540'	mRNA	-3.08906	0.0167063
834347	'WRKY49'	mRNA	-2.87998	0.0449971
839269	'AT1G02620'	mRNA	-2.78778	0.00169207
821976	'AT3G23930'	mRNA	-2.6703	0.0462636
839219	'MYB117'	mRNA	-2.59494	0.0427659
830974	'AT5G11070'	mRNA	-2.52561	2.87239e-09
816658	'AT2G21210'	mRNA	-2.38779	2.6994e-12
842933	'AT1G66180'	mRNA	-2.36023	1.14452e-07
825362	'HB-12'	mRNA	-2.33266	0.0286605
831261	'AT5G14110'	mRNA	-2.30936	0.0303604
839990	'AT1G31040'	mRNA	-2.28549	0.0185484
2745853	'AT1G72645'	mRNA	-2.28124	0.00533576
822709	'BR6OX2'	mRNA	-2.22735	0.00150072
821522	'AT3G19850'	mRNA	-2.21498	2.10298e-05
10723086	'AT1G71866'	mRNA	-2.20134	0.0348718
832595	'AT5G25240'	mRNA	-2.18064	0.00131896
832689	'AT5G26200'	mRNA	-2.13207	3.11503e-05
843181	'BBX14'	mRNA	-2.06251	0.000264984
838855	'AT1G22490'	mRNA	-2.05548	0.000455682
838853	'AT1G22470'	mRNA	-2.04301	0.0280145
829649	'ADF9'	mRNA	-2.04236	0.00725367
824946	'AT3G57770'	mRNA	-2.03495	0.019096
824248	'AT3G50840'	mRNA	-2.03415	0.000364093
823664	'AT3G45260'	mRNA	-2.00208	1.47547e-06
817343	'BLH8'	mRNA	-1.96484	0.00757984
835256	'GA20OX2'	mRNA	-1.93074	0.00489461
828683	'AT4G25780'	mRNA	-1.92002	0.000145399
816654	'AT2G21185'	mRNA	-1.8777	0.0319622
841428	'AT1G50040'	mRNA	-1.87729	0.021083
2745877	'AT3G09162'	mRNA	-1.81221	0.0496102
836884	'BT4'	mRNA	-1.80766	1.48833e-06
816538	'PIL5'	mRNA	-1.79878	1.06801e-06
816754	'AT2G22200'	mRNA	-1.77535	0.0115204
831376	'AT5G15240'	mRNA	-1.76714	0.00898694
814823	'PKS1'	mRNA	-1.76638	0.00206553
834622	'CIPK20'	mRNA	-1.76401	0.000214626
825127	'AT3G59580'	mRNA	-1.75591	0.032467
817366	'AT2G28200'	mRNA	-1.75239	0.000250234
834976	'AT5G49170'	mRNA	-1.74825	0.00035909
824370	'AT3G52070'	mRNA	-1.72449	0.0125043
838463	'AT1G18810'	mRNA	-1.71736	0.00742197
842619	'AT1G63150'	mRNA	-1.69363	0.0154762
825429	'AT3G62550'	mRNA	-1.65719	0.000567122
828486	'AT4G23870'	mRNA	-1.65094	0.0402506
836714	'AT5G65850'	mRNA	-1.63572	0.0260955
838870	'MYB3'	mRNA	-1.62273	0.0256818
827101	'NF-YB3'	mRNA	-1.60903	0.00345493
844162	'UGT85A4'	mRNA	-1.60105	1.04077e-05
831686	'AT5G01740'	mRNA	-1.59921	0.00663163
832133	'AT5G20110'	mRNA	-1.59736	0.0287419
3766668	'AT1G06645'	mRNA	-1.59584	0.000964609
837537	'AT1G10020'	mRNA	-1.57372	0.00566745
814716	'EXGT-A3'	mRNA	-1.56785	0.0109779
5008015	'AT3G20395'	mRNA	-1.56524	0.0177567
835288	'PP2-A14'	mRNA	-1.55994	0.000128352
816875	'ICK1'	mRNA	-1.55861	2.99105e-05
827416	'AT4G17080'	mRNA	-1.54401	0.00122064
821098	'AT3G01660'	mRNA	-1.54342	0.000235771
818794	'ZFP8'	mRNA	-1.54187	0.00897088
838627	'ATDUF1'	mRNA	-1.52867	0.00447602
843186	'AT1G68570'	mRNA	-1.52501	0.0100373
831218	'SIG4'	mRNA	-1.50613	7.97824e-05
835788	'GNC'	mRNA	-1.505	0.0244284
822428	'AT3G28040'	mRNA	-1.50447	0.00061425
814915	'PI4K GAMMA 7'	mRNA	-1.48776	0.00576593
818817	'AT2G42170'	mRNA	-1.48735	0.00820496
843148	'BBX27'	mRNA	-1.4827	0.0256265
829628	'AT4G34760'	mRNA	-1.48086	0.0411844
821630	'AT3G20820'	mRNA	-1.47143	7.07215e-06
843007	'AT1G66890'	mRNA	-1.46881	0.00129549
825164	'AT3G59940'	mRNA	-1.44774	0.0345603
837239	'AT1G07280'	mRNA	-1.44131	4.62353e-05
814902	'AT2G03750'	mRNA	-1.43463	0.000298659
6241260	'AT1G26761'	mRNA	-1.43259	5.0857e-05
834449	'AT5G44260'	mRNA	-1.42867	0.00534709
830895	'AT5G10310'	mRNA	-1.3963	0.00809279
838793	'DREB26'	mRNA	-1.37241	4.27768e-06
834442	'GLK2'	mRNA	-1.35839	0.00936503
829627	'AT4G34750'	mRNA	-1.35678	0.0337262
837503	'UGT72B3'	mRNA	-1.35333	1.3782e-05
817686	'AT2G31290'	mRNA	-1.34001	0.00216669
830973	'KNAT4'	mRNA	-1.328	0.00891038
843141	'IDD14'	mRNA	-1.32568	5.27265e-07
822226	'AT3G26240'	mRNA	-1.32293	0.00317426
821773	'AT3G22104'	mRNA	-1.32152	0.00158818
825893	'AT4G21445'	mRNA	-1.31565	0.03276
822155	'AT3G25670'	mRNA	-1.31372	0.0179846
827655	'NCED4'	mRNA	-1.30916	8.78246e-05
821690	'AT3G21360'	mRNA	-1.3083	0.0213273
835381	'AT5G53020'	mRNA	-1.30684	0.000508551
825468	'AT3G62930'	mRNA	-1.2946	0.000744944
836767	'SHI'	mRNA	-1.29433	0.0234617
824239	'BEH1'	mRNA	-1.29155	1.11843e-07
814860	'AT2G03310'	mRNA	-1.27994	0.000724643
819674	'GID1A'	mRNA	-1.2703	0.0125984
843528	'AT1G71970'	mRNA	-1.26728	0.00142417
816845	'AGP17'	mRNA	-1.26716	0.00380202
825348	'AT3G61750'	mRNA	-1.26706	0.0231255
816959	'AT2G24250'	mRNA	-1.25856	0.0227926
841343	'AT1G49200'	mRNA	-1.25743	0.0107372
820710	'MSL5'	mRNA	-1.25008	0.00236932
820927	'AT3G16750'	mRNA	-1.2362	0.0104938
844159	'AT1G78230'	mRNA	-1.23128	0.00317426
814863	'WRKY3'	mRNA	-1.21396	0.000345039
824316	'AT3G51530'	mRNA	-1.20627	0.0204249
824189	'AT3G50270'	mRNA	-1.20105	0.0026312
841336	'BBX17'	mRNA	-1.19847	0.0483473
825224	'GATA4'	mRNA	-1.19378	0.00501896
821730	'HYR1'	mRNA	-1.19185	0.0162236
814739	'IDD4'	mRNA	-1.18103	0.00930799
837825	'RPF1'	mRNA	-1.18086	0.024425
843882	'AT1G75460'	mRNA	-1.18051	0.00160271
822438	'AT3G28140'	mRNA	-1.17764	0.0164091
830332	'KCS19'	mRNA	-1.17506	0.0278685
837784	'AT1G12300'	mRNA	-1.17147	0.0402073
817517	'AT2G29670'	mRNA	-1.15956	0.0478247
843550	'AT1G72180'	mRNA	-1.15895	0.0039432
835454	'AT5G53730'	mRNA	-1.15022	0.0119261
831383	'MYB16'	mRNA	-1.14444	0.019096
28719394	'AT3G49730'	mRNA	-1.14324	0.0329827
816411	'AT2G18940'	mRNA	-1.14264	0.000264898
841780	'AT1G53450'	mRNA	-1.1419	0.0273725
841167	'DYW1'	mRNA	-1.1359	0.0489313
844240	'AT1G78995'	mRNA	-1.12759	0.00473472
832552	'AT5G24830'	mRNA	-1.12358	0.0324165
836314	'APO3'	mRNA	-1.11973	0.0371437
842351	'AT1G60560'	mRNA	-1.11811	0.00102674
836439	'AT5G63180'	mRNA	-1.11441	0.020072
826517	'NdhT'	mRNA	-1.11044	0.0333777
831329	'AT5G14770'	mRNA	-1.09237	0.0105623
834669	'AT5G46270'	mRNA	-1.08601	0.000803942
841984	'NDF5'	mRNA	-1.08256	0.00243548
834284	'BKI1'	mRNA	-1.08174	0.0139408
835824	'CIA2'	mRNA	-1.07493	0.0469546
816262	'TRM26'	mRNA	-1.06844	0.032303
832392	'AT5G23280'	mRNA	-1.06474	0.00266297
814706	'AT2G01755'	mRNA	-1.0498	0.0215862
829093	'PAO5'	mRNA	-1.04911	0.00355826
829909	'LBD39'	mRNA	-1.04724	0.000310757
823604	'AT3G44740'	mRNA	-1.03893	0.0326742
820742	'AT3G15115'	mRNA	-1.0341	0.0217645
819672	'AT3G05100'	mRNA	-1.03031	0.00435312
825109	'GUN4'	mRNA	-1.02982	0.0319622
826470	'CRY1'	mRNA	-1.02433	0.0130208
834476	'AT5G44490'	mRNA	-1.02414	0.0143073
816308	'AT2G17972'	mRNA	-1.02255	0.000566004
829604	'CIB1'	mRNA	-1.01954	0.00264797
817561	'AT2G30100'	mRNA	-1.01268	0.0138578
843178	'AT1G68490'	mRNA	-1.01192	0.00117851
831373	'HB30'	mRNA	-1.00968	0.00343979
834425	'AT5G44020'	mRNA	-1.0093	0.0134888
841390	'CXE5'	mRNA	-1.00544	2.53453e-08
818887	'PAR1'	mRNA	-1.00409	0.0386645
829548	'DJ1C'	mRNA	-1.00324	0.025131
828897	'AT4G27840'	mRNA	-1.00319	0.0226696
838863	'AT1G22570'	mRNA	-0.99461	2.29872e-05
838443	'TRM3'	mRNA	-0.994094	0.0170107
834931	'AT5G48730'	mRNA	-0.99149	0.0158207
837247	'TBL25'	mRNA	-0.982915	0.0156628
832466	'AT5G24010'	mRNA	-0.981893	0.00289764
835036	'FRO6'	mRNA	-0.978334	0.0201153
839274	'AT1G01240'	mRNA	-0.974926	0.0214497
839582	'AT1G26920'	mRNA	-0.97444	0.00891952
819553	'AT3G03980'	mRNA	-0.974303	0.00923321
839661	'AT1G27690'	mRNA	-0.97222	0.021083
830532	'AT5G06440'	mRNA	-0.971593	0.00142417
827867	'emb1417'	mRNA	-0.968279	0.00131125
831288	'AT5G14370'	mRNA	-0.963771	0.0186731
838948	'CAF2'	mRNA	-0.958091	0.00144642
824907	'AT3G57400'	mRNA	-0.955257	0.00426444
824991	'AT3G58220'	mRNA	-0.954672	0.00415804
834345	'SPL2'	mRNA	-0.951796	0.00465064
824537	'MEE40'	mRNA	-0.949473	0.00390447
3768499	'PQL3'	mRNA	-0.949051	0.0090828
820217	'LGO'	mRNA	-0.946668	0.000324141
819335	'DUF5'	mRNA	-0.942873	0.0130208
843706	'AT1G73710'	mRNA	-0.942103	0.00479358
831346	'AT5G14940'	mRNA	-0.941271	0.0437852
836218	'TCP5'	mRNA	-0.938782	0.00794002
818340	'AS1'	mRNA	-0.93593	0.00215049
826848	'PME1'	mRNA	-0.93416	0.0446782
817421	'AT2G28720'	mRNA	-0.932303	0.032929
829806	'BEE2'	mRNA	-0.930244	0.0471231
816085	'MEE14'	mRNA	-0.929294	0.0126631
832914	'AT5G28300'	mRNA	-0.92651	0.0241177
832592	'AT5G25210'	mRNA	-0.917879	0.033249
836206	'OBP4'	mRNA	-0.917084	0.0378073
817915	'BBX12'	mRNA	-0.914507	0.00193997
839725	'AT1G28310'	mRNA	-0.909047	0.0496065
842295	'AT1G60010'	mRNA	-0.908721	0.0275723
825080	'AT3G59110'	mRNA	-0.904756	0.0445199
838237	'AT1G16680'	mRNA	-0.90009	0.0198354
831957	'AT5G18390'	mRNA	-0.897792	0.0324652
841533	'CRR41'	mRNA	-0.89531	0.0113883
834448	'AT5G44250'	mRNA	-0.890761	0.0172718
830297	'PKS4'	mRNA	-0.890189	0.0247208
814884	'AT2G03550'	mRNA	-0.890072	0.0229815
828832	'AT4G27240'	mRNA	-0.889593	0.0146819
820322	'AT3G11490'	mRNA	-0.885936	0.0478146
823808	'SOS5'	mRNA	-0.885463	0.0459563
830615	'IQD24'	mRNA	-0.881268	0.0107998
832028	'AT5G19090'	mRNA	-0.879963	0.0201153
827604	'CIPK12'	mRNA	-0.879264	0.00241276
829311	'ENP'	mRNA	-0.875847	0.0215114
827823	'EMB3131'	mRNA	-0.875429	0.0384323
817899	'AT2G33360'	mRNA	-0.875043	0.0061317
814738	'IDD5'	mRNA	-0.873767	0.0113881
824952	'AT3G57830'	mRNA	-0.872462	0.0446782
832291	'AT5G22310'	mRNA	-0.870957	0.0117792
842294	'AT1G60000'	mRNA	-0.870359	0.0115543
844024	'GT2'	mRNA	-0.869662	0.0491978
828689	'AT4G25835'	mRNA	-0.869287	0.00117953
843432	'PIN3'	mRNA	-0.868886	0.000343333
840218	'GTL1'	mRNA	-0.867411	0.00152269
820261	'AT3G10910'	mRNA	-0.86371	0.0138118
835062	'AFB5'	mRNA	-0.862241	0.0174123
829945	'EDA40'	mRNA	-0.853427	0.0203132
825203	'AT3G60320'	mRNA	-0.847755	0.00282315
836013	'GIL1'	mRNA	-0.840517	0.0109151
828133	'AT4G01570'	mRNA	-0.839439	0.0266228
836410	'AT5G62900'	mRNA	-0.835745	0.0097664
823914	'MYB94'	mRNA	-0.831967	0.0162736
837680	'AT1G11380'	mRNA	-0.830701	0.0455231
839576	'AT1G02300'	mRNA	-0.830681	0.044064
829699	'PIRL4'	mRNA	-0.825952	0.031698
831828	'ATB' ALPHA'	mRNA	-0.824493	0.00311246
818173	'EMB3114'	mRNA	-0.824143	0.0201066
841389	'AT1G49650'	mRNA	-0.823531	0.0155835
818310	'ALS3'	mRNA	-0.819479	0.0381542
834143	'BEL1'	mRNA	-0.819047	0.0174139
839307	'AT1G05140'	mRNA	-0.817594	0.0242955
829862	'AT4G37080'	mRNA	-0.816478	0.0263485
841375	'emb1273'	mRNA	-0.810976	0.0213926
839766	'AT1G28660'	mRNA	-0.810787	0.0365728
823814	'AT3G46610'	mRNA	-0.805203	0.00810261
817659	'TCP10'	mRNA	-0.804875	0.0231255
827146	'FdC1'	mRNA	-0.804798	0.00163384
843824	'PTAC2'	mRNA	-0.800755	0.0135856
830566	'AT5G06770'	mRNA	-0.799167	0.00387195
832452	'AT5G23870'	mRNA	-0.796959	0.025768
831630	'ASG1'	mRNA	-0.795596	0.0483167
817382	'ARF10'	mRNA	-0.79506	0.000619033
841408	'AT1G49850'	mRNA	-0.793959	0.0365728
824234	'IDD2'	mRNA	-0.788843	0.0484092
827109	'MDA1'	mRNA	-0.78882	0.0354685
819358	'CAO'	mRNA	-0.7881	0.040451
836893	'DG1'	mRNA	-0.782383	0.00504807
829206	'AT4G30825'	mRNA	-0.775126	0.000765372
840082	'AT1G31920'	mRNA	-0.774811	0.0497641
833967	'EMB2745'	mRNA	-0.772872	0.0118772
831264	'AT5G14140'	mRNA	-0.76597	0.014502
834090	'CLC-A'	mRNA	-0.763692	0.00499176
826564	'AT4G09760'	mRNA	-0.763252	0.00307663
829033	'AT4G29120'	mRNA	-0.762148	0.00749367
817547	'AT2G29970'	mRNA	-0.759489	0.0360855
827032	'AT4G13970'	mRNA	-0.756254	0.0101334
823563	'AT3G44380'	mRNA	-0.755482	0.0486704
837838	'AFB3'	mRNA	-0.753609	0.0186731
820693	'CYP72A11'	mRNA	-0.749438	0.0460552
819124	'HAM1'	mRNA	-0.741726	0.000891734
817685	'CPUORF7'	mRNA	-0.741719	0.0353449
839264	'AT1G01830'	mRNA	-0.741179	0.00832718
827158	'AT4G14990'	mRNA	-0.740767	0.0281718
842930	'TMK1'	mRNA	-0.739965	0.00608818
817806	'AT2G32450'	mRNA	-0.737304	0.00200356
831536	'AT5G16730'	mRNA	-0.736995	0.000580634
842671	'TRM12'	mRNA	-0.735845	0.0322297
825073	'AT3G59040'	mRNA	-0.728281	0.000756978
829114	'ORC5'	mRNA	-0.718246	0.0330425
837839	'AT1G12830'	mRNA	-0.717693	0.0391334
815994	'LTP'	mRNA	-0.714015	0.00784149
822093	'RLP42'	mRNA	-0.713718	0.0230008
817478	'AT2G29290'	mRNA	-0.709821	0.0275468
814697	'AT2G01680'	mRNA	-0.704312	0.00477147
2745715	'PAM68'	mRNA	-0.69612	0.0384744
841516	'ETFALPHA'	mRNA	-0.693946	0.0252586
841215	'AT1G47970'	mRNA	-0.687842	0.0442136
828522	'SLY1'	mRNA	-0.686019	0.0182956
838761	'PTAC6'	mRNA	-0.684759	0.0492697
819780	'AT3G06070'	mRNA	-0.675046	0.039806
819281	'AT2G46690'	mRNA	-0.674059	0.0186731
825486	'IPT3'	mRNA	-0.671165	0.0191108
836472	'FP3'	mRNA	-0.665978	0.0483473
827711	'AT4G19670'	mRNA	-0.652966	0.0173482
838861	'AT1G22550'	mRNA	-0.646935	0.0254155
822351	'AT3G27320'	mRNA	-0.646728	0.00522743
821783	'IQD5'	mRNA	-0.641816	0.0125806
832431	'SWEET12'	mRNA	-0.641619	0.0316693
837954	'AT1G13940'	mRNA	-0.640909	0.0197294
830826	'AT5G09670'	mRNA	-0.635059	0.00723675
834620	'MEE62'	mRNA	-0.628751	0.0299856
816804	'SUVH6'	mRNA	-0.627457	0.0392198
824949	'AT3G57790'	mRNA	-0.621482	0.0134888
828509	'AT4G24090'	mRNA	-0.618797	0.0489808
843610	'AT1G72790'	mRNA	-0.617653	0.0158516
830821	'AT5G09620'	mRNA	-0.611045	0.00265619
834218	'Mfl1'	mRNA	-0.605209	0.0443148
841582	'AT1G51570'	mRNA	-0.598287	0.0294103
832123	'RAN-1'	mRNA	0.587257	0.0286987
833752	'AT5G37740'	mRNA	0.599372	0.026368
828859	'PPI1'	mRNA	0.601331	0.00251171
824578	'PUMP1'	mRNA	0.628004	0.013076
831281	'CXE16'	mRNA	0.630798	0.0363767
823806	'RPP13'	mRNA	0.639039	0.0403199
827218	'AT4G15470'	mRNA	0.641269	0.0150033
816737	'RKP'	mRNA	0.660938	0.0485771
818733	'AUG1'	mRNA	0.671723	0.0391194
825097	'TXR1'	mRNA	0.673425	0.0486704
838305	'AT1G17340'	mRNA	0.680731	0.00559843
838737	'AT1G21380'	mRNA	0.688504	0.0462308
829599	'AT4G34480'	mRNA	0.691908	0.0326315
842418	'SC3'	mRNA	0.698587	0.0305506
837876	'DIS1'	mRNA	0.701328	0.00383658
817433	'XBAT31'	mRNA	0.70308	0.0100724
820792	'AT3G15530'	mRNA	0.703707	0.0118542
842209	'AT1G58400'	mRNA	0.707961	0.0326742
828210	'AT4G02660'	mRNA	0.709038	0.0298289
828624	'AT4G25210'	mRNA	0.710305	0.00316074
840107	'bZIP68'	mRNA	0.71058	0.0252294
827777	'AT4G20300'	mRNA	0.713644	0.0167599
840023	'RUB1'	mRNA	0.721456	0.0354551
842656	'BSK7'	mRNA	0.722587	0.0305721
818456	'AT2G38740'	mRNA	0.726635	0.0396622
829443	'AT4G33060'	mRNA	0.72978	0.0236638
837492	'AT1G09645'	mRNA	0.73369	0.0294687
838599	'AT1G20100'	mRNA	0.736023	0.00386387
829346	'AT4G32140'	mRNA	0.744211	0.0322837
827925	'EMB2770'	mRNA	0.745168	0.004798
817206	'KT1'	mRNA	0.747138	0.0035742
838736	'AT1G21370'	mRNA	0.749069	0.033007
834893	'AT5G48385'	mRNA	0.749513	0.0457406
816476	'CDA1'	mRNA	0.751519	0.0168057
832233	'AT5G21090'	mRNA	0.756355	0.0461556
828782	'EXT-like'	mRNA	0.756593	0.0471231
836530	'AT5G64090'	mRNA	0.758358	0.00590909
838692	'SPL14'	mRNA	0.759108	0.0104522
832550	'AT5G24810'	mRNA	0.75929	0.0163619
841141	'AT1G47380'	mRNA	0.763497	0.00150628
827106	'CIPK4'	mRNA	0.769256	0.00566745
818989	'AT2G43850'	mRNA	0.775546	0.0205255
821163	'AT3G02360'	mRNA	0.778884	0.000959319
825340	'AT3G61670'	mRNA	0.784058	0.0489112
820757	'AT3G15260'	mRNA	0.786294	0.00195012
834676	'FLS2'	mRNA	0.78922	0.0413868
818231	'AT2G36580'	mRNA	0.791532	0.00446868
844400	'AT1G80610'	mRNA	0.792445	0.0162236
817986	'AT2G34250'	mRNA	0.794017	0.00258317
816842	'AT2G23100'	mRNA	0.798121	0.0430276
839439	'AT1G04200'	mRNA	0.799436	0.0181832
828060	'SEC15B'	mRNA	0.801404	0.0140808
835439	'AT5G53570'	mRNA	0.802613	0.00282455
819025	'MAP2A'	mRNA	0.80318	0.00163021
821253	'AT3G03440'	mRNA	0.806048	0.0488356
836076	'BOA'	mRNA	0.806482	0.00407811
830334	'AT5G04550'	mRNA	0.811197	0.00733381
819971	'TK1a'	mRNA	0.811511	0.0218433
829328	'AT4G31980'	mRNA	0.812144	0.0402708
842462	'AT1G61660'	mRNA	0.815127	0.0447036
818336	'DOF2.4'	mRNA	0.819524	0.025398
818597	'ATH9'	mRNA	0.82275	0.0287066
842943	'AT1G66260'	mRNA	0.824179	0.00283031
839684	'PUB45'	mRNA	0.826931	0.00318042
843377	'BCA4'	mRNA	0.83406	0.00081731
818740	'WIH2'	mRNA	0.834774	0.023382
830767	'AT5G08660'	mRNA	0.835979	4.10812e-05
824847	'CAM3'	mRNA	0.839433	0.0240453
835111	'UBC33'	mRNA	0.84517	0.00139395
817926	'CRL2'	mRNA	0.849255	0.0128301
841458	'VIIIA'	mRNA	0.849629	0.0021223
821676	'MKK5'	mRNA	0.8498	0.000645223
816433	'AT2G19160'	mRNA	0.851708	0.00726026
841466	'AT1G50440'	mRNA	0.851916	0.00521814
831631	'AT5G17650'	mRNA	0.862793	0.00317426
822051	'PERK1'	mRNA	0.874637	0.000623811
844000	'AT1G76670'	mRNA	0.87809	0.000520488
836452	'NPX1'	mRNA	0.878444	0.00117044
822552	'AT3G29075'	mRNA	0.879031	0.0108367
820625	'EXO70D3'	mRNA	0.880238	0.0426445
825517	'GG1'	mRNA	0.881173	0.0156983
817523	'UGT71D1'	mRNA	0.883332	0.0143073
28717288	'AT1G32127'	mRNA	0.884949	0.0105094
831479	'mSFC1'	mRNA	0.886066	0.00451138
839718	'AT1G28240'	mRNA	0.886997	0.033249
841328	'AT1G49050'	mRNA	0.888632	0.00029235
820214	'NAC053'	mRNA	0.890694	0.0382353
841751	'ERF8'	mRNA	0.89276	0.0406089
830295	'AT5G04170'	mRNA	0.895031	0.000681551
821447	'RBP47B'	mRNA	0.89569	0.0190179
831418	'AT5G15640'	mRNA	0.896861	2.06883e-05
835829	'AT5G57230'	mRNA	0.897445	0.0176892
819288	'GulLO2'	mRNA	0.8978	0.00427988
835862	'AT5G57580'	mRNA	0.902712	0.0275723
824493	'PAL2'	mRNA	0.90315	0.00119469
816991	'AT2G24550'	mRNA	0.904174	0.0360207
841774	'AT1G53380'	mRNA	0.909783	0.0308022
821074	'XPO1B'	mRNA	0.914816	0.0197983
836192	'AT5G60710'	mRNA	0.9177	0.0350506
821868	'ARFC1'	mRNA	0.917727	0.00185959
834822	'AT5G47710'	mRNA	0.918423	0.00119469
832058	'CLT1'	mRNA	0.918899	0.0039432
817438	'PLL4'	mRNA	0.919564	0.024359
828715	'RPS2'	mRNA	0.921203	0.0248229
838618	'AT1G20300'	mRNA	0.921318	0.00304134
837858	'AT1G13000'	mRNA	0.922761	0.00018948
824566	'AT3G53990'	mRNA	0.923513	0.0259044
821045	'AT3G17770'	mRNA	0.926164	0.0168288
843807	'AT1G74680'	mRNA	0.928035	0.00156272
833678	'AT5G37070'	mRNA	0.929195	0.0260146
825847	'UBQ11'	mRNA	0.929198	0.021083
843285	'AT1G69520'	mRNA	0.936155	0.0413375
819014	'ARL'	mRNA	0.937234	0.000985226
838931	'AT1G23220'	mRNA	0.937808	0.00167989
824580	'AT3G54130'	mRNA	0.941031	0.00710804
839607	'AT1G27180'	mRNA	0.947428	0.0218433
830350	'ADR1-L2'	mRNA	0.948462	0.0250636
828484	'LACS4'	mRNA	0.953977	0.0184957
829749	'AT4G35940'	mRNA	0.954966	0.0251227
829816	'AT4G36640'	mRNA	0.955736	0.0292082
835983	'PLC5'	mRNA	0.956375	0.0447036
838068	'AT1G15030'	mRNA	0.958006	0.0168288
836376	'AT5G62560'	mRNA	0.960448	0.00194644
829172	'AT4G30490'	mRNA	0.962153	0.0135049
820106	'AT3G09490'	mRNA	0.96219	0.0187912
838285	'AT1G17145'	mRNA	0.965108	0.00893128
822048	'AT3G24530'	mRNA	0.96773	0.00131674
830141	'AT4G39820'	mRNA	0.970593	0.000501517
839641	'KLCR3'	mRNA	0.971549	0.00080451
820262	'AT3G10915'	mRNA	0.97311	0.00740608
825525	'TTA2'	mRNA	0.974932	0.014444
838760	'AT1G21590'	mRNA	0.975738	0.00659062
835827	'AT5G57210'	mRNA	0.976602	0.00295241
839787	'AT1G29120'	mRNA	0.978545	0.0115333
839413	'RING1B'	mRNA	0.981462	0.000547339
835039	'AT5G49760'	mRNA	0.98167	0.00643383
844219	'AT1G78820'	mRNA	0.985193	0.0201153
815211	'VPS2.1'	mRNA	0.986955	0.000179303
816235	'CPK6'	mRNA	0.990761	0.0375021
824494	'AT3G53270'	mRNA	0.991661	0.00607321
829702	'AT4G35500'	mRNA	0.994744	0.00483364
825532	'AGG2'	mRNA	0.995189	0.000594558
827139	'AT4G14820'	mRNA	0.99924	0.030516
838076	'AT1G15125'	mRNA	0.999389	0.024425
836367	'MYB96'	mRNA	1.00091	0.00968979
818287	'AT2G37110'	mRNA	1.00376	0.0114956
831224	'AGL15'	mRNA	1.00411	0.00940857
822098	'RIN4'	mRNA	1.00689	0.00484172
831299	'AT5G14480'	mRNA	1.00729	0.00225045
836752	'ARO2'	mRNA	1.00891	0.00408669
822318	'TCP20'	mRNA	1.01079	0.00897088
838515	'AT1G19330'	mRNA	1.0124	0.0112868
824771	'AT3G56050'	mRNA	1.0124	0.00278283
816281	'P4H5'	mRNA	1.01244	0.016229
818739	'AT2G41410'	mRNA	1.01931	0.0138563
836312	'AT5G61910'	mRNA	1.0233	0.0215862
837365	'CRT3'	mRNA	1.0267	9.92562e-05
819068	'AT2G44600'	mRNA	1.03083	0.0108068
834614	'RABA1c'	mRNA	1.03166	0.00525965
830925	'CYP81K2'	mRNA	1.03293	0.0433461
825337	'AGP20'	mRNA	1.03342	0.000102082
831543	'AT5G16800'	mRNA	1.03672	6.37366e-06
837078	'AT1G05710'	mRNA	1.03701	0.00588531
838823	'AT1G22180'	mRNA	1.03894	0.000366843
828746	'AT4G26400'	mRNA	1.03918	0.0392984
842275	'ALA3'	mRNA	1.04211	0.00541342
820906	'AT3G16565'	mRNA	1.04373	0.0261294
837831	'RBL6'	mRNA	1.04471	0.0267839
842861	'AT1G65490'	mRNA	1.04471	0.0224309
834219	'AT5G42140'	mRNA	1.04523	0.00177451
825353	'AT3G61800'	mRNA	1.04933	0.0294804
820538	'BRL3'	mRNA	1.04952	0.000617447
829853	'HSF4'	mRNA	1.04968	0.000449897
817295	'AT2G27500'	mRNA	1.05018	0.0293819
821358	'AT3G18295'	mRNA	1.05383	8.50415e-05
831159	'AT5G13200'	mRNA	1.05387	0.0105577
821543	'ATHXK4'	mRNA	1.05541	0.019278
817127	'PAPS2'	mRNA	1.05547	0.000819869
843009	'AT1G66910'	mRNA	1.06222	0.011978
822279	'AT3G26670'	mRNA	1.06329	0.00148858
842146	'AT1G57700'	mRNA	1.06635	0.0403313
826482	'AGP10'	mRNA	1.06815	0.0437517
840317	'NAC016'	mRNA	1.06947	0.00952446
830170	'AT4G40070'	mRNA	1.07502	0.0170107
820397	'Nek7'	mRNA	1.07955	0.0011102
824453	'AT3G52870'	mRNA	1.08192	5.4532e-06
834562	'RRS1'	mRNA	1.08225	0.00084845
818416	'PRA1.B4'	mRNA	1.08355	0.0371071
837276	'PLL5'	mRNA	1.08361	0.0114721
839622	'AT1G27330'	mRNA	1.08404	4.77509e-06
817914	'AT2G33490'	mRNA	1.08443	0.000328147
834543	'BRG1'	mRNA	1.08573	0.00135499
816285	'AT2G17760'	mRNA	1.0887	0.00368432
833755	'TCH2'	mRNA	1.08932	0.0404258
820735	'RABA1g'	mRNA	1.08978	0.0400618
831876	'AT5G03320'	mRNA	1.09012	0.00525581
816629	'AT2G20950'	mRNA	1.09071	0.00190635
819006	'AT2G44010'	mRNA	1.09433	0.00643274
824811	'ATG18D'	mRNA	1.09483	0.0224309
820949	'AT3G02770'	mRNA	1.09635	4.11214e-07
824039	'SPT1'	mRNA	1.097	0.00221886
827892	'CRK28'	mRNA	1.09713	0.0264267
840319	'AT1G34200'	mRNA	1.09791	0.00212043
829174	'ATG18B'	mRNA	1.09806	0.0244888
832733	'SK 11'	mRNA	1.09939	0.000143114
829479	'AT4G33420'	mRNA	1.09975	0.0390738
834923	'AT5G48655'	mRNA	1.10022	0.0204249
817405	'AT2G28570'	mRNA	1.10029	0.000269871
825190	'AT3G60200'	mRNA	1.10298	0.0153813
836716	'PSK5'	mRNA	1.10655	0.0390625
835053	'AT5G49900'	mRNA	1.10832	0.0170107
834956	'AT5G48970'	mRNA	1.11035	0.00140969
834452	'AT5G44290'	mRNA	1.11139	0.00852233
820269	'AT3G10980'	mRNA	1.11287	0.000167104
817595	'TPP'	mRNA	1.11599	0.00203393
828542	'CIPK8'	mRNA	1.12116	0.000949818
830827	'RLF'	mRNA	1.12501	0.00333466
828676	'AT4G25710'	mRNA	1.12813	0.00120449
820052	'AT3G09000'	mRNA	1.12842	1.42347e-05
834789	'AT5G47420'	mRNA	1.12972	5.6653e-05
10723040	'AT4G22305'	mRNA	1.13025	0.035995
821202	'AT3G02070'	mRNA	1.13096	0.0260146
836366	'AT5G62460'	mRNA	1.13479	0.0278289
838304	'AT1G17330'	mRNA	1.13868	0.0038185
834610	'RHA1'	mRNA	1.13928	0.0258876
837278	'AT1G07650'	mRNA	1.1411	1.49082e-05
829685	'CPK5'	mRNA	1.1418	5.91497e-06
824711	'PBL1'	mRNA	1.14626	0.0258876
843977	'AT1G76440'	mRNA	1.1475	0.000743732
817754	'CNX2'	mRNA	1.14761	0.0301109
835538	'FQR1'	mRNA	1.14898	0.0351046
841993	'AT1G55460'	mRNA	1.15135	0.00237633
841775	'ABCG24'	mRNA	1.15485	0.00202227
843968	'AT1G76360'	mRNA	1.15497	5.74586e-05
837899	'AT1G13390'	mRNA	1.155	0.011107
835280	'AT5G52050'	mRNA	1.15759	0.0335542
828532	'AT4G24290'	mRNA	1.1577	0.0153813
817352	'AT2G28080'	mRNA	1.15994	0.0233629
835584	'AT5G54930'	mRNA	1.16142	0.00852233
825104	'AT3G59350'	mRNA	1.16191	0.000402625
826771	'AT-HSFB2B'	mRNA	1.16252	0.0135856
843074	'AT1G67530'	mRNA	1.16284	0.0413609
819088	'UCC2'	mRNA	1.16579	0.000296067
821666	'AT3G21140'	mRNA	1.16722	8.14681e-11
818116	'SRO1'	mRNA	1.16768	0.0098284
836574	'XND1'	mRNA	1.16938	0.0231255
836062	'TRP1'	mRNA	1.16952	0.018982
828798	'AT4G26910'	mRNA	1.16994	0.000134229
821366	'ATSYTF'	mRNA	1.17385	8.02097e-09
817961	'AT2G34000'	mRNA	1.1752	0.0250612
843125	'HSFA8'	mRNA	1.17568	0.0391391
825844	'NDB2'	mRNA	1.17859	0.0330425
817604	'AT2G30550'	mRNA	1.18268	0.00106466
818741	'ERD15'	mRNA	1.18459	0.00103132
822205	'AT3G26080'	mRNA	1.18475	0.0143073
843624	'TIR'	mRNA	1.18589	0.0131465
842407	'EDA16'	mRNA	1.18811	0.000137876
816874	'NAPRT2'	mRNA	1.18868	0.0194451
835364	'MAKR5'	mRNA	1.19007	0.0377473
824721	'AGF2'	mRNA	1.19354	0.0426723
843813	'CPK30'	mRNA	1.19491	0.00409829
832162	'AT5G20400'	mRNA	1.19634	0.00204635
838043	'AT1G14780'	mRNA	1.19803	0.026066
834561	'RPS4'	mRNA	1.19977	0.00132362
824437	'AT3G52710'	mRNA	1.2017	0.004798
842516	'PTR6'	mRNA	1.20423	3.21334e-05
824671	'AT3G55050'	mRNA	1.20462	0.0135856
829227	'AT4G31000'	mRNA	1.20492	0.0257294
834867	'PAT1'	mRNA	1.20668	5.63324e-07
835987	'Mik'	mRNA	1.208	0.00111323
824629	'TSA1'	mRNA	1.20886	2.08431e-05
837233	'AT1G07220'	mRNA	1.21028	0.000137432
820315	'AT3G11420'	mRNA	1.21118	6.69981e-05
816350	'HB24'	mRNA	1.21222	4.21972e-05
837791	'KEU'	mRNA	1.21311	0.00686576
816322	'AT2G18100'	mRNA	1.21409	0.0318842
817549	'NDA2'	mRNA	1.21486	0.000288405
838512	'PARVUS'	mRNA	1.21764	0.0172718
817443	'AT2G28940'	mRNA	1.21807	0.000814551
828733	'PFK3'	mRNA	1.21849	0.0400618
816607	'AT2G20780'	mRNA	1.21971	6.91791e-06
821161	'AT3G03000'	mRNA	1.22257	0.0100138
842746	'AT1G64385'	mRNA	1.22442	0.00314144
827397	'SNC1'	mRNA	1.22456	0.0390738
826301	'CSLC12'	mRNA	1.2295	0.0147442
843412	'AT1G70750'	mRNA	1.23106	0.000508551
816149	'ADC1'	mRNA	1.23268	0.00402531
817653	'ORP1A'	mRNA	1.23333	0.000892178
825239	'AT3G60680'	mRNA	1.23446	0.020406
834900	'sks3'	mRNA	1.23551	0.0143145
825126	'AT3G59570'	mRNA	1.23601	0.00633835
824099	'AT3G49370'	mRNA	1.23695	0.00191298
836860	'SKIP2'	mRNA	1.23936	0.00105756
824646	'BME3'	mRNA	1.23994	0.0422388
820358	'AT3G11850'	mRNA	1.24035	0.000544492
843111	'AT1G67850'	mRNA	1.2409	0.00144682
826171	'VFB3'	mRNA	1.24171	0.033249
837191	'PLA-I{gamma}1'	mRNA	1.24392	3.46974e-05
818533	'ABCB6'	mRNA	1.24583	7.68384e-05
828446	'AT4G23470'	mRNA	1.24584	0.00146685
836643	'PUB38'	mRNA	1.24592	0.00341118
824879	'AT3G57120'	mRNA	1.24651	0.0166065
839722	'AT1G28280'	mRNA	1.24661	6.09196e-05
828262	'AT4G21740'	mRNA	1.24768	0.0178978
817575	'WRKY25'	mRNA	1.2489	0.0400428
818428	'AT2G38465'	mRNA	1.25017	0.0386211
5008301	'AT5G44582'	mRNA	1.25084	0.0484041
829215	'AT4G30910'	mRNA	1.25566	5.7414e-11
820713	'AT3G14840'	mRNA	1.25855	0.00161114
818959	'CHI'	mRNA	1.25878	0.00106466
839540	'AT1G04360'	mRNA	1.26256	0.0266355
838401	'AT1G18210'	mRNA	1.26302	0.000813668
828599	'AT4G24970'	mRNA	1.26312	0.000237499
838871	'A/N-InvD'	mRNA	1.2632	0.0129888
834714	'AT5G46710'	mRNA	1.26821	0.0344555
844227	'AT1G78895'	mRNA	1.27039	0.0197689
815963	'APK'	mRNA	1.27274	0.0100724
835360	'WRKY27'	mRNA	1.27294	0.0407431
822546	'AT3G29034'	mRNA	1.27434	0.0210785
831554	'CSLD2'	mRNA	1.27516	0.00317426
827395	'RPP4'	mRNA	1.27568	0.0221957
827170	'AT4G15070'	mRNA	1.27851	0.00462285
827561	'AT4G18340'	mRNA	1.28159	5.8166e-08
836327	'IQD23'	mRNA	1.28423	0.000685247
836398	'AT5G62770'	mRNA	1.28459	3.0619e-05
5008186	'AT4G36945'	mRNA	1.28553	8.39112e-05
837868	'CYP71B7'	mRNA	1.28592	0.0187912
837531	'LRR XI-23'	mRNA	1.29067	0.000207045
821492	'PUT5'	mRNA	1.29092	0.000368662
841607	'AT1G51805'	mRNA	1.29794	0.00251581
829416	'AT4G32800'	mRNA	1.29902	0.039817
842584	'AT1G62840'	mRNA	1.30106	0.00080451
820909	'AT3G02750'	mRNA	1.3018	0.000999305
816647	'AT2G21120'	mRNA	1.30283	3.71507e-06
834768	'ERF2'	mRNA	1.30298	4.29537e-05
835804	'ckl12'	mRNA	1.30341	5.58802e-07
829772	'AT4G36150'	mRNA	1.30554	0.00427983
835568	'AT5G54780'	mRNA	1.3082	0.00893276
824255	'AT3G50910'	mRNA	1.31073	1.69829e-06
832045	'AT5G19250'	mRNA	1.31178	0.0160963
824037	'AT3G48760'	mRNA	1.31265	6.34357e-05
838857	'AT1G22510'	mRNA	1.31269	8.05764e-06
829712	'CST'	mRNA	1.31574	0.00928904
831954	'AT5G18360'	mRNA	1.31869	0.00626613
843389	'CRK2'	mRNA	1.3203	0.00154133
839624	'AT1G27350'	mRNA	1.32174	7.99797e-07
843616	'AT1G72850'	mRNA	1.32204	0.0465357
817665	'AT2G31090'	mRNA	1.3234	0.000263423
842225	'AT1G58807'	mRNA	1.32903	0.0253507
842232	'AT1G59124'	mRNA	1.32903	0.0253507
843709	'AT1G73740'	mRNA	1.33297	0.00207524
824944	'AT3G57750'	mRNA	1.33551	0.00212043
831687	'SCAR4'	mRNA	1.33579	0.000565646
836073	'AT5G59540'	mRNA	1.33697	0.00271937
818933	'AT2G43320'	mRNA	1.33936	6.29983e-07
3767624	'AT1G63860'	mRNA	1.344	0.00148858
824915	'AT3G57480'	mRNA	1.3441	0.00907622
837196	'AT1G06840'	mRNA	1.347	0.000118142
838301	'AlaAT1'	mRNA	1.35182	7.07215e-06
837235	'UGT71C5'	mRNA	1.35188	5.45853e-06
825135	'AT3G59660'	mRNA	1.35691	3.71763e-05
817650	'AT2G30990'	mRNA	1.35713	1.36867e-05
831123	'CPK7'	mRNA	1.3573	4.94679e-07
831842	'AT5G02680'	mRNA	1.36106	0.0126631
839599	'AT1G27100'	mRNA	1.36388	0.0166335
816993	'WRKY17'	mRNA	1.36719	0.00225012
842226	'AT1G58848'	mRNA	1.36961	0.0384935
825446	'XT1'	mRNA	1.36973	0.000422376
834624	'AT5G45840'	mRNA	1.37128	0.00133115
837279	'AT1G07660'	mRNA	1.37682	0.00223225
826797	'AT4G11900'	mRNA	1.37952	0.00727336
824073	'PRXCB'	mRNA	1.38189	0.000131039
827763	'GALS3'	mRNA	1.38321	6.05005e-05
10723117	'AT5G62865'	mRNA	1.38374	0.0362873
821071	'AT3G01820'	mRNA	1.38619	1.24336e-05
818446	'AT2G38640'	mRNA	1.39019	0.0115988
827623	'BEH3'	mRNA	1.39027	0.0051721
844125	'AT1G77890'	mRNA	1.39385	0.000892136
837069	'5PTASE13'	mRNA	1.39463	1.03064e-09
843258	'RPK1'	mRNA	1.3968	0.00061425
837675	'AT1G11330'	mRNA	1.39777	0.00150332
823639	'AT3G45040'	mRNA	1.39797	0.000187761
816952	'CYP71B6'	mRNA	1.39944	0.0188273
816520	'AT2G20010'	mRNA	1.4021	1.30253e-05
830917	'RBK1'	mRNA	1.40234	2.21927e-05
837672	'AT1G11300'	mRNA	1.40349	0.00806807
829659	'AT4G35070'	mRNA	1.40363	0.000647705
836072	'AT5G59530'	mRNA	1.40457	0.000432945
815625	'CRCK3'	mRNA	1.40601	1.56642e-12
829466	'ADR1-L1'	mRNA	1.40645	6.72853e-09
832514	'AT5G24430'	mRNA	1.4069	0.0102143
815160	'OPR3'	mRNA	1.40777	0.014502
837223	'STN1'	mRNA	1.40792	0.00879902
820496	'ABCC3'	mRNA	1.41081	0.00656638
816254	'MLO8'	mRNA	1.41104	0.00346131
819378	'UXS4'	mRNA	1.41186	0.00286951
838510	'DA1'	mRNA	1.41968	0.000231864
825737	'RLP46'	mRNA	1.42003	0.0024193
836064	'AT5G59450'	mRNA	1.42336	3.86842e-06
827893	'CRK29'	mRNA	1.42378	3.6694e-07
835190	'AT5G51160'	mRNA	1.42422	0.00405903
819381	'AT2G47680'	mRNA	1.42465	0.00187402
843493	'AT1G71530'	mRNA	1.42566	0.00125345
832488	'AT5G24210'	mRNA	1.42767	7.7907e-10
825837	'AT4G04960'	mRNA	1.42845	0.00114348
818710	'CAM2'	mRNA	1.43483	0.000128334
827995	'GIF3'	mRNA	1.43593	0.0312855
814673	'MPK17'	mRNA	1.44138	0.00464825
831774	'ATMDAR2'	mRNA	1.44157	0.0023097
820622	'CAX9'	mRNA	1.44399	8.3655e-06
821861	'APS1'	mRNA	1.44406	1.90054e-09
831037	'AT5G11650'	mRNA	1.44596	0.000921807
830801	'TOC64-V'	mRNA	1.4462	0.000218554
817855	'ZFN2'	mRNA	1.4463	3.27074e-05
818743	'AT2G41450'	mRNA	1.44825	0.0340697
819949	'AT3G07580'	mRNA	1.44954	0.0275082
816551	'AT2G20320'	mRNA	1.44966	0.000112584
831966	'PGSIP6'	mRNA	1.45329	6.89218e-05
829229	'AT4G31020'	mRNA	1.4545	0.00643383
843333	'PP2A'	mRNA	1.45803	9.04256e-05
836764	'GATA5'	mRNA	1.45833	2.5508e-06
825100	'AT3G59310'	mRNA	1.45867	0.00157534
830083	'AT4G39270'	mRNA	1.45907	0.00350813
828677	'QC'	mRNA	1.45912	5.38591e-07
2745879	'SAG20'	mRNA	1.46013	0.0205473
842079	'MDO1'	mRNA	1.46069	0.000877726
831838	'AT5G02690'	mRNA	1.4619	0.014251
814658	'AT2G01300'	mRNA	1.46337	0.0164888
838586	'AT1G19970'	mRNA	1.46457	0.00893944
823707	'NAXT1'	mRNA	1.46484	0.00901775
840379	'AT1G34750'	mRNA	1.46617	4.68234e-06
829800	'LCB1'	mRNA	1.46627	1.50843e-05
836222	'EXO70E2'	mRNA	1.4672	7.31978e-06
843116	'AT1G67880'	mRNA	1.46811	0.0156665
824280	'MUR1'	mRNA	1.46988	0.00203592
822530	'AT3G28940'	mRNA	1.47227	0.000111493
821719	'AT3G21650'	mRNA	1.47635	0.00058894
817250	'AT2G27080'	mRNA	1.47725	0.00102674
819889	'RPM1'	mRNA	1.47761	0.000181734
828672	'AT4G25670'	mRNA	1.48096	0.000793285
843216	'RAV2'	mRNA	1.48122	0.00634677
836721	'AT5G65920'	mRNA	1.49009	0.00132571
815147	'RIPK'	mRNA	1.49044	0.000111373
828355	'TPPG'	mRNA	1.49328	0.00114607
834824	'AT5G47730'	mRNA	1.49467	3.59326e-07
829771	'AT4G36140'	mRNA	1.49743	4.46741e-05
822167	'AOC1'	mRNA	1.49837	0.00264458
842528	'AT1G62305'	mRNA	1.4987	1.17876e-05
824905	'AT3G57380'	mRNA	1.49888	0.0181832
819684	'ATL6'	mRNA	1.50027	0.00150566
830281	'AT5G04020'	mRNA	1.50248	2.93569e-06
836551	'GCH'	mRNA	1.50596	7.84191e-09
836521	'SAL2'	mRNA	1.50619	0.0213926
828700	'AT4G25940'	mRNA	1.50753	2.3137e-06
818199	'ABI5'	mRNA	1.50847	0.00310469
817637	'GSTF10'	mRNA	1.51357	0.0058289
837540	'AT1G10050'	mRNA	1.51371	4.04797e-06
7922339	'AT1G53633'	mRNA	1.51373	0.0416954
824577	'AT3G54100'	mRNA	1.51805	1.30061e-07
821495	'ZF2'	mRNA	1.51829	0.0345872
829691	'AT4G35380'	mRNA	1.52099	0.0154815
828012	'AT4G01740'	mRNA	1.52617	0.00746462
828967	'HAE'	mRNA	1.52637	0.0119291
819386	'GSTF8'	mRNA	1.52826	2.03777e-06
824814	'AT3G56470'	mRNA	1.53028	0.00319428
829481	'AT4G33440'	mRNA	1.53213	0.0186731
843814	'AT1G74750'	mRNA	1.53498	2.91624e-05
832530	'TIP'	mRNA	1.53499	5.40107e-05
838470	'CDPK1'	mRNA	1.53619	0.000169592
816958	'AT2G24240'	mRNA	1.54166	0.0392198
828125	'CRCK2'	mRNA	1.54442	3.60583e-05
843390	'CRK3'	mRNA	1.54576	0.0166336
829183	'AT4G30600'	mRNA	1.5494	4.2331e-09
831365	'WRKY72'	mRNA	1.55027	0.00723675
827348	'AT4G16500'	mRNA	1.5505	0.00286226
833498	'AT5G35370'	mRNA	1.55091	1.19561e-05
826815	'AT4G12070'	mRNA	1.55386	2.63914e-06
830727	'AT5G08310'	mRNA	1.55438	0.00635806
835357	'AT5G52800'	mRNA	1.55519	0.00474354
834119	'AT5G41170'	mRNA	1.55923	0.00164841
837845	'NUDT12'	mRNA	1.56081	0.000434113
814768	'AT2G02370'	mRNA	1.56299	0.000628577
819260	'PI4K GAMMA 4'	mRNA	1.56322	9.71034e-05
818619	'AT2G40270'	mRNA	1.5652	1.62515e-05
829158	'AT4G30350'	mRNA	1.56708	0.00758071
839343	'AT1G05020'	mRNA	1.5687	0.0013036
837428	'SRC2'	mRNA	1.56969	0.000226087
840083	'XLG3'	mRNA	1.57231	6.77368e-06
827179	'CCT2'	mRNA	1.57267	5.10987e-06
842891	'RK2'	mRNA	1.57355	1.89696e-05
831947	'SIP1;2'	mRNA	1.57392	0.00430671
814753	'PSKR1'	mRNA	1.57531	0.00116261
835786	'AT5G56840'	mRNA	1.57556	0.00285503
842460	'AT1G61640'	mRNA	1.57651	0.000119635
839106	'AT1G03730'	mRNA	1.57882	0.000614707
826812	'SAP7'	mRNA	1.5795	2.11286e-05
830544	'AT5G06560'	mRNA	1.58195	3.63804e-05
832170	'EFR'	mRNA	1.58558	0.00350832
826983	'AMT1;1'	mRNA	1.59156	4.75791e-09
831129	'AT5G12890'	mRNA	1.59338	0.000922027
831475	'AT5G16170'	mRNA	1.59339	0.000724252
842678	'AT1G63740'	mRNA	1.59365	5.46642e-07
814662	'At17.1'	mRNA	1.59574	0.000402672
825804	'CPK31'	mRNA	1.5973	0.000855769
836763	'AT5G66310'	mRNA	1.60023	0.00291578
824307	'AT3G51440'	mRNA	1.60194	0.0235503
842733	'NPR1'	mRNA	1.60212	0.000131039
816217	'LYM2'	mRNA	1.60395	3.30775e-07
820192	'AT3G10300'	mRNA	1.6057	0.000170508
5007832	'AT1G62422'	mRNA	1.61065	0.0104052
829536	'AT4G33920'	mRNA	1.61114	0.00103132
829365	'SD2-5'	mRNA	1.61403	2.06815e-05
831193	'AAC2'	mRNA	1.61602	0.00522743
843431	'HB18'	mRNA	1.61719	0.00805644
843106	'AT1G67800'	mRNA	1.61751	1.35215e-07
819387	'GH3.9'	mRNA	1.61753	0.0425936
817067	'Phox1'	mRNA	1.62007	0.0251585
834898	'AT5G48430'	mRNA	1.62335	0.00251171
823667	'MLO3'	mRNA	1.62619	0.00174863
821877	'IAA2'	mRNA	1.62693	1.14366e-06
819927	'AIR12'	mRNA	1.62886	0.0422727
826409	'MEKK1'	mRNA	1.63031	1.48445e-06
828594	'AT4G24920'	mRNA	1.63566	2.3251e-07
836322	'HSFB2A'	mRNA	1.63709	0.00741028
824548	'AT3G53810'	mRNA	1.64126	1.81965e-07
819037	'AT2G44290'	mRNA	1.64169	0.000547339
841768	'AT1G53330'	mRNA	1.64214	0.00840013
843073	'AT1G67520'	mRNA	1.64312	0.00198617
819055	'BGLU17'	mRNA	1.64334	0.0175977
828642	'AT4G25390'	mRNA	1.64394	0.000912933
818470	'YLS5'	mRNA	1.64833	5.80621e-05
821156	'AT3G03020'	mRNA	1.65243	0.000368235
821806	'AOX1A'	mRNA	1.65339	0.00608426
814882	'UPS2'	mRNA	1.65449	0.00651285
833891	'AT5G38990'	mRNA	1.65516	1.19377e-06
834545	'NPR3'	mRNA	1.65618	8.16445e-20
816762	'SR1'	mRNA	1.65753	3.01108e-12
844086	'AT1G77500'	mRNA	1.65784	0.000370516
819326	'SDR3'	mRNA	1.6636	1.26584e-05
838703	'AT1G21070'	mRNA	1.66416	2.35456e-06
835759	'MKK6'	mRNA	1.6686	4.10942e-07
822474	'AT3G28450'	mRNA	1.67248	3.94173e-06
843450	'RSW10'	mRNA	1.68371	1.24455e-08
828457	'SGT1A'	mRNA	1.68665	2.22489e-11
819700	'RLP30'	mRNA	1.68711	6.54804e-07
842658	'AT1G63530'	mRNA	1.6873	0.000247572
824495	'CYP71B5'	mRNA	1.69014	0.00161361
830310	'AT5G04310'	mRNA	1.69214	4.3197e-05
820155	'MDHAR'	mRNA	1.69278	0.0135569
828377	'ACR7'	mRNA	1.69738	0.000528132
821905	'AT3G23260'	mRNA	1.69772	0.0185484
844306	'RFO1'	mRNA	1.69983	2.74572e-06
837321	'AT1G08050'	mRNA	1.70213	2.82112e-05
821325	'WOX1'	mRNA	1.70257	0.0101662
831875	'AT5G03330'	mRNA	1.70454	1.08224e-07
821005	'AT3G17410'	mRNA	1.70474	1.114e-06
841013	'AAP5'	mRNA	1.70589	1.7381e-08
825158	'AT3G59880'	mRNA	1.70663	0.000173679
28719430	'AT4G00300'	mRNA	1.70729	1.25727e-05
840044	'AT1G31540'	mRNA	1.71066	2.65011e-06
839602	'GSTU13'	mRNA	1.71362	0.000407688
835575	'AT5G54850'	mRNA	1.71418	0.000100323
820023	'ATSIK'	mRNA	1.71459	2.35821e-05
838471	'AT1G18900'	mRNA	1.71778	2.36125e-08
837773	'FMO'	mRNA	1.72012	1.24756e-05
839561	'MC1'	mRNA	1.72341	1.12414e-06
828605	'AT4G25020'	mRNA	1.72386	0.00180751
844001	'OPR1'	mRNA	1.72607	0.000827224
836468	'AT5G63490'	mRNA	1.72669	6.34189e-07
821416	'PMT5'	mRNA	1.72723	9.15747e-12
820752	'ERF4'	mRNA	1.73071	2.54529e-06
830720	'AT5G08240'	mRNA	1.73308	0.000277582
816852	'AT2G23200'	mRNA	1.73505	1.41945e-06
842043	'SERAT2;1'	mRNA	1.73903	0.0371071
841650	'AT1G52200'	mRNA	1.74342	0.0258105
838347	'PEPC1'	mRNA	1.74362	0.00634501
5007997	'AT3G13437'	mRNA	1.74839	0.000948722
842291	'AT1G59970'	mRNA	1.74846	2.42996e-05
816490	'AT2G19710'	mRNA	1.74864	9.70061e-10
817998	'AT2G34355'	mRNA	1.74927	0.00012223
821309	'HIR2'	mRNA	1.75148	7.86022e-05
5008138	'RTFL12'	mRNA	1.75282	0.00574457
839376	'ABCI19'	mRNA	1.75325	0.00130424
821597	'AT3G20510'	mRNA	1.75575	8.65327e-06
819223	'AT2G46160'	mRNA	1.75675	1.99068e-05
826673	'PLDBETA2'	mRNA	1.75732	0.000101693
820619	'RSH2'	mRNA	1.75816	6.28704e-06
829807	'AT4G36550'	mRNA	1.75932	0.00243548
843688	'NUDT21'	mRNA	1.76295	0.00523028
836795	'DAR5'	mRNA	1.76337	0.0166785
842896	'AT1G65850'	mRNA	1.76397	0.00046403
832127	'AT5G20050'	mRNA	1.76524	0.00567471
819696	'AT3G05320'	mRNA	1.7679	0.00402531
820498	'ABCC7'	mRNA	1.77098	1.59964e-06
837266	'AT1G07520'	mRNA	1.77836	7.21553e-07
825805	'CPK27'	mRNA	1.77968	0.000225535
824855	'AT3G56880'	mRNA	1.78008	6.72796e-16
818376	'AT2G37980'	mRNA	1.78195	7.44313e-05
829480	'BAK1'	mRNA	1.78435	1.28419e-07
827505	'SYP42'	mRNA	1.78492	2.74572e-06
838180	'WAKL6'	mRNA	1.79484	0.0101662
821198	'AT3G02880'	mRNA	1.7971	1.58653e-06
834210	'AT5G42050'	mRNA	1.79867	2.77454e-07
838382	'AT1G18020'	mRNA	1.79869	0.0488667
816864	'WRKY15'	mRNA	1.80186	0.00555612
842748	'LACS3'	mRNA	1.80555	0.00614381
832618	'AT5G25440'	mRNA	1.81886	0.000264984
841745	'AT1G53110'	mRNA	1.82257	1.11847e-07
833964	'EMB2744'	mRNA	1.82588	0.0159781
829129	'AT4G30060'	mRNA	1.82615	0.000462242
841550	'AT1G51270'	mRNA	1.83082	6.26705e-08
824097	'AT3G49350'	mRNA	1.83333	3.53387e-11
836881	'ZF1'	mRNA	1.83512	0.00609708
830366	'CPK1'	mRNA	1.8352	3.36456e-09
836824	'AT5G66900'	mRNA	1.83527	8.50324e-07
831634	'AT5G17680'	mRNA	1.838	0.0253488
819566	'GLR1.1'	mRNA	1.84116	3.05157e-05
822447	'PMZ'	mRNA	1.8432	0.000394154
820491	'NiaP'	mRNA	1.84381	6.6359e-06
824254	'AT3G50900'	mRNA	1.84395	3.65916e-08
822354	'AT3G27330'	mRNA	1.8468	1.16577e-05
842686	'AT1G63830'	mRNA	1.84701	4.2291e-06
830510	'TBL9'	mRNA	1.85029	0.0135049
2745876	'AT3G09032'	mRNA	1.85049	0.00052656
832703	'MSS1'	mRNA	1.85246	0.032467
837490	'RAB11c'	mRNA	1.85315	2.10899e-06
818961	'AT2G43590'	mRNA	1.85452	0.00316074
817388	'AT2G28400'	mRNA	1.85496	0.0204356
834382	'AT5G43620'	mRNA	1.85979	0.0101171
831719	'AT5G02970'	mRNA	1.86	6.94898e-06
834250	'AT5G42440'	mRNA	1.86031	0.00028861
831429	'CRLK2'	mRNA	1.86206	4.60895e-11
843026	'AT1G67060'	mRNA	1.86521	2.33401e-12
825388	'ABCB21'	mRNA	1.86755	1.33756e-10
818030	'PID'	mRNA	1.86861	0.000127059
830457	'ASA1'	mRNA	1.86875	6.75034e-05
821435	'AT3G19020'	mRNA	1.87158	0.0355241
843750	'SOT16'	mRNA	1.87284	5.39998e-05
843840	'LPAT4'	mRNA	1.88148	2.46966e-08
834753	'AT5G47070'	mRNA	1.88275	2.93824e-06
825779	'CRK36'	mRNA	1.88507	0.00281812
843785	'AT1G74440'	mRNA	1.88822	1.07346e-07
834694	'AT5G46510'	mRNA	1.8883	4.92511e-08
844003	'AT1G76700'	mRNA	1.8895	3.46777e-06
836201	'AT5G60800'	mRNA	1.88967	3.1834e-10
826456	'AT4G08850'	mRNA	1.8916	0.000411579
836794	'DAR6'	mRNA	1.89248	0.00508789
834120	'AT5G41180'	mRNA	1.89385	3.69556e-08
817785	'FRS2'	mRNA	1.8942	6.67841e-11
5007996	'AT3G13432'	mRNA	1.89465	0.0012902
822601	'EXO70E1'	mRNA	1.89466	3.83934e-06
6240283	'AT1G65486'	mRNA	1.89468	0.00163226
839591	'AT1G27020'	mRNA	1.89567	3.64676e-26
834690	'RPS6'	mRNA	1.90163	4.50638e-08
820543	'AT3G13430'	mRNA	1.90224	0.00132331
829160	'AT4G30370'	mRNA	1.90335	0.000147296
819721	'AT3G05550'	mRNA	1.91087	0.00166013
824446	'AT3G52800'	mRNA	1.91709	4.43664e-08
843411	'AT1G70740'	mRNA	1.91936	8.60587e-09
827361	'PGSIP8'	mRNA	1.92033	0.0133767
826148	'RAP2.9'	mRNA	1.92433	0.00270195
831345	'SAG101'	mRNA	1.92628	8.87954e-07
838353	'PEPR2'	mRNA	1.92657	0.000138346
828348	'AT4G22530'	mRNA	1.928	0.000691007
835928	'AT5G58160'	mRNA	1.92981	1.57189e-09
818783	'AT2G41835'	mRNA	1.93748	1.24683e-11
834564	'AT5G45280'	mRNA	1.93813	0.00680453
827062	'RHF1A'	mRNA	1.9406	6.12692e-13
836377	'AT5G62570'	mRNA	1.94147	2.03574e-05
843799	'GSTU10'	mRNA	1.94228	0.00195012
820751	'AT3G15200'	mRNA	1.94723	0.000197632
820233	'VPS60.1'	mRNA	1.94792	7.83784e-09
829672	'LOG5'	mRNA	1.94819	0.000360977
824352	'AT3G51890'	mRNA	1.9484	0.000101693
829277	'CYP83B1'	mRNA	1.94917	2.07096e-06
842252	'CW9'	mRNA	1.95613	0.00202039
838729	'AT1G21320'	mRNA	1.95631	0.00400713
831778	'AT5G03610'	mRNA	1.95717	0.000120623
821768	'AT3G22060'	mRNA	1.95838	0.0326614
829157	'DGK7'	mRNA	1.9589	1.89129e-07
837987	'AT1G14260'	mRNA	1.96047	4.79175e-09
840399	'PHI-1'	mRNA	1.96157	0.00996507
836088	'AT5G59670'	mRNA	1.96205	0.005075
822199	'AT3G26020'	mRNA	1.96723	8.52516e-07
824481	'UGT73D1'	mRNA	1.96947	0.00450161
821660	'AT3G21080'	mRNA	1.9747	0.0195258
819368	'AT2G47550'	mRNA	1.97586	0.0179475
821780	'AT3G22160'	mRNA	1.98047	0.000110541
838010	'AT1G14480'	mRNA	1.9816	0.000455682
823911	'AT3G47570'	mRNA	1.98303	1.10386e-05
826735	'MPK5'	mRNA	1.98863	0.000121562
838513	'AT1G19310'	mRNA	1.99125	1.08224e-07
816227	'Kin3'	mRNA	1.99239	2.1363e-06
818409	'AMT2'	mRNA	1.99334	4.2959e-13
820241	'AT3G10720'	mRNA	1.99453	9.65178e-09
832043	'AT5G19230'	mRNA	1.99605	0.00523028
830839	'ATXR5'	mRNA	1.9962	5.99809e-06
823565	'AT3G44400'	mRNA	2.00129	1.3049e-08
834163	'CHX18'	mRNA	2.0031	3.63859e-05
826541	'CPK4'	mRNA	2.00535	3.7746e-10
840424	'AT1G35350'	mRNA	2.00571	7.2747e-12
818549	'BIK1'	mRNA	2.01098	0.00051809
819308	'AT2G46940'	mRNA	2.01216	0.00145438
824212	'HR4'	mRNA	2.02062	0.00271937
836780	'AT5G66480'	mRNA	2.02446	0.00891038
838994	'AT1G23830'	mRNA	2.02795	2.4534e-06
829768	'SAUR9'	mRNA	2.02952	0.00234391
842696	'ROH1'	mRNA	2.0311	0.0213273
837123	'MEF3'	mRNA	2.03598	0.00158095
837415	'AT1G08940'	mRNA	2.03746	3.80966e-05
818588	'HSPRO2'	mRNA	2.04206	0.0225491
823909	'AT3G47550'	mRNA	2.04405	2.59511e-08
6241295	'AT5G65609'	mRNA	2.04541	0.000860837
831958	'AT5G18400'	mRNA	2.04871	1.77586e-09
820698	'AT3G14700'	mRNA	2.04958	0.0187979
831682	'AT5G01760'	mRNA	2.0509	0.0164091
839545	'AT1G01260'	mRNA	2.05142	4.70493e-06
829439	'ZIP9'	mRNA	2.05216	0.0351882
827898	'AT4G01090'	mRNA	2.05597	9.90824e-06
837074	'AT1G05670'	mRNA	2.05746	1.10848e-14
843481	'RLP12'	mRNA	2.06075	6.37366e-06
844223	'AT1G78860'	mRNA	2.06141	0.0353449
818221	'AT2G36470'	mRNA	2.06323	5.34617e-09
838674	'AT1G20823'	mRNA	2.06412	0.00638565
815863	'SERK5'	mRNA	2.06596	1.51789e-06
816624	'DGK5'	mRNA	2.06617	2.33813e-20
815850	'GONST1'	mRNA	2.06617	1.52156e-10
843786	'AT1G74450'	mRNA	2.0709	4.04325e-05
820272	'RLP34'	mRNA	2.07726	0.0230672
824943	'AT3G57740'	mRNA	2.07878	0.00668077
828400	'UTR2'	mRNA	2.07945	6.49036e-07
840255	'AT1G33610'	mRNA	2.08178	1.82457e-06
839998	'AT1G31130'	mRNA	2.08189	1.58756e-24
827435	'SCL13'	mRNA	2.08193	1.148e-07
823964	'EDS1'	mRNA	2.08833	7.6047e-11
832588	'AT5G25170'	mRNA	2.08875	3.07665e-10
841837	'GLIP3'	mRNA	2.08894	0.000812605
832764	'RLP53'	mRNA	2.09632	0.0017477
818064	'ATL9'	mRNA	2.09854	0.00114523
831851	'Cand6'	mRNA	2.09884	5.93703e-09
828424	'EMB1290'	mRNA	2.10197	2.84194e-09
834517	'LAZ5'	mRNA	2.10208	1.29167e-07
822541	'AT3G29010'	mRNA	2.10362	0.00189019
826447	'Prx37'	mRNA	2.10397	0.0224563
828455	'WRKY29'	mRNA	2.10416	1.31827e-05
825349	'DL1B'	mRNA	2.10461	1.16783e-07
828614	'MC2'	mRNA	2.10942	9.82438e-05
817623	'AT2G30720'	mRNA	2.10969	1.30778e-11
829333	'AT4G32020'	mRNA	2.11404	5.6914e-09
842685	'AT1G63820'	mRNA	2.11746	0.00775285
825843	'FBS3'	mRNA	2.11759	3.8704e-05
817841	'AP4.3A'	mRNA	2.12066	3.03862e-08
817553	'AT2G30020'	mRNA	2.12108	1.71918e-07
821796	'AT3G22260'	mRNA	2.1239	2.87071e-05
28717277	'AT1G29290'	mRNA	2.12672	0.014642
842641	'AT1G63350'	mRNA	2.12689	2.21717e-11
838456	'AT1G18740'	mRNA	2.13134	2.83617e-12
828426	'CRK19'	mRNA	2.1315	2.05331e-06
28720140	'AT4G16957'	mRNA	2.13418	4.70905e-08
828838	'AT4G27300'	mRNA	2.13823	6.12671e-05
831070	'AT5G11970'	mRNA	2.13849	2.04077e-06
829308	'WRKY18'	mRNA	2.13889	1.84309e-07
835860	'TCH4'	mRNA	2.14168	0.000163958
816192	'AT2G16900'	mRNA	2.14193	3.96841e-09
6241480	'AT4G21903'	mRNA	2.1429	3.46859e-06
843500	'CK1'	mRNA	2.14594	9.95335e-06
829032	'AT4G29110'	mRNA	2.14658	0.00285464
842440	'AT1G61460'	mRNA	2.14747	0.000396445
843936	'CPK29'	mRNA	2.14769	8.15996e-07
830967	'AT5G11000'	mRNA	2.1527	1.26573e-10
3766886	'AT1G32928'	mRNA	2.15347	0.00177375
825018	'SPP1'	mRNA	2.15451	6.18166e-05
836870	'AT5G67350'	mRNA	2.15911	3.86766e-07
829597	'AGB1'	mRNA	2.16134	1.14709e-06
818461	'AT2G38790'	mRNA	2.16181	0.000125588
836591	'UMAMIT21'	mRNA	2.16294	1.85422e-08
820378	'AT3G12040'	mRNA	2.16484	3.43476e-08
821112	'LBD41'	mRNA	2.16787	0.00257638
835571	'TSB1'	mRNA	2.16969	1.11064e-10
828275	'AT4G21865'	mRNA	2.17289	0.00053628
835956	'EXO70B1'	mRNA	2.17691	1.0068e-13
818193	'AT2G36210'	mRNA	2.17844	0.00083572
819252	'CNGC11'	mRNA	2.18212	0.000480014
822184	'NIMIN-2'	mRNA	2.18617	0.00191423
842437	'AT1G61430'	mRNA	2.18641	5.66043e-07
833882	'AT5G38900'	mRNA	2.18678	0.0187889
834044	'AT5G40460'	mRNA	2.18805	0.00215409
824942	'AT3G57730'	mRNA	2.18913	1.80618e-08
827514	'AT4G17900'	mRNA	2.19229	1.28705e-06
839303	'TPK1'	mRNA	2.19768	3.7616e-09
834015	'RLP54'	mRNA	2.19934	1.04007e-12
819057	'AT2G44500'	mRNA	2.20348	1.13096e-08
821460	'LOH2'	mRNA	2.20351	4.86276e-12
843774	'AT1G74330'	mRNA	2.20688	4.31422e-15
830049	'AT4G38940'	mRNA	2.21022	4.33773e-06
824922	'AGK2'	mRNA	2.21052	1.19403e-11
814817	'SUT2'	mRNA	2.21568	3.5647e-14
824895	'AT3G57280'	mRNA	2.2169	4.94538e-09
819241	'AGP16'	mRNA	2.23053	1.44185e-08
843804	'MYB31'	mRNA	2.23053	0.0367133
843068	'AT1G67470'	mRNA	2.2337	3.66283e-05
819320	'PTI1-4'	mRNA	2.23686	1.50199e-12
837661	'AT1G11200'	mRNA	2.23686	8.9869e-06
838085	'AT1G15190'	mRNA	2.23974	0.0164091
830375	'ALA1'	mRNA	2.2414	5.90093e-18
824176	'AT3G50140'	mRNA	2.252	0.00282521
827678	'AT4G19370'	mRNA	2.25682	8.22455e-05
843734	'CLE13'	mRNA	2.25865	0.000857097
817432	'PUB12'	mRNA	2.25998	1.78383e-06
816913	'TET8'	mRNA	2.26305	1.6033e-08
838159	'AT1G15890'	mRNA	2.2644	1.76535e-11
828957	'AT4G28400'	mRNA	2.26778	1.08677e-12
828606	'AT4G25030'	mRNA	2.26991	6.06731e-09
838835	'PAPP2C'	mRNA	2.2728	1.19427e-06
843945	'AMY2'	mRNA	2.27646	1.68619e-07
824808	'AT3G56410'	mRNA	2.27686	2.95946e-14
837573	'AT1G10340'	mRNA	2.27793	0.000248381
823551	'CAF1a'	mRNA	2.27885	1.79516e-05
843320	'AT1G69840'	mRNA	2.28346	2.06238e-25
816279	'AT2G17705'	mRNA	2.28599	4.80826e-06
842104	'WRR4'	mRNA	2.2863	1.01358e-10
841779	'AT1G53440'	mRNA	2.28752	5.31597e-22
829946	'AT4G37900'	mRNA	2.28833	1.78875e-12
818736	'AT2G41380'	mRNA	2.29227	0.00399527
816070	'AT2G15760'	mRNA	2.29673	0.0351046
838695	'AT1G21010'	mRNA	2.2972	0.000280888
830683	'AT5G01950'	mRNA	2.29855	1.98668e-09
821535	'AT3G19970'	mRNA	2.29897	5.93325e-11
824355	'CAM9'	mRNA	2.30677	7.5887e-09
830153	'AKN2'	mRNA	2.3177	0.00147363
818772	'AT2G41730'	mRNA	2.31819	2.18662e-05
842540	'AT1G62420'	mRNA	2.32266	0.0190154
831933	'AT5G18150'	mRNA	2.33101	1.60166e-10
827896	'WRKY22'	mRNA	2.33417	0.0107434
842931	'CMPG1'	mRNA	2.34361	0.000435076
831967	'AT5G18490'	mRNA	2.34852	2.98648e-08
824072	'PRXCA'	mRNA	2.34994	0.0133546
840326	'FAB1D'	mRNA	2.35692	5.60661e-07
829566	'AT4G34180'	mRNA	2.35713	3.25562e-07
842436	'AT1G61420'	mRNA	2.36243	8.1634e-07
818194	'AT2G36220'	mRNA	2.36288	7.8513e-06
834678	'WRKY8'	mRNA	2.36556	0.044436
819332	'MYB2'	mRNA	2.36707	0.0178704
828470	'CHX17'	mRNA	2.37581	3.6081e-15
830432	'SYN1'	mRNA	2.38075	0.00590571
834052	'AT5G40540'	mRNA	2.38131	2.11763e-07
821717	'CERK1'	mRNA	2.39467	1.44358e-09
830934	'AT5G10695'	mRNA	2.39806	2.23181e-06
839942	'MUR4'	mRNA	2.39851	3.749e-07
819044	'AT2G44370'	mRNA	2.39918	0.0157839
824188	'CEJ1'	mRNA	2.40197	2.3558e-08
828397	'AT4G22980'	mRNA	2.40554	0.000273428
827574	'RABA1e'	mRNA	2.40777	0.00357221
839423	'AT1G03740'	mRNA	2.41078	6.08636e-14
818788	'GK-1'	mRNA	2.41093	1.12506e-15
837642	'AT1G10990'	mRNA	2.41179	1.22884e-06
817873	'VAMP723'	mRNA	2.41296	2.03574e-05
837414	'ERD6'	mRNA	2.41615	1.95107e-14
3767664	'PERK9'	mRNA	2.41847	0.000264681
830669	'AT5G07760'	mRNA	2.42393	0.00102674
817495	'GSTU4'	mRNA	2.42645	0.00503774
838965	'SRO2'	mRNA	2.42858	0.000169592
839366	'AT1G03940'	mRNA	2.43292	0.0141975
843626	'AT1G72950'	mRNA	2.43351	0.00666082
828718	'AT4G26120'	mRNA	2.436	2.87801e-09
842279	'AT1G59850'	mRNA	2.43638	0.000180598
821934	'AT3G23550'	mRNA	2.43817	3.98107e-09
844220	'AT1G78830'	mRNA	2.44479	1.06746e-10
831880	'NAK'	mRNA	2.44542	6.69304e-10
827404	'AT4G16960'	mRNA	2.44706	2.00066e-14
824115	'NAC062'	mRNA	2.44852	1.35029e-14
842831	'AT1G65240'	mRNA	2.44894	2.64849e-05
830154	'CYP79B2'	mRNA	2.45025	0.000102864
842966	'AT1G66480'	mRNA	2.45169	4.63443e-07
839125	'AT1G25390'	mRNA	2.45429	1.07974e-06
822186	'HMT-1'	mRNA	2.4555	2.18403e-07
824408	'PAD4'	mRNA	2.4586	3.03201e-16
821902	'ERF1'	mRNA	2.45899	0.00285207
838336	'AT1G17600'	mRNA	2.4632	3.09693e-26
828686	'XTR6'	mRNA	2.4659	3.32072e-21
836800	'AT5G66675'	mRNA	2.46941	1.0104e-09
826739	'RHA1A'	mRNA	2.47271	0.00041711
824681	'EXO70H1'	mRNA	2.47279	0.00139395
844033	'AT1G76970'	mRNA	2.47561	2.09504e-13
830470	'PIRL1'	mRNA	2.47667	0.000457273
824713	'AT3G55470'	mRNA	2.47856	1.63953e-10
827907	'EDA34'	mRNA	2.48649	0.0119261
820456	'ALIS1'	mRNA	2.48784	8.49793e-14
842679	'AT1G63750'	mRNA	2.49008	1.53965e-07
836613	'PROPEP1'	mRNA	2.49086	0.00507926
827118	'APS3'	mRNA	2.49525	3.04758e-05
831158	'GILP'	mRNA	2.49585	2.37157e-24
828420	'CRK13'	mRNA	2.49965	0.0436277
834892	'BIR1'	mRNA	2.50065	6.29173e-14
825291	'BAP1'	mRNA	2.50237	0.000501517
837275	'ATOBGM'	mRNA	2.50946	7.21719e-13
824932	'AT3G57630'	mRNA	2.51292	6.67071e-11
836242	'SNAP33'	mRNA	2.51527	1.81222e-11
829209	'HHP2'	mRNA	2.51698	4.41526e-07
842527	'WRKY6'	mRNA	2.51979	0.0119261
820924	'ATL2'	mRNA	2.52048	9.60794e-11
823815	'RDUF1'	mRNA	2.52146	7.86074e-12
842769	'AT1G64610'	mRNA	2.52269	4.66286e-07
816779	'AGP2'	mRNA	2.52704	0.00113004
838639	'OPCL1'	mRNA	2.53119	2.86774e-07
844384	'AT1G80450'	mRNA	2.5315	5.39333e-05
832531	'AT5G24600'	mRNA	2.53225	0.000128352
838114	'AT1G15430'	mRNA	2.536	1.83019e-05
818525	'AT2G39400'	mRNA	2.53959	7.44197e-06
834521	'AT5G44910'	mRNA	2.54043	0.000288757
838123	'AT1G15530'	mRNA	2.54124	3.30186e-09
841778	'AT1G53430'	mRNA	2.54619	1.59328e-09
831147	'WRKY75'	mRNA	2.54755	0.00313943
821153	'AT3G03030'	mRNA	2.55024	0.000168261
837673	'MLO2'	mRNA	2.55052	3.7447e-17
827188	'ABCG42'	mRNA	2.5683	3.19106e-06
831039	'NADP-ME2'	mRNA	2.56844	8.57607e-10
828516	'AT4G24160'	mRNA	2.56992	2.93824e-06
843639	'PEPR1'	mRNA	2.57033	9.08791e-14
820035	'AT3G08870'	mRNA	2.57123	0.0160963
821607	'NDR1'	mRNA	2.57516	1.56527e-07
839670	'ACA1'	mRNA	2.57916	5.63427e-19
822221	'CYP71B22'	mRNA	2.58111	8.54116e-07
830779	'ATAF2'	mRNA	2.58279	6.72607e-07
816041	'UGT73B4'	mRNA	2.587	0.00482118
841587	'AT1G51620'	mRNA	2.58789	0.00678153
827630	'AT4G18950'	mRNA	2.59507	8.53369e-06
840345	'AT1G34420'	mRNA	2.59578	1.15796e-09
842066	'AT1G56140'	mRNA	2.59707	2.92757e-09
842431	'AT1G61370'	mRNA	2.59844	2.53153e-08
822280	'SNM1'	mRNA	2.59967	4.91919e-10
836011	'CRCK1'	mRNA	2.60426	3.91302e-10
820899	'AT3G16510'	mRNA	2.60656	7.12875e-09
821863	'AT3G22910'	mRNA	2.61898	1.58582e-06
824259	'ZAR1'	mRNA	2.62416	6.69304e-10
843378	'AT1G70420'	mRNA	2.6268	3.70762e-06
828032	'AT4G02410'	mRNA	2.62773	1.9359e-05
818762	'AT2G41640'	mRNA	2.63317	1.24683e-11
836819	'MAPKKK5'	mRNA	2.63995	1.1754e-08
840475	'AT1G35710'	mRNA	2.64261	0.00156576
818914	'AT2G43120'	mRNA	2.64299	1.01378e-13
833803	'AT5G38210'	mRNA	2.64368	2.11672e-12
843625	'AT1G72940'	mRNA	2.6439	2.95803e-12
835807	'AT5G57035'	mRNA	2.64483	2.80246e-10
834531	'AT5G45000'	mRNA	2.64833	0.00272555
831109	'AT5G12340'	mRNA	2.64853	4.59861e-07
832576	'AT5G25050'	mRNA	2.64862	5.70415e-09
824838	'SIB1'	mRNA	2.64912	0.00154075
834016	'AT5G40180'	mRNA	2.64943	0.00472306
839290	'IAA10'	mRNA	2.65388	6.50411e-10
827905	'RGXT2'	mRNA	2.65856	2.46792e-10
836655	'AT5G65300'	mRNA	2.66105	1.42439e-08
818143	'AT2G35730'	mRNA	2.66129	0.00213513
843006	'AT1G66880'	mRNA	2.66217	4.99193e-23
819259	'AT2G46495'	mRNA	2.66738	0.00557543
834206	'AT5G42010'	mRNA	2.67065	3.2281e-10
816011	'AT2G15220'	mRNA	2.67197	0.00529604
830058	'EDS5'	mRNA	2.67275	0.000494453
826732	'AT4G11300'	mRNA	2.67948	8.85983e-08
837916	'AT1G13550'	mRNA	2.6813	0.00417469
832838	'AT5G27760'	mRNA	2.68162	4.36909e-08
830313	'ZAT6'	mRNA	2.68685	0.000526665
838532	'AT1G03230'	mRNA	2.6897	2.32796e-17
840253	'AT1G33590'	mRNA	2.69253	3.04542e-13
824181	'AT3G50190'	mRNA	2.69268	9.51049e-06
28717292	'AT1G32920'	mRNA	2.69302	5.22665e-15
843627	'AT1G72960'	mRNA	2.69374	0.00309284
817784	'AT2G32240'	mRNA	2.69383	1.52057e-16
818241	'AT2G36690'	mRNA	2.695	0.00495268
843993	'AT1G76600'	mRNA	2.70419	0.00566452
840572	'AT1G36640'	mRNA	2.70819	0.000540083
820018	'TH9'	mRNA	2.70828	3.79457e-11
843632	'PS2'	mRNA	2.71193	0.00233583
834847	'RABA4C'	mRNA	2.71363	3.30472e-09
838832	'CNGC10'	mRNA	2.7145	6.11374e-13
838521	'AT1G19380'	mRNA	2.717	7.76133e-08
836812	'AT5G66790'	mRNA	2.71849	1.51316e-08
823589	'AT3G44630'	mRNA	2.719	7.65918e-14
822529	'AIG2'	mRNA	2.71969	4.42631e-11
823601	'ADT4'	mRNA	2.72358	3.276e-14
834736	'AT5G46910'	mRNA	2.72563	7.70448e-11
829588	'AT4G34380'	mRNA	2.72582	0.00214052
816947	'AT2G24130'	mRNA	2.72796	0.000820324
843350	'FH8'	mRNA	2.73024	4.07791e-07
839519	'AT1G03370'	mRNA	2.73958	8.44518e-10
843560	'ERO1'	mRNA	2.7422	1.62357e-11
3766646	'AT1G03495'	mRNA	2.74546	8.43374e-05
835012	'WRKY48'	mRNA	2.74841	1.17011e-06
834429	'AT5G44060'	mRNA	2.75256	1.00687e-07
836843	'MAPKKK19'	mRNA	2.75457	0.00387144
832672	'FC1'	mRNA	2.75767	7.62991e-20
843622	'AT1G72910'	mRNA	2.75803	0.00723675
824329	'AT3G51660'	mRNA	2.75891	7.16061e-13
824900	'ACA11'	mRNA	2.75895	8.33207e-21
28717403	'AT1G66465'	mRNA	2.75953	0.0283797
817312	'AT2G27660'	mRNA	2.76275	0.000730854
828540	'AT4G24380'	mRNA	2.76338	1.58641e-23
834570	'CYP707A3'	mRNA	2.7712	1.12181e-05
825139	'HLECRK'	mRNA	2.78838	0.000118503
842107	'AT1G56540'	mRNA	2.78864	3.76536e-05
827165	'GPAT3'	mRNA	2.79214	6.64563e-07
822315	'MUB4'	mRNA	2.79271	1.28154e-23
839103	'ASB1'	mRNA	2.79376	5.87474e-11
820941	'COBL8'	mRNA	2.79495	2.1231e-09
836211	'RLK1'	mRNA	2.79616	0.00027722
831128	'AT5G12880'	mRNA	2.79697	3.46974e-05
824240	'GATL2'	mRNA	2.79868	0.000125695
818701	'CAMBP25'	mRNA	2.80437	7.10773e-22
833806	'AT5G38240'	mRNA	2.80935	2.5967e-07
829934	'MYB87'	mRNA	2.8105	0.0273472
843162	'AT1G68330'	mRNA	2.81171	6.83343e-05
838410	'NUDT4'	mRNA	2.81425	1.22859e-11
837539	'AT1G10040'	mRNA	2.81519	3.72046e-09
838052	'PCR2'	mRNA	2.81615	2.3137e-06
827622	'HSF A4A'	mRNA	2.81653	2.12539e-07
830520	'NHL3'	mRNA	2.81868	2.47431e-08
832491	'AT5G24240'	mRNA	2.81979	0.00261359
842880	'AT1G65690'	mRNA	2.82045	1.73671e-05
839165	'AT1G26240'	mRNA	2.82122	0.00495168
824308	'AT3G51450'	mRNA	2.82436	1.22364e-07
829176	'GGP1'	mRNA	2.82583	1.6458e-09
839735	'NSL1'	mRNA	2.82881	1.35945e-08
821724	'SGP2'	mRNA	2.83932	2.08815e-16
819701	'RLP31'	mRNA	2.84258	7.81989e-10
842478	'BGLU45'	mRNA	2.84375	0.0169868
824482	'UGT73C7'	mRNA	2.8488	0.00156576
823908	'AT3G47540'	mRNA	2.85954	2.47606e-09
844222	'AT1G78850'	mRNA	2.86015	3.73454e-07
838517	'AT1G03220'	mRNA	2.86275	3.42297e-11
820848	'CES101'	mRNA	2.86455	2.8842e-08
828973	'AT4G28550'	mRNA	2.8719	1.32657e-09
834695	'AT5G46520'	mRNA	2.87519	5.99722e-06
824410	'PUB22'	mRNA	2.87683	6.44133e-05
843621	'AT1G72900'	mRNA	2.87718	1.55271e-09
837965	'AT1G14040'	mRNA	2.87736	1.30638e-14
841740	'AT1G53060'	mRNA	2.87887	9.33591e-09
842779	'AT1G64710'	mRNA	2.88285	4.50478e-20
819724	'TOPP9'	mRNA	2.88466	1.41926e-17
819622	'AT3G04640'	mRNA	2.88702	8.26184e-10
831965	'AT5G18470'	mRNA	2.88954	1.86912e-05
827831	'AT4G20830'	mRNA	2.89137	1.26145e-13
819056	'PEN2'	mRNA	2.89154	7.13462e-12
817159	'AT2G26190'	mRNA	2.89322	2.6151e-09
827516	'AT4G02200'	mRNA	2.89486	5.42714e-09
819274	'AT2G46620'	mRNA	2.89596	2.61547e-14
824891	'BG3'	mRNA	2.89681	0.0242294
823751	'AT3G46080'	mRNA	2.89859	0.0306784
827481	'CBL1'	mRNA	2.90041	1.93041e-09
828696	'AT4G25900'	mRNA	2.90132	6.37341e-12
829921	'NAGS2'	mRNA	2.90381	1.03697e-15
822147	'AT3G25600'	mRNA	2.90882	2.26769e-11
821434	'AT3G19010'	mRNA	2.91002	2.90175e-14
836739	'AT5G66070'	mRNA	2.9114	4.66402e-08
829026	'AT4G29050'	mRNA	2.91595	1.80733e-08
827178	'AT4G15120'	mRNA	2.91767	0.000710314
836552	'AGP1'	mRNA	2.91928	1.35141e-12
828911	'AT4G27980'	mRNA	2.92008	0.000241879
838501	'JAZ1'	mRNA	2.92093	5.48468e-12
837646	'AT1G11050'	mRNA	2.92103	1.89968e-11
824920	'CPK32'	mRNA	2.92288	6.85763e-13
820109	'EXO70H4'	mRNA	2.92297	2.71316e-06
834157	'AT5G41550'	mRNA	2.92466	2.52168e-07
839122	'AT1G25370'	mRNA	2.92753	3.26419e-17
829132	'AT4G30090'	mRNA	2.92862	6.34625e-09
828419	'CRK12'	mRNA	2.93215	6.28704e-06
821400	'MKS1'	mRNA	2.93252	1.5234e-08
817758	'AT2G31990'	mRNA	2.93366	9.5602e-15
823846	'AT3G46930'	mRNA	2.93696	1.42044e-10
838026	'AT1G14640'	mRNA	2.93831	8.55389e-14
843174	'PDE337'	mRNA	2.94512	3.85256e-07
838236	'AT1G16670'	mRNA	2.9473	3.52109e-10
833892	'AT5G39000'	mRNA	2.95306	0.000643783
842249	'ZCF37'	mRNA	2.95365	3.14337e-07
838296	'RLP3'	mRNA	2.95403	4.1572e-08
817274	'AT2G27310'	mRNA	2.95443	1.39656e-17
821887	'RLP38'	mRNA	2.95589	0.00437907
843163	'AT1G68340'	mRNA	2.95869	2.59526e-09
828638	'SHB1'	mRNA	2.96446	7.61123e-07
818505	'MLO12'	mRNA	2.97048	0.00185212
821402	'PUB29'	mRNA	2.97789	0.000155027
829589	'XLG2'	mRNA	2.97853	9.49142e-12
828989	'AT4G28703'	mRNA	2.98032	6.07641e-07
826701	'AT4G11000'	mRNA	2.98079	0.000827224
832597	'AT5G25260'	mRNA	2.98184	0.0209816
815862	'SERK4'	mRNA	2.98336	1.37343e-13
838420	'AT1G18390'	mRNA	2.98893	9.48391e-09
837999	'APK2A'	mRNA	2.99776	2.38179e-12
842285	'AT1G59910'	mRNA	3.00413	2.00865e-11
834770	'ERF5'	mRNA	3.01009	2.92095e-09
841595	'DOF1'	mRNA	3.01045	8.98891e-17
840897	'BZIP60'	mRNA	3.0118	1.98085e-14
842968	'AT1G66500'	mRNA	3.02288	4.74657e-14
823862	'AT3G47090'	mRNA	3.02779	1.27288e-07
838995	'AT1G23840'	mRNA	3.03125	9.38838e-14
819762	'GLP8'	mRNA	3.03511	0.00561561
827971	'BPS3'	mRNA	3.03902	1.06801e-06
839846	'CAD1'	mRNA	3.04789	7.83163e-13
834693	'AT5G46500'	mRNA	3.05122	0.000812605
835924	'AT5G58120'	mRNA	3.05234	6.74938e-09
816336	'AT2G18210'	mRNA	3.05603	4.92367e-07
843998	'CML38'	mRNA	3.06937	4.05737e-07
3770303	'PUP7'	mRNA	3.07004	9.47768e-12
843623	'AT1G72920'	mRNA	3.07249	3.0381e-06
842281	'PEN3'	mRNA	3.0772	1.94264e-11
830012	'AT4G38550'	mRNA	3.07732	6.45886e-12
822169	'AOC3'	mRNA	3.0814	7.15037e-06
838981	'AT1G23710'	mRNA	3.08372	2.55625e-07
838565	'PUP14'	mRNA	3.08583	7.0529e-16
837894	'AT1G13340'	mRNA	3.08699	1.06492e-07
831852	'AT5G03390'	mRNA	3.08836	2.30469e-05
824933	'AT3G57640'	mRNA	3.09054	1.75122e-06
821732	'UGT71B6'	mRNA	3.09657	0.000528132
829893	'BRU6'	mRNA	3.10025	5.58273e-42
841591	'MKK4'	mRNA	3.10282	8.10454e-25
831854	'AT5G03380'	mRNA	3.10416	1.99379e-14
832660	'RLP52'	mRNA	3.10673	1.96848e-05
28718313	'AT2G28815'	mRNA	3.11038	2.08843e-06
828534	'AT4G24310'	mRNA	3.11268	9.04719e-09
837907	'AT1G13470'	mRNA	3.11324	0.0122881
818964	'AT2G43620'	mRNA	3.12429	0.0162993
837528	'HEMA2'	mRNA	3.12634	3.59019e-12
832966	'AT5G28630'	mRNA	3.12635	8.50415e-05
838709	'IGMT4'	mRNA	3.13259	3.95807e-13
823936	'PUB39'	mRNA	3.13315	2.41949e-09
843325	'AT1G69890'	mRNA	3.13502	3.23985e-08
817762	'AT2G32020'	mRNA	3.13785	6.20359e-06
830401	'AT5G05190'	mRNA	3.14223	5.67676e-07
831444	'AT5G15870'	mRNA	3.15352	4.23094e-22
830078	'AT4G39230'	mRNA	3.15448	5.25525e-23
836024	'AT5G59070'	mRNA	3.15522	1.97419e-08
826791	'PLDGAMMA1'	mRNA	3.15536	6.01334e-23
819576	'AT3G04210'	mRNA	3.15923	4.54918e-05
817746	'SOBIR1'	mRNA	3.16853	5.69293e-16
838706	'IGMT1'	mRNA	3.17202	5.95486e-19
827016	'AT4G13820'	mRNA	3.17542	2.20444e-14
831133	'AT5G12930'	mRNA	3.17737	2.09013e-09
836074	'RDUF2'	mRNA	3.17998	1.3922e-14
822050	'PERK3'	mRNA	3.19372	0.00577065
821598	'SVL3'	mRNA	3.19487	0.0260146
836596	'ABR1'	mRNA	3.19693	0.000575147
834512	'AT5G44820'	mRNA	3.20725	2.13755e-11
3770304	'AT4G18205'	mRNA	3.20878	3.68402e-12
834112	'AT5G41100'	mRNA	3.21391	1.43001e-10
843326	'AT1G69900'	mRNA	3.21474	6.15526e-13
827694	'AT4G19520'	mRNA	3.22331	1.70036e-17
826820	'SEC1B'	mRNA	3.22535	1.85262e-11
839950	'AT1G30700'	mRNA	3.23266	9.06142e-06
829663	'AT4G35110'	mRNA	3.2385	5.57292e-11
839922	'ABCC11'	mRNA	3.24059	1.17907e-17
7922469	'AT2G15042'	mRNA	3.2432	1.90842e-11
828929	'AT4G28140'	mRNA	3.24783	0.0144254
832416	'AT5G23510'	mRNA	3.24797	1.87698e-12
841616	'AT1G51890'	mRNA	3.2588	1.6796e-05
821875	'RLP36'	mRNA	3.26025	3.44457e-08
822257	'PIRL2'	mRNA	3.2666	3.98107e-09
828418	'CRK11'	mRNA	3.26916	6.92499e-09
843120	'AT1G67920'	mRNA	3.2712	6.12299e-05
825513	'AT3G63380'	mRNA	3.27151	3.33579e-16
816899	'AT2G23680'	mRNA	3.27441	9.31049e-13
825077	'AT3G59080'	mRNA	3.27589	2.67643e-21
816040	'UGT73B5'	mRNA	3.27607	2.01744e-06
827936	'CRK41'	mRNA	3.28024	3.72884e-06
821037	'CNBT1'	mRNA	3.28133	1.0068e-13
836311	'BON1'	mRNA	3.28328	5.63491e-35
817084	'AT2G25460'	mRNA	3.28849	5.51799e-09
818598	'AT2G40095'	mRNA	3.2888	7.91813e-12
842890	'RK1'	mRNA	3.29182	0.00666082
818548	'AT2G39650'	mRNA	3.30237	3.05532e-08
829282	'WRKY11'	mRNA	3.30555	2.6965e-11
827745	'AT4G20000'	mRNA	3.30861	0.000357621
842676	'AT1G63720'	mRNA	3.31524	1.91005e-10
816430	'AT2G19130'	mRNA	3.31994	8.02489e-18
834896	'GLR1.3'	mRNA	3.32085	0.0023828
817753	'AT2G31945'	mRNA	3.33263	0.00113767
836866	'CYP81G1'	mRNA	3.33381	8.26561e-09
839954	'AT1G30740'	mRNA	3.33671	0.0189135
816630	'pEARLI4'	mRNA	3.3422	2.15356e-11
843107	'SUFE2'	mRNA	3.34284	2.47606e-09
5007961	'AT2G44578'	mRNA	3.34635	0.00119311
820053	'AT3G09010'	mRNA	3.34899	2.39414e-23
835577	'AT5G54860'	mRNA	3.34936	2.79196e-14
838108	'AT1G15385'	mRNA	3.34969	0.0447036
830111	'AT4G39570'	mRNA	3.35026	2.77454e-07
816909	'LYK4'	mRNA	3.35341	6.07488e-15
823706	'MPK3'	mRNA	3.36556	1.19702e-17
824761	'CCR3'	mRNA	3.38432	6.88071e-14
843168	'AT1G68390'	mRNA	3.38555	1.93572e-10
836433	'AT5G63130'	mRNA	3.38556	2.40769e-12
836277	'AT5G61560'	mRNA	3.3889	1.73215e-11
843353	'MMP'	mRNA	3.39019	0.000339106
820054	'AT3G09020'	mRNA	3.39451	5.04383e-27
823754	'AT3G46110'	mRNA	3.39574	2.44723e-13
830171	'AT4G40080'	mRNA	3.39764	7.13707e-18
818709	'TCH3'	mRNA	3.4011	3.26037e-18
829918	'ACA2'	mRNA	3.40981	6.67582e-19
828365	'CYP706A1'	mRNA	3.41048	8.35035e-16
833894	'AT5G39020'	mRNA	3.41189	7.11173e-12
816622	'ERF53'	mRNA	3.41516	0.044064
834294	'AT5G42830'	mRNA	3.42407	1.0633e-06
837072	'AT1G05650'	mRNA	3.43102	0.00491625
822517	'AT3G28850'	mRNA	3.44218	1.93322e-11
836103	'RHL41'	mRNA	3.45484	2.3329e-10
842441	'AT1G61470'	mRNA	3.47546	3.50153e-05
820355	'SYP121'	mRNA	3.47976	8.40474e-20
828417	'CRK10'	mRNA	3.4805	1.40012e-10
832332	'AT5G22690'	mRNA	3.481	7.87062e-11
843881	'CKX5'	mRNA	3.48108	4.81647e-12
838310	'JAZ5'	mRNA	3.48251	3.93135e-11
821353	'AT3G18250'	mRNA	3.48722	0.000592672
827542	'WRKY28'	mRNA	3.48725	7.03565e-07
829096	'CKX4'	mRNA	3.49147	7.32273e-14
839713	'AT1G28190'	mRNA	3.50076	2.55923e-11
819427	'GPX4'	mRNA	3.50342	0.0166156
829759	'ARO3'	mRNA	3.50694	3.8753e-12
839666	'STZ'	mRNA	3.50825	1.44155e-10
829700	'RHA3B'	mRNA	3.51365	1.99895e-14
829711	'RKD5'	mRNA	3.51407	0.00245666
840254	'AT1G33600'	mRNA	3.51735	1.23527e-18
814646	'PAP1'	mRNA	3.52327	1.65672e-17
839181	'AT1G26390'	mRNA	3.5239	0.0496874
817744	'PARG2'	mRNA	3.52563	3.59755e-08
820264	'AT3G10930'	mRNA	3.54142	1.52096e-08
828836	'AT4G27280'	mRNA	3.54851	1.27807e-21
822307	'AT3G26910'	mRNA	3.55146	1.44131e-12
827212	'RTL1'	mRNA	3.55708	1.24501e-09
839295	'GSTF7'	mRNA	3.56138	1.92747e-09
836799	'AT5G66670'	mRNA	3.56502	0.017593
817367	'ACA2'	mRNA	3.5655	0.000264681
838295	'RLP2'	mRNA	3.5684	2.15429e-06
828511	'AT4G24110'	mRNA	3.56909	8.99177e-12
826730	'ACS6'	mRNA	3.57517	2.90761e-12
841496	'AT1G50740'	mRNA	3.58649	4.08424e-27
824608	'EP3'	mRNA	3.5902	1.39072e-10
820141	'AT3G09830'	mRNA	3.60429	1.54856e-17
839028	'FH4'	mRNA	3.61594	7.89104e-13
839733	'ERF11'	mRNA	3.61779	3.23684e-11
827687	'AT4G19460'	mRNA	3.61854	1.23301e-11
841286	'AT1G48640'	mRNA	3.62023	9.58532e-06
28719419	'AT3G60415'	mRNA	3.6203	2.06783e-16
828481	'WRKY53'	mRNA	3.62801	1.0312e-06
830148	'RABH1c'	mRNA	3.63107	2.39818e-11
838179	'WAKL7'	mRNA	3.63808	5.03925e-13
836869	'AT5G67340'	mRNA	3.64455	4.36873e-10
828131	'AT4G01700'	mRNA	3.64582	4.11214e-07
838182	'WAKL2'	mRNA	3.6613	7.30212e-11
834177	'AT5G41740'	mRNA	3.66384	2.34822e-23
822462	'GATL10'	mRNA	3.66467	3.30186e-09
822298	'PAD3'	mRNA	3.66839	6.5391e-07
830118	'GGT1'	mRNA	3.67231	1.12463e-22
824888	'AT3G57210'	mRNA	3.6822	1.08949e-05
828910	'SLAH2'	mRNA	3.68642	2.85086e-16
818371	'AtIPCS2'	mRNA	3.68869	3.13921e-20
830345	'LECRKA4.3'	mRNA	3.68941	8.1634e-07
840198	'AT1G33030'	mRNA	3.69563	9.53726e-06
843716	'SARD1'	mRNA	3.70002	4.21972e-05
829144	'ATR2'	mRNA	3.74035	7.95916e-23
819251	'CNGC3'	mRNA	3.74244	2.52919e-13
818605	'CZF1'	mRNA	3.74291	3.64895e-15
5007791	'AT1G51913'	mRNA	3.74344	0.00116261
834362	'AT5G43420'	mRNA	3.74738	9.70334e-12
5007772	'AT1G36622'	mRNA	3.75137	0.000770421
827916	'AT4G03460'	mRNA	3.75978	3.89212e-05
835600	'MAPKKK15'	mRNA	3.76368	4.82395e-15
839515	'GSTF6'	mRNA	3.77348	1.02975e-06
837912	'AT1G13520'	mRNA	3.77708	2.15038e-06
828416	'EP1'	mRNA	3.77725	2.92512e-08
832044	'AT5G19240'	mRNA	3.78853	8.89515e-10
843838	'AT1G75000'	mRNA	3.79384	5.00819e-14
824024	'AT3G48640'	mRNA	3.79409	0.000708766
820699	'AT3G14710'	mRNA	3.79564	0.00283163
836753	'CPK28'	mRNA	3.79745	4.37239e-29
28719408	'AT3G57450'	mRNA	3.80447	1.01574e-36
828360	'AT4G22640'	mRNA	3.80786	0.000204337
816819	'AT2G22880'	mRNA	3.8116	1.03882e-06
2746202	'AT5G48657'	mRNA	3.81384	7.008e-09
10723092	'AT2G27389'	mRNA	3.81555	7.88458e-08
817680	'ERF15'	mRNA	3.81618	1.19308e-12
831850	'SAUR21'	mRNA	3.82331	1.06161e-20
828461	'AT4G23610'	mRNA	3.82792	0.000380298
828413	'CRK6'	mRNA	3.84897	0.00048917
820019	'S6K2'	mRNA	3.85543	5.85177e-25
817923	'LYK5'	mRNA	3.861	7.35557e-26
834910	'AT5G48540'	mRNA	3.86619	3.24308e-18
820901	'AT3G16530'	mRNA	3.87435	4.01404e-18
843939	'AT1G76070'	mRNA	3.8768	5.79338e-12
818249	'AT2G36770'	mRNA	3.87814	1.15567e-08
820608	'AT3G13950'	mRNA	3.88109	5.08502e-06
834842	'RBOHD'	mRNA	3.89472	9.15137e-24
826884	'NUDT7'	mRNA	3.89496	2.79792e-29
829563	'AT4G34150'	mRNA	3.89648	1.15225e-20
839956	'AT1G30755'	mRNA	3.89957	8.2563e-17
824764	'SZF1'	mRNA	3.90376	3.76354e-23
838184	'WAKL4'	mRNA	3.9064	1.9948e-06
816384	'AT2G18690'	mRNA	3.90839	2.83247e-15
824405	'SYP122'	mRNA	3.91275	5.11126e-19
823620	'FAMT'	mRNA	3.91347	4.05699e-05
832750	'CBP60G'	mRNA	3.91952	2.93258e-13
836094	'EXO70H7'	mRNA	3.93041	2.68826e-17
838731	'AT1G21326'	mRNA	3.93709	9.26001e-09
822148	'AT3G25610'	mRNA	3.96149	4.10501e-17
818058	'AT2G34930'	mRNA	3.96515	1.46238e-16
839957	'AT1G30757'	mRNA	3.9661	5.65126e-10
835817	'AT5G57123'	mRNA	3.98187	0.00459669
842851	'PP2-A5'	mRNA	3.99024	1.26799e-12
6240374	'AT2G41342'	mRNA	4.0079	6.43392e-08
820768	'AT3G15356'	mRNA	4.01047	1.93093e-20
830013	'AT4G38560'	mRNA	4.03423	8.08338e-08
834909	'AT5G48530'	mRNA	4.04211	1.3468e-15
827463	'ERF6'	mRNA	4.05008	1.00008e-26
832662	'AT5G25930'	mRNA	4.05678	6.15526e-13
824046	'PHT3;2'	mRNA	4.06132	9.11586e-10
836587	'CMPG2'	mRNA	4.07564	3.57079e-14
835560	'AT5G54710'	mRNA	4.08233	3.76813e-11
824817	'AT3G56500'	mRNA	4.08966	0.000437552
821667	'BBX32'	mRNA	4.09565	9.83168e-13
831601	'AT5G17350'	mRNA	4.09961	7.43048e-14
834484	'AT5G44570'	mRNA	4.10217	9.59223e-07
840185	'AT1G32910'	mRNA	4.10886	4.36909e-08
837881	'ACA.l'	mRNA	4.1118	3.46113e-20
832285	'CAF1b'	mRNA	4.11386	1.61287e-22
817522	'CTF2B'	mRNA	4.12499	2.24973e-25
817778	'AT2G32190'	mRNA	4.16455	1.88369e-09
837210	'EXO70B2'	mRNA	4.17385	6.4619e-16
842430	'AT1G61360'	mRNA	4.17674	8.55389e-14
841592	'AT1G51670'	mRNA	4.19663	1.44038e-10
826796	'ARCK1'	mRNA	4.20227	4.56251e-09
819577	'AT3G04220'	mRNA	4.20711	1.24314e-15
835561	'AT5G54720'	mRNA	4.2087	1.58138e-10
817197	'PLA2A'	mRNA	4.21949	8.22365e-17
839184	'AT1G26420'	mRNA	4.22187	2.29647e-05
820279	'RLP35'	mRNA	4.22272	5.10296e-11
838314	'LOX3'	mRNA	4.23896	1.44358e-09
842190	'AT1G58225'	mRNA	4.24165	0.00454682
840412	'AGP5'	mRNA	4.24787	1.51374e-10
829442	'EDA39'	mRNA	4.25081	1.58387e-22
818171	'YLS9'	mRNA	4.27164	7.20416e-21
834649	'AT5G46080'	mRNA	4.27755	2.02526e-20
842166	'PUP18'	mRNA	4.29376	1.8989e-19
839748	'GRX480'	mRNA	4.30747	3.5905e-05
826916	'MYB102'	mRNA	4.30896	0.00348243
829100	'AT4G29780'	mRNA	4.31083	3.68831e-17
834430	'CAD1'	mRNA	4.31885	1.08754e-18
816209	'NAC036'	mRNA	4.33359	1.14942e-08
841992	'AT1G55450'	mRNA	4.33689	2.12627e-16
835537	'PBP1'	mRNA	4.34732	1.52096e-08
5007719	'AT1G24147'	mRNA	4.35756	1.74116e-07
836610	'AT5G64870'	mRNA	4.36131	1.70667e-24
817194	'AR781'	mRNA	4.36485	1.61377e-23
833550	'AT5G35735'	mRNA	4.36781	4.20683e-15
827189	'ABCG43'	mRNA	4.37579	1.53804e-28
836796	'DAR3'	mRNA	4.38014	1.04325e-07
843349	'AT1G70130'	mRNA	4.38469	0.0152665
7922527	'AT4G11521'	mRNA	4.39324	1.76192e-17
818140	'PGSIP7'	mRNA	4.39921	9.41617e-22
829802	'AT4G36500'	mRNA	4.41231	3.8537e-14
840127	'AOX1D'	mRNA	4.42623	0.0127279
844423	'WRKY40'	mRNA	4.43006	6.0593e-20
837408	'BON3'	mRNA	4.43022	1.06301e-08
830142	'AT4G39830'	mRNA	4.43186	3.07665e-10
836237	'AACT1'	mRNA	4.44549	5.49492e-21
830163	'AT4G40020'	mRNA	4.44622	8.56092e-12
827551	'AT4G18250'	mRNA	4.45459	2.64584e-36
838438	'MYB51'	mRNA	4.45517	7.60144e-31
837724	'AT1G02360'	mRNA	4.45941	7.83751e-07
825481	'EDL3'	mRNA	4.46436	6.31915e-07
826427	'CNGC13'	mRNA	4.46719	1.92592e-28
821659	'NADK1'	mRNA	4.46924	1.05253e-29
819327	'SDR5'	mRNA	4.4779	2.85843e-12
839508	'GA2OX6'	mRNA	4.47874	4.05599e-17
28720145	'AT4G18253'	mRNA	4.48962	2.67639e-13
835855	'AT5G57510'	mRNA	4.49197	6.32589e-07
842428	'FBS1'	mRNA	4.49619	1.60099e-16
827826	'CML42'	mRNA	4.54274	2.67643e-21
834911	'AT5G48550'	mRNA	4.54324	0.0496619
842141	'AT1G57650'	mRNA	4.55097	0.000102823
829891	'CYP81D8'	mRNA	4.56287	3.75174e-09
6240444	'AT2G35658'	mRNA	4.56748	7.82105e-18
2745551	'AT2G20142'	mRNA	4.57378	3.60173e-12
841322	'AT1G49000'	mRNA	4.59035	6.89841e-16
830991	'GLR2.5'	mRNA	4.59983	1.38996e-07
832090	'AT5G19700'	mRNA	4.60261	0.0201153
843329	'GSTU11'	mRNA	4.60636	3.03855e-07
28719399	'AT3G52520'	mRNA	4.60892	7.20296e-20
817936	'AT2G33710'	mRNA	4.62807	1.57669e-12
828924	'AT4G28085'	mRNA	4.63725	1.0031e-32
818429	'WRKY33'	mRNA	4.64131	1.15671e-19
816783	'UCP5'	mRNA	4.6569	9.60499e-15
834895	'ATGLR1.2'	mRNA	4.65741	9.83309e-07
839498	'AT1G04540'	mRNA	4.66963	0.0103851
841619	'AT1G51915'	mRNA	4.68362	0.00609708
843018	'AT1G67000'	mRNA	4.71865	0.000676239
814990	'AT2G04495'	mRNA	4.73211	0.0239885
820598	'LBD22'	mRNA	4.74637	0.0096336
835193	'AT5G51190'	mRNA	4.77484	5.168e-11
835825	'PSD2'	mRNA	4.7774	3.84307e-12
816996	'AT2G24600'	mRNA	4.78613	2.03069e-13
843748	'MYB122'	mRNA	4.78655	1.05406e-06
828431	'CRK24'	mRNA	4.8069	0.00343194
821036	'CNGC19'	mRNA	4.8096	1.40035e-11
828421	'CRK14'	mRNA	4.81579	7.83935e-16
817459	'GLR2.8'	mRNA	4.81972	2.2582e-07
842477	'GPT2'	mRNA	4.83061	2.63479e-26
837526	'AT1G09932'	mRNA	4.84279	1.19742e-24
827081	'AT4G14370'	mRNA	4.85416	2.34153e-24
843777	'AT1G74360'	mRNA	4.85481	4.67232e-18
819907	'AT3G07195'	mRNA	4.85565	1.13572e-23
828950	'AT4G28350'	mRNA	4.85584	2.74183e-19
820357	'PUB24'	mRNA	4.86623	3.8023e-26
817115	'AT2G25735'	mRNA	4.86738	2.76439e-28
834672	'AT5G46295'	mRNA	4.87615	0.0445701
816031	'FUT4'	mRNA	4.88127	1.78287e-19
835803	'AT5G57010'	mRNA	4.89339	6.08636e-14
831831	'FRB1'	mRNA	4.89423	1.55434e-28
824913	'AT3G57460'	mRNA	4.89902	2.68857e-09
843717	'AT1G73810'	mRNA	4.90223	1.8853e-34
830112	'AT4G39580'	mRNA	4.94156	1.03155e-11
822523	'RLP43'	mRNA	4.9501	0.0135887
819248	'WRKY46'	mRNA	4.95675	4.96431e-12
838483	'AT1G19020'	mRNA	4.95759	5.22197e-25
840190	'SBT3.3'	mRNA	4.96379	1.78106e-12
833661	'AT5G36925'	mRNA	4.97655	9.4633e-16
832596	'FLOT1'	mRNA	4.97795	7.98859e-32
5008014	'AT3G19615'	mRNA	4.9847	1.114e-06
818166	'PUB23'	mRNA	4.99063	8.04709e-24
832960	'AT5G28610'	mRNA	4.99201	2.0381e-23
7922320	'AT3G09405'	mRNA	4.9964	1.10885e-24
839899	'AT1G30190'	mRNA	5.02004	0.0120866
843126	'CCOAMT'	mRNA	5.03164	1.05609e-08
836732	'ATSAC1B'	mRNA	5.03298	0.000179388
821239	'PFA-DSP3'	mRNA	5.03735	9.48629e-34
826753	'CRK32'	mRNA	5.04319	0.000128352
830121	'AT4G39670'	mRNA	5.04771	8.22552e-34
832315	'AT5G22540'	mRNA	5.05162	1.88359e-08
2745848	'AT1G64065'	mRNA	5.06147	5.42626e-27
832801	'CNI1'	mRNA	5.08441	5.44841e-24
833963	'AT5G39670'	mRNA	5.09806	4.30191e-30
838619	'AT1G20310'	mRNA	5.12079	1.08677e-12
844421	'CCR2'	mRNA	5.13091	1.72919e-28
835828	'CYP81F2'	mRNA	5.13181	1.21716e-22
828430	'CRK23'	mRNA	5.15065	0.00872282
822119	'AGC2-1'	mRNA	5.16556	6.92499e-09
832299	'NAC090'	mRNA	5.18279	2.7103e-09
836335	'AT5G62150'	mRNA	5.19932	9.08791e-14
829166	'TET9'	mRNA	5.20888	4.29192e-13
28719294	'AT3G21305'	mRNA	5.21992	2.86804e-08
842139	'AT1G57630'	mRNA	5.26702	7.61377e-22
817626	'CYP71A12'	mRNA	5.28488	3.04484e-16
6240862	'AT1G14455'	mRNA	5.29555	0.0451677
817780	'AT2G32210'	mRNA	5.31372	1.06331e-12
815916	'AT2G14290'	mRNA	5.32179	4.47445e-09
829151	'XTH18'	mRNA	5.34422	1.28645e-24
816383	'AT2G18680'	mRNA	5.34639	1.94953e-24
842405	'TPS04'	mRNA	5.35028	5.00471e-05
7922438	'AT3G13433'	mRNA	5.41014	0.000623737
833813	'AT5G38310'	mRNA	5.4179	3.49595e-10
28719307	'AT3G23123'	mRNA	5.43218	0.0247925
827891	'B120'	mRNA	5.43324	1.20979e-19
841798	'AT1G53625'	mRNA	5.43741	4.56251e-09
837061	'AT1G05575'	mRNA	5.44068	1.99648e-39
840410	'AT1G35210'	mRNA	5.45064	1.70544e-23
818609	'PP2C5'	mRNA	5.45892	1.46238e-16
5007888	'AT2G20562'	mRNA	5.46668	3.01185e-26
835352	'AT5G52750'	mRNA	5.48522	1.12077e-30
827080	'XBAT34'	mRNA	5.49769	1.23326e-38
817779	'AT2G32200'	mRNA	5.50653	1.09624e-29
830840	'AT5G09800'	mRNA	5.51881	5.71416e-34
828959	'AT4G28420'	mRNA	5.53582	5.44462e-05
824257	'BCS1'	mRNA	5.54069	1.21003e-13
819027	'AT2G44195'	mRNA	5.56917	0.00810231
828402	'AT4G23030'	mRNA	5.57038	2.16906e-23
826718	'AT4G11170'	mRNA	5.58633	4.74673e-10
828559	'DIC2'	mRNA	5.59162	9.20006e-26
28716053	'AT1G04105'	mRNA	5.59482	0.0147104
842988	'PXMT1'	mRNA	5.62362	6.0731e-16
829927	'AT4G37710'	mRNA	5.64708	0.000178982
823752	'ZAT7'	mRNA	5.65113	5.66951e-09
824846	'AT3G56790'	mRNA	5.65793	0.0278289
821904	'MYB15'	mRNA	5.67273	7.12316e-23
829671	'LHT7'	mRNA	5.68177	1.21632e-21
842449	'AT1G61550'	mRNA	5.69864	1.15288e-05
831722	'LECRKA4.1'	mRNA	5.71069	1.40697e-14
838707	'IGMT3'	mRNA	5.72283	3.05165e-15
828281	'AT4G21920'	mRNA	5.7252	2.98783e-17
836612	'PROPEP2'	mRNA	5.72777	1.97019e-16
842450	'MLO6'	mRNA	5.74855	1.54145e-19
814901	'AT2G03740'	mRNA	5.75702	0.0102335
839917	'DLAH'	mRNA	5.77127	3.92248e-22
819093	'ERF13'	mRNA	5.78147	3.24727e-15
839523	'MPK11'	mRNA	5.80923	4.54484e-23
820641	'GLIP4'	mRNA	5.82569	1.22172e-19
6240987	'AT1G17147'	mRNA	5.83322	7.08545e-29
835982	'AT5G58680'	mRNA	5.83421	3.70457e-11
822488	'AT3G28580'	mRNA	5.85745	1.20582e-18
827913	'AT4G03450'	mRNA	5.8604	1.8204e-14
28718340	'AT2G41105'	mRNA	5.86801	0.00316719
841206	'RLP7'	mRNA	5.87183	3.43036e-08
819013	'AT2G44070'	mRNA	5.88675	8.40864e-05
837224	'AT1G07135'	mRNA	5.88791	1.11816e-16
838286	'AT1G17150'	mRNA	5.89903	0.0110921
834244	'CML37'	mRNA	5.91534	2.70375e-18
6240745	'AT3G15518'	mRNA	5.95573	5.17875e-23
28721262	'AT5G51465'	mRNA	5.97376	8.26757e-21
821900	'ESE1'	mRNA	5.99106	0.00611875
28720712	'AT5G05300'	mRNA	6.02501	2.30664e-18
831322	'AT5G14700'	mRNA	6.02786	2.99332e-33
824116	'AT3G49540'	mRNA	6.02929	0.00752706
839027	'AT1G24145'	mRNA	6.04057	1.18167e-39
834178	'AT5G41750'	mRNA	6.11797	7.79764e-50
834170	'AT5G41680'	mRNA	6.13658	2.48402e-23
817763	'AT2G32030'	mRNA	6.1402	1.83842e-34
824750	'AT3G55840'	mRNA	6.14118	7.72026e-39
844177	'AT1G78410'	mRNA	6.14802	1.20979e-19
823617	'AT3G44830'	mRNA	6.16082	1.48833e-06
831903	'DIP2'	mRNA	6.16199	1.54933e-06
836686	'AT5G65600'	mRNA	6.20361	1.64341e-37
820145	'AT3G09870'	mRNA	6.21251	0.000788091
827090	'AT4G14450'	mRNA	6.2575	1.6499e-16
827753	'AT4G20080'	mRNA	6.2675	0.00126919
824023	'AT3G48630'	mRNA	6.26905	0.00143279
814732	'GAD4'	mRNA	6.28681	8.68251e-87
842211	'AT1G58420'	mRNA	6.31597	1.27604e-18
824582	'AT3G54150'	mRNA	6.36404	1.18539e-42
2745574	'AT2G31345'	mRNA	6.39036	1.21975e-09
841742	'AT1G53080'	mRNA	6.39253	1.02179e-21
817464	'AT2G29150'	mRNA	6.40663	0.00066746
837525	'OPT2'	mRNA	6.42437	1.6901e-06
817773	'AT2G32140'	mRNA	6.4401	5.32098e-22
842923	'AT1G66090'	mRNA	6.47433	1.31282e-43
821390	'ENODL5'	mRNA	6.50243	0.0109832
10723139	'AT1G05675'	mRNA	6.51234	2.19616e-50
828427	'CRK20'	mRNA	6.52579	3.32099e-10
822134	'AT3G25490'	mRNA	6.53435	0.000632984
838017	'AT1G14550'	mRNA	6.53803	2.38506e-13
833667	'NHL25'	mRNA	6.56676	5.78438e-07
818902	'NAC042'	mRNA	6.57955	3.32596e-11
832313	'AT5G22520'	mRNA	6.60499	1.22797e-43
838212	'MC8'	mRNA	6.61297	3.82068e-58
814858	'AT2G03290'	mRNA	6.6447	0.000646608
3770302	'PUP8'	mRNA	6.76147	5.4195e-25
838016	'PER4'	mRNA	6.76513	7.28226e-14
28721204	'AT5G27765'	mRNA	6.79436	7.00274e-09
820033	'AT3G01830'	mRNA	6.82165	4.29184e-18
843584	'LOX4'	mRNA	6.84026	1.1096e-32
839026	'AT1G24140'	mRNA	6.89151	6.85188e-46
821901	'TDR1'	mRNA	6.90427	3.79775e-34
28717332	'AT1G47130'	mRNA	6.90905	1.88731e-05
821706	'DMP1'	mRNA	6.91467	1.16168e-30
837227	'AT1G07160'	mRNA	6.93544	1.19e-25
831700	'LECRKA4.2'	mRNA	6.95826	1.15406e-11
822540	'AT3G29000'	mRNA	6.95844	8.55636e-29
827281	'AT4G15975'	mRNA	6.99264	3.21827e-26
826752	'CRK31'	mRNA	7.0285	5.95615e-29
823560	'NAC061'	mRNA	7.05383	1.24019e-05
2745837	'AT1G59865'	mRNA	7.06849	1.22859e-11
835353	'AT5G52760'	mRNA	7.08218	1.05782e-18
826708	'WRKY41'	mRNA	7.13712	5.76439e-17
834836	'CCR4'	mRNA	7.1902	3.44374e-11
828963	'AT4G28460'	mRNA	7.19893	3.74386e-14
838708	'IGMT2'	mRNA	7.2222	3.01927e-29
818319	'ZAT11'	mRNA	7.24384	2.8525e-27
818669	'WRKY55'	mRNA	7.24796	5.65298e-06
825785	'CRK39'	mRNA	7.27114	9.27015e-20
830982	'AT5G11140'	mRNA	7.36093	1.81607e-20
844307	'WAKL10'	mRNA	7.39928	2.76439e-28
838122	'ABCG40'	mRNA	7.53672	1.86985e-54
833727	'AT5G37490'	mRNA	7.55078	1.12291e-18
843328	'GSTU12'	mRNA	7.55237	4.70149e-19
28718306	'AT2G25297'	mRNA	7.56384	5.79394e-23
6240721	'AT1G06137'	mRNA	7.62952	9.89388e-05
821200	'AT3G02270'	mRNA	7.63977	5.81617e-05
843492	'AT1G71520'	mRNA	7.65372	2.63816e-22
839183	'AT1G26410'	mRNA	7.66392	2.60928e-11
828367	'CYP706A2'	mRNA	7.88399	3.93023e-38
821225	'AT3G02840'	mRNA	7.89662	1.41302e-51
840898	'AT1G43000'	mRNA	7.91541	7.72018e-11
832314	'AT5G22530'	mRNA	7.94338	1.61835e-21
819184	'BAP2'	mRNA	7.95811	5.59492e-11
836614	'PROPEP3'	mRNA	8.04113	1.18757e-26
837743	'AT1G11925'	mRNA	8.05844	2.0077e-06
817458	'GLR2.9'	mRNA	8.09952	2.59526e-09
839180	'AT1G26380'	mRNA	8.19485	5.59728e-32
842077	'PP2-B13'	mRNA	8.21567	5.98317e-41
842057	'AT1G56060'	mRNA	8.21619	8.54537e-26
841620	'AT1G51920'	mRNA	8.4253	3.14936e-08
842078	'PP2-B14'	mRNA	8.44149	1.8639e-43
822220	'CYP71B21'	mRNA	8.50721	7.55606e-07
816859	'AT2G23270'	mRNA	8.52731	1.15817e-07
832476	'WRKY30'	mRNA	8.53767	1.01654e-50
838887	'AT1G22810'	mRNA	8.56738	1.46537e-18
2745743	'AT1G06135'	mRNA	8.59737	1.48918e-11
7922506	'AT4G14368'	mRNA	8.70545	8.211e-07
820475	'AT3G12910'	mRNA	8.78413	2.76439e-28
827388	'PLA-I{beta]2'	mRNA	8.78475	1.16282e-17
835798	'AT5G56960'	mRNA	8.85416	1.16139e-38
834530	'AT5G44990'	mRNA	8.98765	2.90542e-09
829325	'CYP82C3'	mRNA	9.381	1.29308e-37
835316	'CYP715A1'	mRNA	10.14	1.9106e-11
829883	'AT4G37290'	mRNA	10.1531	1.65902e-12
828292	'AT4G22030'	mRNA	10.4385	1.01693e-13
823400	'AT3G43250'	mRNA	10.4593	8.97273e-15
825182	'BGLU27'	mRNA	10.5456	2.86588e-16
825778	'AT4G04480'	mRNA	10.7823	4.56993e-15
827586	'AT4G18540'	mRNA	10.9496	1.48038e-12

## Sheet: GO NFvNM
GO ID	GO Description	p-value	corr. p-value	cluster frequency	total frequency	gene ID
10200	response to chitin	3.5801e-58	4.962e-55	71/1513 4.6%	104/22304 0.4%	818319 835012 823706 836064 828481 816658 819248 832660 818199 836103 836587 819684 827435 824764 839290 823752 823751 821495 818605 840897 843804 837266 821717 816864 829282 818166 817432 827622 843492 824115 819093 832801 820752 821402 820357 844423 829442 826771 827463 841595 836881 821904 815862 821901 842527 835193 835798 817680 837414 816993 836322 827896 822447 829032 824188 818429 839666 …
6952	defense response	7.0045e-55	4.8541e-52	167/1513 11.0%	637/22304 2.8%	834561 837673 835012 842107 839735 821887 839295 833755 830520 834842 832660 834562 835924 824405 829771 829772 830917 835360 839607 829480 834678 819576 819577 836614 834676 836613 824629 836612 834157 838353 819056 830350 817553 832530 834430 820272 824115 834669 828715 831954 820279 844423 823667 824072 828430 824073 822298 843616 838501 821902 819701 842923 818058 834545 819700 832764 819386 …
9743	response to carbohydrate stimulus	3.18e-47	1.4692e-44	81/1513 5.3%	177/22304 0.7%	818319 835012 823706 836064 828481 816658 819248 832660 818199 836103 836587 819684 827435 824764 839290 817382 823752 842477 823751 821495 818605 840897 837069 843804 837266 821717 816864 829282 818166 817432 827622 843492 824115 819093 829209 832801 820752 821402 820357 844423 829442 826771 827463 841595 836881 821904 815862 821901 842527 835193 835798 817680 837414 816993 836322 830779 827896 …
50896	response to stimulus	5.4774e-45	1.8979e-42	420/1513 27.7%	3207/22304 14.3%	834561 835537 834562 818199 818193 824764 824405 819281 821495 834678 836614 834676 836613 824629 836612 819056 834430 820272 831039 834669 820279 823667 820155 820019 818058 834545 826916 819386 819387 832123 818171 822447 820145 834770 814823 830058 834896 831147 834531 824608 831383 834895 835860 830297 821460 818064 834768 820378 3767624 814817 820498 814753 835571 834244 843481 824566 838835…
6468	protein amino acid phosphorylation	7.0006e-43	1.9406e-40	176/1513 11.6%	842/22304 3.7%	837278 841778 837672 830083 816852 823706 820713 841779 824879 830366 838760 819320 838123 832662 837675 824761 835807 834836 835804 824920 828967 826541 827630 843968 838236 836211 838470 825837 834676 838353 827106 822051 822050 828838 835759 821005 829365 820035 828032 828950 820397 828431 837531 815862 840345 820538 815863 818619 820019 844307 815625 817923 838184 832127 836843 836686 816430 …
2376	immune system process	4.7591e-42	1.0993e-39	96/1513 6.3%	283/22304 1.2%	834561 837673 821607 842107 843639 839735 819889 828481 839295 833755 830520 2745551 834521 834562 834517 835924 829771 829772 827395 827397 830917 821717 842678 839846 832170 839607 819576 825517 833667 819577 817197 836613 836612 834157 819056 832332 818166 832530 822098 824115 831634 834669 842281 828715 831954 820752 820357 821400 841591 843616 842923 834545 819700 823806 818171 826884 821676…
6955	immune response	5.6957e-42	1.1278e-39	94/1513 6.2%	272/22304 1.2%	834561 837673 821607 842107 843639 839735 819889 828481 839295 833755 830520 2745551 834521 834562 834517 835924 829771 829772 827395 827397 830917 821717 842678 839846 832170 839607 819576 825517 833667 819577 817197 836613 836612 834157 819056 832332 818166 832530 822098 824115 831634 834669 842281 828715 831954 820752 820357 841591 843616 842923 834545 823806 818171 826884 821676 829277 843621…
16310	phosphorylation	7.8051e-40	1.3522e-37	179/1513 11.8%	910/22304 4.0%	837278 841778 837672 830083 816852 823706 820713 841779 824879 830366 838760 819320 838123 832662 837675 824761 835807 834836 835804 824920 828967 826541 827630 843968 838236 836211 838470 825837 834676 838353 827106 822051 822050 828838 835759 821005 829365 820035 828032 828950 820397 828431 837531 815862 840345 820538 815863 818619 820019 844307 815625 817923 838184 832127 836843 836686 816430 …
45087	innate immune response	4.1541e-38	6.3974e-36	87/1513 5.7%	257/22304 1.1%	834561 837673 821607 842107 843639 839735 819889 828481 839295 833755 2745551 834521 834562 834517 835924 829771 829772 827395 827397 830917 821717 842678 832170 839607 819576 825517 833667 819577 817197 836613 836612 834157 819056 832332 822098 824115 831634 834669 842281 828715 831954 820752 841591 843616 842923 834545 823806 826884 821676 829277 843621 842450 843622 842896 827694 842851 829597…
43687	post-translational protein modification	4.0361e-37	5.594e-35	195/1513 12.8%	1093/22304 4.9%	837278 841778 830083 820713 841779 824879 838123 824761 829536 843968 838236 838470 825837 834676 839684 838353 827106 835759 821005 820035 820397 828431 840345 818619 820019 832127 836843 836721 816430 828426 828424 842891 842890 840475 820023 843068 828421 828542 836277 842656 822428 818989 839423 843073 828413 834649 828419 828417 826470 834120 814753 837196 841616 830683 837999 832618 825779 …
6796	phosphate metabolic process	4.7288e-37	5.9582e-35	182/1513 12.0%	979/22304 4.3%	837278 841778 837672 830083 816852 823706 820713 841779 824879 830366 838760 819320 838123 832662 837675 824761 835807 829536 834836 835804 824920 828967 826541 827630 843968 838236 836211 838470 825837 834676 838353 827106 822051 822050 828838 835759 821005 829365 820035 828032 828950 820397 828431 837531 815862 840345 820538 815863 818619 820019 844307 815625 817923 838184 832127 836843 836686 …
6793	phosphorus metabolic process	5.4477e-37	6.2921e-35	182/1513 12.0%	980/22304 4.3%	837278 841778 837672 830083 816852 823706 820713 841779 824879 830366 838760 819320 838123 832662 837675 824761 835807 829536 834836 835804 824920 828967 826541 827630 843968 838236 836211 838470 825837 834676 838353 827106 822051 822050 828838 835759 821005 829365 820035 828032 828950 820397 828431 837531 815862 840345 820538 815863 818619 820019 844307 815625 817923 838184 832127 836843 836686 …
6464	protein modification process	4.3264e-34	4.6127e-32	205/1513 13.5%	1241/22304 5.5%	837278 841778 830083 820713 841779 824879 825847 831299 838123 824761 829536 843968 838236 838470 825837 834676 839684 838353 828677 827106 835759 821005 820035 820397 828431 840345 818619 820019 832127 836843 836721 819025 816430 828426 819260 828424 842891 842890 840475 820023 843068 828421 828542 836277 842656 822428 818989 839423 843073 828413 834649 828419 828417 826470 822315 834120 814753 …
6950	response to stress	2.9031e-33	2.8741e-31	265/1513 17.5%	1853/22304 8.3%	821806 834561 836062 825291 819721 830520 838483 834562 818199 2745879 824405 829771 829772 821495 834678 836614 834676 836613 824629 836612 838353 819056 817553 834430 820272 834669 831954 820279 823667 824072 828430 824073 820155 843616 842405 821904 821902 819701 820019 842527 818058 834545 826916 819700 819386 832123 818171 828426 828427 843500 843621 843622 842896 827694 828420 824188 841206…
9607	response to biotic stimulus	5.6802e-33	5.2485e-31	123/1513 8.1%	550/22304 2.4%	834561 837673 835012 823706 816737 839295 830520 834842 838122 832660 834562 2745879 824405 824482 842477 830917 818409 835360 829480 834678 834676 824629 836612 838353 819056 817553 832530 834430 824115 822051 828715 844423 824072 824073 820155 822298 838501 844306 818058 834545 819386 823806 818171 828426 828427 826884 830457 822169 829597 828420 824188 837365 818505 824329 818741 818588 838692…
51707	response to other organism	6.8683e-33	5.9496e-31	120/1513 7.9%	528/22304 2.3%	834561 837673 835012 823706 816737 839295 830520 834842 832660 834562 2745879 824405 824482 842477 830917 818409 835360 829480 834678 834676 824629 836612 838353 819056 817553 832530 834430 824115 822051 828715 844423 824072 824073 820155 822298 838501 844306 818058 834545 819386 823806 818171 828426 828427 826884 830457 822169 829597 828420 824188 837365 818505 824329 818741 818588 838692 830058…
10033	response to organic substance	3.6817e-31	3.0017e-29	177/1513 11.6%	1037/22304 4.6%	835012 839733 823706 836064 821768 836062 825291 835537 833755 838122 832660 818199 836103 836587 819684 835256 818193 824764 839290 817382 831722 824920 824405 819281 829893 842477 821495 836452 837266 816864 835360 821877 829480 838470 834678 836613 838870 838353 817553 819332 817432 827622 829768 824355 824115 832801 821402 844423 826771 827463 820155 822298 842405 838501 821904 815862 821902 …
51704	multi-organism process	1.549e-29	1.1927e-27	135/1513 8.9%	694/22304 3.1%	834561 837673 835012 837672 823706 816737 839295 830520 834842 832660 834562 837675 2745879 824405 824482 842477 830917 818409 835360 829480 834678 834676 824629 836612 838353 819056 817553 832530 834430 824115 822051 828838 828715 844423 824072 824073 820155 822298 838501 844306 818058 834545 819386 823806 816430 818171 821074 828426 828427 826884 830457 822169 829597 828420 824188 842658 837365…
23052	signaling	4.7936e-28	3.4968e-26	169/1513 11.1%	1023/22304 4.5%	837278 821806 834561 842107 839733 823706 821887 834206 833755 832660 814673 818199 817382 831722 824920 835924 828967 824405 829771 829772 820322 816624 835360 839607 829480 838470 819576 826409 819577 834676 834157 838353 817553 824355 820272 827106 834669 831954 820279 821400 827463 843616 837531 838501 815862 821902 819701 821901 843734 821900 842769 842923 818058 819700 832764 830345 826884 …
43412	macromolecule modification	9.4745e-28	6.5658e-26	205/1513 13.5%	1378/22304 6.1%	837278 841778 830083 820713 841779 824879 825847 831299 838123 824761 829536 843968 838236 838470 825837 834676 839684 838353 828677 827106 835759 821005 820035 820397 828431 840345 818619 820019 832127 836843 836721 819025 816430 828426 819260 828424 842891 842890 840475 820023 843068 828421 828542 836277 842656 822428 818989 839423 843073 828413 834649 828419 828417 826470 822315 834120 814753 …
42221	response to chemical stimulus	1.1902e-25	7.8551e-24	232/1513 15.3%	1710/22304 7.6%	836064 836062 825291 835537 819721 838483 838122 818199 818193 824764 831722 824405 819281 829893 821495 837266 838470 834678 836613 838353 817553 834430 817432 829768 831039 832801 827463 820155 842405 821904 821902 821901 821900 842527 835193 818736 826916 819387 832123 817762 828426 828427 831700 822447 820145 818609 828420 828542 824188 839666 834770 820924 816209 818741 831383 838212 835860 …
8219	cell death	1.498e-25	9.0274e-24	64/1513 4.2%	209/22304 0.9%	834561 837673 821607 842107 839735 819889 836824 834562 816254 834517 835924 842232 829771 829772 838159 842679 842678 839846 832170 839607 829480 819576 819577 817197 834157 830350 832332 822098 831634 834669 828715 831954 823667 843616 815862 842209 842923 823806 828427 826884 842252 842450 842896 827694 828420 837365 838336 842733 818505 824608 834177 834694 838212 836311 834178 834695 828416 …
16265	death	1.498e-25	9.0274e-24	64/1513 4.2%	209/22304 0.9%	834561 837673 821607 842107 839735 819889 836824 834562 816254 834517 835924 842232 829771 829772 838159 842679 842678 839846 832170 839607 829480 819576 819577 817197 834157 830350 832332 822098 831634 834669 828715 831954 823667 843616 815862 842209 842923 823806 828427 826884 842252 842450 842896 827694 828420 837365 838336 842733 818505 824608 834177 834694 838212 836311 834178 834695 828416 …
12501	programmed cell death	8.3057e-22	4.7965e-20	54/1513 3.5%	176/22304 0.7%	834561 821607 842107 839735 819889 836824 834517 835924 842232 829771 829772 838159 842679 842678 832170 839607 819576 819577 817197 834157 830350 832332 822098 831634 834669 828715 831954 843616 842209 842923 823806 828427 826884 842252 842896 827694 828420 837365 838336 824608 834177 834694 838212 836311 834178 834695 828416 827404 824259 823964 826470 823565 840044 829466
9617	response to bacterium	2.0545e-20	1.0931e-18	62/1513 4.0%	241/22304 1.0%	834561 835012 821607 823706 828481 817626 839295 830520 834562 827397 822529 838438 835360 832170 829282 829480 834678 834676 824629 838353 819056 834430 830154 822098 842281 828715 820752 844423 824072 824073 822530 822298 838501 839515 834545 819386 816993 828426 828427 826884 835828 830457 829277 828420 824188 818429 837365 834690 842733 818741 824408 818588 838692 818340 832750 839103 834768 …
23046	signaling process	2.1293e-20	1.0931e-18	100/1513 6.6%	541/22304 2.4%	842107 839733 823706 821887 834206 833755 832660 814673 835924 829771 829772 820322 839607 819576 826409 819577 834157 824355 820272 827106 834669 831954 820279 827463 843616 821902 819701 821901 843734 821900 842769 842923 818058 819700 832764 821875 843621 821630 843622 827574 842896 831828 827694 841206 834770 838336 842139 842930 814823 843624 843625 843626 824847 838295 838296 834531 835983 …
23060	signal transmission	2.1293e-20	1.0931e-18	100/1513 6.6%	541/22304 2.4%	842107 839733 823706 821887 834206 833755 832660 814673 835924 829771 829772 820322 839607 819576 826409 819577 834157 824355 820272 827106 834669 831954 820279 827463 843616 821902 819701 821901 843734 821900 842769 842923 818058 819700 832764 821875 843621 821630 843622 827574 842896 831828 827694 841206 834770 838336 842139 842930 814823 843624 843625 843626 824847 838295 838296 834531 835983 …
7165	signal transduction	6.9305e-19	3.4306e-17	90/1513 5.9%	480/22304 2.1%	842107 823706 821724 821887 834206 833755 2745551 832660 834521 814673 843481 834517 835924 829771 829772 820322 840255 840253 840254 839523 842678 839607 819576 826409 819577 834157 832332 821719 824355 820272 827106 830148 826735 831634 822093 834669 831954 820279 841591 843616 819701 843734 842769 842923 818058 819700 832764 827016 834614 834219 821875 822523 843621 821630 843622 827574 842896…
9620	response to fungus	5.1499e-18	2.4613e-16	46/1513 3.0%	156/22304 0.6%	837673 821607 817744 844306 818058 839295 834545 834842 832660 830779 835828 2745879 815160 824405 842450 822169 827395 829597 818429 818605 836596 821717 838314 842733 818505 818549 829480 834678 825517 816085 833882 818340 819056 817553 821460 818064 822051 819252 842281 829308 844423 824072 824073 820355 842104 820155
42742	defense response to bacterium	7.3487e-17	3.3951e-15	50/1513 3.3%	193/22304 0.8%	834561 835012 821607 828481 839295 830520 834562 827397 838438 835360 829282 829480 834678 834676 824629 838353 819056 834430 830154 822098 842281 828715 820752 844423 824072 824073 838501 839515 834545 819386 816993 828426 828427 826884 835828 829277 828420 824188 818429 837365 834690 824408 818588 838692 818340 832750 834768 829308 828418 826791
50832	defense response to fungus	4.8067e-15	2.1491e-13	36/1513 2.3%	117/22304 0.5%	837673 821607 817744 818058 839295 834545 834842 832660 835828 824405 842450 827395 829597 818429 818605 836596 821717 842733 818505 818549 829480 834678 825517 816085 833882 818340 819056 817553 818064 842281 829308 844423 824072 824073 820355 842104
31347	regulation of defense response	2.5559e-14	1.107e-12	26/1513 1.7%	65/22304 0.2%	817746 834561 837673 828481 825291 819700 826884 824405 837408 837365 842733 832170 824408 830058 818340 834892 836311 822098 842281 834768 829308 820752 844423 821400 820355 822298
9814	defense response, incompatible interaction	3.3178e-14	1.3935e-12	33/1513 2.1%	105/22304 0.4%	837673 821607 828481 839295 834545 823806 834562 821676 842450 827395 827397 829597 830917 821717 842733 818505 825517 833667 824408 818588 836612 833882 819056 832750 822098 824115 842281 823964 828418 826791 841591 842104 843750
6915	apoptosis	1.5666e-13	6.3863e-12	35/1513 2.3%	123/22304 0.5%	843616 842107 842209 842923 836824 834517 835924 842232 829771 829772 842252 842896 827694 838159 842679 838336 842678 839607 819576 819577 834157 830350 834177 832332 834694 834178 834695 827404 831634 824259 834669 831954 823565 840044 829466
23033	signaling pathway	1.7743e-13	7.0263e-12	94/1513 6.2%	623/22304 2.7%	817746 837278 814753 821806 834561 843639 839733 823706 821724 816538 830683 833755 818199 818030 817382 831722 824920 828967 824405 827397 840897 816624 837069 838835 835360 832170 829480 838470 826409 833667 834676 838353 817553 819014 822098 824355 823862 830148 824952 819093 828638 820752 843258 821400 820355 841591 827463 841751 837531 838501 815862 821902 821901 821900 843813 836767 819700 …
80134	regulation of response to stress	5.1355e-13	1.9771e-11	27/1513 1.7%	78/22304 0.3%	817746 834561 837673 823706 828481 825291 819700 826884 824405 837408 837365 842733 832170 824408 830058 818340 834892 836311 822098 842281 834768 829308 820752 844423 821400 820355 822298
65007	biological regulation	2.8982e-12	1.0856e-10	316/1513 20.8%	3243/22304 14.5%	834561 836064 829096 839219 825291 834206 818199 839576 834442 826148 829416 824764 824405 829771 829772 829893 840218 830991 834678 834676 839561 820272 827106 834669 831954 820279 824072 824073 823664 827101 827463 820155 843616 821904 821902 819701 820019 821901 843734 821900 840107 842527 842769 835193 818058 826916 819700 843621 843622 827574 842896 831828 827694 824188 841206 842658 839545 …
50794	regulation of cellular process	4.351e-11	1.587e-09	247/1513 16.3%	2448/22304 10.9%	836064 839219 834206 818199 834442 826148 829416 824764 824405 829771 829772 840218 834678 834676 839561 820272 827106 834669 831954 820279 823664 827101 827463 843616 821904 821902 819701 820019 821901 843734 821900 840107 842527 842769 835193 818058 826916 819700 843621 843622 827574 842896 831828 827694 824188 841206 839545 843748 834770 838336 814823 843624 843625 817659 818989 843626 824847 …
50789	regulation of biological process	1.7591e-10	6.2516e-09	271/1513 17.9%	2783/22304 12.4%	834561 836064 839219 825291 834206 818199 834442 826148 829416 824764 824405 829771 829772 840218 834678 834676 839561 820272 827106 834669 831954 820279 823664 827101 827463 820155 843616 821904 821902 819701 820019 821901 843734 821900 840107 842527 842769 835193 818058 826916 819700 843621 843622 827574 842896 831828 827694 824188 841206 839545 843748 834770 837365 838336 814823 843624 843625 …
9719	response to endogenous stimulus	2.5642e-10	8.8848e-09	106/1513 7.0%	835/22304 3.7%	839733 823706 821768 836062 835537 833755 838122 818199 835256 818193 839290 817382 831722 824920 824405 819281 829893 821495 836452 835360 821877 829480 838470 834678 836613 838870 838353 817553 819332 829768 824355 832801 827463 820155 822298 842405 838501 821904 815862 821902 821901 821900 826916 830345 837414 819387 817762 831700 830457 822447 820145 818609 829597 839666 834770 823914 818340 …
9626	plant-type hypersensitive response	5.2082e-10	1.7606e-08	15/1513 0.9%	32/22304 0.1%	834561 821607 837365 839735 819889 832170 817197 824608 823806 836311 822098 826884 823964 828715 828420
34050	host programmed cell death induced by symbiont	8.9492e-10	2.9532e-08	15/1513 0.9%	33/22304 0.1%	834561 821607 837365 839735 819889 832170 817197 824608 823806 836311 822098 826884 823964 828715 828420
9611	response to wounding	9.5067e-10	3.0643e-08	31/1513 2.0%	133/22304 0.5%	814753 842405 843639 823706 843998 825291 826916 836103 820619 830779 815160 830457 843500 839666 837069 838314 842733 838639 824329 826409 836613 838870 838353 817553 826730 822051 844423 814817 824493 844001 843750
9725	response to hormone stimulus	3.8458e-09	1.2114e-07	96/1513 6.3%	767/22304 3.4%	839733 819927 823706 821768 816538 836062 816658 835537 833755 838122 818199 835256 818193 818030 839290 817382 831722 824920 819281 821732 829893 827397 821495 839523 837069 843804 836452 838438 835360 821877 829480 838470 834678 836613 838870 817553 819332 819014 829768 824355 826730 842281 819093 829209 832801 820752 843258 820355 825362 827463 841751 822298 840023 821904 815862 816875 821902 …
48583	regulation of response to stimulus	4.6148e-09	1.4214e-07	33/1513 2.1%	157/22304 0.7%	817746 834561 837673 823706 828481 816538 825291 819700 826884 824405 837408 828522 826541 836596 837365 842733 832170 824408 830058 831147 818340 834892 836311 819674 822098 842281 834768 829308 820752 844423 821400 820355 822298
9737	response to abscisic acid stimulus	2.3694e-08	7.1392e-07	45/1513 2.9%	272/22304 1.2%	816875 823706 821768 843813 833755 826916 834622 830345 816235 837414 836367 818199 817762 820619 817382 831722 831700 824920 821732 822447 827893 818609 821495 839523 836596 839666 837069 836452 838438 838470 834678 823914 838870 817553 819332 824355 840083 832801 820752 827481 843258 820355 825362 829589 822298
2682	regulation of immune system process	3.261e-08	9.4162e-07	15/1513 0.9%	41/22304 0.1%	834561 837365 832170 819700 818340 822098 826884 834768 829308 824405 820752 844423 821400 820355 822298
50776	regulation of immune response	3.261e-08	9.4162e-07	15/1513 0.9%	41/22304 0.1%	834561 837365 832170 819700 818340 822098 826884 834768 829308 824405 820752 844423 821400 820355 822298
9817	defense response to fungus, incompatible interaction	3.7827e-08	1.07e-06	14/1513 0.9%	36/22304 0.1%	837673 821607 821717 818505 825517 839295 834545 833882 819056 842281 842450 827395 842104 829597
31348	negative regulation of defense response	5.2993e-08	1.4402e-06	10/1513 0.6%	18/22304 0.0%	822098 837673 842733 842281 824405 825291 824408 830058 820355 834892
52542	defense response by callose deposition	5.2993e-08	1.4402e-06	10/1513 0.6%	18/22304 0.0%	835828 839735 838438 842281 829277 834676 824629 819056 834430 830154
9751	response to salicylic acid stimulus	8.9848e-08	2.3948e-06	28/1513 1.8%	135/22304 0.6%	836062 825291 825804 838122 836367 828426 830779 828427 824405 827397 843804 842733 838438 839748 833667 824408 818588 823914 838870 818340 831383 819332 828416 823964 829308 844423 820355 844001
52386	cell wall thickening	1.0505e-07	2.747e-06	10/1513 0.6%	19/22304 0.0%	838512 835828 838438 842281 829277 834676 824629 819056 834430 830154
52545	callose localization	1.9728e-07	5.0634e-06	10/1513 0.6%	20/22304 0.0%	835828 839735 838438 842281 829277 834676 824629 819056 834430 830154
52482	defense response by cell wall thickening	2.197e-07	5.4376e-06	9/1513 0.5%	16/22304 0.0%	835828 838438 842281 829277 834676 824629 819056 834430 830154
52544	defense response by callose deposition in cell wall	2.197e-07	5.4376e-06	9/1513 0.5%	16/22304 0.0%	835828 838438 842281 829277 834676 824629 819056 834430 830154
42430	indole and derivative metabolic process	2.5452e-07	6.082e-06	14/1513 0.9%	41/22304 0.1%	818429 835571 823706 838438 824629 819056 839103 834430 830154 835828 830457 842281 829277 822298
42434	indole derivative metabolic process	2.5452e-07	6.082e-06	14/1513 0.9%	41/22304 0.1%	818429 835571 823706 838438 824629 819056 839103 834430 830154 835828 830457 842281 829277 822298
33037	polysaccharide localization	3.5366e-07	8.3079e-06	10/1513 0.6%	21/22304 0.0%	835828 839735 838438 842281 829277 834676 824629 819056 834430 830154
31349	positive regulation of defense response	3.8167e-07	8.8166e-06	12/1513 0.7%	31/22304 0.1%	817746 822098 834561 837365 826884 834768 832170 837408 820752 821400 819700 836311
48544	recognition of pollen	4.0294e-07	9.0077e-06	11/1513 0.7%	26/22304 0.1%	826797 842449 842437 837672 842436 828838 842440 827891 837675 816430 842431
8037	cell recognition	4.0294e-07	9.0077e-06	11/1513 0.7%	26/22304 0.1%	826797 842449 842437 837672 842436 828838 842440 827891 837675 816430 842431
42343	indole glucosinolate metabolic process	6.3665e-07	1.3822e-05	6/1513 0.3%	7/22304 0.0%	835828 838438 842281 829277 819056 834430
9816	defense response to bacterium, incompatible interaction	6.3825e-07	1.3822e-05	11/1513 0.7%	27/22304 0.1%	822098 821607 828481 828418 824408 818588 826791 834545 827397 834562 832750
45088	regulation of innate immune response	6.6656e-07	1.4213e-05	13/1513 0.8%	38/22304 0.1%	834561 837365 832170 819700 818340 822098 826884 834768 824405 820752 821400 820355 822298
52543	callose deposition in cell wall	8.243e-07	1.731e-05	9/1513 0.5%	18/22304 0.0%	835828 838438 842281 829277 834676 824629 819056 834430 830154
71310	cellular response to organic substance	1.4618e-06	3.0239e-05	46/1513 3.0%	323/22304 1.4%	838501 839733 815862 821902 823706 821901 821900 816538 843813 836767 817680 830345 816235 818199 818030 817382 831722 831700 824920 824405 818609 827397 829597 840897 837069 834770 842733 839748 829480 838470 833667 824408 835788 817553 819014 819674 842281 819093 823964 834768 820752 827481 843258 820355 827463 841751
9723	response to ethylene stimulus	3.1135e-06	6.3461e-05	24/1513 1.5%	125/22304 0.5%	834770 839733 821904 821902 838438 821901 821900 836062 836613 817680 823914 838122 831383 819332 839103 826730 840083 830457 819093 834768 820752 827463 841751 829597
48584	positive regulation of response to stimulus	4.0402e-06	8.1155e-05	15/1513 0.9%	57/22304 0.2%	817746 834561 837365 832170 819700 836311 819674 822098 826884 834768 837408 820752 821400 828522 826541
51716	cellular response to stimulus	4.315e-06	8.5437e-05	82/1513 5.4%	729/22304 3.2%	834561 821607 839733 839735 823706 819889 816538 818199 818030 817382 831722 824920 824405 827397 840897 837069 838438 838835 832170 829480 838470 834678 833667 817197 834676 824629 819056 817553 834430 830154 819014 822098 824115 842281 819093 828715 832801 828638 820752 843258 842043 820355 827463 841751 838501 815862 821902 821901 821900 842527 843813 836767 817680 830345 816235 823806 826884 …
9875	pollen-pistil interaction	4.6047e-06	8.9888e-05	11/1513 0.7%	32/22304 0.1%	826797 842449 842437 837672 842436 828838 842440 827891 837675 816430 842431
7166	cell surface receptor linked signaling pathway	5.9154e-06	0.00011387	23/1513 1.5%	121/22304 0.5%	817746 837278 814753 816624 837531 843639 822428 832170 830683 823911 818740 834676 838353 834620 823862 824952 840083 828967 829589 843550 829157 822474 821198
70887	cellular response to chemical stimulus	6.0965e-06	0.00011575	48/1513 3.1%	361/22304 1.6%	838501 839733 815862 821902 823706 821901 821900 816538 843813 836767 817680 830345 816235 818199 818030 817382 831722 831700 824920 824405 818609 827397 829597 840897 837069 834770 842733 839748 829480 838470 834678 833667 824408 835788 817553 819014 819674 842281 819093 823964 834768 837838 820752 827481 843258 820355 827463 841751
16998	cell wall macromolecule catabolic process	6.5758e-06	0.00012316	9/1513 0.5%	22/22304 0.0%	816217 823908 818959 817923 818961 837724 828131 836335 816909
71495	cellular response to endogenous stimulus	8.9829e-06	0.000166	37/1513 2.4%	254/22304 1.1%	838501 839733 815862 821902 823706 821901 821900 816538 843813 836767 817680 830345 816235 818030 817382 831722 831700 824920 824405 818609 829597 834770 839748 829480 838470 817553 819014 819674 842281 819093 834768 820752 827481 843258 820355 827463 841751
10185	regulation of cellular defense response	2.1097e-05	0.00038474	4/1513 0.2%	4/22304 0.0%	824405 837408 820355 836311
42435	indole derivative biosynthetic process	2.2263e-05	0.00039336	11/1513 0.7%	37/22304 0.1%	818429 835828 835571 823706 838438 830457 829277 824629 822298 839103 830154
2218	activation of innate immune response	2.2421e-05	0.00039336	9/1513 0.5%	25/22304 0.1%	822098 834561 837365 826884 834768 832170 820752 821400 819700
2253	activation of immune response	2.2421e-05	0.00039336	9/1513 0.5%	25/22304 0.1%	822098 834561 837365 826884 834768 832170 820752 821400 819700
9738	abscisic acid mediated signaling pathway	3.9787e-05	0.0006808	13/1513 0.8%	53/22304 0.2%	823706 843813 838470 830345 816235 817553 817382 831722 831700 824920 827481 843258 818609
71215	cellular response to abscisic acid stimulus	3.9787e-05	0.0006808	13/1513 0.8%	53/22304 0.2%	823706 843813 838470 830345 816235 817553 817382 831722 831700 824920 827481 843258 818609
45089	positive regulation of innate immune response	4.5445e-05	0.00074101	9/1513 0.5%	27/22304 0.1%	822098 834561 837365 826884 834768 832170 820752 821400 819700
2684	positive regulation of immune system process	4.5445e-05	0.00074101	9/1513 0.5%	27/22304 0.1%	822098 834561 837365 826884 834768 832170 820752 821400 819700
6904	vesicle docking involved in exocytosis	4.5445e-05	0.00074101	9/1513 0.5%	27/22304 0.1%	836222 837210 820109 826820 820625 835956 836094 822601 824681
50778	positive regulation of immune response	4.5445e-05	0.00074101	9/1513 0.5%	27/22304 0.1%	822098 834561 837365 826884 834768 832170 820752 821400 819700
9628	response to abiotic stimulus	4.9941e-05	0.00080486	114/1513 7.5%	1168/22304 5.2%	821806 823707 839735 823706 836062 825291 839295 833755 819566 818116 834842 817785 818199 836103 835256 824248 824920 821773 821495 818887 838517 830991 826409 838870 819332 824355 824115 824072 821522 824073 820155 844421 821904 820019 826916 831554 837414 819386 832123 826884 830973 822169 822167 824188 839666 834770 814823 830332 818741 834896 823914 818340 831383 834895 838212 835860 836311 …
10941	regulation of cell death	5.8238e-05	0.00092421	10/1513 0.6%	34/22304 0.1%	817746 822098 826730 824405 837408 839561 820355 834842 836311 824188
9753	response to jasmonic acid stimulus	5.868e-05	0.00092421	24/1513 1.5%	148/22304 0.6%	842405 838501 843639 821904 821902 838438 839748 836062 836613 823914 838122 838353 818340 838310 831383 830779 826730 834768 824405 820752 820355 820155 829597 843750
46777	protein amino acid autophosphorylation	5.9534e-05	0.00092712	8/1513 0.5%	22/22304 0.0%	837531 828424 828967 818549 826470 829365 842891 842890
6887	exocytosis	6.2954e-05	0.00094841	9/1513 0.5%	28/22304 0.1%	836222 837210 820109 826820 820625 835956 836094 822601 824681
48278	vesicle docking	6.2954e-05	0.00094841	9/1513 0.5%	28/22304 0.1%	836222 837210 820109 826820 820625 835956 836094 822601 824681
22406	membrane docking	6.2954e-05	0.00094841	9/1513 0.5%	28/22304 0.1%	836222 837210 820109 826820 820625 835956 836094 822601 824681
42436	indole derivative catabolic process	9.9774e-05	0.001487	4/1513 0.2%	5/22304 0.0%	842281 819056 834430 830154
9651	response to salt stress	0.00011132	0.0016413	44/1513 2.9%	360/22304 1.6%	836881 817206 821904 835571 839515 839735 820019 836062 839295 826916 818116 831774 837414 819386 836367 818199 832123 836103 826884 824920 821732 822169 821495 818429 839666 816149 838438 818701 838517 820622 826409 823914 838870 818340 831383 817575 819332 839103 838532 824355 827481 825362 820155 841992
7167	enzyme linked receptor protein signaling pathway	0.00012342	0.0017819	18/1513 1.1%	100/22304 0.4%	817746 837278 814753 837531 843639 822428 832170 830683 823911 834676 838353 834620 823862 824952 828967 843550 822474 821198
7169	transmembrane receptor protein tyrosine kinase signaling pathway	0.00012342	0.0017819	18/1513 1.1%	100/22304 0.4%	817746 837278 814753 837531 843639 822428 832170 830683 823911 834676 838353 834620 823862 824952 828967 843550 822474 821198
32870	cellular response to hormone stimulus	0.00015679	0.0022358	31/1513 2.0%	227/22304 1.0%	839733 815862 821902 823706 821901 821900 816538 843813 836767 817680 830345 816235 818030 817382 831722 831700 824920 818609 834770 829480 838470 817553 819014 819674 842281 819093 834768 827481 843258 827463 841751
32940	secretion by cell	0.00015991	0.0022358	11/1513 0.7%	45/22304 0.2%	836222 837210 820109 817986 826820 837791 820625 835956 836094 822601 824681
46903	secretion	0.00015991	0.0022358	11/1513 0.7%	45/22304 0.2%	836222 837210 820109 817986 826820 837791 820625 835956 836094 822601 824681
6970	response to osmotic stress	0.00016131	0.0022358	46/1513 3.0%	388/22304 1.7%	836881 817206 821904 835571 839515 839735 823706 820019 836062 839295 826916 818116 831774 837414 819386 836367 818199 832123 836103 826884 824920 821732 822169 821495 818429 836596 839666 816149 838438 818701 838517 820622 826409 823914 838870 818340 831383 817575 819332 839103 838532 824355 827481 825362 820155 841992
48518	positive regulation of biological process	0.00017319	0.0023766	30/1513 1.9%	218/22304 0.9%	817746 834561 816875 820019 828481 819700 838761 818199 834442 826884 837408 828522 829311 826541 837365 841984 843107 832170 843824 839561 831687 836311 819674 822098 829604 826730 834768 820752 821400 825362
60548	negative regulation of cell death	0.00018026	0.0024494	6/1513 0.3%	14/22304 0.0%	822098 824405 837408 820355 834842 836311
9755	hormone-mediated signaling pathway	0.00027971	0.0037383	30/1513 1.9%	224/22304 1.0%	839733 815862 821902 823706 821901 821900 816538 843813 836767 817680 830345 816235 818030 817382 831722 831700 824920 818609 834770 829480 838470 817553 819014 819674 819093 834768 827481 843258 827463 841751
9595	detection of biotic stimulus	0.00028316	0.0037383	4/1513 0.2%	6/22304 0.0%	821717 832170 828715 834676
9612	response to mechanical stimulus	0.0002832	0.0037383	6/1513 0.3%	15/22304 0.0%	826730 836242 840083 833755 818709 835860
9863	salicylic acid mediated signaling pathway	0.00030462	0.0039458	8/1513 0.5%	27/22304 0.1%	842733 839748 823964 824405 833667 824408 820355 827397
71446	cellular response to salicylic acid stimulus	0.00030462	0.0039458	8/1513 0.5%	27/22304 0.1%	842733 839748 823964 824405 833667 824408 820355 827397
48527	lateral root development	0.00031008	0.0039619	12/1513 0.7%	56/22304 0.2%	825532 819927 816875 830457 837838 825517 834610 831147 818116 830827 829597 839103
42344	indole glucosinolate catabolic process	0.00031158	0.0039619	3/1513 0.1%	3/22304 0.0%	842281 819056 834430
44036	cell wall macromolecule metabolic process	0.00032208	0.0040581	10/1513 0.6%	41/22304 0.1%	816217 823908 838512 818959 817923 818961 837724 828131 836335 816909
48585	negative regulation of response to stimulus	0.00042418	0.0052965	13/1513 0.8%	66/22304 0.2%	836596 837673 842733 816538 825291 824408 830058 834892 822098 842281 824405 820752 820355
2252	immune effector process	0.00060815	0.0075259	7/1513 0.4%	23/22304 0.1%	818171 824410 820357 830520 817197 818166 832530
43269	regulation of ion transport	0.00075494	0.0092597	5/1513 0.3%	12/22304 0.0%	821161 828859 832170 834676 816235
48528	post-embryonic root development	0.00082291	0.010005	12/1513 0.7%	62/22304 0.2%	825532 819927 816875 830457 837838 825517 834610 831147 818116 830827 829597 839103
9873	ethylene mediated signaling pathway	0.00085905	0.010353	10/1513 0.6%	46/22304 0.2%	834770 839733 821902 821901 821900 819093 834768 817680 827463 841751
32313	regulation of Rab GTPase activity	0.00088037	0.010429	6/1513 0.3%	18/22304 0.0%	825126 835827 835439 835568 824097 828973
32483	regulation of Rab protein signal transduction	0.00088037	0.010429	6/1513 0.3%	18/22304 0.0%	825126 835827 835439 835568 824097 828973
71369	cellular response to ethylene stimulus	0.0010258	0.012049	10/1513 0.6%	47/22304 0.2%	834770 839733 821902 821901 821900 819093 834768 817680 827463 841751
52317	camalexin metabolic process	0.001183	0.013223	4/1513 0.2%	8/22304 0.0%	818429 823706 822298 830154
10120	camalexin biosynthetic process	0.001183	0.013223	4/1513 0.2%	8/22304 0.0%	818429 823706 822298 830154
2679	respiratory burst involved in defense response	0.001183	0.013223	3/1513 0.1%	4/22304 0.0%	824410 820357 818166
51865	protein autoubiquitination	0.001183	0.013223	3/1513 0.1%	4/22304 0.0%	824410 820357 818166
9759	indole glucosinolate biosynthetic process	0.001183	0.013223	3/1513 0.1%	4/22304 0.0%	835828 838438 829277
16045	detection of bacterium	0.001183	0.013223	3/1513 0.1%	4/22304 0.0%	832170 828715 834676
6874	cellular calcium ion homeostasis	0.0013638	0.015002	7/1513 0.4%	26/22304 0.1%	817459 817458 830991 826470 819566 834896 834895
55074	calcium ion homeostasis	0.0013638	0.015002	7/1513 0.4%	26/22304 0.1%	817459 817458 830991 826470 819566 834896 834895
6979	response to oxidative stress	0.0014181	0.015477	30/1513 1.9%	247/22304 1.1%	837894 842405 835571 839515 823706 819427 833755 838483 818116 836103 826884 826447 830118 844177 829479 838016 839622 839666 838017 816149 838052 834678 837528 818588 838212 832672 823964 828418 824493 841650
52314	phytoalexin metabolic process	0.0020152	0.02116	4/1513 0.2%	9/22304 0.0%	818429 823706 822298 830154
52315	phytoalexin biosynthetic process	0.0020152	0.02116	4/1513 0.2%	9/22304 0.0%	818429 823706 822298 830154
46217	indole phytoalexin metabolic process	0.0020152	0.02116	4/1513 0.2%	9/22304 0.0%	818429 823706 822298 830154
42431	indole metabolic process	0.0020152	0.02116	4/1513 0.2%	9/22304 0.0%	818429 823706 822298 830154
9700	indole phytoalexin biosynthetic process	0.0020152	0.02116	4/1513 0.2%	9/22304 0.0%	818429 823706 822298 830154
9845	seed germination	0.0020446	0.021307	9/1513 0.5%	43/22304 0.1%	825532 831722 831700 824646 825517 830345 828522 829597 818199
23051	regulation of signaling process	0.0023022	0.023636	10/1513 0.6%	52/22304 0.2%	825126 823706 835827 835439 818989 820752 835568 824097 828973 827630
9966	regulation of signal transduction	0.0023022	0.023636	10/1513 0.6%	52/22304 0.2%	825126 823706 835827 835439 818989 820752 835568 824097 828973 827630
31407	oxylipin metabolic process	0.0027063	0.02758	7/1513 0.4%	29/22304 0.1%	838314 815160 838639 817197 822169 822167 844001
6568	tryptophan metabolic process	0.0027994	0.027798	6/1513 0.3%	22/22304 0.0%	835571 830457 829277 824629 839103 830154
6586	indolalkylamine metabolic process	0.0027994	0.027798	6/1513 0.3%	22/22304 0.0%	835571 830457 829277 824629 839103 830154
9749	response to glucose stimulus	0.0027994	0.027798	6/1513 0.3%	22/22304 0.0%	836596 840083 835788 829589 842477 828542
45730	respiratory burst	0.0028079	0.027798	3/1513 0.1%	5/22304 0.0%	824410 820357 818166
2237	response to molecule of bacterial origin	0.0031791	0.03103	4/1513 0.2%	10/22304 0.0%	822098 837838 832750 828420
10204	defense response signaling pathway, resistance gene-independent	0.0031791	0.03103	4/1513 0.2%	10/22304 0.0%	822098 837365 832170 819700
90351	seedling development	0.0033268	0.031784	9/1513 0.5%	46/22304 0.2%	825532 831722 831700 824646 825517 830345 828522 829597 818199
9404	toxin metabolic process	0.0033268	0.031784	9/1513 0.5%	46/22304 0.2%	839602 839515 843799 843328 817637 843329 839295 817495 819386
9407	toxin catabolic process	0.0033268	0.031784	9/1513 0.5%	46/22304 0.2%	839602 839515 843799 843328 817637 843329 839295 817495 819386
19748	secondary metabolic process	0.0033481	0.031784	36/1513 2.3%	330/22304 1.4%	842405 839515 823706 843799 839295 819386 835256 835828 821732 829277 843126 842478 840198 818429 837365 839602 834570 838438 843328 817637 838639 839508 843329 817495 831224 838870 819056 834430 830154 842281 826470 829144 824493 822298 844421 843750
34284	response to monosaccharide stimulus	0.0035728	0.033459	6/1513 0.3%	23/22304 0.1%	836596 840083 835788 829589 842477 828542
9746	response to hexose stimulus	0.0035728	0.033459	6/1513 0.3%	23/22304 0.1%	836596 840083 835788 829589 842477 828542
51641	cellular localization	0.0037774	0.035137	43/1513 2.8%	415/22304 1.8%	842966 836222 841458 837210 817986 837791 832123 821074 835828 826820 835824 824405 822601 842275 829277 842891 844033 824681 820109 838438 820625 838737 829183 836094 837428 819358 834676 830432 824629 819056 816783 834430 830154 831682 839269 830801 828559 827505 842281 835956 828594 820355 824352
9867	jasmonic acid mediated signaling pathway	0.0040833	0.037479	8/1513 0.5%	39/22304 0.1%	838501 821902 839748 834768 824405 820752 820355 829597
71395	cellular response to jasmonic acid stimulus	0.0040833	0.037479	8/1513 0.5%	39/22304 0.1%	838501 821902 839748 834768 824405 820752 820355 829597
6790	sulfur metabolic process	0.0042824	0.039049	21/1513 1.3%	166/22304 0.7%	839303 818429 815963 823706 838438 843328 819056 830153 836521 834430 830154 822186 826730 827118 835828 842281 830118 829277 822298 840023 843750
9606	tropism	0.0044841	0.03959	9/1513 0.5%	48/22304 0.2%	836013 818030 814823 840083 816538 843432 834610 818709 830297
31408	oxylipin biosynthetic process	0.0044942	0.03959	6/1513 0.3%	24/22304 0.1%	838314 815160 838639 817197 822169 822167
51245	negative regulation of cellular defense response	0.0045988	0.03959	2/1513 0.1%	2/22304 0.0%	824405 820355
43290	apocarotenoid catabolic process	0.0045988	0.03959	2/1513 0.1%	2/22304 0.0%	834570 821732
51763	sesquiterpene catabolic process	0.0045988	0.03959	2/1513 0.1%	2/22304 0.0%	834570 821732
46345	abscisic acid catabolic process	0.0045988	0.03959	2/1513 0.1%	2/22304 0.0%	834570 821732
50691	regulation of defense response to virus by host	0.0045988	0.03959	2/1513 0.1%	2/22304 0.0%	829308 844423
16107	sesquiterpenoid catabolic process	0.0045988	0.03959	2/1513 0.1%	2/22304 0.0%	834570 821732
10186	positive regulation of cellular defense response	0.0045988	0.03959	2/1513 0.1%	2/22304 0.0%	837408 836311
8300	isoprenoid catabolic process	0.0047292	0.040213	4/1513 0.2%	11/22304 0.0%	834570 839508 821732 831224
16115	terpenoid catabolic process	0.0047292	0.040213	4/1513 0.2%	11/22304 0.0%	834570 839508 821732 831224
10359	regulation of anion channel activity	0.0053326	0.043222	3/1513 0.1%	6/22304 0.0%	832170 834676 816235
10363	regulation of plant-type hypersensitive response	0.0053326	0.043222	3/1513 0.1%	6/22304 0.0%	822098 824405 820355
22898	regulation of transmembrane transporter activity	0.0053326	0.043222	3/1513 0.1%	6/22304 0.0%	832170 834676 816235
44070	regulation of anion transport	0.0053326	0.043222	3/1513 0.1%	6/22304 0.0%	832170 834676 816235
32409	regulation of transporter activity	0.0053326	0.043222	3/1513 0.1%	6/22304 0.0%	832170 834676 816235
32412	regulation of ion transmembrane transporter activity	0.0053326	0.043222	3/1513 0.1%	6/22304 0.0%	832170 834676 816235
34762	regulation of transmembrane transport	0.0053326	0.043222	3/1513 0.1%	6/22304 0.0%	832170 834676 816235
34765	regulation of ion transmembrane transport	0.0053326	0.043222	3/1513 0.1%	6/22304 0.0%	832170 834676 816235
7186	G-protein coupled receptor protein signaling pathway	0.0058012	0.046747	5/1513 0.3%	18/22304 0.0%	816624 840083 818740 829589 829157
6725	cellular aromatic compound metabolic process	0.0062148	0.04979	32/1513 2.1%	296/22304 1.3%	835571 823706 829096 835828 830457 829277 843126 842478 843881 840198 839303 818429 837365 817754 838438 838639 830058 824629 838870 819056 832750 839103 834430 830154 842281 826470 829144 823601 824493 822298 844421 825486

## Sheet: HF v NM
Gene ID	Gene Symbol	Type	log2 (Col-0_Hyp_flg22 / Col-0_Norm_mock)	Qvalue (Col-0_Hyp_flg22 / Col-0_Norm_mock)
820580	'PRA1.F4'	mRNA	-22.2261	3.22112e-07
835141	'HSD1'	mRNA	-6.588	0.0247642
821024	'AT3G17580'	mRNA	-5.79298	0.00535364
831310	'SAUR23'	mRNA	-5.47662	0.0367392
830041	'AT4G38860'	mRNA	-5.3217	8.10742e-09
829361	'IAA29'	mRNA	-5.08161	0.000461613
844123	'MUB5'	mRNA	-4.70383	0.0218736
831670	'AT5G18030'	mRNA	-4.36761	0.0312998
843181	'BBX14'	mRNA	-3.82339	4.8355e-21
826956	'YUC2'	mRNA	-3.80081	4.40149e-08
831234	'AT5G02760'	mRNA	-3.59215	5.2465e-08
839822	'AT1G29460'	mRNA	-3.5576	0.0267992
836627	'AT5G65030'	mRNA	-3.43025	0.0163368
816657	'AT2G21200'	mRNA	-3.26909	0.0103454
831286	'AT5G14350'	mRNA	-3.24579	0.0265356
821461	'CYP707A4'	mRNA	-3.21576	0.00096057
839819	'AT1G29430'	mRNA	-3.19822	0.000501162
826689	'AT4G10910'	mRNA	-3.15799	0.00174778
816346	'HBI1'	mRNA	-3.09318	2.04799e-10
835886	'P1R1'	mRNA	-3.05743	7.50724e-10
818794	'ZFP8'	mRNA	-3.04387	1.29397e-15
839130	'BBX15'	mRNA	-2.96306	7.8584e-29
822097	'AT3G25060'	mRNA	-2.94954	0.00846351
822709	'BR6OX2'	mRNA	-2.91208	0.000266884
841344	'AT1G49210'	mRNA	-2.89158	0.0121476
826986	'AT4G13540'	mRNA	-2.83829	0.003818
835884	'AT5G57760'	mRNA	-2.8165	0.00314047
821522	'AT3G19850'	mRNA	-2.80872	4.82259e-10
830974	'AT5G11070'	mRNA	-2.71793	3.81086e-12
839827	'AT1G29500'	mRNA	-2.71705	0.020706
841343	'AT1G49200'	mRNA	-2.71023	1.90219e-05
817457	'CYP707A2'	mRNA	-2.70669	0.000757441
839818	'AT1G29420'	mRNA	-2.64394	0.046556
832780	'AT5G27220'	mRNA	-2.56744	0.0123504
838608	'EXPA11'	mRNA	-2.5579	0.000223964
820071	'AT3G09160'	mRNA	-2.54293	0.000436076
830297	'PKS4'	mRNA	-2.53458	2.49073e-06
833512	'AT5G35480'	mRNA	-2.52965	0.00876343
821098	'AT3G01660'	mRNA	-2.52668	1.01138e-06
837043	'OFP12'	mRNA	-2.52282	0.00517785
818579	'AT2G39920'	mRNA	-2.51438	1.61903e-05
825362	'HB-12'	mRNA	-2.49472	0.00268986
834421	'PDLP1'	mRNA	-2.46911	0.0454164
822428	'AT3G28040'	mRNA	-2.4683	2.86562e-09
837216	'AT1G07050'	mRNA	-2.46079	0.0224683
825348	'AT3G61750'	mRNA	-2.42023	4.33926e-06
816658	'AT2G21210'	mRNA	-2.41867	3.49733e-11
842556	'AT1G62590'	mRNA	-2.3969	0.00199338
834497	'AT5G44680'	mRNA	-2.39605	0.0172611
814823	'PKS1'	mRNA	-2.37616	1.86533e-14
843929	'AT1G75960'	mRNA	-2.36569	0.0156692
834976	'AT5G49170'	mRNA	-2.3509	0.000104137
838463	'AT1G18810'	mRNA	-2.3233	2.61444e-05
832914	'AT5G28300'	mRNA	-2.29738	2.55024e-13
818611	'AT2G40200'	mRNA	-2.28303	0.02397
839269	'AT1G02620'	mRNA	-2.27563	0.00516374
829148	'AT4G30250'	mRNA	-2.26699	0.0144766
828721	'CGA1'	mRNA	-2.25779	0.0018323
823664	'AT3G45260'	mRNA	-2.25033	1.48395e-08
826862	'AT4G12500'	mRNA	-2.24987	0.0438137
825429	'AT3G62550'	mRNA	-2.24078	1.08501e-07
824941	'AT3G57720'	mRNA	-2.22232	0.00358602
818656	'EXPA8'	mRNA	-2.21002	0.0384363
843288	'EXPA1'	mRNA	-2.18727	1.58037e-05
830973	'KNAT4'	mRNA	-2.17949	1.90219e-05
838916	'PIN7'	mRNA	-2.17785	0.00258644
841336	'BBX17'	mRNA	-2.17778	1.13456e-07
825164	'AT3G59940'	mRNA	-2.17763	0.000162284
837989	'PKS2'	mRNA	-2.17056	4.34208e-08
829629	'AT4G34770'	mRNA	-2.16462	0.0314482
820584	'BGAL1'	mRNA	-2.15864	6.70283e-05
827926	'AT4G01030'	mRNA	-2.14777	7.0708e-06
835256	'GA20OX2'	mRNA	-2.1476	0.00897386
829628	'AT4G34760'	mRNA	-2.13407	0.00205759
830039	'AT4G38840'	mRNA	-2.12856	2.18973e-09
827416	'AT4G17080'	mRNA	-2.1187	5.73345e-07
834442	'GLK2'	mRNA	-2.10584	2.27531e-06
820465	'AT3G12830'	mRNA	-2.09172	0.0139719
829649	'ADF9'	mRNA	-2.08221	0.000645339
824189	'AT3G50270'	mRNA	-2.06703	5.08651e-14
839820	'SAUR63'	mRNA	-2.05909	0.0335105
844162	'UGT85A4'	mRNA	-2.04621	7.77149e-09
844240	'AT1G78995'	mRNA	-2.03412	0.00134942
829136	'AT4G30130'	mRNA	-2.02282	0.000543377
837503	'UGT72B3'	mRNA	-2.01864	6.76314e-09
831353	'AT5G15010'	mRNA	-2.01472	0.00601251
816538	'PIL5'	mRNA	-2.00193	5.31031e-08
837387	'PPCK1'	mRNA	-1.99791	0.0342919
817867	'RLP26'	mRNA	-1.98622	0.00458994
817343	'BLH8'	mRNA	-1.97334	0.00384987
834622	'CIPK20'	mRNA	-1.9609	7.27045e-05
835788	'GNC'	mRNA	-1.95937	5.25064e-05
842012	'AT1G55630'	mRNA	-1.95782	0.00816285
829909	'LBD39'	mRNA	-1.94517	1.419e-09
838627	'ATDUF1'	mRNA	-1.94088	0.00101169
834712	'bHLH071'	mRNA	-1.93974	1.76599e-05
838093	'AT1G15260'	mRNA	-1.93273	5.73121e-05
830591	'ST2B'	mRNA	-1.91978	5.06076e-05
825127	'AT3G59580'	mRNA	-1.91509	0.00324206
6240608	'AT3G05936'	mRNA	-1.90259	0.019392
844153	'AT1G78170'	mRNA	-1.89754	5.32175e-07
843719	'BEE3'	mRNA	-1.88754	2.80214e-09
2745853	'AT1G72645'	mRNA	-1.88192	0.0408842
826842	'CYP706A7'	mRNA	-1.87971	0.0124701
835789	'BGAL4'	mRNA	-1.8767	0.0057949
841370	'AT1G49470'	mRNA	-1.87514	0.000716311
838346	'PRA1.F1'	mRNA	-1.84252	0.000134169
843186	'AT1G68570'	mRNA	-1.84118	0.000684814
829608	'AT4G34560'	mRNA	-1.84004	5.32816e-06
829806	'BEE2'	mRNA	-1.83685	7.50917e-08
824226	'KRP2'	mRNA	-1.83641	0.00212823
843141	'IDD14'	mRNA	-1.83503	1.23261e-09
832291	'AT5G22310'	mRNA	-1.82584	4.68417e-07
834996	'BXL1'	mRNA	-1.8235	0.00559327
827548	'AT4G18220'	mRNA	-1.82171	0.000119479
838870	'MYB3'	mRNA	-1.80967	0.00508243
824248	'AT3G50840'	mRNA	-1.80964	0.00120286
829680	'AT4G35270'	mRNA	-1.80588	1.82921e-06
826841	'CYP706A6'	mRNA	-1.80154	1.96033e-07
836439	'AT5G63180'	mRNA	-1.78616	0.0034733
824792	'AT3G56260'	mRNA	-1.78594	0.0232229
825468	'AT3G62930'	mRNA	-1.78525	1.4495e-07
843209	'AT1G68780'	mRNA	-1.78306	0.00150953
835824	'CIA2'	mRNA	-1.77755	6.93208e-08
821361	'AT3G18320'	mRNA	-1.76842	0.00867576
831078	'AT5G12050'	mRNA	-1.76805	0.0142275
820797	'AT3G15570'	mRNA	-1.76558	0.00508966
817868	'RLP27'	mRNA	-1.7584	0.007111
843528	'AT1G71970'	mRNA	-1.75337	6.69946e-09
837981	'AT1G14205'	mRNA	-1.73276	0.00468502
831033	'AT5G11610'	mRNA	-1.73216	0.00768378
842646	'AT1G63400'	mRNA	-1.73006	0.0248646
828775	'AT4G26680'	mRNA	-1.72948	0.00213316
826835	'AT4G12270'	mRNA	-1.72921	0.0440591
830701	'TCP17'	mRNA	-1.72658	0.00208827
827488	'AT4G17680'	mRNA	-1.72498	0.00609799
824281	'AT3G51180'	mRNA	-1.71832	1.94049e-05
827679	'AT4G19380'	mRNA	-1.71605	3.50525e-05
837784	'AT1G12300'	mRNA	-1.716	0.00138867
814718	'AT2G01870'	mRNA	-1.7102	0.000295529
817357	'FRA8'	mRNA	-1.70686	0.0160902
817366	'AT2G28200'	mRNA	-1.70423	0.0012165
834143	'BEL1'	mRNA	-1.70306	3.28883e-10
819168	'AT2G45600'	mRNA	-1.69888	0.00109427
839300	'HFR1'	mRNA	-1.69638	0.00179217
838855	'AT1G22490'	mRNA	-1.69295	0.00300628
828683	'AT4G25780'	mRNA	-1.68909	0.0119742
835579	'AT5G54880'	mRNA	-1.68073	0.000406025
825893	'AT4G21445'	mRNA	-1.68027	0.000784817
825496	'AT3G63210'	mRNA	-1.67834	1.5982e-09
820453	'AT3G12710'	mRNA	-1.66735	0.000960178
824234	'IDD2'	mRNA	-1.6643	5.17306e-07
823455	'AT3G43580'	mRNA	-1.65275	0.0442138
834072	'AT5G40720'	mRNA	-1.65132	0.0126625
816754	'AT2G22200'	mRNA	-1.65057	0.0395158
826534	'AT4G09500'	mRNA	-1.65038	0.000556773
814697	'AT2G01680'	mRNA	-1.64431	5.88375e-11
816907	'AT2G23755'	mRNA	-1.64346	0.0281536
828915	'AT4G28010'	mRNA	-1.64307	0.000137694
817587	'CHAL'	mRNA	-1.64266	0.0363942
821630	'AT3G20820'	mRNA	-1.63267	2.16718e-05
827229	'IAGLU'	mRNA	-1.62953	0.0289248
824537	'MEE40'	mRNA	-1.62485	3.19495e-05
817479	'AT2G29300'	mRNA	-1.61859	0.0312451
814902	'AT2G03750'	mRNA	-1.61484	4.70463e-06
827546	'PUP10'	mRNA	-1.61116	0.044977
817770	'OFP16'	mRNA	-1.60894	0.000205665
830964	'AT5G10970'	mRNA	-1.60866	0.0206168
842560	'AT1G62630'	mRNA	-1.60784	3.0358e-05
830672	'AT5G07790'	mRNA	-1.60441	0.00702247
820175	'AT3G10120'	mRNA	-1.59982	0.00313251
815991	'AT2G15020'	mRNA	-1.59555	0.00331709
814915	'PI4K GAMMA 7'	mRNA	-1.59323	0.00133187
832552	'AT5G24830'	mRNA	-1.59321	6.57525e-06
816850	'CYP96A1'	mRNA	-1.58191	0.00745451
826533	'AT4G09490'	mRNA	-1.58053	0.00840615
838844	'UGT85A5'	mRNA	-1.58043	0.0110686
3768816	'AT3G12977'	mRNA	-1.57515	0.0329471
843432	'PIN3'	mRNA	-1.57299	5.98945e-16
825368	'AT3G61950'	mRNA	-1.57081	0.0178044
814670	'PIN4'	mRNA	-1.5707	1.70812e-07
28719394	'AT3G49730'	mRNA	-1.57026	0.000104281
817686	'AT2G31290'	mRNA	-1.56851	0.00211438
817421	'AT2G28720'	mRNA	-1.56314	0.00176848
817389	'AT2G28410'	mRNA	-1.55849	0.00114605
832133	'AT5G20110'	mRNA	-1.55152	0.00508243
3766668	'AT1G06645'	mRNA	-1.54926	0.00315764
814827	'OTP85'	mRNA	-1.54889	0.000233495
821871	'AT3G22970'	mRNA	-1.54867	2.12824e-09
830332	'KCS19'	mRNA	-1.54308	0.0227453
831157	'NAC083'	mRNA	-1.54042	6.09458e-08
827709	'AT4G19650'	mRNA	-1.53934	0.000741244
828133	'AT4G01570'	mRNA	-1.53916	3.01605e-05
827655	'NCED4'	mRNA	-1.53632	5.9528e-06
831761	'AT5G02860'	mRNA	-1.53619	0.010209
827938	'DFL2'	mRNA	-1.53509	0.000113211
839725	'AT1G28310'	mRNA	-1.53494	0.0129862
818819	'AT2G42190'	mRNA	-1.52793	4.82238e-05
817329	'PD1'	mRNA	-1.51721	1.12259e-07
828897	'AT4G27840'	mRNA	-1.50894	0.000320937
837686	'AT1G11440'	mRNA	-1.50558	0.000554573
831383	'MYB16'	mRNA	-1.50489	0.00233684
819636	'AT3G04760'	mRNA	-1.49987	1.59818e-07
836702	'XTH6'	mRNA	-1.49728	0.0149926
831373	'HB30'	mRNA	-1.49587	3.89072e-05
816272	'AT2G17650'	mRNA	-1.4879	0.0142275
821730	'HYR1'	mRNA	-1.48447	4.72423e-05
841852	'AT1G54120'	mRNA	-1.48379	0.0370856
835367	'MAKR6'	mRNA	-1.478	0.000100448
818753	'AT2G41550'	mRNA	-1.47636	0.00495256
838221	'AT1G16510'	mRNA	-1.47337	0.0099684
831013	'AT5G11420'	mRNA	-1.47319	0.00287983
844252	'BRG2'	mRNA	-1.47236	0.000759447
833900	'AT5G39080'	mRNA	-1.46803	0.0144516
836884	'BT4'	mRNA	-1.46745	0.000421025
824952	'AT3G57830'	mRNA	-1.46742	0.0184786
825175	'AT3G60050'	mRNA	-1.4647	7.89423e-05
840082	'AT1G31920'	mRNA	-1.46333	4.6972e-05
829627	'AT4G34750'	mRNA	-1.46257	0.00114605
836700	'HSL2'	mRNA	-1.45582	4.2787e-05
5007959	'AT2G43445'	mRNA	-1.44412	0.00355467
818887	'PAR1'	mRNA	-1.43472	0.00067127
835029	'AT5G49665'	mRNA	-1.43318	3.39473e-07
817248	'AT2G27060'	mRNA	-1.42919	0.00636887
827830	'AT4G20820'	mRNA	-1.4289	0.000894969
829311	'ENP'	mRNA	-1.42736	7.65308e-05
842928	'ZFP4'	mRNA	-1.42424	0.000449773
831883	'AT5G02480'	mRNA	-1.42288	6.70274e-09
832392	'AT5G23280'	mRNA	-1.42228	2.65205e-05
843882	'AT1G75460'	mRNA	-1.42183	5.35968e-05
834669	'AT5G46270'	mRNA	-1.42037	5.32175e-07
839163	'AT1G26220'	mRNA	-1.41774	3.80727e-05
843346	'AT1G70100'	mRNA	-1.41294	0.0115597
835381	'AT5G53020'	mRNA	-1.41179	2.79131e-05
842498	'AT1G62030'	mRNA	-1.41118	0.00391122
838006	'HB31'	mRNA	-1.41017	0.000210192
835668	'CRR21'	mRNA	-1.40968	0.0131253
844415	'NIP6;1'	mRNA	-1.40691	0.0145223
839742	'HSL1'	mRNA	-1.40646	6.67617e-09
830895	'AT5G10310'	mRNA	-1.40442	0.0186953
836759	'AT5G66270'	mRNA	-1.3953	0.0352411
826848	'PME1'	mRNA	-1.39339	0.00376999
824925	'AT3G57580'	mRNA	-1.39065	0.00205941
825437	'AT3G62630'	mRNA	-1.38624	0.00744762
831897	'AT5G03180'	mRNA	-1.38017	0.0103737
820653	'AT3G14330'	mRNA	-1.37894	0.00068044
816307	'AT2G17970'	mRNA	-1.37877	0.00277392
838863	'AT1G22570'	mRNA	-1.37534	0.0143724
839274	'AT1G01240'	mRNA	-1.37128	0.000143101
843257	'AFP1'	mRNA	-1.37005	0.0108841
824871	'ARR9'	mRNA	-1.36438	0.00612978
842075	'AT1G56220'	mRNA	-1.36433	0.00220518
822346	'AT3G27270'	mRNA	-1.36279	0.0296405
827823	'EMB3131'	mRNA	-1.36139	0.0283652
843185	'XYL1'	mRNA	-1.36038	0.0197602
817403	'RAP2.7'	mRNA	-1.35882	0.000463188
838125	'GA3OX1'	mRNA	-1.35823	0.0166998
824812	'ALPHA-SNAP1'	mRNA	-1.35505	0.0378799
831218	'SIG4'	mRNA	-1.34786	0.0192346
839767	'ARAB-1'	mRNA	-1.34641	1.27064e-05
836314	'APO3'	mRNA	-1.34419	0.0360811
838443	'TRM3'	mRNA	-1.34367	4.8878e-05
826472	'AT4G08940'	mRNA	-1.34353	0.00263616
837885	'GATL3'	mRNA	-1.34322	0.0249753
844247	'AT1G79060'	mRNA	-1.34316	0.00289454
822047	'HSFC1'	mRNA	-1.34059	0.00503388
830105	'CYP96A12'	mRNA	-1.33839	0.00069179
814863	'WRKY3'	mRNA	-1.33707	0.000205217
843305	'TCP15'	mRNA	-1.33508	0.0214656
822001	'AT3G24150'	mRNA	-1.33129	0.00234353
838947	'AT1G23390'	mRNA	-1.3262	0.0221746
838057	'GAI'	mRNA	-1.32587	0.0010217
826839	'CYP706A4'	mRNA	-1.32561	2.39936e-05
814860	'AT2G03310'	mRNA	-1.32557	0.0432585
818178	'OFP15'	mRNA	-1.325	0.000353774
829604	'CIB1'	mRNA	-1.32402	2.41132e-06
839068	'AT1G24530'	mRNA	-1.31842	0.030162
835288	'PP2-A14'	mRNA	-1.31793	0.0046356
824239	'BEH1'	mRNA	-1.31635	0.000289151
835552	'AT5G54630'	mRNA	-1.31174	1.24024e-05
823710	'AT3G45680'	mRNA	-1.31086	0.0442354
832592	'AT5G25210'	mRNA	-1.31085	0.0261014
836412	'ARR6'	mRNA	-1.30855	0.0156818
834620	'MEE62'	mRNA	-1.30801	4.95133e-08
824146	'AT3G49840'	mRNA	-1.30582	0.0437287
835402	'SPCH'	mRNA	-1.30366	0.000763513
831764	'ALG10'	mRNA	-1.29697	0.022042
842671	'TRM12'	mRNA	-1.28644	1.46005e-06
822226	'AT3G26240'	mRNA	-1.28536	0.00470041
833785	'AT5G38050'	mRNA	-1.27959	0.010939
837127	'MYB13'	mRNA	-1.27696	0.00862911
820609	'GRF5'	mRNA	-1.27618	0.00539838
822300	'AT3G26850'	mRNA	-1.27563	0.0278059
822310	'DRB3'	mRNA	-1.27395	0.00773301
841984	'NDF5'	mRNA	-1.27162	5.8607e-05
816342	'SYP112'	mRNA	-1.26927	0.0290258
818012	'CYP710A2'	mRNA	-1.26916	0.00896743
841029	'CH1'	mRNA	-1.26764	0.0095738
816957	'AT2G24230'	mRNA	-1.26537	0.027881
831590	'AT5G03140'	mRNA	-1.26325	0.00733566
843550	'AT1G72180'	mRNA	-1.26301	0.00203782
818341	'EXP3'	mRNA	-1.26229	0.000170193
816308	'AT2G17972'	mRNA	-1.26145	0.00438893
829913	'HLS1'	mRNA	-1.25905	0.0486309
844427	'AT1G80870'	mRNA	-1.25903	0.00884916
832452	'AT5G23870'	mRNA	-1.25874	0.000100448
821540	'AT3G20015'	mRNA	-1.25725	0.000722708
843824	'PTAC2'	mRNA	-1.25579	0.00220065
826517	'NdhT'	mRNA	-1.25542	0.000713628
842111	'PGN'	mRNA	-1.25507	0.0459872
831017	'AT5G11460'	mRNA	-1.25394	0.0368731
819281	'AT2G46690'	mRNA	-1.25291	4.57093e-07
835355	'AT5G52780'	mRNA	-1.2521	2.05898e-05
823808	'SOS5'	mRNA	-1.25086	0.00928774
814884	'AT2G03550'	mRNA	-1.24564	0.00121137
819569	'AT3G04140'	mRNA	-1.24312	0.021305
844244	'AT1G79030'	mRNA	-1.23971	1.10583e-05
816411	'AT2G18940'	mRNA	-1.23968	0.00453734
836206	'OBP4'	mRNA	-1.23507	0.00223649
817761	'CVL1'	mRNA	-1.23448	0.00620334
828832	'AT4G27240'	mRNA	-1.23324	0.000158247
829571	'AT4G34220'	mRNA	-1.23159	0.000385415
818423	'AT2G38420'	mRNA	-1.2313	0.00919902
835875	'GDU3'	mRNA	-1.23068	0.0481359
821773	'AT3G22104'	mRNA	-1.23061	0.00241653
815064	'AT2G05160'	mRNA	-1.22779	0.00798625
821408	'AT3G18770'	mRNA	-1.22701	0.0470248
819651	'WNK1'	mRNA	-1.22284	0.00083511
818213	'GRF3'	mRNA	-1.22223	0.000631922
828166	'AT4G01410'	mRNA	-1.2203	0.000136396
830302	'PAL3'	mRNA	-1.21169	0.0152554
831346	'AT5G14940'	mRNA	-1.20837	0.0227186
820710	'MSL5'	mRNA	-1.20775	0.00460039
829319	'AT4G31890'	mRNA	-1.2069	0.0142951
836007	'AT5G58900'	mRNA	-1.20658	0.0226889
832781	'AT5G27230'	mRNA	-1.20273	0.0291323
816371	'AT2G18560'	mRNA	-1.20031	0.0419016
818926	'AT2G43250'	mRNA	-1.1997	0.0295439
841780	'AT1G53450'	mRNA	-1.1986	0.00275166
819164	'CYP76C1'	mRNA	-1.19604	0.0223688
820944	'PPR40'	mRNA	-1.19283	0.0270054
831957	'AT5G18390'	mRNA	-1.19101	0.000735774
821223	'AT3G02250'	mRNA	-1.19062	0.00035222
816875	'ICK1'	mRNA	-1.18948	0.0160225
835619	'PPX2'	mRNA	-1.18704	0.000203612
836583	'C/VIF2'	mRNA	-1.1856	0.00311541
818340	'AS1'	mRNA	-1.18276	0.000114312
837587	'ARR4'	mRNA	-1.18258	0.00133828
841390	'CXE5'	mRNA	-1.18052	2.53598e-10
816840	'AT2G23093'	mRNA	-1.17956	0.0476587
825319	'BRH1'	mRNA	-1.17829	0.00143585
820927	'AT3G16750'	mRNA	-1.17704	0.00614376
818153	'SAMTL'	mRNA	-1.1746	0.00323416
821971	'AT3G23880'	mRNA	-1.17378	0.00795325
814717	'EMB975'	mRNA	-1.17238	0.00417942
843178	'AT1G68490'	mRNA	-1.17208	2.61028e-07
841358	'AT1G49350'	mRNA	-1.17103	0.0113991
835036	'FRO6'	mRNA	-1.17053	0.0470248
838676	'TMT1'	mRNA	-1.16988	0.000653358
837940	'BXL2'	mRNA	-1.16945	0.00359393
828199	'NET1C'	mRNA	-1.16944	0.0204282
6241260	'AT1G26761'	mRNA	-1.15973	0.00130601
836218	'TCP5'	mRNA	-1.15859	0.0146573
822059	'TRM34'	mRNA	-1.15828	0.00160362
822093	'RLP42'	mRNA	-1.15518	0.000286777
842582	'LDL1'	mRNA	-1.15357	0.0381024
818322	'UMAMIT13'	mRNA	-1.15285	6.93611e-05
819280	'HB-7'	mRNA	-1.15172	0.0464317
814739	'IDD4'	mRNA	-1.1511	0.00655329
829093	'PAO5'	mRNA	-1.14949	0.000780522
834982	'AT5G49220'	mRNA	-1.14827	0.00656719
819124	'HAM1'	mRNA	-1.14574	1.38645e-08
837239	'AT1G07280'	mRNA	-1.1387	0.0301758
843819	'AT1G74800'	mRNA	-1.13641	0.00989921
6241227	'EMB1444'	mRNA	-1.1349	0.00244294
843007	'AT1G66890'	mRNA	-1.12769	0.0236571
817659	'TCP10'	mRNA	-1.12691	0.00902408
833967	'EMB2745'	mRNA	-1.12392	0.000113794
843706	'AT1G73710'	mRNA	-1.12325	0.000417725
824316	'AT3G51530'	mRNA	-1.1218	0.0218408
825080	'AT3G59110'	mRNA	-1.11757	0.0111327
817327	'AT2G27800'	mRNA	-1.1146	0.0220721
834284	'BKI1'	mRNA	-1.11451	0.0153405
835702	'AT5G56040'	mRNA	-1.11336	0.00446297
842493	'AT1G61980'	mRNA	-1.11301	0.00376999
815008	'APC2'	mRNA	-1.11119	0.0414346
818113	'AT2G35480'	mRNA	-1.11079	0.00719754
820115	'AT3G09580'	mRNA	-1.10987	9.84349e-05
827774	'BAM3'	mRNA	-1.1088	0.0331548
814716	'EXGT-A3'	mRNA	-1.10813	0.036106
820593	'IDD11'	mRNA	-1.1054	0.0184008
824127	'AT3G49650'	mRNA	-1.10471	0.00512476
827867	'emb1417'	mRNA	-1.10408	0.000712799
833700	'RVE2'	mRNA	-1.1	0.0151249
815994	'LTP'	mRNA	-1.09891	0.00775046
820341	'AT3G11690'	mRNA	-1.09825	0.024549
839582	'AT1G26920'	mRNA	-1.09571	0.00493181
7922474	'AT3G24929'	mRNA	-1.09183	0.00465331
816137	'BLH7'	mRNA	-1.09093	0.000215509
829363	'AT4G32290'	mRNA	-1.08909	0.00326375
839307	'AT1G05140'	mRNA	-1.08811	0.000477723
823657	'AT3G45210'	mRNA	-1.08803	0.0039155
842491	'AT1G61960'	mRNA	-1.08792	0.00294263
824663	'AT3G54980'	mRNA	-1.08673	0.0238039
827098	'CFM3B'	mRNA	-1.08536	3.80727e-05
827754	'EMB1025'	mRNA	-1.08482	0.0198916
834467	'AT5G44410'	mRNA	-1.08251	0.027231
839264	'AT1G01830'	mRNA	-1.08226	0.0284644
842564	'RPF2'	mRNA	-1.08155	0.0078057
827683	'AT4G19420'	mRNA	-1.07856	0.0437815
838121	'ECB2'	mRNA	-1.07782	0.00315767
835229	'EXL3'	mRNA	-1.07675	0.00148412
820058	'AT3G09050'	mRNA	-1.07519	0.011297
826840	'CYP706A5'	mRNA	-1.07478	0.0178179
834601	'SUV2'	mRNA	-1.07418	0.00500349
819691	'AT3G05270'	mRNA	-1.07285	0.00155853
829945	'EDA40'	mRNA	-1.07191	0.00543282
821462	'FUT11'	mRNA	-1.0719	0.00751436
843247	'AT1G69160'	mRNA	-1.07075	0.0156704
844428	'AT1G80880'	mRNA	-1.07069	0.0310212
837779	'AT1G02420'	mRNA	-1.07033	0.0430024
829973	'FRS9'	mRNA	-1.06923	0.0041306
826579	'AT4G09890'	mRNA	-1.06683	0.0260265
824679	'ABCG19'	mRNA	-1.06569	0.00755983
829123	'AT4G30000'	mRNA	-1.06069	0.0418862
836683	'AT5G65570'	mRNA	-1.05996	0.0263364
825210	'HAT3'	mRNA	-1.05657	0.00108283
820583	'AT3G13740'	mRNA	-1.05604	0.00716992
839594	'AT1G27050'	mRNA	-1.0547	0.015813
829425	'GATA9'	mRNA	-1.05409	0.0224099
828885	'CYP709B3'	mRNA	-1.05384	0.00288741
836810	'AT5G66770'	mRNA	-1.05178	0.0326654
822013	'AT3G24255'	mRNA	-1.04931	0.010132
835678	'AT5G55840'	mRNA	-1.04864	0.0326654
828630	'OTP70'	mRNA	-1.04567	0.0117698
843563	'ATL3'	mRNA	-1.0451	0.000791176
817361	'AT2G28150'	mRNA	-1.04227	0.00497529
830532	'AT5G06440'	mRNA	-1.04216	0.00139364
828349	'ORP2A'	mRNA	-1.04196	0.000481763
841533	'CRR41'	mRNA	-1.04157	0.0186408
820480	'AT3G12950'	mRNA	-1.03905	2.23477e-06
839283	'PFC1'	mRNA	-1.03828	0.00177466
820322	'AT3G11490'	mRNA	-1.03822	0.00517785
830116	'EMB2453'	mRNA	-1.03816	0.0125667
827101	'NF-YB3'	mRNA	-1.03441	0.0326654
832433	'AT5G23680'	mRNA	-1.03162	0.022935
834931	'AT5G48730'	mRNA	-1.02958	0.034118
822074	'AT3G24760'	mRNA	-1.0291	0.0361295
830566	'AT5G06770'	mRNA	-1.02843	0.00987703
831858	'ROPGEF7'	mRNA	-1.02713	0.00763258
821502	'AT3G19650'	mRNA	-1.02485	0.0181259
819167	'AT2G45590'	mRNA	-1.01999	0.000129003
835689	'D6PK'	mRNA	-1.01964	0.00138867
837416	'CAX11'	mRNA	-1.0112	0.0189558
830677	'PIA1'	mRNA	-1.01061	0.000335315
829799	'AT4G36470'	mRNA	-1.00988	0.0253388
842263	'CRR28'	mRNA	-1.00792	0.0248489
818790	'OXS2'	mRNA	-1.00706	0.00111384
814824	'MEE12'	mRNA	-1.00684	0.0130761
843184	'CRF10'	mRNA	-1.00629	0.00632409
824152	'AT3G49900'	mRNA	-1.00253	0.0213552
833608	'CCB3'	mRNA	-1.00168	0.0221053
836691	'AT5G65650'	mRNA	-0.998321	0.0058342
818082	'AT2G35155'	mRNA	-0.995589	0.00802338
817212	'BAS1'	mRNA	-0.981997	0.0102038
842594	'RPF3'	mRNA	-0.981037	0.0370856
831340	'AT5G14880'	mRNA	-0.980792	6.61597e-05
827711	'AT4G19670'	mRNA	-0.980433	0.00055076
831736	'EXPA9'	mRNA	-0.979703	0.00374648
28717234	'AT1G12020'	mRNA	-0.978627	0.0016679
827015	'RLP47'	mRNA	-0.977934	0.0437287
837181	'AT1G06710'	mRNA	-0.977891	0.0249508
834886	'RUG2'	mRNA	-0.977029	0.0251011
837247	'TBL25'	mRNA	-0.97601	0.0314482
844159	'AT1G78230'	mRNA	-0.9758	0.00152537
832193	'AT5G20700'	mRNA	-0.975222	3.21086e-06
839255	'AT1G02290'	mRNA	-0.975122	0.000362878
819180	'AT2G45720'	mRNA	-0.974342	0.0376999
827158	'AT4G14990'	mRNA	-0.972423	0.000443344
830615	'IQD24'	mRNA	-0.97231	4.99669e-05
3768499	'PQL3'	mRNA	-0.971921	0.0463664
844154	'AT1G78180'	mRNA	-0.97151	0.000331825
830826	'AT5G09670'	mRNA	-0.969292	5.40237e-06
817899	'AT2G33360'	mRNA	-0.968883	0.00501106
824656	'AT3G54910'	mRNA	-0.967704	0.00928774
842089	'AT1G56350'	mRNA	-0.966812	0.0266229
838700	'AT1G21060'	mRNA	-0.964637	0.00191328
828311	'KT2/3'	mRNA	-0.962362	0.0377075
834887	'AT5G48340'	mRNA	-0.961476	0.0423655
839105	'AT1G25230'	mRNA	-0.959992	0.0385101
819846	'AT3G66652'	mRNA	-0.958672	0.0498898
818390	'AUX1'	mRNA	-0.955573	0.0456696
831258	'AT5G14090'	mRNA	-0.955206	0.0156818
828384	'AT4G22850'	mRNA	-0.955179	0.00905027
817151	'AT2G26110'	mRNA	-0.948479	0.00142205
837843	'SCRM2'	mRNA	-0.945839	0.000203229
836244	'ANK6'	mRNA	-0.945712	0.0111203
833552	'HK2'	mRNA	-0.945055	1.29086e-05
829206	'AT4G30825'	mRNA	-0.944682	0.00535542
819780	'AT3G06070'	mRNA	-0.943245	0.0132437
822438	'AT3G28140'	mRNA	-0.943026	0.0193679
833972	'HB23'	mRNA	-0.942259	0.047761
843851	'AT1G75140'	mRNA	-0.942185	0.0492885
817442	'PK1B'	mRNA	-0.939573	0.000118231
831083	'AT5G12100'	mRNA	-0.936469	0.00933596
837726	'AT1G11800'	mRNA	-0.935738	0.0145188
832019	'MPK16'	mRNA	-0.931459	0.00164857
817685	'CPUORF7'	mRNA	-0.930881	0.00200176
836472	'FP3'	mRNA	-0.929369	0.0188676
835652	'AT5G55580'	mRNA	-0.92809	0.0418083
817516	'AT2G29660'	mRNA	-0.927078	0.00751436
829840	'BLH2'	mRNA	-0.926957	0.00710917
817915	'BBX12'	mRNA	-0.926795	0.000904367
826470	'CRY1'	mRNA	-0.922676	0.017005
818167	'BLH1'	mRNA	-0.921962	0.0405285
843343	'EMB25'	mRNA	-0.920279	0.0244636
843798	'AT1G74580'	mRNA	-0.919946	0.034986
817265	'LHW'	mRNA	-0.919354	0.0178044
834951	'HCT'	mRNA	-0.916427	0.0361893
825234	'HAM2'	mRNA	-0.915704	0.0313623
844048	'AT1G77122'	mRNA	-0.915134	0.010424
836523	'TBL14'	mRNA	-0.913894	0.00904591
828207	'AT4G01130'	mRNA	-0.913867	0.00176848
841215	'AT1G47970'	mRNA	-0.911718	0.0013166
834448	'AT5G44250'	mRNA	-0.911254	0.0170589
820693	'CYP72A11'	mRNA	-0.909216	0.00192815
827454	'AT4G17430'	mRNA	-0.906423	0.036351
819205	'CYP86A8'	mRNA	-0.906129	0.000464987
818292	'AT2G37160'	mRNA	-0.906044	0.046769
825838	'GSL1'	mRNA	-0.902591	0.0186347
816563	'AT2G20440'	mRNA	-0.901039	0.0269887
839531	'DBE1'	mRNA	-0.900051	0.00970248
836013	'GIL1'	mRNA	-0.894718	0.0281536
829286	'CSLC5'	mRNA	-0.891768	0.032344
842792	'AT1G64840'	mRNA	-0.891486	0.000530931
842351	'AT1G60560'	mRNA	-0.890954	0.0225106
832520	'AT5G24490'	mRNA	-0.889534	0.0292745
843314	'ATHB13'	mRNA	-0.882045	0.0154594
820217	'LGO'	mRNA	-0.880402	0.00211438
820721	'AT3G14920'	mRNA	-0.877052	0.00274485
829114	'ORC5'	mRNA	-0.876736	0.0314914
821779	'AT3G22150'	mRNA	-0.875519	0.0428373
3770734	'AT5G26622'	mRNA	-0.872544	0.0018741
839706	'GH3.17'	mRNA	-0.872198	0.000729623
816845	'AGP17'	mRNA	-0.871284	0.0428241
831889	'EIN2'	mRNA	-0.870966	2.81128e-05
820621	'AT3G14067'	mRNA	-0.870343	0.0267992
832685	'AT5G26160'	mRNA	-0.869769	0.0461313
828443	'AT4G23440'	mRNA	-0.867619	0.00850093
817205	'KCS11'	mRNA	-0.867483	0.000741244
827131	'NET1B'	mRNA	-0.86593	0.022224
825332	'HWS'	mRNA	-0.861703	0.015448
842672	'MURE'	mRNA	-0.861468	0.000596349
827032	'AT4G13970'	mRNA	-0.860588	0.00225042
828689	'AT4G25835'	mRNA	-0.859073	0.00194105
842294	'AT1G60000'	mRNA	-0.858176	0.014323
829644	'AT4G34920'	mRNA	-0.85562	0.00223159
837787	'AT1G12330'	mRNA	-0.855493	0.000432233
838363	'ABCG11'	mRNA	-0.853772	0.00250428
816251	'RHA3A'	mRNA	-0.85089	0.0430024
818333	'SLT1'	mRNA	-0.84914	0.00211438
843595	'ELF4-L2'	mRNA	-0.84527	0.0410399
818093	'AT2G35260'	mRNA	-0.84199	0.00907833
824242	'AT3G50780'	mRNA	-0.841981	0.0441587
841389	'AT1G49650'	mRNA	-0.841922	0.00228565
814726	'BRL2'	mRNA	-0.840377	0.00515191
824233	'AT3G50690'	mRNA	-0.839995	0.0072551
838948	'CAF2'	mRNA	-0.838549	0.0196941
834949	'LPA66'	mRNA	-0.838256	0.0435813
836555	'SAC51'	mRNA	-0.836076	0.00647254
818649	'KT2'	mRNA	-0.834129	0.00205136
817817	'AT2G32560'	mRNA	-0.830152	0.0369421
816884	'AT2G23520'	mRNA	-0.829303	0.00950014
835721	'AT5G56220'	mRNA	-0.825368	0.0029977
829435	'ATH1'	mRNA	-0.824615	0.00713727
835723	'AT5G56240'	mRNA	-0.823885	0.000629486
838237	'AT1G16680'	mRNA	-0.822242	0.0202529
814738	'IDD5'	mRNA	-0.819584	0.00213316
840222	'AT1G33270'	mRNA	-0.81818	0.024549
817809	'ARASP'	mRNA	-0.817605	0.0142275
835904	'APO2'	mRNA	-0.817471	0.0186305
816078	'OTP51'	mRNA	-0.816196	0.0302448
817478	'AT2G29290'	mRNA	-0.812689	0.00799509
834390	'ATAUX2-11'	mRNA	-0.812407	0.000547907
839888	'AT1G30090'	mRNA	-0.811723	0.0258858
832466	'AT5G24010'	mRNA	-0.807237	0.0374151
828498	'ARF9'	mRNA	-0.801989	0.0058342
828154	'STP7'	mRNA	-0.801555	0.00389247
827109	'MDA1'	mRNA	-0.800988	0.00910173
830558	'WCRKC1'	mRNA	-0.800315	0.0448728
834805	'AT5G47550'	mRNA	-0.800231	0.0437163
824019	'NF-YC1'	mRNA	-0.798179	0.0164709
820648	'AT3G14280'	mRNA	-0.795912	0.0226026
841375	'emb1273'	mRNA	-0.795392	0.0243243
836682	'AT5G65560'	mRNA	-0.795311	0.0273888
835906	'AT5G57950'	mRNA	-0.795175	0.00385713
819838	'AT3G06590'	mRNA	-0.795084	0.00112348
818196	'AT2G36240'	mRNA	-0.795008	0.00338824
829974	'FRS5'	mRNA	-0.793685	0.01226
819142	'AT2G45340'	mRNA	-0.793103	0.0281536
825351	'emb1703'	mRNA	-0.791692	0.0275569
823814	'AT3G46610'	mRNA	-0.789403	0.0065939
839312	'AT1G05150'	mRNA	-0.789249	0.00213316
820122	'HCF152'	mRNA	-0.787407	0.014213
842930	'TMK1'	mRNA	-0.786444	0.010618
824949	'AT3G57790'	mRNA	-0.785827	0.00267345
821139	'AT3G02450'	mRNA	-0.785126	0.0175458
830901	'AT5G10370'	mRNA	-0.784708	0.0101715
831828	'ATB' ALPHA'	mRNA	-0.784037	0.00212823
829272	'AT4G31450'	mRNA	-0.781996	0.0034324
834090	'CLC-A'	mRNA	-0.781196	0.00693525
836248	'PIF7'	mRNA	-0.780039	0.0309417
821379	'ASPG1'	mRNA	-0.777528	0.00191689
841421	'AT1G49975'	mRNA	-0.7757	0.0229973
818730	'RR3'	mRNA	-0.775354	0.00329287
836410	'AT5G62900'	mRNA	-0.775121	0.0111139
5008310	'AT5G57250'	mRNA	-0.77334	0.00207818
819358	'CAO'	mRNA	-0.772736	0.0318375
816391	'CHR8'	mRNA	-0.771966	0.00710206
828079	'RLK4'	mRNA	-0.771722	0.00197449
822351	'AT3G27320'	mRNA	-0.771576	0.000343031
844161	'AT1G78260'	mRNA	-0.770936	0.0251391
830865	'AT5G10020'	mRNA	-0.770606	0.0428241
842617	'AT1G63130'	mRNA	-0.767259	0.0444215
834387	'AT5G43670'	mRNA	-0.7662	0.00174778
824767	'AT3G56010'	mRNA	-0.765616	0.0204982
827298	'COBL7'	mRNA	-0.764903	0.0325525
824940	'AT3G57710'	mRNA	-0.758803	0.0363942
831994	'AT5G18760'	mRNA	-0.757294	0.0419785
818079	'AT2G35130'	mRNA	-0.756982	0.0470952
825233	'CDS5'	mRNA	-0.755665	0.0207047
839639	'AT1G27480'	mRNA	-0.754687	0.0246966
820715	'AT3G14860'	mRNA	-0.753606	0.0059978
836491	'AT5G63710'	mRNA	-0.752331	0.0173102
821294	'AT3G02060'	mRNA	-0.750426	0.0188898
832028	'AT5G19090'	mRNA	-0.748652	0.00439143
817430	'AT2G28810'	mRNA	-0.7476	0.00414101
829862	'AT4G37080'	mRNA	-0.74565	0.0413367
836280	'AT5G61590'	mRNA	-0.745231	0.0124701
824606	'AT3G54400'	mRNA	-0.743318	0.00431792
843874	'BBD1'	mRNA	-0.743106	0.0247357
831119	'AT5G12440'	mRNA	-0.732625	0.00751436
838533	'AT1G19480'	mRNA	-0.732393	0.0366332
827234	'AT4G02010'	mRNA	-0.727368	0.00225042
827410	'AT4G17020'	mRNA	-0.723691	0.047136
819883	'AT3G06980'	mRNA	-0.722053	0.00314172
843274	'AT1G69420'	mRNA	-0.721403	0.00414134
839420	'FKGP'	mRNA	-0.720583	0.0327515
817621	'AT2G30700'	mRNA	-0.72029	0.00996415
829865	'AT4G37110'	mRNA	-0.719663	0.0272501
842688	'AT1G63850'	mRNA	-0.718721	0.0440009
827146	'FdC1'	mRNA	-0.71624	0.0169855
843811	'QKY'	mRNA	-0.716095	0.0453935
834830	'AT5G47790'	mRNA	-0.715431	0.0391066
6240566	'AT5G28919'	mRNA	-0.714796	0.0100178
816165	'TOC132'	mRNA	-0.711744	0.00669013
827337	'AT4G16430'	mRNA	-0.710887	0.00508243
837954	'AT1G13940'	mRNA	-0.709311	0.00184007
837504	'AT1G09750'	mRNA	-0.709183	0.0184008
818076	'ARAD1'	mRNA	-0.707342	0.00881425
829834	'GGPS1'	mRNA	-0.705294	0.00719754
820644	'AT3G14240'	mRNA	-0.70435	0.000953107
831264	'AT5G14140'	mRNA	-0.703734	0.0348456
817612	'AT2G30620'	mRNA	-0.702684	0.0408181
826877	'AT4G12640'	mRNA	-0.69632	0.0172394
833834	'AT5G38460'	mRNA	-0.695077	0.0338977
817806	'AT2G32450'	mRNA	-0.692795	0.0421149
824991	'AT3G58220'	mRNA	-0.691658	0.0334369
829314	'PGR3'	mRNA	-0.691548	0.01226
824947	'AT3G57780'	mRNA	-0.689415	0.048981
821279	'LNG2'	mRNA	-0.685419	0.0344803
837345	'ADT6'	mRNA	-0.6767	0.0343621
825203	'AT3G60320'	mRNA	-0.67319	0.0151978
822356	'AT3G27350'	mRNA	-0.669115	0.0306634
821291	'AT3G03305'	mRNA	-0.667415	0.0318375
820463	'PIE1'	mRNA	-0.664715	0.0205467
824641	'AT3G54760'	mRNA	-0.661668	0.0215286
816921	'AT2G23890'	mRNA	-0.661644	0.0207154
841582	'AT1G51570'	mRNA	-0.660629	0.00453523
833693	'CIP4'	mRNA	-0.657196	0.0434258
819329	'BOR1'	mRNA	-0.656682	0.0348833
835432	'AT5G53500'	mRNA	-0.655354	0.0243243
840032	'FEI1'	mRNA	-0.653412	0.0445888
820177	'RECA3'	mRNA	-0.65298	0.0226409
828751	'AT4G26450'	mRNA	-0.649516	0.0388346
814713	'AT2G01820'	mRNA	-0.644959	0.0227298
842178	'AT1G58110'	mRNA	-0.640926	0.0064648
839268	'GLR3.4'	mRNA	-0.64063	0.0332802
824611	'AT3G54460'	mRNA	-0.638087	0.0472502
843965	'FRS4'	mRNA	-0.636707	0.00654514
843991	'AT1G76580'	mRNA	-0.636054	0.0105486
818888	'MPK20'	mRNA	-0.634407	0.000918962
838879	'AT1G22730'	mRNA	-0.632342	0.0336733
844250	'AT1G79090'	mRNA	-0.628678	0.00591907
825369	'AT3G61960'	mRNA	-0.620294	0.0186813
832593	'KNAT3'	mRNA	-0.619735	0.0345377
837842	'AT1G12850'	mRNA	-0.618293	0.0215959
833854	'AT5G38640'	mRNA	-0.616352	0.0356681
827941	'SRF3'	mRNA	-0.615995	0.0362437
843182	'KCS6'	mRNA	-0.609359	0.0415778
843756	'TRM4'	mRNA	-0.604113	0.0221062
842374	'NIK3'	mRNA	-0.599862	0.0322322
825455	'DRB4'	mRNA	-0.597006	0.0360757
820338	'NHL1'	mRNA	-0.595039	0.0360757
826589	'EMB1691'	mRNA	-0.592745	0.0165843
827567	'AT4G18380'	mRNA	-0.592324	0.037301
839052	'AT1G03687'	mRNA	-0.591856	0.0478068
814686	'RGA1'	mRNA	-0.585212	0.0131995
831684	'AT5G01750'	mRNA	0.585852	0.0429048
828715	'RPS2'	mRNA	0.594971	0.0445888
842865	'LETM2'	mRNA	0.598734	0.0495632
828445	'AT4G23460'	mRNA	0.599762	0.0118417
834092	'AT5G40910'	mRNA	0.602923	0.0268631
828669	'DTX35'	mRNA	0.60561	0.0140897
838692	'SPL14'	mRNA	0.607546	0.0101291
823845	'AT3G46920'	mRNA	0.607731	0.0103951
844206	'BEH4'	mRNA	0.618116	0.037363
817128	'AT2G25870'	mRNA	0.621133	0.00106417
832341	'AT5G22780'	mRNA	0.634504	0.0127828
6241027	'AT2G04378'	mRNA	0.637197	0.00482346
837555	'NFXL1'	mRNA	0.640745	0.0478503
825212	'AT3G60410'	mRNA	0.641874	0.00960017
832225	'BPM5'	mRNA	0.642626	0.00849667
819108	'EMB2766'	mRNA	0.642788	0.0136035
817170	'GP ALPHA 1'	mRNA	0.655764	0.0423655
819415	'AT2G48030'	mRNA	0.663636	0.0128622
835412	'AT5G53310'	mRNA	0.665099	0.0476991
838519	'RRA3'	mRNA	0.666563	0.0274716
839112	'TLP10'	mRNA	0.669048	0.0355572
820532	'CAX2'	mRNA	0.673034	0.00763922
824578	'PUMP1'	mRNA	0.677152	0.0365104
819321	'SPL1'	mRNA	0.677269	0.0104021
825029	'AT3G58600'	mRNA	0.678497	0.010475
822552	'AT3G29075'	mRNA	0.684433	0.00326503
828023	'SK32'	mRNA	0.686265	0.0307056
831236	'AT5G13890'	mRNA	0.686386	0.027759
838600	'AT1G20110'	mRNA	0.687126	0.0443668
828453	'AT4G23530'	mRNA	0.688841	0.0493189
818918	'AT2G43160'	mRNA	0.689906	0.0368072
826816	'AHL1'	mRNA	0.693025	0.0487138
836652	'RABA4a'	mRNA	0.694384	0.0127476
830334	'AT5G04550'	mRNA	0.694482	0.000253322
816737	'RKP'	mRNA	0.694849	0.00930128
828991	'XIH'	mRNA	0.695579	0.00115715
839641	'KLCR3'	mRNA	0.702023	0.0172993
819843	'AT3G17920'	mRNA	0.702315	0.0495632
815962	'VSR3'	mRNA	0.703086	0.00174811
819847	'AT3G66654'	mRNA	0.703769	0.00497241
830767	'AT5G08660'	mRNA	0.706866	0.0039355
829455	'AT4G33180'	mRNA	0.709541	0.0276222
837858	'AT1G13000'	mRNA	0.715099	0.000561978
828712	'AT4G26060'	mRNA	0.716161	0.0193679
830883	'AT5G10190'	mRNA	0.716702	0.0305737
833678	'AT5G37070'	mRNA	0.719004	0.00817111
824874	'AT3G57070'	mRNA	0.720449	0.0206168
819109	'AT2G45010'	mRNA	0.725944	0.0107235
826833	'GAE5'	mRNA	0.729037	0.00726951
829490	'PAA1'	mRNA	0.729074	0.000220096
839934	'AT1G30540'	mRNA	0.729275	0.0458547
820950	'AT3G16940'	mRNA	0.729718	0.0377435
835317	'AT5G52410'	mRNA	0.733183	0.0137541
836806	'IDD1'	mRNA	0.736884	0.00839434
838496	'AT1G19130'	mRNA	0.738332	0.000859229
821366	'ATSYTF'	mRNA	0.739654	0.0112992
820499	'SERAT2;2'	mRNA	0.74198	0.00271555
824566	'AT3G53990'	mRNA	0.742053	0.0436447
827218	'AT4G15470'	mRNA	0.74215	0.00233886
827078	'AT4G14350'	mRNA	0.750975	0.00915011
833627	'AT5G36290'	mRNA	0.751868	0.00293893
829769	'AT4G36120'	mRNA	0.752067	0.0474709
844276	'RGLG4'	mRNA	0.753728	5.16945e-06
823541	'AT3G44190'	mRNA	0.754907	0.0430024
844163	'AT1G78280'	mRNA	0.758504	0.00174426
835726	'WRKY2'	mRNA	0.759292	0.0226026
830320	'NAC2'	mRNA	0.760317	0.0157963
843607	'TIM23-2'	mRNA	0.761743	0.00250428
834035	'GRXC2'	mRNA	0.763487	0.0460574
844061	'AT1G77250'	mRNA	0.765321	0.0174737
837876	'DIS1'	mRNA	0.769637	0.00784212
841821	'PME1'	mRNA	0.773143	0.0261159
818443	'AT2G38610'	mRNA	0.773366	0.00544047
829880	'MYB73'	mRNA	0.775612	0.0396093
826770	'OSM34'	mRNA	0.778594	0.0064965
834571	'AT5G45350'	mRNA	0.778802	0.0332802
815074	'AT2G05260'	mRNA	0.778962	0.0437243
835810	'AT5G57060'	mRNA	0.782583	0.00797989
838792	'p24delta5'	mRNA	0.786125	0.037521
833655	'ACS'	mRNA	0.787301	0.000933014
839146	'AT1G25682'	mRNA	0.787316	0.0130602
821046	'AT3G17780'	mRNA	0.788944	0.0375704
835111	'UBC33'	mRNA	0.789927	0.0010584
817443	'AT2G28940'	mRNA	0.790533	0.0376538
829201	'AT4G30780'	mRNA	0.795435	0.0126322
814810	'APK2B'	mRNA	0.796669	0.00725369
836141	'AT5G60190'	mRNA	0.798765	0.0348456
831784	'AT5G02230'	mRNA	0.79914	0.0466907
836259	'TOC1'	mRNA	0.804643	0.0408181
817926	'CRL2'	mRNA	0.806816	0.00643602
839306	'ARK2'	mRNA	0.807937	0.00114677
818597	'ATH9'	mRNA	0.809185	0.000255511
820337	'NHL2'	mRNA	0.809542	0.03011
816641	'GRP2B'	mRNA	0.811379	0.0246295
844178	'AT1G78420'	mRNA	0.813886	0.0183331
826772	'AT4G11670'	mRNA	0.814644	0.0331074
838668	'SAUL1'	mRNA	0.815623	0.000311935
840107	'bZIP68'	mRNA	0.817736	0.00200077
838599	'AT1G20100'	mRNA	0.822961	0.000388985
825097	'TXR1'	mRNA	0.823189	0.00153129
836689	'GTE7'	mRNA	0.823636	0.0205127
828859	'PPI1'	mRNA	0.824233	2.95455e-05
841993	'AT1G55460'	mRNA	0.825456	0.0225745
837492	'AT1G09645'	mRNA	0.828846	0.000769251
820269	'AT3G10980'	mRNA	0.834183	0.00583455
828403	'AT4G23040'	mRNA	0.83534	0.0131253
824847	'CAM3'	mRNA	0.837389	0.0194522
841090	'AT1G45207'	mRNA	0.840606	0.0414217
816481	'NDL3'	mRNA	0.842633	0.0338602
817874	'SAR1'	mRNA	0.844043	0.00397183
829112	'ACA10'	mRNA	0.844889	0.0323288
837890	'HRS1'	mRNA	0.8478	0.0410399
831693	'AT5G01710'	mRNA	0.848758	0.00553621
844370	'NTT1'	mRNA	0.851241	0.000466548
841458	'VIIIA'	mRNA	0.853551	0.0017186
820757	'AT3G15260'	mRNA	0.857895	1.32043e-05
836274	'AT5G61530'	mRNA	0.858604	0.0165505
830666	'AT5G07730'	mRNA	0.859165	0.047761
821676	'MKK5'	mRNA	0.862041	0.00250428
817986	'AT2G34250'	mRNA	0.862572	0.00033001
843396	'AT1G70590'	mRNA	0.864062	0.0142275
820538	'BRL3'	mRNA	0.864566	0.00252563
835734	'ATCRT1'	mRNA	0.865327	0.000356871
832846	'TOPP8'	mRNA	0.865604	0.0360757
825126	'AT3G59570'	mRNA	0.86602	0.0466907
837122	'GLX2-4'	mRNA	0.866242	0.0058801
834562	'RRS1'	mRNA	0.867597	0.00132726
841602	'IAR3'	mRNA	0.868181	0.0143998
816329	'bZIP2'	mRNA	0.868417	0.0251469
830141	'AT4G39820'	mRNA	0.868603	0.018473
836644	'AT5G65205'	mRNA	0.869031	0.0256615
840582	'AT1G36730'	mRNA	0.872235	0.011297
819025	'MAP2A'	mRNA	0.872535	9.49326e-05
819271	'DAG2'	mRNA	0.875355	0.0105752
832306	'AT5G22450'	mRNA	0.87783	0.000269191
832123	'RAN-1'	mRNA	0.878768	0.000383958
826883	'AT4G12710'	mRNA	0.880549	0.010132
831418	'AT5G15640'	mRNA	0.883274	0.000603619
824479	'LUT1'	mRNA	0.886101	0.003357
830150	'UBP3'	mRNA	0.894918	0.00102414
821163	'AT3G02360'	mRNA	0.896052	0.000103863
832233	'AT5G21090'	mRNA	0.896411	0.000177933
838618	'AT1G20300'	mRNA	0.896746	0.0343025
834893	'AT5G48385'	mRNA	0.896987	6.86229e-05
828060	'SEC15B'	mRNA	0.898644	6.56853e-06
822378	'ATN1'	mRNA	0.900286	0.00405405
840330	'AT1G34300'	mRNA	0.901447	0.00540988
819925	'CHIP'	mRNA	0.902417	0.00224968
836163	'SIZ1'	mRNA	0.902779	0.00412122
816852	'AT2G23200'	mRNA	0.903777	0.00643103
821868	'ARFC1'	mRNA	0.904823	4.41424e-05
828624	'AT4G25210'	mRNA	0.908253	4.22285e-05
838068	'AT1G15030'	mRNA	0.908659	0.00182375
837815	'PEPKR1'	mRNA	0.909018	0.000319633
829420	'PFK6'	mRNA	0.909428	0.0176552
824494	'AT3G53270'	mRNA	0.91326	9.39205e-05
817164	'AT2G26240'	mRNA	0.915348	0.00846113
839607	'AT1G27180'	mRNA	0.917283	0.00135363
829535	'AT4G33910'	mRNA	0.917411	0.0170467
816378	'AT2G18630'	mRNA	0.91798	0.00535364
839963	'JMJ18'	mRNA	0.920049	0.012742
836456	'AT5G63370'	mRNA	0.920318	0.0241744
817268	'AT2G27260'	mRNA	0.92099	7.53377e-05
842656	'BSK7'	mRNA	0.921912	0.0014888
834766	'RAB1A'	mRNA	0.922556	0.00327352
817739	'AT2G31820'	mRNA	0.924072	0.00170397
831328	'AO'	mRNA	0.92522	0.0348833
819715	'AT3G05500'	mRNA	0.928675	0.00120641
823918	'PYE'	mRNA	0.932695	0.0257278
2745884	'AT3G15358'	mRNA	0.934073	0.039267
843389	'CRK2'	mRNA	0.936275	0.0421017
824493	'PAL2'	mRNA	0.93865	0.00107751
839346	'AT1G04960'	mRNA	0.939357	0.0428241
842462	'AT1G61660'	mRNA	0.940904	0.000370446
844075	'CYCA1;2'	mRNA	0.94216	0.0170525
841328	'AT1G49050'	mRNA	0.94362	0.00134168
821148	'CSLD3'	mRNA	0.943913	0.00956302
816235	'CPK6'	mRNA	0.944576	0.0323874
819700	'RLP30'	mRNA	0.946258	0.00599247
831299	'AT5G14480'	mRNA	0.9468	0.00358237
820391	'FLR1'	mRNA	0.949591	0.0105063
832377	'AT5G23130'	mRNA	0.949987	0.0301794
816476	'CDA1'	mRNA	0.951712	9.38258e-05
827395	'RPP4'	mRNA	0.953217	0.0498898
834428	'AT5G44050'	mRNA	0.955447	0.0442999
835053	'AT5G49900'	mRNA	0.956719	0.0425411
832027	'LUL3'	mRNA	0.960017	0.0291242
835862	'AT5G57580'	mRNA	0.961328	0.000505488
842256	'AT1G59660'	mRNA	0.963015	0.000294764
843610	'AT1G72790'	mRNA	0.963544	0.0187581
824762	'AT3G55960'	mRNA	0.963569	4.2454e-05
836192	'AT5G60710'	mRNA	0.963761	0.00131612
828909	'UBC9'	mRNA	0.965056	0.00561948
833752	'AT5G37740'	mRNA	0.965577	0.000131638
829170	'AT4G30470'	mRNA	0.965945	0.0119742
836203	'AT5G60820'	mRNA	0.968206	0.0262113
823423	'AT3G43430'	mRNA	0.968535	0.00326893
814853	'AT2G03240'	mRNA	0.971585	0.0437243
838704	'AT1G21080'	mRNA	0.971974	0.002934
823813	'AT3G46600'	mRNA	0.972061	0.020706
814969	'AT2G04305'	mRNA	0.972615	0.00100832
824693	'MKP1'	mRNA	0.973953	0.000444236
831860	'APD2'	mRNA	0.975421	0.0263513
824627	'BZIP25'	mRNA	0.975711	0.0494291
842418	'SC3'	mRNA	0.976326	0.000119538
818562	'CYT1'	mRNA	0.978129	2.19249e-05
843412	'AT1G70750'	mRNA	0.979381	0.00478928
834549	'RHA1'	mRNA	0.981849	0.0165456
843634	'VPS46.2'	mRNA	0.981962	0.00110397
835716	'LLG1'	mRNA	0.982698	1.1755e-06
836076	'BOA'	mRNA	0.983249	0.00453247
834867	'PAT1'	mRNA	0.986814	0.000532939
837171	'AT1G06620'	mRNA	0.990081	0.0156692
829599	'AT4G34480'	mRNA	0.991413	2.7887e-06
824811	'ATG18D'	mRNA	0.991626	0.0241739
821543	'ATHXK4'	mRNA	0.992293	0.0142231
827692	'AT4G19510'	mRNA	0.992709	0.0305709
824629	'TSA1'	mRNA	0.992896	0.00744762
820713	'AT3G14840'	mRNA	0.993	0.0179819
837266	'AT1G07520'	mRNA	0.995625	0.0181152
832224	'B73'	mRNA	0.997355	0.0038492
816285	'AT2G17760'	mRNA	1.00065	0.00136067
841466	'AT1G50440'	mRNA	1.00271	1.76413e-06
824580	'AT3G54130'	mRNA	1.00279	0.000657109
817555	'MAPKKK14'	mRNA	1.00391	0.0492871
831159	'AT5G13200'	mRNA	1.00493	0.0026134
828583	'AT4G24805'	mRNA	1.00504	3.41257e-06
842572	'Hop2'	mRNA	1.0058	0.0442683
835923	'AT5G58110'	mRNA	1.0061	0.0494157
825197	'AT3G60260'	mRNA	1.00909	0.00680133
831227	'TBP1'	mRNA	1.00953	0.00346044
832162	'AT5G20400'	mRNA	1.01027	1.88429e-05
820262	'AT3G10915'	mRNA	1.01132	0.00846351
820554	'AGP12'	mRNA	1.01166	0.00259965
843644	'AT1G73130'	mRNA	1.01524	0.00170122
843543	'AT1G72120'	mRNA	1.01578	0.0333619
817206	'KT1'	mRNA	1.01606	0.000617553
835439	'AT5G53570'	mRNA	1.01609	4.69327e-08
818916	'AT2G43140'	mRNA	1.0176	0.0443668
820397	'Nek7'	mRNA	1.0204	0.00033001
835944	'NET4A'	mRNA	1.02215	0.00501841
838823	'AT1G22180'	mRNA	1.02533	0.000913893
838305	'AT1G17340'	mRNA	1.02653	0.000690372
817737	'AT2G31800'	mRNA	1.0302	0.00903995
837832	'AT1G12760'	mRNA	1.03229	0.0253421
825371	'AT3G61980'	mRNA	1.03235	0.0337122
839540	'AT1G04360'	mRNA	1.03839	0.00467458
816149	'ADC1'	mRNA	1.03901	0.0282502
828782	'EXT-like'	mRNA	1.0402	0.000959648
821045	'AT3G17770'	mRNA	1.04064	5.68868e-05
830295	'AT5G04170'	mRNA	1.04084	0.000112937
834988	'AT5G49280'	mRNA	1.04095	0.0147889
821055	'JAZ3'	mRNA	1.04129	0.0372938
819911	'RGLG1'	mRNA	1.044	0.000552962
842891	'RK2'	mRNA	1.04547	0.0139262
830731	'ATSTE14B'	mRNA	1.0456	0.00303742
836511	'AT5G63905'	mRNA	1.04564	0.0108945
834751	'AT5G47050'	mRNA	1.04578	0.0122407
3767624	'AT1G63860'	mRNA	1.05107	0.012191
832488	'AT5G24210'	mRNA	1.05457	0.00286879
843051	'AT1G67310'	mRNA	1.05663	0.00495256
843577	'JAZ6'	mRNA	1.05778	0.000504373
816433	'AT2G19160'	mRNA	1.05802	0.000813792
825525	'TTA2'	mRNA	1.05854	0.000406892
838793	'DREB26'	mRNA	1.05903	0.00240659
817935	'PP2CG1'	mRNA	1.0596	0.0195326
819272	'AT2G46600'	mRNA	1.06077	0.0142213
837155	'AT1G01440'	mRNA	1.06328	0.00444291
831631	'AT5G17650'	mRNA	1.06452	0.0016997
819413	'RKF3'	mRNA	1.06478	0.00868289
822279	'AT3G26670'	mRNA	1.06499	0.000459725
838276	'CYP72C1'	mRNA	1.06532	0.00849667
823587	'AT3G44610'	mRNA	1.06945	0.000134316
836530	'AT5G64090'	mRNA	1.07191	0.00128504
824771	'AT3G56050'	mRNA	1.07283	1.57849e-05
829685	'CPK5'	mRNA	1.07425	0.000140994
829346	'AT4G32140'	mRNA	1.07436	0.000236613
831149	'AT5G13100'	mRNA	1.07559	0.0034045
835584	'AT5G54930'	mRNA	1.07683	0.00181321
827734	'AT4G19880'	mRNA	1.0772	0.0393788
837276	'PLL5'	mRNA	1.07841	0.00417942
841141	'AT1G47380'	mRNA	1.07964	2.26109e-06
816321	'AT2G18090'	mRNA	1.0806	0.000735774
816629	'AT2G20950'	mRNA	1.0814	3.43293e-08
842746	'AT1G64385'	mRNA	1.0822	8.1033e-06
817914	'AT2G33490'	mRNA	1.08322	0.0024959
822098	'RIN4'	mRNA	1.08353	0.000110763
824671	'AT3G55050'	mRNA	1.08372	0.0102038
817599	'C4H'	mRNA	1.08395	0.00897386
814749	'TOM3'	mRNA	1.0852	0.0436119
818715	'AT2G41160'	mRNA	1.08586	0.0264955
838996	'AT1G23850'	mRNA	1.0868	0.0186941
838285	'AT1G17145'	mRNA	1.08724	7.76489e-06
836383	'AT5G62620'	mRNA	1.08773	0.000834332
831543	'AT5G16800'	mRNA	1.08797	1.26275e-08
837675	'AT1G11330'	mRNA	1.08868	0.035419
820949	'AT3G02770'	mRNA	1.09104	0.000343031
829702	'AT4G35500'	mRNA	1.09145	0.000186723
829623	'ADC2'	mRNA	1.09252	0.0112637
832812	'PNC2'	mRNA	1.09358	0.00162361
819971	'TK1a'	mRNA	1.09396	0.00584784
830917	'RBK1'	mRNA	1.09613	0.000180996
832663	'AT5G25940'	mRNA	1.09824	0.0135554
819288	'GulLO2'	mRNA	1.09871	0.0367369
822354	'AT3G27330'	mRNA	1.10026	0.00733287
835603	'VTC5'	mRNA	1.10135	0.0447332
836696	'PCK2'	mRNA	1.10158	0.0344803
822032	'AT3G24420'	mRNA	1.10844	0.0435917
828090	'RBP-DR1'	mRNA	1.10851	0.00492424
828532	'AT4G24290'	mRNA	1.1086	0.000508888
821358	'AT3G18295'	mRNA	1.10885	2.3954e-06
820046	'HCC1'	mRNA	1.11126	2.61444e-05
830350	'ADR1-L2'	mRNA	1.11133	0.000468457
834356	'TOPP6'	mRNA	1.11232	0.0301369
843624	'TIR'	mRNA	1.11433	0.0107235
836062	'TRP1'	mRNA	1.11501	0.00223966
837701	'PMEPCRA'	mRNA	1.11544	0.00123291
836150	'AT5G60280'	mRNA	1.11619	0.00867441
827397	'SNC1'	mRNA	1.11759	0.0140778
837278	'AT1G07650'	mRNA	1.11767	2.81102e-07
2745831	'AT1G55475'	mRNA	1.11844	0.03468
839168	'AT1G26270'	mRNA	1.11924	0.00497241
844308	'NUDT3'	mRNA	1.12111	0.000343031
826630	'NIP5;1'	mRNA	1.12117	0.00987206
843258	'RPK1'	mRNA	1.12146	0.00242803
820392	'AT3G12150'	mRNA	1.12301	0.0180951
829162	'AT4G30390'	mRNA	1.12312	0.0324839
821425	'AT3G18930'	mRNA	1.12343	0.0022588
843805	'MIF1'	mRNA	1.12859	0.0160124
819969	'OBE1'	mRNA	1.1297	0.0263513
832450	'AT5G23850'	mRNA	1.1308	0.000859229
819105	'AT2G44970'	mRNA	1.13145	0.00984762
839622	'AT1G27330'	mRNA	1.13272	0.000740968
838339	'AT1G17620'	mRNA	1.13291	0.00879094
838824	'AT1G22190'	mRNA	1.13442	0.0372634
824039	'SPT1'	mRNA	1.13513	8.45472e-05
830420	'PRA1.B3'	mRNA	1.13622	0.000619936
837233	'AT1G07220'	mRNA	1.13774	0.00132726
829172	'AT4G30490'	mRNA	1.13915	0.00768102
828599	'AT4G24970'	mRNA	1.13983	0.00102375
842079	'MDO1'	mRNA	1.14212	0.0139262
826595	'CYTC-2'	mRNA	1.14219	0.00508243
843377	'BCA4'	mRNA	1.14338	1.52919e-07
821666	'AT3G21140'	mRNA	1.14342	1.84507e-07
835800	'AT5G56980'	mRNA	1.14423	0.000732127
830827	'RLF'	mRNA	1.14424	4.68595e-08
834561	'RPS4'	mRNA	1.14819	0.000128913
837613	'PRS3'	mRNA	1.14833	9.21569e-05
824401	'AT3G52360'	mRNA	1.14836	0.00381354
832733	'SK 11'	mRNA	1.15152	0.000375089
843977	'AT1G76440'	mRNA	1.15219	2.31036e-05
815963	'APK'	mRNA	1.15231	0.0100869
844000	'AT1G76670'	mRNA	1.15358	3.92284e-08
843968	'AT1G76360'	mRNA	1.15492	0.000312475
837069	'5PTASE13'	mRNA	1.15607	0.000764447
833974	'AT5G39785'	mRNA	1.15608	0.0362318
841557	'AT1G51340'	mRNA	1.15646	5.7392e-05
838149	'AT1G15800'	mRNA	1.15868	0.00924819
837223	'STN1'	mRNA	1.1589	0.00225192
831546	'SYP21'	mRNA	1.16071	0.000468457
829065	'AT4G29440'	mRNA	1.16551	3.77277e-06
824957	'AT3G57880'	mRNA	1.17043	0.0454164
829772	'AT4G36150'	mRNA	1.17048	0.017683
817754	'CNX2'	mRNA	1.17199	0.000942212
816607	'AT2G20780'	mRNA	1.17231	0.000143101
842943	'AT1G66260'	mRNA	1.17329	0.000356851
817549	'NDA2'	mRNA	1.17641	5.24893e-05
828405	'IQD22'	mRNA	1.17646	0.00504423
838515	'AT1G19330'	mRNA	1.17698	0.00112348
818740	'WIH2'	mRNA	1.17759	6.11953e-06
822048	'AT3G24530'	mRNA	1.17781	0.000377229
825804	'CPK31'	mRNA	1.17812	0.0174427
843111	'AT1G67850'	mRNA	1.17866	0.000240771
825353	'AT3G61800'	mRNA	1.1811	0.00138511
837896	'AT1G13360'	mRNA	1.18122	0.0174258
841082	'TRX5'	mRNA	1.18169	0.00821314
826983	'AMT1;1'	mRNA	1.18295	6.30334e-07
837365	'CRT3'	mRNA	1.18321	0.000131306
841774	'AT1G53380'	mRNA	1.18401	6.49112e-05
825532	'AGG2'	mRNA	1.18435	4.78767e-06
817127	'PAPS2'	mRNA	1.18555	4.98456e-05
841401	'PUB26'	mRNA	1.18617	0.000669023
834822	'AT5G47710'	mRNA	1.18805	1.47575e-06
2745841	'BRD4'	mRNA	1.1896	0.00286273
825847	'UBQ11'	mRNA	1.19122	0.000552962
839142	'AT1G25550'	mRNA	1.19326	0.00148706
820792	'AT3G15530'	mRNA	1.19332	1.16444e-06
829771	'AT4G36140'	mRNA	1.19336	0.00370091
829174	'ATG18B'	mRNA	1.1934	7.85754e-05
839111	'AT1G25275'	mRNA	1.19655	0.00602094
820214	'NAC053'	mRNA	1.19668	0.00069179
826738	'RHA1B'	mRNA	1.19707	0.00120071
840339	'STOP1'	mRNA	1.19776	0.0134747
822252	'AT3G26470'	mRNA	1.20108	2.43878e-05
820909	'AT3G02750'	mRNA	1.20118	2.06037e-05
826891	'AT4G12790'	mRNA	1.20128	3.21086e-06
839808	'PUB17'	mRNA	1.2033	3.54052e-05
839536	'BPS1'	mRNA	1.20398	7.06994e-05
836398	'AT5G62770'	mRNA	1.20421	0.000210238
842894	'PAO4'	mRNA	1.20476	0.0289426
815211	'VPS2.1'	mRNA	1.20691	5.29499e-09
837235	'UGT71C5'	mRNA	1.20829	2.34574e-08
828798	'AT4G26910'	mRNA	1.2092	4.1622e-05
835786	'AT5G56840'	mRNA	1.20977	0.0190522
824073	'PRXCB'	mRNA	1.21183	1.17938e-06
835983	'PLC5'	mRNA	1.2173	0.0027737
834956	'AT5G48970'	mRNA	1.21922	1.10125e-08
817595	'TPP'	mRNA	1.22408	0.00027298
832142	'AT5G20190'	mRNA	1.22461	0.0243269
821586	'CPK9'	mRNA	1.22626	0.00768547
28717288	'AT1G32127'	mRNA	1.22629	9.67359e-05
828484	'LACS4'	mRNA	1.22806	0.000348872
824945	'AT3G57760'	mRNA	1.22905	0.038832
834721	'AT5G46780'	mRNA	1.22931	0.0170356
831954	'AT5G18360'	mRNA	1.23009	0.00352273
830977	'AT5G11090'	mRNA	1.23011	0.0261685
839718	'AT1G28240'	mRNA	1.23522	0.000193128
830598	'CIPK2'	mRNA	1.24147	0.00620334
836064	'AT5G59450'	mRNA	1.24225	7.94948e-05
836189	'AT5G60680'	mRNA	1.24515	0.0079432
829147	'AT4G30240'	mRNA	1.24676	3.87077e-06
835538	'FQR1'	mRNA	1.2479	0.000271053
828776	'SHV3'	mRNA	1.2487	1.16302e-05
843125	'HSFA8'	mRNA	1.24912	0.00701148
823740	'EXLA1'	mRNA	1.2494	0.00849667
843813	'CPK30'	mRNA	1.25125	4.92756e-07
842748	'LACS3'	mRNA	1.25477	0.0272501
827384	'HB-2'	mRNA	1.25493	0.028194
838304	'AT1G17330'	mRNA	1.25538	0.000184815
838039	'TTA1'	mRNA	1.25541	0.00112743
836763	'AT5G66310'	mRNA	1.25854	0.0302181
825190	'AT3G60200'	mRNA	1.26007	0.000107676
843833	'AT1G74940'	mRNA	1.26086	0.00872439
821074	'XPO1B'	mRNA	1.26172	0.00154884
834898	'AT5G48430'	mRNA	1.26224	0.0248186
819378	'UXS4'	mRNA	1.26333	0.006678
834452	'AT5G44290'	mRNA	1.26489	0.000309247
820315	'AT3G11420'	mRNA	1.26514	6.38325e-10
838043	'AT1G14780'	mRNA	1.26528	8.03531e-05
829337	'AT4G32060'	mRNA	1.26544	0.000271053
829659	'AT4G35070'	mRNA	1.26671	0.000573451
827892	'CRK28'	mRNA	1.26697	5.44007e-06
837531	'LRR XI-23'	mRNA	1.26738	3.97992e-07
824915	'AT3G57480'	mRNA	1.26771	0.00531314
818003	'AT2G34400'	mRNA	1.2689	0.00413389
842407	'EDA16'	mRNA	1.26932	3.43812e-07
827623	'BEH3'	mRNA	1.27088	0.00442735
815625	'CRCK3'	mRNA	1.27365	5.55408e-09
839591	'AT1G27020'	mRNA	1.27495	1.07215e-06
831478	'AT5G16200'	mRNA	1.27566	0.00189776
835568	'AT5G54780'	mRNA	1.27586	0.000592848
825349	'DL1B'	mRNA	1.27689	0.0089456
829539	'AT4G33940'	mRNA	1.28164	1.33231e-06
833802	'AT5G38200'	mRNA	1.28232	0.000232793
836312	'AT5G61910'	mRNA	1.28403	0.00083511
835587	'PDC2'	mRNA	1.28594	0.00468445
826673	'PLDBETA2'	mRNA	1.28817	0.00378738
835190	'AT5G51160'	mRNA	1.29369	0.0164757
824711	'PBL1'	mRNA	1.29391	0.000691919
834692	'AT5G46490'	mRNA	1.29426	0.0482186
818742	'AT2G41440'	mRNA	1.29454	2.76775e-06
819902	'GLCAK'	mRNA	1.29558	0.00167684
818520	'ABCG1'	mRNA	1.29691	0.0331229
834900	'sks3'	mRNA	1.29937	0.00933985
824437	'AT3G52710'	mRNA	1.30052	8.02639e-06
820052	'AT3G09000'	mRNA	1.30106	8.9993e-06
2745461	'AT2G07777'	mRNA	1.30131	0.0138408
824453	'AT3G52870'	mRNA	1.30547	4.43516e-06
828843	'AT4G27350'	mRNA	1.30598	7.45383e-05
820496	'ABCC3'	mRNA	1.308	0.00333984
832267	'J2'	mRNA	1.30815	0.0138787
822530	'AT3G28940'	mRNA	1.30943	0.00120996
831945	'ANAC087'	mRNA	1.31081	1.9376e-05
829227	'AT4G31000'	mRNA	1.31224	0.00158001
832386	'NIC3'	mRNA	1.31406	0.0203882
828746	'AT4G26400'	mRNA	1.31641	0.000766811
825135	'AT3G59660'	mRNA	1.31642	0.000399853
821861	'APS1'	mRNA	1.3172	1.32711e-12
818116	'SRO1'	mRNA	1.31827	3.49747e-05
828614	'MC2'	mRNA	1.3192	0.0344803
832326	'ADT5'	mRNA	1.31936	0.0393955
836860	'SKIP2'	mRNA	1.31939	2.18343e-07
834015	'RLP54'	mRNA	1.32271	1.46005e-06
834923	'AT5G48655'	mRNA	1.32391	3.4995e-05
817637	'GSTF10'	mRNA	1.32406	0.0174737
824099	'AT3G49370'	mRNA	1.32421	2.83071e-05
822546	'AT3G29034'	mRNA	1.32649	0.0141983
836265	'ACHT5'	mRNA	1.32924	0.0306872
821492	'PUT5'	mRNA	1.33136	5.17525e-12
831123	'CPK7'	mRNA	1.33256	3.22046e-10
818416	'PRA1.B4'	mRNA	1.33263	0.00263446
840200	'AT1G33050'	mRNA	1.33602	0.0494806
821161	'AT3G03000'	mRNA	1.3368	0.000309247
834119	'AT5G41170'	mRNA	1.33776	0.00237738
843390	'CRK3'	mRNA	1.33878	0.010691
821202	'AT3G02070'	mRNA	1.33966	0.00150971
824721	'AGF2'	mRNA	1.341	0.000780522
835360	'WRKY27'	mRNA	1.34149	0.00508243
825415	'BZIP53'	mRNA	1.3456	0.00181473
819264	'ARF11'	mRNA	1.34666	0.0160272
840044	'AT1G31540'	mRNA	1.34716	2.52585e-07
816991	'AT2G24550'	mRNA	1.34817	7.10851e-05
816993	'WRKY17'	mRNA	1.34831	0.000735774
833498	'AT5G35370'	mRNA	1.34897	7.52902e-12
818231	'AT2G36580'	mRNA	1.34937	3.98098e-08
826148	'RAP2.9'	mRNA	1.35154	0.00996415
821447	'RBP47B'	mRNA	1.35166	6.85811e-05
834610	'RHA1'	mRNA	1.35277	0.000419874
827561	'AT4G18340'	mRNA	1.35538	1.05741e-05
834789	'AT5G47420'	mRNA	1.35596	8.10345e-11
825844	'NDB2'	mRNA	1.35784	0.00609799
829416	'AT4G32800'	mRNA	1.35795	0.0173102
831966	'PGSIP6'	mRNA	1.35884	0.000205286
836073	'AT5G59540'	mRNA	1.36026	0.0002432
820625	'EXO70D3'	mRNA	1.36051	4.51482e-06
843914	'AT1G75810'	mRNA	1.36113	0.00148118
820716	'AT3G14870'	mRNA	1.36155	4.15191e-06
836376	'AT5G62560'	mRNA	1.36177	3.67313e-08
824879	'AT3G57120'	mRNA	1.36473	0.00215406
839413	'RING1B'	mRNA	1.36692	3.63834e-08
822051	'PERK1'	mRNA	1.37065	3.93209e-12
834614	'RABA1c'	mRNA	1.37101	2.67684e-05
840017	'AGO3'	mRNA	1.37271	0.0136587
821416	'PMT5'	mRNA	1.3729	8.65522e-08
819068	'AT2G44600'	mRNA	1.37357	0.000142849
818164	'AT2G35910'	mRNA	1.37484	0.0492419
844227	'AT1G78895'	mRNA	1.37629	0.000202986
836072	'AT5G59530'	mRNA	1.37766	0.000341225
833881	'AT5G38895'	mRNA	1.3782	0.0132342
821719	'AT3G21650'	mRNA	1.3796	1.1584e-06
831797	'AT5G03110'	mRNA	1.38105	0.00432317
827260	'RALFL33'	mRNA	1.38107	5.02362e-06
829466	'ADR1-L1'	mRNA	1.38189	8.79371e-10
844400	'AT1G80610'	mRNA	1.38254	5.74136e-08
820819	'AT3G15760'	mRNA	1.38326	0.0164757
828542	'CIPK8'	mRNA	1.38451	9.35535e-09
826815	'AT4G12070'	mRNA	1.38452	3.00222e-05
824484	'NodGS'	mRNA	1.38652	0.00241327
843333	'PP2A'	mRNA	1.38891	1.43423e-08
830396	'AT5G05140'	mRNA	1.39722	0.000406245
835562	'G18F'	mRNA	1.40089	0.00170157
827931	'GSTF2'	mRNA	1.4019	0.0394535
816842	'AT2G23100'	mRNA	1.4022	2.97292e-05
842291	'AT1G59970'	mRNA	1.4031	0.00102951
818741	'ERD15'	mRNA	1.40365	3.60622e-07
822205	'AT3G26080'	mRNA	1.40543	0.000506728
817304	'AT2G27580'	mRNA	1.40552	0.00683659
835138	'SPL13B'	mRNA	1.40703	2.86923e-07
842226	'AT1G58848'	mRNA	1.4097	0.000232793
831774	'ATMDAR2'	mRNA	1.415	0.000115156
830950	'AT5G10830'	mRNA	1.41823	0.00693525
816520	'AT2G20010'	mRNA	1.41943	2.21282e-08
843106	'AT1G67800'	mRNA	1.41976	1.39777e-08
820249	'BZIP28'	mRNA	1.42038	0.000252809
819088	'UCC2'	mRNA	1.42048	1.32408e-05
828446	'AT4G23470'	mRNA	1.42251	6.76116e-06
818533	'ABCB6'	mRNA	1.42283	1.08746e-09
839624	'AT1G27350'	mRNA	1.42287	4.02084e-06
833964	'EMB2744'	mRNA	1.42401	0.047136
816874	'NAPRT2'	mRNA	1.42475	2.23251e-05
841016	'AT1G44130'	mRNA	1.42673	0.0299683
836752	'ARO2'	mRNA	1.42778	1.97104e-11
817604	'AT2G30550'	mRNA	1.42947	1.77934e-07
842225	'AT1G58807'	mRNA	1.43016	0.000140162
842232	'AT1G59124'	mRNA	1.43016	0.000140162
842275	'ALA3'	mRNA	1.43021	1.07638e-05
836551	'GCH'	mRNA	1.43155	1.17487e-07
817650	'AT2G30990'	mRNA	1.43206	9.63841e-09
824037	'AT3G48760'	mRNA	1.4322	7.31841e-12
839953	'AT1G30730'	mRNA	1.43227	0.0101037
818287	'AT2G37110'	mRNA	1.4359	5.16488e-05
838401	'AT1G18210'	mRNA	1.43599	9.00477e-05
822478	'AT3G28480'	mRNA	1.43654	6.6216e-05
816689	'AT2G21500'	mRNA	1.43757	0.000800494
831161	'AT5G13210'	mRNA	1.43988	0.000605842
816382	'AT2G18670'	mRNA	1.44114	0.0112385
817575	'WRKY25'	mRNA	1.44321	0.00168561
816254	'MLO8'	mRNA	1.44361	0.000209646
7922469	'AT2G15042'	mRNA	1.44481	0.0338602
841013	'AAP5'	mRNA	1.44491	0.000821067
824905	'AT3G57380'	mRNA	1.44671	0.033039
818933	'AT2G43320'	mRNA	1.45011	6.18262e-10
827179	'CCT2'	mRNA	1.45052	1.90219e-05
824803	'AT3G56360'	mRNA	1.4523	0.00110538
837987	'AT1G14260'	mRNA	1.45315	0.00503113
841722	'NAC019'	mRNA	1.45336	0.0226889
842922	'AT1G66080'	mRNA	1.45392	0.0149272
825158	'AT3G59880'	mRNA	1.45427	0.0111759
830011	'AT4G38540'	mRNA	1.46006	0.00702247
819889	'RPM1'	mRNA	1.46243	1.78947e-06
819566	'GLR1.1'	mRNA	1.46401	6.33163e-05
840158	'MYC2'	mRNA	1.46475	0.00118099
817586	'SIP4'	mRNA	1.46616	0.000570543
842528	'AT1G62305'	mRNA	1.46757	1.19044e-05
840851	'AT1G42470'	mRNA	1.4703	0.00136433
818834	'AT2G42330'	mRNA	1.47484	0.0144747
833891	'AT5G38990'	mRNA	1.47643	3.94897e-13
817785	'FRS2'	mRNA	1.4782	1.32408e-05
824587	'AT3G54200'	mRNA	1.48392	3.54732e-05
837608	'AT1G10650'	mRNA	1.48566	2.85099e-07
840379	'AT1G34750'	mRNA	1.48588	4.83683e-07
825100	'AT3G59310'	mRNA	1.48851	0.00957449
814644	'RHA2B'	mRNA	1.49222	0.00551851
5008200	'AT5G05365'	mRNA	1.49424	0.0111327
831838	'AT5G02690'	mRNA	1.49528	0.00492816
838743	'SCL1'	mRNA	1.49549	0.00142918
834684	'SSP4'	mRNA	1.49641	0.00186368
839722	'AT1G28280'	mRNA	1.49653	3.0301e-09
834120	'AT5G41180'	mRNA	1.49852	0.000282404
821851	'AT3G22800'	mRNA	1.49912	0.0103502
818739	'AT2G41410'	mRNA	1.49929	1.35132e-05
834163	'CHX18'	mRNA	1.50601	0.0139194
834690	'RPS6'	mRNA	1.50817	8.63292e-06
830281	'AT5G04020'	mRNA	1.50907	1.90556e-11
830310	'AT5G04310'	mRNA	1.50922	7.12351e-09
842861	'AT1G65490'	mRNA	1.50931	5.84343e-05
832618	'AT5G25440'	mRNA	1.51018	0.000362153
28718845	'RALFL22'	mRNA	1.51109	0.00405405
827106	'CIPK4'	mRNA	1.51272	1.14338e-13
828355	'TPPG'	mRNA	1.51293	0.00177466
829800	'LCB1'	mRNA	1.51341	1.07266e-08
814662	'At17.1'	mRNA	1.51491	0.000126603
843553	'AT1G72210'	mRNA	1.51679	0.0349243
825220	'AT3G60490'	mRNA	1.51694	0.00112177
821359	'AT3G18300'	mRNA	1.51929	0.0206961
843685	'MKK9'	mRNA	1.52392	0.000571948
834824	'AT5G47730'	mRNA	1.52518	8.36684e-09
829183	'AT4G30600'	mRNA	1.52679	1.77316e-13
830923	'AT5G10580'	mRNA	1.53088	0.0188512
828930	'AT4G28150'	mRNA	1.53134	0.00747793
816647	'AT2G21120'	mRNA	1.53264	4.34208e-08
830942	'AT5G10750'	mRNA	1.53289	1.81216e-08
831842	'AT5G02680'	mRNA	1.53356	0.0133898
828605	'AT4G25020'	mRNA	1.53375	0.00301618
818199	'ABI5'	mRNA	1.53687	0.0212751
819381	'AT2G47680'	mRNA	1.53811	0.000131659
836366	'AT5G62460'	mRNA	1.54128	5.2982e-05
816551	'AT2G20320'	mRNA	1.54225	0.0030668
836764	'GATA5'	mRNA	1.54246	2.20431e-09
836865	'MYBR1'	mRNA	1.54393	3.18298e-06
835987	'Mik'	mRNA	1.54578	0.000111258
844001	'OPR1'	mRNA	1.54676	0.00108167
838180	'WAKL6'	mRNA	1.54764	0.00191672
843709	'AT1G73740'	mRNA	1.54864	3.8193e-07
837994	'AT1G14330'	mRNA	1.55026	0.000631273
817295	'AT2G27500'	mRNA	1.55057	8.85092e-07
839395	'KCS1'	mRNA	1.55099	0.0241068
829334	'AT4G32030'	mRNA	1.55328	8.09863e-08
816952	'CYP71B6'	mRNA	1.55441	1.00911e-07
830464	'AT5G05790'	mRNA	1.55576	0.0139811
842641	'AT1G63350'	mRNA	1.55652	1.34144e-07
842252	'CW9'	mRNA	1.55768	0.0496496
835220	'ATTPPA'	mRNA	1.55878	0.000103863
818527	'AT2G39420'	mRNA	1.55927	0.0167165
842440	'AT1G61460'	mRNA	1.55966	0.00359622
835121	'AT5G50530'	mRNA	1.56146	0.00208827
814768	'AT2G02370'	mRNA	1.56166	1.94282e-08
843814	'AT1G74750'	mRNA	1.56167	8.96453e-05
837123	'MEF3'	mRNA	1.56323	0.00802338
818961	'AT2G43590'	mRNA	1.56425	0.00250639
831224	'AGL15'	mRNA	1.56483	0.00359226
820331	'AT3G11580'	mRNA	1.56679	1.38347e-05
824140	'PSK4'	mRNA	1.56812	0.00243439
838471	'AT1G18900'	mRNA	1.56823	6.37641e-11
832075	'ASP2'	mRNA	1.57217	0.00344202
844306	'RFO1'	mRNA	1.57238	1.21661e-10
831856	'Hsp70-2'	mRNA	1.57308	0.0144613
828594	'AT4G24920'	mRNA	1.57717	9.01274e-11
840083	'XLG3'	mRNA	1.57877	5.71983e-11
831687	'SCAR4'	mRNA	1.57886	1.60331e-06
818446	'AT2G38640'	mRNA	1.57912	0.0179819
818221	'AT2G36470'	mRNA	1.58031	4.06148e-06
843315	'AT1G69790'	mRNA	1.58285	0.0175738
814753	'PSKR1'	mRNA	1.58334	3.83368e-05
833755	'TCH2'	mRNA	1.585	1.19224e-06
830544	'AT5G06560'	mRNA	1.58595	2.09166e-10
820498	'ABCC7'	mRNA	1.5875	6.39887e-05
842898	'AT1G65870'	mRNA	1.58762	0.00597979
825399	'AT3G62260'	mRNA	1.58762	1.91455e-09
818619	'AT2G40270'	mRNA	1.59479	2.38936e-08
829365	'SD2-5'	mRNA	1.59577	6.01665e-06
822444	'CSLC04'	mRNA	1.59663	0.00232436
837791	'KEU'	mRNA	1.59764	3.39772e-08
842778	'AT1G64700'	mRNA	1.59904	0.00132272
838510	'DA1'	mRNA	1.59962	1.75504e-06
837773	'FMO'	mRNA	1.60008	2.09989e-05
817405	'AT2G28570'	mRNA	1.60064	4.78132e-07
825805	'CPK27'	mRNA	1.60112	9.51741e-05
824495	'CYP71B5'	mRNA	1.60411	4.12119e-12
828672	'AT4G25670'	mRNA	1.605	5.03771e-07
837490	'RAB11c'	mRNA	1.60517	8.63292e-06
824254	'AT3G50900'	mRNA	1.6063	2.0582e-06
827391	'AT4G16840'	mRNA	1.6065	0.00291826
836070	'RTFL5'	mRNA	1.60668	0.0226097
831345	'SAG101'	mRNA	1.60673	1.563e-06
820735	'RABA1g'	mRNA	1.60897	4.8533e-06
843431	'HB18'	mRNA	1.61556	0.00851861
829884	'AT4G37295'	mRNA	1.61574	0.00508243
831634	'AT5G17680'	mRNA	1.61623	0.00832109
842678	'AT1G63740'	mRNA	1.61655	8.10754e-12
837191	'PLA-I{gamma}1'	mRNA	1.6166	7.59254e-10
823964	'EDS1'	mRNA	1.6167	1.48805e-05
828053	'SAG21'	mRNA	1.61838	1.08859e-05
821877	'IAA2'	mRNA	1.62094	6.17486e-11
828700	'AT4G25940'	mRNA	1.62146	2.60521e-20
838857	'AT1G22510'	mRNA	1.6254	8.60969e-08
5008186	'AT4G36945'	mRNA	1.62588	4.05781e-08
828125	'CRCK2'	mRNA	1.62713	2.11661e-12
837321	'AT1G08050'	mRNA	1.62939	0.000591083
836327	'IQD23'	mRNA	1.63164	6.9163e-07
820789	'NAC3'	mRNA	1.63239	0.00944509
820850	'PDX1.2'	mRNA	1.63248	1.06706e-05
823565	'AT3G44400'	mRNA	1.6365	8.50371e-05
837196	'AT1G06840'	mRNA	1.63724	2.69066e-14
841650	'AT1G52200'	mRNA	1.64454	0.0112238
818376	'AT2G37980'	mRNA	1.64924	0.000276395
843074	'AT1G67530'	mRNA	1.65143	8.76118e-06
816217	'LYM2'	mRNA	1.6515	2.78952e-09
816762	'SR1'	mRNA	1.65168	3.19229e-19
837302	'AT1G07870'	mRNA	1.65323	4.85381e-05
837899	'AT1G13390'	mRNA	1.65352	2.30572e-11
837845	'NUDT12'	mRNA	1.65401	0.00556096
843450	'RSW10'	mRNA	1.65783	3.34939e-09
831554	'CSLD2'	mRNA	1.6581	2.8891e-13
818404	'AT2G38250'	mRNA	1.65921	0.03468
839952	'AT1G30720'	mRNA	1.66158	0.0362192
819701	'RLP31'	mRNA	1.66272	0.000220096
830801	'TOC64-V'	mRNA	1.66365	0.000114312
825104	'AT3G59350'	mRNA	1.66438	4.36203e-08
842267	'AT1G59740'	mRNA	1.665	0.00701845
829712	'CST'	mRNA	1.66806	4.52993e-08
816490	'AT2G19710'	mRNA	1.67113	4.63921e-13
843575	'AT1G72430'	mRNA	1.67363	0.000127312
826812	'SAP7'	mRNA	1.67762	1.74823e-07
842479	'BGLU46'	mRNA	1.67918	4.13974e-05
822474	'AT3G28450'	mRNA	1.68032	1.39737e-09
838382	'AT1G18020'	mRNA	1.68269	0.0201564
839602	'GSTU13'	mRNA	1.68575	0.00030156
824280	'MUR1'	mRNA	1.68773	0.000105569
824577	'AT3G54100'	mRNA	1.68828	3.22966e-13
835575	'AT5G54850'	mRNA	1.69054	2.85365e-07
817697	'AT2G31390'	mRNA	1.69135	0.00446198
829215	'AT4G30910'	mRNA	1.69234	1.56582e-09
821175	'SRG3'	mRNA	1.69297	4.45245e-06
819326	'SDR3'	mRNA	1.69436	6.01665e-06
817855	'ZFN2'	mRNA	1.69599	1.15359e-05
822601	'EXO70E1'	mRNA	1.69663	4.48718e-08
828838	'AT4G27300'	mRNA	1.69727	8.50682e-05
839348	'PFA-DSP1'	mRNA	1.69826	1.71407e-07
818030	'PID'	mRNA	1.69884	0.000219216
821302	'AT3G03280'	mRNA	1.7008	0.0104512
824244	'AT3G50800'	mRNA	1.70157	0.0227186
834752	'AT5G47060'	mRNA	1.70278	0.0112666
831037	'AT5G11650'	mRNA	1.70312	5.65225e-07
835986	'AT5G58720'	mRNA	1.70431	0.000601946
842460	'AT1G61640'	mRNA	1.70668	1.83898e-06
835759	'MKK6'	mRNA	1.70668	1.90211e-07
820751	'AT3G15200'	mRNA	1.70715	0.00075682
834694	'AT5G46510'	mRNA	1.70753	0.000331825
3771571	'AT5G66658'	mRNA	1.71032	0.0452003
837352	'AT1G08315'	mRNA	1.71389	0.00035884
826409	'MEKK1'	mRNA	1.71437	4.11946e-17
834714	'AT5G46710'	mRNA	1.71621	7.00707e-05
28720140	'AT4G16957'	mRNA	1.71681	1.62721e-08
828348	'AT4G22530'	mRNA	1.72004	0.0133711
825311	'AT3G61390'	mRNA	1.72285	0.0291471
834768	'ERF2'	mRNA	1.72594	5.07174e-06
838703	'AT1G21070'	mRNA	1.72619	1.50206e-07
820622	'CAX9'	mRNA	1.72867	0.000246654
827062	'RHF1A'	mRNA	1.73076	2.20706e-13
842516	'PTR6'	mRNA	1.73099	2.11025e-10
835650	'AT5G55560'	mRNA	1.73215	0.000873162
830366	'CPK1'	mRNA	1.73307	3.53434e-10
5007997	'AT3G13437'	mRNA	1.73548	9.66032e-05
831429	'CRLK2'	mRNA	1.74072	1.83301e-17
829277	'CYP83B1'	mRNA	1.74072	8.32196e-06
828677	'QC'	mRNA	1.74122	9.72297e-15
824097	'AT3G49350'	mRNA	1.74291	6.51989e-11
843785	'AT1G74440'	mRNA	1.74722	0.000508763
836795	'DAR5'	mRNA	1.75016	0.000394142
840024	'KUF1'	mRNA	1.75115	0.000137391
818710	'CAM2'	mRNA	1.75164	1.00563e-07
834545	'NPR3'	mRNA	1.75256	2.62657e-15
835804	'ckl12'	mRNA	1.75396	7.17827e-20
825388	'ABCB21'	mRNA	1.75545	2.92895e-14
834250	'AT5G42440'	mRNA	1.75561	1.28854e-09
819387	'GH3.9'	mRNA	1.75818	0.00924819
834753	'AT5G47070'	mRNA	1.75975	6.22503e-11
821071	'AT3G01820'	mRNA	1.76136	1.38172e-10
836377	'AT5G62570'	mRNA	1.76316	2.33591e-08
817665	'AT2G31090'	mRNA	1.76428	5.2821e-07
842720	'DIR5'	mRNA	1.76704	0.000269399
824307	'AT3G51440'	mRNA	1.77143	0.000286777
843804	'MYB31'	mRNA	1.772	0.00662728
824548	'AT3G53810'	mRNA	1.77563	2.70591e-12
838470	'CDPK1'	mRNA	1.77934	1.38172e-10
820023	'ATSIK'	mRNA	1.77947	1.84354e-09
823639	'AT3G45040'	mRNA	1.78473	1.28369e-07
844099	'AT1G77640'	mRNA	1.78738	0.00382707
837279	'AT1G07660'	mRNA	1.78796	1.55493e-05
829853	'HSF4'	mRNA	1.78989	3.83368e-05
832364	'MYB37'	mRNA	1.79147	6.301e-05
838961	'AT1G03610'	mRNA	1.79287	0.00747382
826541	'CPK4'	mRNA	1.79331	1.43068e-07
836367	'MYB96'	mRNA	1.79405	3.0358e-05
820511	'AT3G13210'	mRNA	1.79663	0.0243243
837551	'AT1G10140'	mRNA	1.79855	0.00289454
824943	'AT3G57740'	mRNA	1.79881	6.25757e-05
827834	'AT4G20860'	mRNA	1.80112	0.0322322
843116	'AT1G67880'	mRNA	1.80215	1.37788e-07
825837	'AT4G04960'	mRNA	1.80787	3.08381e-09
821505	'AT3G19680'	mRNA	1.81215	5.44257e-05
840493	'TPPD'	mRNA	1.81335	0.043233
832514	'AT5G24430'	mRNA	1.81354	8.85636e-13
838159	'AT1G15890'	mRNA	1.819	1.12186e-11
836881	'ZF1'	mRNA	1.81914	0.0115986
836870	'AT5G67350'	mRNA	1.81922	1.35121e-05
842436	'AT1G61420'	mRNA	1.8275	0.000444236
829481	'AT4G33440'	mRNA	1.8286	4.24427e-06
10723117	'AT5G62865'	mRNA	1.82969	1.73277e-06
825337	'AGP20'	mRNA	1.83097	4.23858e-17
819037	'AT2G44290'	mRNA	1.83187	3.08277e-05
832660	'RLP52'	mRNA	1.83196	0.0183111
815147	'RIPK'	mRNA	1.83317	3.07448e-07
841550	'AT1G51270'	mRNA	1.83991	1.86547e-05
842043	'SERAT2;1'	mRNA	1.84243	0.00164108
831129	'AT5G12890'	mRNA	1.84343	3.18446e-07
819260	'PI4K GAMMA 4'	mRNA	1.84422	4.32168e-09
821660	'AT3G21080'	mRNA	1.8446	0.0159187
839599	'AT1G27100'	mRNA	1.85509	5.15818e-08
836149	'AT5G60270'	mRNA	1.85694	0.00181473
842733	'NPR1'	mRNA	1.85712	2.26085e-08
827893	'CRK29'	mRNA	1.86009	2.96892e-16
838729	'AT1G21320'	mRNA	1.86122	0.0180951
842420	'AT1G61260'	mRNA	1.8626	0.0145024
821780	'AT3G22160'	mRNA	1.86272	7.52778e-09
6240283	'AT1G65486'	mRNA	1.86349	0.000763002
827439	'AT4G17250'	mRNA	1.86626	1.59818e-07
834502	'AT5G44730'	mRNA	1.86842	1.68517e-05
839772	'AT1G28760'	mRNA	1.86871	1.80607e-06
826456	'AT4G08850'	mRNA	1.86947	4.09365e-05
837651	'AT1G11100'	mRNA	1.87092	0.000292797
829129	'AT4G30060'	mRNA	1.87322	4.73796e-05
831895	'AT5G01380'	mRNA	1.87365	0.00349332
816192	'AT2G16900'	mRNA	1.87733	1.16109e-11
844086	'AT1G77500'	mRNA	1.87939	2.02629e-06
820155	'MDHAR'	mRNA	1.87974	0.00321528
824255	'AT3G50910'	mRNA	1.88021	1.40404e-12
819721	'AT3G05550'	mRNA	1.88088	0.00305288
842542	'LRX2'	mRNA	1.88205	0.0210348
838078	'AT1G02810'	mRNA	1.88338	0.0336524
843170	'AT1G68410'	mRNA	1.8857	4.25499e-06
843068	'AT1G67470'	mRNA	1.88825	7.66133e-06
835535	'BBX29'	mRNA	1.88914	0.00959145
838513	'AT1G19310'	mRNA	1.89563	1.31229e-12
829545	'AT4G33985'	mRNA	1.89598	0.00719008
814673	'MPK17'	mRNA	1.89749	4.07767e-06
832472	'AT5G24070'	mRNA	1.89859	0.0105524
836211	'RLK1'	mRNA	1.89896	0.0261159
826964	'LRX3'	mRNA	1.90012	1.06508e-08
836035	'AT5G59170'	mRNA	1.90071	0.0362192
829480	'BAK1'	mRNA	1.90085	6.52126e-12
820646	'AT3G14260'	mRNA	1.90223	0.00135957
833806	'AT5G38240'	mRNA	1.90236	0.0107972
836728	'AT5G65980'	mRNA	1.90816	0.035815
831070	'AT5G11970'	mRNA	1.9096	3.58211e-06
819332	'MYB2'	mRNA	1.90986	0.0397468
822167	'AOC1'	mRNA	1.91183	1.54111e-07
828455	'WRKY29'	mRNA	1.91245	1.01494e-10
821460	'LOH2'	mRNA	1.91307	2.65105e-12
840424	'AT1G35350'	mRNA	1.91421	3.27641e-11
827361	'PGSIP8'	mRNA	1.91587	0.0165192
836011	'CRCK1'	mRNA	1.92179	2.71586e-07
28719430	'AT4G00300'	mRNA	1.9233	5.65716e-09
832588	'AT5G25170'	mRNA	1.9241	1.77802e-08
841837	'GLIP3'	mRNA	1.92829	0.003818
832127	'AT5G20050'	mRNA	1.92932	5.8283e-05
829479	'AT4G33420'	mRNA	1.92988	1.89199e-05
843216	'RAV2'	mRNA	1.9301	1.43471e-08
836780	'AT5G66480'	mRNA	1.93095	0.000170193
827505	'SYP42'	mRNA	1.93175	2.28352e-08
834517	'LAZ5'	mRNA	1.93323	1.29603e-11
842696	'ROH1'	mRNA	1.93527	0.0132342
839343	'AT1G05020'	mRNA	1.93855	4.85668e-10
818409	'AMT2'	mRNA	1.93871	3.44513e-13
840255	'AT1G33610'	mRNA	1.94125	7.45736e-08
839376	'ABCI19'	mRNA	1.94204	2.44874e-05
827937	'AT4G00960'	mRNA	1.94774	0.0106022
828642	'AT4G25390'	mRNA	1.94973	7.37748e-06
824176	'AT3G50140'	mRNA	1.95066	0.00831345
831875	'AT5G03330'	mRNA	1.95067	1.04203e-25
837540	'AT1G10050'	mRNA	1.95255	8.94202e-08
821597	'AT3G20510'	mRNA	1.95281	2.56894e-10
836468	'AT5G63490'	mRNA	1.95625	2.01661e-15
834225	'AT5G42200'	mRNA	1.96416	0.0108841
820698	'AT3G14700'	mRNA	1.96431	0.0423887
841745	'AT1G53110'	mRNA	1.96499	8.74025e-09
830733	'AT5G08350'	mRNA	1.96536	0.00114745
843840	'LPAT4'	mRNA	1.96968	8.10049e-18
821005	'AT3G17410'	mRNA	1.97167	3.05166e-19
829158	'AT4G30350'	mRNA	1.97323	3.95894e-06
838994	'AT1G23830'	mRNA	1.97854	4.09568e-11
818193	'AT2G36210'	mRNA	1.97865	0.0209151
820619	'RSH2'	mRNA	1.97913	1.92178e-30
829229	'AT4G31020'	mRNA	1.97953	0.000111297
835928	'AT5G58160'	mRNA	1.97961	1.98701e-16
3767688	'AT1G72416'	mRNA	1.97982	0.00277652
818470	'YLS5'	mRNA	1.98267	1.0832e-10
836824	'AT5G66900'	mRNA	1.98677	9.20794e-18
829757	'AT4G36010'	mRNA	1.98934	0.0010217
818722	'ORS1'	mRNA	1.99605	0.0139262
819223	'AT2G46160'	mRNA	1.99684	1.59162e-06
842831	'AT1G65240'	mRNA	1.99804	0.00385436
819684	'ATL6'	mRNA	1.99942	8.00888e-11
821309	'HIR2'	mRNA	2.00731	6.0726e-08
828911	'AT4G27980'	mRNA	2.00848	0.0428446
821768	'AT3G22060'	mRNA	2.00926	0.00500695
817565	'ASL5'	mRNA	2.01147	0.0411648
826447	'Prx37'	mRNA	2.01331	0.0159349
831193	'AAC2'	mRNA	2.01495	6.06878e-05
822199	'AT3G26020'	mRNA	2.01628	2.73271e-09
824212	'HR4'	mRNA	2.0176	0.00154272
827678	'AT4G19370'	mRNA	2.02349	9.63251e-06
839561	'MC1'	mRNA	2.02453	2.52036e-15
830457	'ASA1'	mRNA	2.02819	6.83604e-12
5007832	'AT1G62422'	mRNA	2.02857	7.17042e-08
815160	'OPR3'	mRNA	2.03035	0.00069179
831851	'Cand6'	mRNA	2.03172	6.75043e-20
844125	'AT1G77890'	mRNA	2.03501	7.09753e-10
7922339	'AT1G53633'	mRNA	2.03674	0.0016679
836643	'PUB38'	mRNA	2.04014	5.00177e-10
821806	'AOX1A'	mRNA	2.04036	6.29642e-06
830720	'AT5G08240'	mRNA	2.04386	3.50376e-07
827763	'GALS3'	mRNA	2.04646	3.8642e-16
843750	'SOT16'	mRNA	2.05002	6.81762e-07
834847	'RABA4C'	mRNA	2.05446	6.94154e-05
828718	'AT4G26120'	mRNA	2.05603	7.45383e-05
838353	'PEPR2'	mRNA	2.05685	0.00328261
817998	'AT2G34355'	mRNA	2.05725	5.84551e-09
828275	'AT4G21865'	mRNA	2.05987	0.000864766
823739	'EXLA3'	mRNA	2.06029	8.18196e-05
818237	'AT2G36650'	mRNA	2.06224	0.025468
828397	'AT4G22980'	mRNA	2.06288	0.00877588
824329	'AT3G51660'	mRNA	2.06477	9.96749e-09
824942	'AT3G57730'	mRNA	2.065	7.02976e-06
821156	'AT3G03020'	mRNA	2.07065	6.78623e-09
2745879	'SAG20'	mRNA	2.0712	1.78396e-05
818837	'AT2G42360'	mRNA	2.07565	0.013412
821196	'WOX11'	mRNA	2.07623	0.0370856
830859	'PROPEP4'	mRNA	2.07759	0.00276887
824072	'PRXCA'	mRNA	2.07856	0.0241068
826771	'AT-HSFB2B'	mRNA	2.08176	7.2869e-07
827404	'AT4G16960'	mRNA	2.08207	2.04695e-09
816279	'AT2G17705'	mRNA	2.08572	6.0867e-10
836322	'HSFB2A'	mRNA	2.08863	1.33004e-05
832531	'AT5G24600'	mRNA	2.08963	0.00620334
832043	'AT5G19230'	mRNA	2.09029	0.000134228
822541	'AT3G29010'	mRNA	2.09442	1.02599e-05
841381	'AT1G49570'	mRNA	2.09694	0.00391095
819827	'MYB108'	mRNA	2.09872	0.00122175
837415	'AT1G08940'	mRNA	2.10004	1.82905e-09
840345	'AT1G34420'	mRNA	2.10059	1.00131e-10
843026	'AT1G67060'	mRNA	2.10243	9.93935e-23
820233	'VPS60.1'	mRNA	2.1034	1.7114e-16
834695	'AT5G46520'	mRNA	2.11074	0.000835157
842686	'AT1G63830'	mRNA	2.11336	1.93394e-08
820378	'AT3G12040'	mRNA	2.12091	2.18092e-07
839545	'AT1G01260'	mRNA	2.12113	8.02321e-08
820192	'AT3G10300'	mRNA	2.12118	4.1214e-08
820531	'AT3G13310'	mRNA	2.12233	9.64227e-08
836499	'NAC102'	mRNA	2.12323	0.000105341
838336	'AT1G17600'	mRNA	2.12345	2.80116e-15
827487	'AT4G17670'	mRNA	2.12512	0.0261685
828400	'UTR2'	mRNA	2.12512	3.14004e-12
842612	'PP2-A11'	mRNA	2.12672	4.1214e-08
831778	'AT5G03610'	mRNA	2.12724	7.01601e-30
840990	'AT1G43910'	mRNA	2.12774	1.59162e-06
821934	'AT3G23550'	mRNA	2.13116	1.53302e-14
830154	'CYP79B2'	mRNA	2.13128	0.000607529
819308	'AT2G46940'	mRNA	2.13147	7.29245e-06
831076	'HSP17.6A'	mRNA	2.13212	0.00989921
820543	'AT3G13430'	mRNA	2.13222	1.28748e-08
838010	'AT1G14480'	mRNA	2.13316	6.06661e-07
820491	'NiaP'	mRNA	2.13603	4.48402e-12
837033	'AT1G05340'	mRNA	2.13792	0.000209646
819696	'AT3G05320'	mRNA	2.14117	3.22973e-05
829157	'DGK7'	mRNA	2.14213	1.8745e-10
819386	'GSTF8'	mRNA	2.14877	6.92284e-07
828064	'ATPMEPCRB'	mRNA	2.14937	0.0279636
834210	'AT5G42050'	mRNA	2.15026	3.26747e-20
819165	'CYP76C2'	mRNA	2.15077	0.0328771
835571	'TSB1'	mRNA	2.15323	6.59464e-18
824808	'AT3G56410'	mRNA	2.15668	6.55053e-15
830375	'ALA1'	mRNA	2.1568	9.32101e-17
836721	'AT5G65920'	mRNA	2.15903	9.42743e-09
842437	'AT1G61430'	mRNA	2.16061	2.68405e-08
827435	'SCL13'	mRNA	2.16502	3.68897e-18
834521	'AT5G44910'	mRNA	2.16785	0.00069179
829383	'AT4G32480'	mRNA	2.16857	0.000199364
844364	'DGR1'	mRNA	2.17121	0.00393217
837980	'AT1G14200'	mRNA	2.17276	0.0449362
837661	'AT1G11200'	mRNA	2.17323	1.14905e-12
835854	'AT5G57500'	mRNA	2.17675	0.000729482
815863	'SERK5'	mRNA	2.18138	3.97898e-18
817841	'AP4.3A'	mRNA	2.18382	6.35758e-10
827348	'AT4G16500'	mRNA	2.18638	9.40634e-08
843936	'CPK29'	mRNA	2.18785	1.23757e-06
822221	'CYP71B22'	mRNA	2.18831	5.41196e-06
817315	'CYP94C1'	mRNA	2.19143	0.0038492
825018	'SPP1'	mRNA	2.19463	9.35909e-07
834564	'AT5G45280'	mRNA	2.1961	0.000765736
824352	'AT3G51890'	mRNA	2.19615	1.08836e-10
818471	'AT2G38870'	mRNA	2.19854	0.0119939
818788	'GK-1'	mRNA	2.19871	2.58821e-25
820627	'AT3G02555'	mRNA	2.20241	1.33831e-07
824709	'AT3G55430'	mRNA	2.20452	1.24038e-07
818549	'BIK1'	mRNA	2.21236	1.25126e-07
834052	'AT5G40540'	mRNA	2.21295	1.95067e-11
827898	'AT4G01090'	mRNA	2.21405	4.86093e-19
821796	'AT3G22260'	mRNA	2.21669	2.81292e-08
821198	'AT3G02880'	mRNA	2.21838	2.33286e-15
832582	'CIPK25'	mRNA	2.22562	1.53962e-10
817495	'GSTU4'	mRNA	2.2262	6.08393e-05
829026	'AT4G29050'	mRNA	2.22778	2.43042e-07
818269	'AT2G36950'	mRNA	2.23096	5.81826e-05
816227	'Kin3'	mRNA	2.2313	9.23326e-17
829807	'AT4G36550'	mRNA	2.23182	1.25137e-06
841779	'AT1G53440'	mRNA	2.23526	1.47552e-21
821303	'AT3G03270'	mRNA	2.23629	0.000698896
828957	'AT4G28400'	mRNA	2.24009	2.63557e-18
838301	'AlaAT1'	mRNA	2.24035	1.50436e-10
828273	'MSRB9'	mRNA	2.24181	0.00515942
826735	'MPK5'	mRNA	2.24205	2.22043e-09
2745876	'AT3G09032'	mRNA	2.24213	1.99712e-07
844003	'AT1G76700'	mRNA	2.24393	8.8937e-16
824838	'SIB1'	mRNA	2.248	0.0125481
837275	'ATOBGM'	mRNA	2.24902	5.56904e-09
837082	'ACS2'	mRNA	2.25724	0.00680155
816624	'DGK5'	mRNA	2.25967	2.62115e-29
818461	'AT2G38790'	mRNA	2.2619	2.6567e-07
828424	'EMB1290'	mRNA	2.26219	6.37612e-21
824932	'AT3G57630'	mRNA	2.26293	1.93063e-08
831719	'AT5G02970'	mRNA	2.26302	2.74639e-19
828457	'SGT1A'	mRNA	2.26508	1.07136e-06
838296	'RLP3'	mRNA	2.26511	1.88057e-05
832031	'AT5G19110'	mRNA	2.26791	0.000574258
820241	'AT3G10720'	mRNA	2.26882	1.50425e-09
842658	'AT1G63530'	mRNA	2.27031	0.000256873
819014	'ARL'	mRNA	2.27766	2.70646e-15
815850	'GONST1'	mRNA	2.27774	1.44537e-18
839126	'AT1G25400'	mRNA	2.27825	0.000342974
822184	'NIMIN-2'	mRNA	2.2786	0.000842042
843955	'AT1G76220'	mRNA	2.28032	0.00212823
834044	'AT5G40460'	mRNA	2.28113	0.000489183
6241295	'AT5G65609'	mRNA	2.28131	0.000422052
843945	'AMY2'	mRNA	2.28241	7.23035e-11
822529	'AIG2'	mRNA	2.29073	6.76125e-08
832491	'AT5G24240'	mRNA	2.29958	0.00398102
834531	'AT5G45000'	mRNA	2.29969	0.00497529
839423	'AT1G03740'	mRNA	2.30245	7.62702e-23
837573	'AT1G10340'	mRNA	2.30288	1.63624e-05
836800	'AT5G66675'	mRNA	2.30307	1.6622e-17
817432	'PUB12'	mRNA	2.30418	6.29604e-13
844220	'AT1G78830'	mRNA	2.30638	5.02761e-19
825446	'XT1'	mRNA	2.3071	5.76697e-16
828733	'PFK3'	mRNA	2.30971	0.000257317
818783	'AT2G41835'	mRNA	2.3161	7.47436e-12
6240315	'AT1G65484'	mRNA	2.31822	0.0475098
816864	'WRKY15'	mRNA	2.3215	1.65746e-07
839303	'TPK1'	mRNA	2.32532	8.99698e-31
839106	'AT1G03730'	mRNA	2.32767	7.88274e-11
836591	'UMAMIT21'	mRNA	2.32961	8.42559e-09
825843	'FBS3'	mRNA	2.33029	4.45997e-11
829536	'AT4G33920'	mRNA	2.33114	2.4005e-19
843320	'AT1G69840'	mRNA	2.33306	5.83319e-23
828638	'SHB1'	mRNA	2.33376	0.00033116
826416	'AT4G08555'	mRNA	2.33593	0.00680721
832530	'TIP'	mRNA	2.33992	2.72879e-20
821607	'NDR1'	mRNA	2.34231	5.07406e-08
28718313	'AT2G28815'	mRNA	2.35109	6.48358e-05
821724	'SGP2'	mRNA	2.35175	2.76621e-11
841587	'AT1G51620'	mRNA	2.35303	0.00813262
830049	'AT4G38940'	mRNA	2.35429	2.3148e-08
831965	'AT5G18470'	mRNA	2.35488	0.0034601
842431	'AT1G61370'	mRNA	2.35732	1.31877e-12
829333	'AT4G32020'	mRNA	2.35872	9.64368e-19
843350	'FH8'	mRNA	2.3622	2.4764e-08
819369	'AT2G47560'	mRNA	2.36505	1.12186e-11
824240	'GATL2'	mRNA	2.37093	0.00124693
838832	'CNGC10'	mRNA	2.37265	7.57422e-16
819044	'AT2G44370'	mRNA	2.37281	0.00316917
839998	'AT1G31130'	mRNA	2.37466	1.41748e-33
818133	'AT2G35640'	mRNA	2.37683	0.00234102
817758	'AT2G31990'	mRNA	2.3799	2.64391e-11
827440	'AT4G17260'	mRNA	2.38053	5.97157e-07
830683	'AT5G01950'	mRNA	2.38237	3.52539e-12
833803	'AT5G38210'	mRNA	2.38299	9.62289e-21
827016	'AT4G13820'	mRNA	2.38353	3.83756e-07
830153	'AKN2'	mRNA	2.38507	0.000184815
826482	'AGP10'	mRNA	2.38605	2.37154e-09
835956	'EXO70B1'	mRNA	2.38723	2.16908e-35
843411	'AT1G70740'	mRNA	2.3887	1.29978e-35
825139	'HLECRK'	mRNA	2.39038	8.42651e-07
818064	'ATL9'	mRNA	2.39131	1.83531e-05
821902	'ERF1'	mRNA	2.39354	3.69549e-07
841609	'AT1G51820'	mRNA	2.39462	0.0261046
828877	'AT4G27652'	mRNA	2.39543	0.000298195
828426	'CRK19'	mRNA	2.39772	8.19349e-14
817312	'AT2G27660'	mRNA	2.39856	0.000440725
839125	'AT1G25390'	mRNA	2.40266	1.00656e-11
822186	'HMT-1'	mRNA	2.40563	2.27741e-08
824181	'AT3G50190'	mRNA	2.40967	2.79351e-06
818736	'AT2G41380'	mRNA	2.41828	5.99237e-05
828606	'AT4G25030'	mRNA	2.42001	9.22583e-18
817623	'AT2G30720'	mRNA	2.42512	5.61623e-46
837428	'SRC2'	mRNA	2.42799	3.16414e-11
829946	'AT4G37900'	mRNA	2.4298	1.35796e-23
842107	'AT1G56540'	mRNA	2.42999	0.000133336
819320	'PTI1-4'	mRNA	2.43016	1.64607e-17
821875	'RLP36'	mRNA	2.43054	1.43808e-05
831682	'AT5G01760'	mRNA	2.43281	2.24958e-05
829132	'AT4G30090'	mRNA	2.43897	0.000166829
829921	'NAGS2'	mRNA	2.44445	2.64728e-07
838695	'AT1G21010'	mRNA	2.4472	7.54664e-06
839670	'ACA1'	mRNA	2.44862	2.39665e-25
827905	'RGXT2'	mRNA	2.44886	3.3619e-12
816041	'UGT73B4'	mRNA	2.44915	5.23155e-05
827663	'CYP707A1'	mRNA	2.44926	2.72797e-09
841740	'AT1G53060'	mRNA	2.45417	4.34401e-07
823909	'AT3G47550'	mRNA	2.45435	4.84695e-13
843734	'CLE13'	mRNA	2.45461	6.55326e-05
839558	'GPAT2'	mRNA	2.4552	0.000457439
827118	'APS3'	mRNA	2.45678	0.00114695
814817	'SUT2'	mRNA	2.46051	5.87636e-25
823589	'AT3G44630'	mRNA	2.46528	2.91404e-20
843688	'NUDT21'	mRNA	2.46552	4.94362e-09
830839	'ATXR5'	mRNA	2.46601	2.96068e-13
820456	'ALIS1'	mRNA	2.47505	1.65685e-27
825513	'AT3G63380'	mRNA	2.47517	2.83201e-08
822298	'PAD3'	mRNA	2.48116	0.0220921
842104	'WRR4'	mRNA	2.48521	4.11142e-17
821891	'ETR2'	mRNA	2.48756	6.86631e-08
829167	'GAE1'	mRNA	2.48909	2.58751e-12
835600	'MAPKKK15'	mRNA	2.50038	8.75864e-12
824922	'AGK2'	mRNA	2.50224	5.6656e-26
836201	'AT5G60800'	mRNA	2.50393	5.11939e-11
836024	'AT5G59070'	mRNA	2.50405	8.24461e-05
2745878	'AT3G10815'	mRNA	2.50915	0.000269191
825291	'BAP1'	mRNA	2.50977	3.63788e-07
834206	'AT5G42010'	mRNA	2.51467	4.15411e-18
837430	'RBOHB'	mRNA	2.51569	0.00355467
828894	'AT4G27810'	mRNA	2.51608	0.000492912
838835	'PAPP2C'	mRNA	2.51742	6.35985e-17
827514	'AT4G17900'	mRNA	2.52013	9.15128e-23
824446	'AT3G52800'	mRNA	2.52054	1.01084e-23
835280	'AT5G52050'	mRNA	2.52642	7.45383e-05
841616	'AT1G51890'	mRNA	2.529	1.87007e-05
841286	'AT1G48640'	mRNA	2.52935	0.0161797
830967	'AT5G11000'	mRNA	2.53102	2.25058e-18
828032	'AT4G02410'	mRNA	2.5372	2.58766e-09
824188	'CEJ1'	mRNA	2.53737	6.56666e-13
831958	'AT5G18400'	mRNA	2.53853	1.74037e-17
829566	'AT4G34180'	mRNA	2.54542	2.152e-13
843639	'PEPR1'	mRNA	2.55174	2.40495e-46
824895	'AT3G57280'	mRNA	2.5541	2.13512e-16
834512	'AT5G44820'	mRNA	2.55698	5.96229e-07
834896	'GLR1.3'	mRNA	2.55922	0.0071448
840326	'FAB1D'	mRNA	2.5633	5.33873e-17
820109	'EXO70H4'	mRNA	2.56509	2.55036e-05
816909	'LYK4'	mRNA	2.56715	2.56133e-08
827188	'ABCG42'	mRNA	2.56962	1.34144e-07
818772	'AT2G41730'	mRNA	2.56976	3.73874e-08
830170	'AT4G40070'	mRNA	2.57279	1.83891e-13
836602	'WRKY51'	mRNA	2.57461	0.0147889
824900	'ACA11'	mRNA	2.57624	1.34282e-26
829597	'AGB1'	mRNA	2.58108	2.53243e-13
839290	'IAA10'	mRNA	2.58333	1.18745e-17
842704	'AT1G64010'	mRNA	2.58436	0.00381158
831109	'AT5G12340'	mRNA	2.58713	1.03341e-15
836242	'SNAP33'	mRNA	2.58846	8.60538e-33
834429	'AT5G44060'	mRNA	2.58907	2.74639e-19
841778	'AT1G53430'	mRNA	2.58933	3.05942e-12
842527	'WRKY6'	mRNA	2.59182	0.000539537
839214	'AT1G26730'	mRNA	2.59672	0.000211589
827464	'ERF-1'	mRNA	2.59681	2.27768e-10
840572	'AT1G36640'	mRNA	2.59789	0.000338753
842968	'AT1G66500'	mRNA	2.60041	3.31797e-07
831880	'NAK'	mRNA	2.60218	5.08887e-26
836812	'AT5G66790'	mRNA	2.60254	6.48477e-13
836655	'AT5G65300'	mRNA	2.60425	2.51202e-13
817784	'AT2G32240'	mRNA	2.60723	1.24522e-23
834892	'BIR1'	mRNA	2.6096	4.36304e-23
842880	'AT1G65690'	mRNA	2.60992	4.02209e-06
824933	'AT3G57640'	mRNA	2.61349	1.70624e-07
843560	'ERO1'	mRNA	2.61385	2.36637e-08
821153	'AT3G03030'	mRNA	2.6219	1.9118e-06
821717	'CERK1'	mRNA	2.62712	1.32839e-17
843174	'PDE337'	mRNA	2.62855	9.27435e-06
843621	'AT1G72900'	mRNA	2.63157	2.56353e-11
837414	'ERD6'	mRNA	2.63454	1.09166e-27
824355	'CAM9'	mRNA	2.63653	2.11603e-20
827860	'AAT1'	mRNA	2.63721	0.0038176
843537	'AT1G72060'	mRNA	2.64042	0.0117878
818588	'HSPRO2'	mRNA	2.64047	4.32164e-06
832576	'AT5G25050'	mRNA	2.64135	2.96892e-16
843622	'AT1G72910'	mRNA	2.64189	0.00292929
818525	'AT2G39400'	mRNA	2.64335	4.77739e-13
835012	'WRKY48'	mRNA	2.64583	2.00131e-07
842679	'AT1G63750'	mRNA	2.64597	4.35603e-14
840253	'AT1G33590'	mRNA	2.65005	3.37291e-15
5008138	'RTFL12'	mRNA	2.6509	4.84806e-07
829857	'AT4G37030'	mRNA	2.65435	1.59213e-08
816070	'AT2G15760'	mRNA	2.65929	0.0163368
821535	'AT3G19970'	mRNA	2.65947	2.92981e-30
839103	'ASB1'	mRNA	2.66299	1.41202e-18
844384	'AT1G80450'	mRNA	2.66342	8.54579e-10
821863	'AT3G22910'	mRNA	2.66347	3.56843e-10
836794	'DAR6'	mRNA	2.66443	2.16355e-09
819576	'AT3G04210'	mRNA	2.6759	0.00369442
820099	'PLL3'	mRNA	2.67865	0.0264881
842966	'AT1G66480'	mRNA	2.67904	3.05311e-16
816430	'AT2G19130'	mRNA	2.68126	2.41944e-21
843786	'AT1G74450'	mRNA	2.68332	5.80392e-14
829209	'HHP2'	mRNA	2.68634	1.55126e-08
838295	'RLP2'	mRNA	2.68841	4.33631e-08
821435	'AT3G19020'	mRNA	2.68855	0.00201192
843500	'CK1'	mRNA	2.68953	1.51099e-10
828516	'AT4G24160'	mRNA	2.69265	2.15386e-12
843162	'AT1G68330'	mRNA	2.695	4.38917e-05
824024	'AT3G48640'	mRNA	2.69536	0.0214262
837642	'AT1G10990'	mRNA	2.6981	9.27974e-09
831967	'AT5G18490'	mRNA	2.69941	1.03101e-27
829096	'CKX4'	mRNA	2.70282	0.000142994
844033	'AT1G76970'	mRNA	2.70349	2.13538e-15
838123	'AT1G15530'	mRNA	2.70378	1.26633e-12
824259	'ZAR1'	mRNA	2.70412	1.735e-16
837539	'AT1G10040'	mRNA	2.70428	1.76557e-08
828481	'WRKY53'	mRNA	2.71228	9.85813e-07
818914	'AT2G43120'	mRNA	2.71259	4.09209e-10
839942	'MUR4'	mRNA	2.71555	6.48477e-13
835807	'AT5G57035'	mRNA	2.71676	1.49238e-36
837646	'AT1G11050'	mRNA	2.71677	5.38937e-14
821495	'ZF2'	mRNA	2.71769	5.15566e-14
817388	'AT2G28400'	mRNA	2.72135	5.23196e-08
843689	'AT1G73550'	mRNA	2.72316	0.00107614
821353	'AT3G18250'	mRNA	2.72344	0.00540988
830078	'AT4G39230'	mRNA	2.72477	8.03844e-14
827516	'AT4G02200'	mRNA	2.72566	1.18991e-13
826849	'Hop3'	mRNA	2.72613	0.0243012
843716	'SARD1'	mRNA	2.73439	0.00478935
824115	'NAC062'	mRNA	2.73448	7.03749e-41
824807	'WRKY70'	mRNA	2.73512	0.00336155
823751	'AT3G46080'	mRNA	2.73612	5.72221e-08
3770303	'PUP7'	mRNA	2.73891	1.29146e-11
838965	'SRO2'	mRNA	2.74117	1.79e-09
820752	'ERF4'	mRNA	2.74131	1.36742e-16
842769	'AT1G64610'	mRNA	2.74423	4.79474e-13
830885	'AT5G10210'	mRNA	2.74478	2.81888e-06
838532	'AT1G03230'	mRNA	2.74601	8.09256e-28
827745	'AT4G20000'	mRNA	2.75006	0.000365409
816913	'TET8'	mRNA	2.75538	7.35627e-33
822257	'PIRL2'	mRNA	2.75622	4.96452e-09
3767664	'PERK9'	mRNA	2.76025	5.08338e-08
842779	'AT1G64710'	mRNA	2.76027	5.79212e-16
834693	'AT5G46500'	mRNA	2.76174	0.000703613
842540	'AT1G62420'	mRNA	2.76234	2.99293e-13
831039	'NADP-ME2'	mRNA	2.7633	1.44174e-12
819274	'AT2G46620'	mRNA	2.76498	5.42302e-20
28717277	'AT1G29290'	mRNA	2.76609	0.00290096
839519	'AT1G03370'	mRNA	2.76612	1.03036e-16
831158	'GILP'	mRNA	2.76893	2.63703e-27
833894	'AT5G39020'	mRNA	2.77071	9.56558e-10
829893	'BRU6'	mRNA	2.77338	8.14337e-27
839950	'AT1G30700'	mRNA	2.7743	3.02893e-06
827157	'AT4G14980'	mRNA	2.78119	0.0151978
830058	'EDS5'	mRNA	2.7877	8.10721e-05
824408	'PAD4'	mRNA	2.78805	4.06249e-22
837965	'AT1G14040'	mRNA	2.78894	2.32119e-13
830470	'PIRL1'	mRNA	2.79105	6.07488e-13
829308	'WRKY18'	mRNA	2.79359	9.45299e-10
843993	'AT1G76600'	mRNA	2.79483	0.000291995
838026	'AT1G14640'	mRNA	2.79925	1.93884e-13
824004	'AT3G48450'	mRNA	2.80347	0.000240612
28720188	'AT4G28755'	mRNA	2.80722	0.0381496
829878	'AT4G37240'	mRNA	2.80961	1.175e-14
819368	'AT2G47550'	mRNA	2.8102	1.10528e-05
828420	'CRK13'	mRNA	2.81469	0.000853744
824646	'BME3'	mRNA	2.81493	1.49183e-08
824713	'AT3G55470'	mRNA	2.81841	1.22278e-37
824855	'AT3G56880'	mRNA	2.82353	8.6636e-50
822447	'PMZ'	mRNA	2.8241	2.14417e-05
[truncated: 613 more rows]

## Sheet: GO HFvNM
GO ID	GO Description	p-value	corr. p-value	cluster frequency	total frequency	gene ID
10200	response to chitin	1.5145e-61	2.4201e-58	80/2069 3.8%	104/22304 0.4%	818319 835012 823706 836064 828481 816658 826738 819248 836865 832660 818199 836103 836587 819684 827435 824168 824764 839290 823752 823751 821495 818605 840897 843804 837266 821717 816864 829282 817155 825319 823813 818166 817432 827622 843492 824115 819093 832801 820752 821402 820357 844423 829442 829880 827464 826771 827463 841595 836881 821904 815862 829591 821901 842527 835193 835798 817680 …
50896	response to stimulus	4.0958e-55	3.2726e-52	555/2069 26.8%	3207/22304 14.3%	834561 835537 836865 834562 818199 818193 824764 819280 824405 819281 821495 843288 836614 836613 824629 836612 819056 834430 824871 831039 834669 820279 820155 821241 820019 818058 835875 834545 826916 819264 819386 819387 832123 843182 818171 843185 822447 834770 814823 820249 835986 834896 830058 831147 834531 824608 832472 832593 831383 834895 835860 830297 821460 819271 818064 834768 820378 …
9743	response to carbohydrate stimulus	6.0396e-48	3.2171e-45	92/2069 4.4%	177/22304 0.7%	818319 835012 823706 836064 828481 816658 826738 819248 836865 832660 818199 836103 836587 819684 827435 824168 824764 839290 831889 823752 842477 823751 821495 818605 840897 837069 843804 837266 821717 816864 829282 817155 825319 823813 818166 817432 827622 843492 824115 819093 829209 832801 820752 821402 820357 844423 829442 829880 827464 826771 827463 841595 836881 821904 815862 829591 821901 …
10033	response to organic substance	1.6292e-42	6.5086e-40	240/2069 11.5%	1037/22304 4.6%	836064 836062 825291 835537 836865 838122 818199 838125 818193 824764 831722 819280 824405 819281 829893 821495 843288 837266 820944 838470 836613 838353 817553 817432 824871 832801 829880 827464 827463 820155 828311 842405 819827 821904 821902 821901 842527 835193 818730 826916 838221 819264 819387 817762 828426 828427 831826 830859 831700 822447 818609 828420 828542 824188 839666 834770 820924 …
6952	defense response	1.1468e-40	3.6652e-38	174/2069 8.4%	637/22304 2.8%	834561 835012 837673 842107 837430 839735 839295 833755 830520 834842 832660 834562 837555 835924 824405 829771 829772 830917 828443 835360 839607 829480 819576 819577 836614 836613 824629 836612 834157 838353 819056 830350 817553 832530 834430 824115 834669 828715 831954 820279 844423 824072 824073 826770 822298 838501 821902 819701 829591 842923 818058 834545 819700 819386 818171 828426 828427 …
42221	response to chemical stimulus	2.9757e-36	7.9252e-34	319/2069 15.4%	1710/22304 7.6%	836064 836062 825291 835537 819721 838483 836865 838122 818199 838125 818193 824764 831722 819280 824405 819281 829893 821495 843288 837266 820944 840339 838470 836613 838353 816103 817553 834430 817432 824871 831039 832801 829880 827464 827463 820155 828311 842405 819827 841557 821904 821902 821901 842527 835193 818736 818730 826916 838221 819264 819387 832123 817762 828426 828427 831826 843185 …
6950	response to stress	4.4505e-36	1.016e-33	337/2069 16.2%	1853/22304 8.3%	821806 834561 836062 825291 819721 830520 838483 836865 834562 818199 2745879 819280 824405 829771 829772 821495 828443 820944 836614 836613 824629 836612 838353 816103 819056 817553 834430 816342 834669 831954 820279 824072 824073 820155 821241 842405 819827 821904 821902 819701 820019 836163 842527 818058 834545 826916 819700 819386 832123 843182 818171 828426 828427 831826 836280 843500 843621…
6468	protein amino acid phosphorylation	1.6002e-33	3.1965e-31	193/2069 9.3%	842/22304 3.7%	837278 841778 835650 820713 841779 824879 838123 819167 824761 840330 827234 843968 838236 837387 838470 825837 817555 838353 827106 830865 837815 835759 821005 820397 840345 818619 820019 814810 832127 836843 816430 828426 828424 819142 842891 820023 843068 828421 828542 836277 842656 822428 836150 839423 834649 828417 826470 821586 834120 814753 837196 841616 830683 837999 817586 832618 829571 …
6955	immune response	2.1246e-32	3.7723e-30	96/2069 4.6%	272/22304 1.2%	834561 837673 821607 842107 843639 839735 819889 828481 839295 833755 830520 2745551 834521 834562 834517 831889 835924 829771 829772 839808 827395 827397 830917 828443 821717 842678 839846 839607 819576 833667 819577 817197 836613 836612 834157 819056 832332 818166 832530 822098 824115 831634 834669 842281 828715 831954 820752 820357 841591 826770 820338 820337 842923 834545 818171 826884 821676…
2376	immune system process	2.8513e-32	4.5564e-30	98/2069 4.7%	283/22304 1.2%	834561 837673 842107 839735 839295 833755 830520 834562 835924 829771 829772 830917 828443 839846 839607 819576 819577 836613 836612 834157 819056 832530 824115 834669 828715 831954 821400 826770 842923 834545 819700 818171 826884 843621 843622 827694 829597 828420 837365 838336 842139 843624 834092 843625 818505 843626 818588 834531 824608 832750 817773 836311 834768 828418 3767624 843750 821607…
16310	phosphorylation	3.8397e-31	5.578e-29	198/2069 9.5%	910/22304 4.0%	837278 841778 835650 820713 841779 824879 838123 819167 824761 840330 827234 843968 838236 837387 820944 838470 825837 817555 838353 827106 830865 837815 835759 821005 820397 840345 818619 820019 814810 832127 836843 816430 828426 828424 819142 842891 820023 843068 828421 828542 836277 842656 822428 836150 839423 834649 828417 826470 821586 834120 815963 814753 837196 841616 830683 837999 817586 …
9607	response to biotic stimulus	5.4066e-31	7.1998e-29	143/2069 6.9%	550/22304 2.4%	834561 835012 837673 823706 816737 820438 839295 830520 834842 838122 832660 834562 837555 2745879 824405 823710 824482 842477 830917 818409 835360 829480 817155 818520 824629 836612 838353 819056 817553 832530 834430 824115 822051 828715 844423 824072 824073 820155 826770 822298 838501 819827 829591 844306 818058 835875 834545 819386 818171 829757 828426 828427 826884 831826 830457 822169 829597…
6796	phosphate metabolic process	9.5471e-31	1.1736e-28	207/2069 10.0%	979/22304 4.3%	837278 841778 835650 820713 841779 824879 838123 819167 834684 824761 829536 840330 827234 843968 838236 837387 820944 838470 825837 817555 838353 827106 830865 837815 835759 821005 820397 840345 818619 820019 814810 832127 836843 816430 828426 828424 819142 842891 820023 843068 828421 828542 836277 842656 822428 836150 839423 834649 828417 826470 821586 834120 815963 814753 837196 841616 830683 …
6793	phosphorus metabolic process	1.1055e-30	1.2618e-28	207/2069 10.0%	980/22304 4.3%	837278 841778 835650 820713 841779 824879 838123 819167 834684 824761 829536 840330 827234 843968 838236 837387 820944 838470 825837 817555 838353 827106 830865 837815 835759 821005 820397 840345 818619 820019 814810 832127 836843 816430 828426 828424 819142 842891 820023 843068 828421 828542 836277 842656 822428 836150 839423 834649 828417 826470 821586 834120 815963 814753 837196 841616 830683 …
51707	response to other organism	3.4512e-30	3.6767e-28	138/2069 6.6%	528/22304 2.3%	834561 835012 837673 823706 816737 820438 839295 830520 834842 832660 834562 837555 2745879 824405 823710 824482 842477 830917 818409 835360 829480 818520 824629 836612 838353 819056 817553 832530 834430 824115 822051 828715 844423 824072 824073 820155 826770 822298 838501 819827 829591 844306 818058 835875 834545 819386 818171 829757 828426 828427 826884 831826 830457 822169 829597 828420 824188…
43687	post-translational protein modification	6.6735e-30	6.6652e-28	221/2069 10.6%	1093/22304 4.9%	837278 841778 835650 820713 841779 824879 838123 819167 834684 824761 829536 840330 827234 843968 838236 837387 838470 825837 817555 838353 827106 830865 837815 835759 821005 820397 840345 818619 820019 814810 832127 836843 836721 816430 828426 828424 819142 830731 842891 820023 843068 828421 828542 836277 842656 822428 836150 839423 834649 828417 826470 821586 834120 814753 837196 841616 830683 …
45087	innate immune response	5.7809e-28	5.4341e-26	87/2069 4.2%	257/22304 1.1%	834561 837673 821607 842107 843639 839735 819889 828481 839295 833755 2745551 834521 834562 834517 831889 835924 829771 829772 839808 827395 827397 830917 828443 821717 842678 839607 819576 833667 819577 817197 836613 836612 834157 819056 832332 822098 824115 831634 834669 842281 828715 831954 820752 841591 826770 842923 834545 826884 821676 829277 843621 842450 843622 827694 842851 829597 828420…
6464	protein modification process	4.6144e-27	4.0965e-25	234/2069 11.3%	1241/22304 5.5%	837278 841778 835650 820713 841779 824879 825847 831299 838123 819167 834684 824761 829536 840330 827234 843968 838236 837387 838470 825837 817555 838353 828677 827106 830865 837815 835759 821005 820397 840345 818619 820019 814810 832127 836843 836721 819025 816430 828426 819260 828424 819142 830731 842891 820023 843068 828421 828542 836277 842656 822428 836150 839423 834649 828417 826470 822315 …
51704	multi-organism process	2.8942e-25	2.4342e-23	154/2069 7.4%	694/22304 3.1%	834561 835012 837673 823706 816737 820438 839295 830520 834842 832660 834562 837555 837675 2745879 824405 823710 824482 842477 830917 818409 835360 829480 818520 824629 836612 838353 819056 817553 832530 834430 824115 822051 828838 828715 844423 824072 824073 820155 826770 822298 838501 819827 835593 829591 844306 818058 835875 834545 836689 819386 816430 818171 821074 829757 828426 828427 826884…
23052	signaling	2.3946e-24	1.9133e-22	198/2069 9.5%	1023/22304 4.5%	837278 821806 834561 834206 818199 838125 832019 831722 819280 824405 829771 829772 828443 818888 838470 838353 817553 824871 827106 834669 834549 831954 820279 829644 827463 821902 819701 821901 843734 842769 818058 818730 819700 831826 831700 843621 843622 818609 831828 827694 834770 837365 838336 814823 843624 822428 834092 843625 843626 820249 818740 824847 834531 839300 835983 817773 832233 …
43412	macromolecule modification	4.4229e-22	3.3656e-20	238/2069 11.5%	1378/22304 6.1%	837278 841778 835650 820713 841779 824879 825847 831299 838121 838123 819167 834684 824761 829536 840330 827234 843968 838236 837387 838470 825837 817555 838353 828677 827106 830865 837815 835759 821005 820397 840345 818619 820019 814810 832127 836843 836721 819025 816430 828426 819260 828424 819142 830731 842891 820023 843068 828421 828542 836277 842656 822428 836150 839423 834649 828417 826470 …
9719	response to endogenous stimulus	3.8472e-20	2.7945e-18	162/2069 7.8%	835/22304 3.7%	839733 823706 821768 836062 835537 833755 836865 838122 818199 838125 835256 818193 828721 839290 831722 824920 819280 824405 819281 843685 829893 821495 843288 814686 820789 843568 820944 829361 835360 821877 834390 829480 838470 825319 836613 838870 838353 817553 819332 824871 824355 832801 843575 843577 829880 827463 820155 822298 828311 842405 838501 819827 821904 815862 821902 821901 818730 …
65007	biological regulation	2.4785e-18	1.722e-16	440/2069 21.2%	3243/22304 14.5%	834561 829096 834206 836865 818199 834442 824764 832019 819280 824405 838916 820046 820165 843288 824627 832256 835402 824874 836728 834669 834549 820279 823664 820155 820019 818058 836602 835875 826916 819264 832364 843182 843184 834770 814823 820249 824847 832476 834896 830058 831147 834531 835983 831383 834895 832233 834892 834768 3767624 821586 815963 838600 835571 837876 825532 825415 843125…
9617	response to bacterium	2.412e-17	1.606e-15	68/2069 3.2%	241/22304 1.0%	834561 835012 821607 823706 820438 828481 817626 839295 830520 834562 837555 831889 827397 822529 838438 835360 829282 829480 824629 838353 819056 818562 834430 830154 822098 842281 828715 820752 844423 824072 824073 822530 826770 822298 838501 839515 834545 819386 816993 832320 828426 828427 826884 831826 835828 827931 830457 829277 820463 828420 824188 818429 837365 834690 842733 818741 824408 …
9725	response to hormone stimulus	4.2334e-17	2.5633e-15	145/2069 7.0%	767/22304 3.4%	839733 823706 821768 836062 835537 833755 836865 838122 818199 838125 835256 818193 828721 839290 831722 824920 819280 819281 843685 829893 821495 843288 814686 843568 820944 829361 835360 821877 834390 829480 838470 825319 836613 838870 817553 819332 824871 824355 832801 843575 829880 827463 822298 828311 819827 821904 815862 821902 821901 818730 831310 826916 830345 837414 838221 831670 819264 …
8219	cell death	4.3309e-17	2.5633e-15	62/2069 2.9%	209/22304 0.9%	834561 837673 821607 842107 839735 819889 836824 834562 816254 834517 831889 835924 842232 829771 829772 839808 838159 842679 842678 839846 839607 829480 819576 819577 817197 834157 830350 832332 822098 831634 834669 828715 831954 815862 842923 828427 826884 842252 842450 827694 828420 837365 838336 842733 834092 818505 824608 834177 834694 838212 836311 834178 834695 828416 827404 824259 823964 …
16265	death	4.3309e-17	2.5633e-15	62/2069 2.9%	209/22304 0.9%	834561 837673 821607 842107 839735 819889 836824 834562 816254 834517 831889 835924 842232 829771 829772 839808 838159 842679 842678 839846 839607 829480 819576 819577 817197 834157 830350 832332 822098 831634 834669 828715 831954 815862 842923 828427 826884 842252 842450 827694 828420 837365 838336 842733 834092 818505 824608 834177 834694 838212 836311 834178 834695 828416 827404 824259 823964 …
9620	response to fungus	6.2372e-17	3.5597e-15	52/2069 2.5%	156/22304 0.6%	837673 821607 817744 839295 834842 832660 832582 2745879 815160 831889 824405 839808 827395 818605 821717 838314 829480 819056 817553 818167 822051 842281 844423 824072 824073 820355 820155 826770 827663 819827 829591 844306 818058 834545 830779 835828 841082 842450 822169 829597 818429 836596 842733 818505 818549 818340 824807 821460 818064 829308 843874 842104
9628	response to abiotic stimulus	1.4264e-16	7.8598e-15	195/2069 9.4%	1168/22304 5.2%	821806 836062 825291 836865 838121 817785 818199 838125 819280 821495 843288 818887 843965 820944 840339 830991 816342 824072 824073 820155 819827 821904 820019 836163 826916 819386 832123 843182 830973 836280 824188 839666 834770 814823 820249 818741 834896 839300 837127 832593 831383 834895 838212 835860 830297 819271 829623 826470 827440 844047 835571 830320 831774 817586 824566 831889 821732 …
50794	regulation of cellular process	6.4013e-16	3.4098e-14	342/2069 16.5%	2448/22304 10.9%	819969 838006 836064 834206 836865 843719 818199 834442 826148 829416 824764 832019 819280 824405 829771 829772 820046 820165 828443 818888 818404 840339 817430 824627 832256 835402 839561 824874 827106 834669 834549 831954 820279 829880 827464 823664 827101 827463 819827 821904 817403 821902 819701 820019 836163 821901 843734 840107 842527 842769 835193 818058 836602 826916 819700 818611 819264 …
42742	defense response to bacterium	9.9226e-16	5.1149e-14	57/2069 2.7%	193/22304 0.8%	834561 835012 821607 828481 839295 830520 834562 837555 831889 827397 838438 835360 829282 829480 824629 838353 819056 818562 834430 830154 822098 842281 828715 820752 844423 824072 824073 826770 838501 839515 834545 819386 816993 832320 828426 828427 826884 831826 835828 827931 829277 820463 828420 824188 818429 837365 834690 824408 818588 838692 818340 824807 832750 834768 829308 828418 826791
23046	signaling process	4.6822e-15	2.2673e-13	109/2069 5.2%	541/22304 2.4%	842107 839733 823706 834206 833755 832660 814673 832019 835924 829771 843685 829772 820322 828443 843209 843568 818888 839607 819576 826409 819577 830598 834157 824871 824355 827106 834669 834549 831954 820279 827463 821902 819701 821901 843734 842769 842923 818058 818730 819700 821875 843621 821630 843622 831828 827694 834770 838336 842139 842930 814823 843624 834092 843625 843626 824847 838295 …
23060	signal transmission	4.6822e-15	2.2673e-13	109/2069 5.2%	541/22304 2.4%	842107 839733 823706 834206 833755 832660 814673 832019 835924 829771 843685 829772 820322 828443 843209 843568 818888 839607 819576 826409 819577 830598 834157 824871 824355 827106 834669 834549 831954 820279 827463 821902 819701 821901 843734 842769 842923 818058 818730 819700 821875 843621 821630 843622 831828 827694 834770 838336 842139 842930 814823 843624 834092 843625 843626 824847 838295 …
23033	signaling pathway	5.9786e-15	2.8099e-13	120/2069 5.7%	623/22304 2.7%	837278 821806 834561 839733 823706 833755 818199 838125 831722 824920 819280 824405 843685 816624 814686 820789 843568 835360 829480 838470 826409 838353 817553 824871 824355 834549 821400 829644 827463 837531 838501 815862 821902 821901 818730 819700 830345 826884 831826 831700 829913 818609 829597 821198 834770 837365 814823 822428 820249 818740 824847 839300 838057 835983 830297 844163 840083 …
50832	defense response to fungus	1.7082e-14	7.799e-13	41/2069 1.9%	117/22304 0.5%	837673 821607 817744 829591 818058 839295 834545 834842 832660 832582 835828 831889 841082 824405 839808 842450 827395 829597 818429 818605 836596 821717 842733 818505 818549 829480 818340 819056 824807 817553 818064 842281 829308 844423 824072 843874 824073 820355 842104 826770 827663
50789	regulation of biological process	3.5828e-14	1.5904e-12	371/2069 17.9%	2783/22304 12.4%	819969 834561 838006 836064 825291 834206 836865 843719 818199 834442 826148 829416 824764 832019 819280 824405 829771 829772 820046 820165 828443 818888 818404 840339 817430 824627 832256 835402 839561 824874 827106 834669 834549 831954 820279 829880 827464 823664 827101 827463 820155 819827 821904 817403 821902 819701 820019 836163 821901 843734 840107 842527 842769 835193 818058 836602 835875 …
12501	programmed cell death	7.3319e-14	3.1666e-12	51/2069 2.4%	176/22304 0.7%	834561 821607 842107 839735 819889 836824 834517 835924 842232 829771 829772 839808 838159 842679 842678 839607 819576 819577 817197 834157 830350 832332 822098 831634 834669 828715 831954 842923 828427 826884 842252 827694 828420 837365 838336 834092 824608 834177 834694 838212 836311 834178 834695 828416 827404 824259 823964 826470 823565 840044 829466
7165	signal transduction	8.2637e-13	3.4751e-11	95/2069 4.5%	480/22304 2.1%	817867 842107 838600 823706 821724 817868 834766 834206 833755 2745551 832660 834521 814673 834517 832019 835924 829771 829772 820322 840255 840253 828443 840254 839523 843209 842678 818888 839607 819576 826409 819577 830598 834157 832332 821719 836652 824355 827106 830148 826735 831634 822093 834669 834549 831954 820279 841591 819701 843734 842769 842923 818058 819700 835432 828349 827016 834614…
9611	response to wounding	2.193e-12	8.9857e-11	41/2069 1.9%	133/22304 0.5%	814753 842405 843639 823706 843998 825291 826618 826916 826619 836103 820619 830779 815160 830457 831889 843685 843500 841602 839666 837069 838314 842733 840158 838639 824329 826409 836613 817599 838870 838353 817553 826730 829623 822051 830302 844423 814817 843577 824493 844001 843750
31347	regulation of defense response	4.8787e-12	1.949e-10	27/2069 1.3%	65/22304 0.2%	817746 834561 837673 828481 825291 819700 826884 831889 824405 837408 837365 842733 824408 830058 818340 824807 834892 836311 822098 842281 834768 829308 820752 844423 821400 820355 822298
9814	defense response, incompatible interaction	3.5988e-11	1.4027e-09	34/2069 1.6%	105/22304 0.4%	837673 821607 828481 839295 834545 834562 831889 821676 839808 842450 827395 827397 829597 830917 821717 842733 818505 833667 824408 818588 836612 819056 824807 832750 822098 824115 842281 823964 828418 826791 841591 842104 826770 843750
71310	cellular response to organic substance	9.2046e-11	3.5021e-09	68/2069 3.2%	323/22304 1.4%	839733 823706 816538 832224 833552 818199 838125 825455 818030 831722 824920 831889 819280 824405 843685 827397 821055 840897 837069 814686 820789 843568 829480 838470 817155 833667 836412 817553 819014 837587 824871 842281 819093 820752 843257 843258 820355 827463 838501 815862 821902 821901 843813 818730 817680 830345 816235 832320 831826 831700 829913 814726 818609 829597 834770 842733 840158 …
9416	response to light stimulus	1.2141e-10	4.5108e-09	86/2069 4.1%	455/22304 2.0%	820438 816538 830320 833755 819566 838121 818116 817785 836103 837555 838125 835256 828721 824248 821773 829973 818709 829974 843288 836013 837069 843805 814686 818887 843965 829361 838835 830991 817155 827938 837989 817599 838276 818167 837587 824039 834867 828638 820797 824072 821522 824073 827384 843771 827663 842966 817205 817329 839395 831076 836248 835036 843182 830779 825510 830973 829913 …
80134	regulation of response to stress	1.242e-10	4.5108e-09	28/2069 1.3%	78/22304 0.3%	817746 834561 837673 823706 828481 825291 819700 826884 831889 824405 837408 837365 842733 824408 830058 818340 824807 834892 836311 822098 842281 834768 829308 820752 844423 821400 820355 822298
9314	response to radiation	3.1898e-10	1.1327e-08	87/2069 4.2%	471/22304 2.1%	820438 816538 830320 833755 819566 838121 818116 817785 836103 837555 838125 835256 828721 824248 821773 829973 818709 829974 843288 836013 837069 843805 814686 818887 843965 829361 838835 830991 817155 827938 837989 817599 838276 818167 837587 824039 834867 828638 820797 824072 821522 824073 827384 843771 827663 842966 817205 817329 839395 831076 836248 835036 843182 830779 825510 830973 816391 …
70887	cellular response to chemical stimulus	3.4127e-10	1.1855e-08	72/2069 3.4%	361/22304 1.6%	839733 823706 816538 832224 832225 833552 818199 838125 825455 818030 831722 824920 831889 819280 824405 843685 827397 821055 840897 837069 814686 820789 844415 843568 829480 838470 817155 833667 836412 817553 819014 837587 824871 842281 819093 820752 843257 843258 820355 827463 838501 815862 821902 821901 843813 818730 817680 830345 816235 832320 831826 831700 829913 814726 818609 829597 834770 …
9753	response to jasmonic acid stimulus	3.6165e-10	1.2296e-08	40/2069 1.9%	148/22304 0.6%	842405 838501 819827 843639 821904 821902 836062 836865 838122 830779 830859 831889 824405 829597 821055 840158 814686 820789 838438 839748 833700 835603 836613 838353 818340 837127 838057 824807 838310 831383 818562 826730 829623 834768 820752 843577 820355 829880 820155 843750
9737	response to abscisic acid stimulus	4.7385e-10	1.5775e-08	59/2069 2.8%	272/22304 1.2%	819925 823706 821768 833755 836865 833552 818199 831722 824920 819280 821732 821495 825496 839523 837069 843805 814686 838438 820944 838470 833700 838870 817553 819332 818167 824355 832801 820752 843257 843258 820355 829880 825362 822298 828311 819827 816875 843813 826916 834622 830345 816235 837414 836367 817762 820619 831700 822447 827893 818609 836596 839666 840158 838057 829623 840083 817170 …
70482	response to oxygen levels	3.6224e-09	1.1813e-07	13/2069 0.6%	21/22304 0.0%	843568 817155 819721 824408 835587 816103 819365 836499 818002 838301 832838 823964 844047
6915	apoptosis	3.9386e-09	1.2563e-07	34/2069 1.6%	123/22304 0.5%	842107 842923 836824 834517 835924 842232 829771 829772 839808 842252 827694 838159 842679 838336 842678 834092 839607 819576 819577 834157 830350 834177 832332 834694 834178 834695 827404 831634 824259 834669 831954 823565 840044 829466
9751	response to salicylic acid stimulus	4.0095e-09	1.2563e-07	36/2069 1.7%	135/22304 0.6%	836062 825291 825804 836865 838122 836367 832320 828426 830779 824168 828427 831826 824405 827397 843804 842733 838438 839748 833667 833700 824408 818588 838870 818340 837127 838057 824807 831383 819332 828416 823964 829308 844423 820355 829880 844001
71495	cellular response to endogenous stimulus	1.4597e-08	4.4858e-07	53/2069 2.5%	254/22304 1.1%	839733 823706 816538 832224 833552 838125 818030 831722 824920 831889 819280 824405 843685 821055 814686 820789 843568 829480 838470 836412 817553 819014 837587 824871 842281 819093 820752 843257 843258 820355 827463 838501 815862 821902 821901 843813 818730 817680 830345 816235 831700 829913 814726 818609 829597 834770 840158 839748 838057 824807 834768 817170 827481
9723	response to ethylene stimulus	2.2979e-08	6.9283e-07	33/2069 1.5%	125/22304 0.5%	819827 839733 821904 821902 821901 836062 836865 817680 838122 824168 830457 831889 829913 818390 843685 829597 834770 814686 843568 838438 833700 836613 838057 831383 819332 839103 826730 840083 819093 834768 820752 829880 827463
48583	regulation of response to stimulus	2.694e-08	7.9723e-07	38/2069 1.8%	157/22304 0.7%	817746 834561 837673 823706 836163 828481 816538 825291 819700 826884 830731 831889 824405 837408 821891 826541 836596 837365 842733 814686 824408 830058 831147 818340 838057 824807 834892 836311 822098 842281 834768 829308 817170 820752 844423 821400 820355 822298
51716	cellular response to stimulus	3.332e-08	9.6808e-07	113/2069 5.4%	729/22304 3.2%	834561 839733 839735 823706 834601 818199 838125 825455 831722 824920 819280 824405 843685 814686 820789 844415 843568 829480 838470 817155 824629 819056 817553 834430 824871 824115 828715 832801 827463 821241 838501 815862 821902 837890 821901 842527 818730 830345 826884 831826 831700 822280 816391 829913 818609 829597 828420 834770 837365 814823 820249 835986 831147 824608 839300 838057 832593 …
31323	regulation of cellular metabolic process	3.9406e-08	1.1245e-06	219/2069 10.5%	1664/22304 7.4%	838006 836064 836865 843719 818199 834442 826148 829416 824764 819280 820165 818404 840339 817430 824627 832256 835402 829880 827464 823664 827101 827463 819827 821904 817403 821902 820019 836163 821901 840107 842527 835193 836602 826916 818611 819264 832364 831945 843184 827337 831826 5008170 836280 831828 824188 839545 843748 819838 834770 816329 817659 820249 832476 838692 831147 837127 831383…
31348	negative regulation of defense response	7.3306e-08	2.0551e-06	11/2069 0.5%	18/22304 0.0%	822098 837673 842733 831889 842281 824405 825291 824408 830058 820355 834892
6970	response to osmotic stress	1.0022e-07	2.7613e-06	69/2069 3.3%	388/22304 1.7%	819925 835571 839735 823706 836062 839295 836865 818116 831774 832225 833552 818199 836103 837555 824920 831889 821732 843685 821495 816149 814686 836372 838438 820944 838517 820622 826409 833700 838870 819332 818562 824355 832206 825362 820155 826770 841992 836881 819827 817206 821904 839515 820019 818333 826916 831076 837414 819386 836367 832123 826884 827931 822169 818429 836596 839666 818701 …
9651	response to salt stress	1.3146e-07	3.5606e-06	65/2069 3.1%	360/22304 1.6%	819925 835571 839735 836062 839295 836865 818116 831774 832225 833552 818199 836103 837555 824920 831889 821732 843685 821495 816149 814686 836372 838438 820944 838517 820622 826409 833700 838870 819332 818562 824355 825362 820155 826770 841992 836881 819827 817206 821904 839515 820019 818333 826916 837414 819386 836367 832123 826884 827931 822169 818429 839666 818701 818340 837127 838057 831383 …
1666	response to hypoxia	1.5943e-07	4.2462e-06	11/2069 0.5%	19/22304 0.0%	832838 823964 817155 819721 824408 835587 816103 836499 818002 844047 838301
9889	regulation of biosynthetic process	4.2389e-07	1.0926e-05	200/2069 9.6%	1540/22304 6.9%	838006 836064 836865 843719 818199 834442 826148 829416 824764 819280 820165 818404 840339 817430 824627 832256 835402 829880 827464 823664 827101 827463 819827 821904 817403 821902 820019 821901 840107 842527 835193 836602 826916 818611 819264 832364 831945 843184 827337 831826 5008170 836280 824188 839545 843748 819838 834770 816329 817659 820249 832476 838692 831147 837127 831383 816321 830964…
31326	regulation of cellular biosynthetic process	4.2389e-07	1.0926e-05	200/2069 9.6%	1540/22304 6.9%	838006 836064 836865 843719 818199 834442 826148 829416 824764 819280 820165 818404 840339 817430 824627 832256 835402 829880 827464 823664 827101 827463 819827 821904 817403 821902 820019 821901 840107 842527 835193 836602 826916 818611 819264 832364 831945 843184 827337 831826 5008170 836280 824188 839545 843748 819838 834770 816329 817659 820249 832476 838692 831147 837127 831383 816321 830964…
51171	regulation of nitrogen compound metabolic process	5.3338e-07	1.3529e-05	200/2069 9.6%	1545/22304 6.9%	838006 836064 836865 843719 818199 834442 826148 829416 824764 819280 820165 818404 840339 817430 824627 832256 835402 829880 827464 823664 827101 827463 819827 821904 817403 821902 821901 840107 842527 835193 836602 826916 818611 819264 832364 831945 843184 827337 831826 5008170 836280 824188 839545 843748 819838 834770 816329 817659 820249 832476 838692 831147 837127 831383 816321 830964 834768…
80090	regulation of primary metabolic process	6.284e-07	1.569e-05	206/2069 9.9%	1604/22304 7.1%	838006 836064 836865 843719 818199 834442 826148 829416 824764 819280 820165 818404 840339 817430 824627 832256 835402 829880 827464 823664 827101 827463 819827 821904 817403 821902 820019 821901 840107 842527 835193 836602 826916 818611 819264 832364 831945 843184 827337 831826 5008170 836280 824188 839545 843748 819838 834770 816329 817659 820249 832476 838692 831147 837127 831383 816321 830964…
45449	regulation of transcription	6.9457e-07	1.7076e-05	191/2069 9.2%	1468/22304 6.5%	835012 838006 839733 838887 818916 836064 817265 836865 843719 819321 818199 837555 834442 826148 829416 824764 819280 843685 844099 820165 825210 816864 814686 843568 839725 818404 835360 840339 817430 823813 834712 824627 832256 836218 835402 838870 824234 828832 829806 844423 829880 827464 823664 827101 827463 819827 838743 821904 817403 821902 829591 837890 843216 821901 840107 842527 835193 …
19219	regulation of nucleobase, nucleoside, nucleotide and nucleic acid metabolic process	8.2658e-07	2.0013e-05	197/2069 9.5%	1527/22304 6.8%	838006 836064 836865 843719 818199 834442 826148 829416 824764 819280 820165 818404 840339 817430 824627 832256 835402 829880 827464 823664 827101 827463 819827 821904 817403 821902 821901 840107 842527 835193 836602 826916 818611 819264 832364 831945 843184 827337 831826 5008170 836280 824188 839545 843748 819838 834770 816329 817659 820249 832476 838692 831147 837127 831383 816321 830964 834768…
52542	defense response by callose deposition	1.0055e-06	2.3973e-05	10/2069 0.4%	18/22304 0.0%	835828 839735 838438 831889 842281 829277 824629 819056 834430 830154
10556	regulation of macromolecule biosynthetic process	1.0201e-06	2.3973e-05	194/2069 9.3%	1504/22304 6.7%	838006 836064 836865 843719 818199 834442 826148 829416 824764 819280 820165 818404 840339 817430 824627 832256 835402 829880 827464 823664 827101 827463 819827 821904 817403 821902 820019 821901 840107 842527 835193 836602 826916 818611 819264 832364 831945 843184 827337 831826 5008170 836280 824188 839545 843748 819838 834770 816329 817659 820249 832476 838692 831147 837127 831383 816321 830964…
9817	defense response to fungus, incompatible interaction	1.7761e-06	3.8812e-05	14/2069 0.6%	36/22304 0.1%	837673 821607 821717 818505 839295 834545 819056 842281 839808 842450 827395 842104 826770 829597
9061	anaerobic respiration	1.7812e-06	3.8812e-05	7/2069 0.3%	9/22304 0.0%	818194 830868 837061 840201 831364 822341 818772
19222	regulation of metabolic process	1.808e-06	3.8812e-05	227/2069 10.9%	1825/22304 8.1%	819969 838006 836064 836865 843719 818199 834442 826148 829416 824764 819280 820165 818404 840339 817430 824627 832256 835402 829880 827464 823664 827101 827463 819827 821904 817403 821902 820019 836163 821901 840107 842527 835193 836602 826916 818611 819264 832364 831945 843184 827337 831826 5008170 836280 831828 824188 839545 843748 819838 834770 816329 817659 820249 832476 838692 831147 837127…
9816	defense response to bacterium, incompatible interaction	1.8132e-06	3.8812e-05	12/2069 0.5%	27/22304 0.1%	822098 821607 828481 828418 824408 818588 826791 834545 827397 826770 834562 832750
9863	salicylic acid mediated signaling pathway	1.8132e-06	3.8812e-05	12/2069 0.5%	27/22304 0.1%	842733 831826 839748 823964 824405 833667 824408 820355 827397 838057 824807 832320
71446	cellular response to salicylic acid stimulus	1.8132e-06	3.8812e-05	12/2069 0.5%	27/22304 0.1%	842733 831826 839748 823964 824405 833667 824408 820355 827397 838057 824807 832320
42430	indole and derivative metabolic process	1.8944e-06	3.8812e-05	15/2069 0.7%	41/22304 0.1%	818429 835571 823706 838438 824629 819056 839103 834430 830154 835828 830457 842281 843685 829277 822298
42434	indole derivative metabolic process	1.8944e-06	3.8812e-05	15/2069 0.7%	41/22304 0.1%	818429 835571 823706 838438 824629 819056 839103 834430 830154 835828 830457 842281 843685 829277 822298
50776	regulation of immune response	1.8944e-06	3.8812e-05	15/2069 0.7%	41/22304 0.1%	834561 837365 819700 818340 824807 822098 826884 834768 829308 824405 820752 844423 821400 820355 822298
2682	regulation of immune system process	1.8944e-06	3.8812e-05	15/2069 0.7%	41/22304 0.1%	834561 837365 819700 818340 824807 822098 826884 834768 829308 824405 820752 844423 821400 820355 822298
9626	plant-type hypersensitive response	2.3241e-06	4.7012e-05	13/2069 0.6%	32/22304 0.1%	834561 821607 837365 839735 819889 817197 824608 836311 822098 826884 823964 828715 828420
9639	response to red or far red light	3.0238e-06	6.0401e-05	34/2069 1.6%	159/22304 0.7%	816538 836248 817785 838125 835256 829913 829277 829973 829974 829435 843288 836013 843805 834570 814686 817457 818887 814823 843965 829361 838835 839508 839300 838057 818341 830297 818167 837587 824039 834867 828638 826470 827384 827663
52482	defense response by cell wall thickening	3.1244e-06	6.0887e-05	9/2069 0.4%	16/22304 0.0%	835828 838438 831889 842281 829277 824629 819056 834430 830154
52544	defense response by callose deposition in cell wall	3.1244e-06	6.0887e-05	9/2069 0.4%	16/22304 0.0%	835828 838438 831889 842281 829277 824629 819056 834430 830154
34050	host programmed cell death induced by symbiont	3.5094e-06	6.7567e-05	13/2069 0.6%	33/22304 0.1%	834561 821607 837365 839735 819889 817197 824608 836311 822098 826884 823964 828715 828420
52545	callose localization	3.5668e-06	6.7854e-05	10/2069 0.4%	20/22304 0.0%	835828 839735 838438 831889 842281 829277 824629 819056 834430 830154
42343	indole glucosinolate metabolic process	4.0796e-06	7.6697e-05	6/2069 0.2%	7/22304 0.0%	835828 838438 842281 829277 819056 834430
32870	cellular response to hormone stimulus	4.7793e-06	8.8806e-05	43/2069 2.0%	227/22304 1.0%	839733 815862 821902 823706 821901 816538 843813 832224 818730 817680 830345 816235 833552 838125 818030 831722 831700 824920 831889 819280 829913 843685 814726 818609 834770 814686 843568 829480 838470 838057 836412 817553 819014 837587 824871 842281 819093 834768 817170 827481 843257 843258 827463
9867	jasmonic acid mediated signaling pathway	5.4029e-06	9.8111e-05	14/2069 0.6%	39/22304 0.1%	838501 840158 814686 821902 820789 839748 838057 824807 834768 824405 820752 820355 829597 821055
71395	cellular response to jasmonic acid stimulus	5.4029e-06	9.8111e-05	14/2069 0.6%	39/22304 0.1%	838501 840158 814686 821902 820789 839748 838057 824807 834768 824405 820752 820355 829597 821055
9733	response to auxin stimulus	6.0252e-06	0.00010818	50/2069 2.4%	282/22304 1.2%	816657 836062 816658 832224 835537 833755 836865 830041 818193 818030 839290 830039 819281 818390 829893 827397 843805 838438 829361 821877 834390 827938 833700 826730 842281 843575 827384 821904 831310 838221 831670 819387 836884 829913 814726 820465 839820 839822 839827 839706 834610 818340 831383 835860 829629 835538 829627 829628 839818 839819
33037	polysaccharide localization	6.242e-06	0.00011083	10/2069 0.4%	21/22304 0.0%	835828 839735 838438 831889 842281 829277 824629 819056 834430 830154
9755	hormone-mediated signaling pathway	7.9831e-06	0.00014019	42/2069 2.0%	224/22304 1.0%	839733 815862 821902 823706 821901 816538 843813 832224 818730 817680 830345 816235 833552 838125 818030 831722 831700 824920 831889 819280 829913 843685 814726 818609 834770 814686 843568 829480 838470 838057 836412 817553 819014 837587 824871 819093 834768 817170 827481 843257 843258 827463
31349	positive regulation of defense response	1.0345e-05	0.00017969	12/2069 0.5%	31/22304 0.1%	817746 822098 834561 837365 826884 834768 837408 820752 821400 819700 824807 836311
9266	response to temperature stimulus	1.0766e-05	0.000185	59/2069 2.8%	359/22304 1.6%	819925 821806 837430 823706 820438 825291 833755 834842 836103 824566 827439 830039 831889 829853 818709 818605 816149 817155 826409 818562 816342 824115 832206 842280 839283 829563 842043 843771 844421 836881 817205 820019 836163 839395 831554 831076 819386 843182 825510 827931 842493 824188 818429 839666 834770 842733 820249 830332 834610 837843 817575 835860 836311 819271 829623 831856 821148 …
52543	callose deposition in cell wall	1.1176e-05	0.00018999	9/2069 0.4%	18/22304 0.0%	835828 838438 831889 842281 829277 824629 819056 834430 830154
7166	cell surface receptor linked signaling pathway	1.3469e-05	0.00022657	27/2069 1.3%	121/22304 0.5%	817746 837278 814753 837531 843639 830683 836700 834620 840032 814726 829157 827774 821198 816624 822428 818740 835702 838353 839742 827941 844163 824952 840083 817170 829589 843550 822474
52386	cell wall thickening	1.9483e-05	0.00032431	9/2069 0.4%	19/22304 0.0%	835828 838438 831889 842281 829277 824629 819056 834430 830154
45088	regulation of innate immune response	2.1299e-05	0.00034851	13/2069 0.6%	38/22304 0.1%	834561 837365 819700 818340 824807 822098 826884 834768 824405 820752 821400 820355 822298
48585	negative regulation of response to stimulus	2.1373e-05	0.00034851	18/2069 0.8%	66/22304 0.2%	836596 837673 842733 814686 816538 825291 824408 830058 838057 834892 822098 830731 831889 842281 824405 820752 820355 821891
65008	regulation of biological quality	3.9308e-05	0.00063448	82/2069 3.9%	569/22304 2.5%	836265 835571 829096 825291 819566 837876 814670 835256 825532 818030 831889 830558 832812 818390 824280 838916 829893 820046 843881 843288 837223 837069 823739 820622 829480 830991 834951 835689 838276 830154 819014 824874 829800 825446 836728 828638 824072 824073 827384 823740 828311 817206 835593 822517 818656 836163 828060 831554 823808 843182 821074 830779 831227 830457 829913 837408 840032 …
10468	regulation of gene expression	4.0672e-05	0.00064994	199/2069 9.6%	1642/22304 7.3%	819969 838006 836064 836865 843719 818199 834442 826148 829416 824764 819280 820165 818404 840339 817430 824627 832256 835402 829880 827464 823664 827101 827463 819827 821904 817403 821902 820019 821901 840107 842527 835193 836602 826916 818611 819264 832364 831945 843184 827337 831826 5008170 836280 824188 839545 843748 819838 834770 816329 817659 820249 832476 838692 831147 837127 831383 816321…
9738	abscisic acid mediated signaling pathway	6.4018e-05	0.0010029	15/2069 0.7%	53/22304 0.2%	823706 843813 838470 830345 816235 817553 831722 831700 824920 819280 817170 827481 843257 843258 818609
71215	cellular response to abscisic acid stimulus	6.4018e-05	0.0010029	15/2069 0.7%	53/22304 0.2%	823706 843813 838470 830345 816235 817553 831722 831700 824920 819280 817170 827481 843257 843258 818609
10185	regulation of cellular defense response	7.3853e-05	0.0011458	4/2069 0.1%	4/22304 0.0%	824405 837408 820355 836311
42435	indole derivative biosynthetic process	8.0164e-05	0.0012317	12/2069 0.5%	37/22304 0.1%	818429 835828 835571 823706 838438 830457 843685 829277 824629 822298 839103 830154
16998	cell wall macromolecule catabolic process	8.1082e-05	0.001234	9/2069 0.4%	22/22304 0.0%	816217 823908 817923 832377 818961 837724 828131 836335 816909
60255	regulation of macromolecule metabolic process	9.3661e-05	0.001412	201/2069 9.7%	1685/22304 7.5%	819969 838006 836064 836865 843719 818199 834442 826148 829416 824764 819280 820165 818404 840339 817430 824627 832256 835402 829880 827464 823664 827101 827463 819827 821904 817403 821902 820019 821901 840107 842527 835193 836602 826916 818611 819264 832364 831945 843184 827337 831826 5008170 836280 824188 839545 843748 819838 834770 816329 817659 820249 832476 838692 831147 837127 831383 816321…
2252	immune effector process	0.00012227	0.001826	9/2069 0.4%	23/22304 0.1%	818171 824410 820338 820337 820357 830520 817197 818166 832530
48584	positive regulation of response to stimulus	0.00015837	0.0023433	15/2069 0.7%	57/22304 0.2%	817746 834561 837365 819700 824807 836311 822098 826884 831889 834768 817170 837408 820752 821400 826541
6979	response to oxidative stress	0.00017976	0.0026353	41/2069 1.9%	247/22304 1.1%	837894 842405 835571 839515 823706 820438 833755 838483 818116 831076 836103 826884 826447 841381 831889 841082 830118 844177 820584 829479 838016 839622 839666 838017 840158 816149 820944 817155 838052 837528 818588 832472 838212 832672 829623 823964 828418 828053 824493 843771 841650
9409	response to cold	0.00021451	0.0031162	40/2069 1.9%	241/22304 1.0%	821806 836881 817205 823706 820019 836163 825291 839395 833755 831554 819386 836103 843182 827931 824566 830039 842493 824188 818429 818605 839666 834770 816149 826409 830332 837843 817575 835860 816342 819271 829623 824115 832206 839283 821148 829563 827481 828053 842043 844421
44036	cell wall macromolecule metabolic process	0.00024083	0.0034671	12/2069 0.5%	41/22304 0.1%	816217 823908 828776 843185 817923 832377 818961 837724 828131 817357 836335 816909
2218	activation of innate immune response	0.00025759	0.0036428	9/2069 0.4%	25/22304 0.1%	822098 834561 837365 826884 834768 820752 821400 819700 824807
2253	activation of immune response	0.00025759	0.0036428	9/2069 0.4%	25/22304 0.1%	822098 834561 837365 826884 834768 820752 821400 819700 824807
9094	L-phenylalanine biosynthetic process	0.00030119	0.0041492	5/2069 0.2%	8/22304 0.0%	832326 817170 817329 823601 837345
10120	camalexin biosynthetic process	0.00030119	0.0041492	5/2069 0.2%	8/22304 0.0%	818429 823706 843685 822298 830154
52317	camalexin metabolic process	0.00030119	0.0041492	5/2069 0.2%	8/22304 0.0%	818429 823706 843685 822298 830154
42436	indole derivative catabolic process	0.00034191	0.0046698	4/2069 0.1%	5/22304 0.0%	842281 819056 834430 830154
6725	cellular aromatic compound metabolic process	0.00035695	0.0048169	46/2069 2.2%	296/22304 1.3%	835571 823706 829096 817329 832224 837555 828669 835828 830457 843685 829277 843126 842478 843881 840198 839303 818429 837365 842898 817754 842479 838438 819911 838639 834951 830058 824629 817599 838870 819056 832750 839103 834430 830154 837345 832326 842281 817170 826470 829144 829123 823601 824493 842720 822298 844421
48544	recognition of pollen	0.00036172	0.0048169	9/2069 0.4%	26/22304 0.1%	842449 842437 842436 828838 842440 827891 837675 816430 842431
8037	cell recognition	0.00036172	0.0048169	9/2069 0.4%	26/22304 0.1%	842449 842437 842436 828838 842440 827891 837675 816430 842431
19438	aromatic compound biosynthetic process	0.00041025	0.005418	31/2069 1.4%	177/22304 0.7%	835571 823706 817329 832224 837555 830457 843685 829277 843126 842478 840198 818429 842898 817754 842479 834951 830058 824629 817599 838870 832750 839103 830154 837345 832326 817170 823601 824493 842720 822298 844421
45089	positive regulation of innate immune response	0.00049821	0.0064205	9/2069 0.4%	27/22304 0.1%	822098 834561 837365 826884 834768 820752 821400 819700 824807
50778	positive regulation of immune response	0.00049821	0.0064205	9/2069 0.4%	27/22304 0.1%	822098 834561 837365 826884 834768 820752 821400 819700 824807
2684	positive regulation of immune system process	0.00049821	0.0064205	9/2069 0.4%	27/22304 0.1%	822098 834561 837365 826884 834768 820752 821400 819700 824807
71554	cell wall organization or biogenesis	0.00053677	0.0068621	41/2069 1.9%	260/22304 1.1%	816217 823908 818656 819902 817923 819368 816031 831554 835828 843185 831889 840032 829277 816909 843288 820241 841821 839942 823739 838438 832377 818961 837724 839165 837701 824629 838078 817357 836335 819056 818341 834430 835860 830154 831736 828776 842281 821148 838608 828131 823740
6355	regulation of transcription, DNA-dependent	0.0006046	0.0076336	103/2069 4.9%	810/22304 3.6%	835012 839733 838887 836865 818199 837555 834442 826148 829416 819280 844099 825210 816864 843568 835360 824627 832256 838870 844423 829880 827464 827101 827463 819827 821904 817403 821902 829591 843216 821901 840107 842527 835193 836602 819264 832364 821196 843184 831826 836280 822047 824188 834770 817936 816329 820249 828929 832476 831147 837127 831383 816321 834768 828498 816137 828481 819248 …
46217	indole phytoalexin metabolic process	0.00062579	0.0076336	5/2069 0.2%	9/22304 0.0%	818429 823706 843685 822298 830154
42431	indole metabolic process	0.00062579	0.0076336	5/2069 0.2%	9/22304 0.0%	818429 823706 843685 822298 830154
9700	indole phytoalexin biosynthetic process	0.00062579	0.0076336	5/2069 0.2%	9/22304 0.0%	818429 823706 843685 822298 830154
52314	phytoalexin metabolic process	0.00062579	0.0076336	5/2069 0.2%	9/22304 0.0%	818429 823706 843685 822298 830154
52315	phytoalexin biosynthetic process	0.00062579	0.0076336	5/2069 0.2%	9/22304 0.0%	818429 823706 843685 822298 830154
51252	regulation of RNA metabolic process	0.0006869	0.0083156	103/2069 4.9%	813/22304 3.6%	835012 839733 838887 836865 818199 837555 834442 826148 829416 819280 844099 825210 816864 843568 835360 824627 832256 838870 844423 829880 827464 827101 827463 819827 821904 817403 821902 829591 843216 821901 840107 842527 835193 836602 819264 832364 821196 843184 831826 836280 822047 824188 834770 817936 816329 820249 828929 832476 831147 837127 831383 816321 834768 828498 816137 828481 819248 …
9739	response to gibberellin stimulus	0.00074768	0.0089834	21/2069 1.0%	107/22304 0.4%	843804 843805 814686 838438 835360 816538 836062 833700 836865 818340 837127 838057 831383 818341 818199 836884 838125 835256 828405 817170 843288
10941	regulation of cell death	0.00075443	0.008993	10/2069 0.4%	34/22304 0.1%	817746 822098 826730 824405 837408 839561 820355 834842 836311 824188
90351	seedling development	0.00076704	0.008993	12/2069 0.5%	46/22304 0.2%	819271 825532 837430 831722 831700 824646 817170 832812 833700 830345 829597 818199
7167	enzyme linked receptor protein signaling pathway	0.00077099	0.008993	20/2069 0.9%	100/22304 0.4%	817746 837278 814753 837531 843639 822428 830683 835702 836700 838353 834620 839742 827941 824952 840032 814726 843550 822474 827774 821198
7169	transmembrane receptor protein tyrosine kinase signaling pathway	0.00077099	0.008993	20/2069 0.9%	100/22304 0.4%	817746 837278 814753 837531 843639 822428 830683 835702 836700 838353 834620 839742 827941 824952 840032 814726 843550 822474 827774 821198
42344	indole glucosinolate catabolic process	0.00079719	0.0092312	3/2069 0.1%	3/22304 0.0%	842281 819056 834430
48518	positive regulation of biological process	0.00095205	0.010945	35/2069 1.6%	218/22304 0.9%	817746 834561 816875 820019 828481 830320 819700 818199 834442 826884 831889 837408 843685 829311 826541 837365 840158 841984 843107 843824 820249 834951 839561 831687 824807 836311 822098 829604 826730 824019 834768 817170 820752 821400 825362
10817	regulation of hormone levels	0.00097592	0.011139	23/2069 1.1%	124/22304 0.5%	835571 829096 819911 835689 838276 814670 817212 839103 830154 822709 825532 818030 836728 830457 831889 826956 832812 818390 843432 838916 829277 843881 829311
60548	negative regulation of cell death	0.00098582	0.011173	6/2069 0.2%	14/22304 0.0%	822098 824405 837408 820355 834842 836311
9642	response to light intensity	0.0010544	0.011866	16/2069 0.7%	74/22304 0.3%	839666 820438 817329 817155 830320 833755 818741 819358 831076 839300 836103 837555 825510 817170 818709 843771
9095	aromatic amino acid family biosynthetic process, prephenate pathway	0.001156	0.012828	5/2069 0.2%	10/22304 0.0%	832326 817170 817329 823601 837345
6558	L-phenylalanine metabolic process	0.001156	0.012828	5/2069 0.2%	10/22304 0.0%	832326 817170 817329 823601 837345
9845	seed germination	0.0014978	0.016507	11/2069 0.5%	43/22304 0.1%	819271 825532 837430 831722 831700 824646 817170 833700 830345 829597 818199
9612	response to mechanical stimulus	0.0015147	0.016578	6/2069 0.2%	15/22304 0.0%	826730 836242 840083 833755 818709 835860
55074	calcium ion homeostasis	0.0018371	0.019836	8/2069 0.3%	26/22304 0.1%	817459 817458 830991 826470 819566 834896 834895 839268
6874	cellular calcium ion homeostasis	0.0018371	0.019836	8/2069 0.3%	26/22304 0.1%	817459 817458 830991 826470 819566 834896 834895 839268
160	two-component signal transduction system (phosphorelay)	0.0018842	0.020207	14/2069 0.6%	64/22304 0.2%	834770 839733 821902 843568 821901 818730 817680 836412 824871 831889 819093 834768 843685 827463
9875	pollen-pistil interaction	0.0019493	0.020767	9/2069 0.4%	32/22304 0.1%	842449 842437 842436 828838 842440 827891 837675 816430 842431
19748	secondary metabolic process	0.0020601	0.021802	47/2069 2.2%	330/22304 1.4%	842405 839515 823706 839295 819386 838125 835256 828669 835828 827931 821732 843685 829277 843126 842478 840198 818429 837365 839602 842898 834570 817457 842479 838438 843328 817637 838639 839508 843329 817495 834951 831224 817599 838870 819056 834430 830154 824479 842281 826470 829144 824493 842720 822298 844421 827663 843750
8361	regulation of cell size	0.0022258	0.0234	38/2069 1.8%	254/22304 1.1%	817206 835593 818656 836163 828060 831554 837876 823808 835256 843182 821074 830779 818030 829913 824280 840032 843288 842658 823739 816209 829480 838276 836555 818341 836311 819014 831736 828776 829800 825446 843350 828638 843432 838608 824072 824073 827384 823740
9415	response to water	0.002287	0.023886	31/2069 1.4%	196/22304 0.8%	839515 836865 832225 837414 833552 836367 818199 819280 836280 822167 821495 818429 839666 841722 840158 834570 820789 818701 817637 818741 819332 818166 836311 824355 824410 832206 826470 827481 828053 825362 820155
9073	aromatic amino acid family biosynthetic process	0.0023836	0.024298	10/2069 0.4%	39/22304 0.1%	835571 832326 830457 817170 817329 829277 823601 824629 839103 837345
46417	chorismate metabolic process	0.0023836	0.024298	10/2069 0.4%	39/22304 0.1%	835571 832326 830457 817170 817329 829277 823601 824629 839103 837345
32535	regulation of cellular component size	0.0023872	0.024298	38/2069 1.8%	255/22304 1.1%	817206 835593 818656 836163 828060 831554 837876 823808 835256 843182 821074 830779 818030 829913 824280 840032 843288 842658 823739 816209 829480 838276 836555 818341 836311 819014 831736 828776 829800 825446 843350 828638 843432 838608 824072 824073 827384 823740
90066	regulation of anatomical structure size	0.0023872	0.024298	38/2069 1.8%	255/22304 1.1%	817206 835593 818656 836163 828060 831554 837876 823808 835256 843182 821074 830779 818030 829913 824280 840032 843288 842658 823739 816209 829480 838276 836555 818341 836311 819014 831736 828776 829800 825446 843350 828638 843432 838608 824072 824073 827384 823740
9891	positive regulation of biosynthetic process	0.0025584	0.025713	14/2069 0.6%	66/22304 0.2%	816875 840158 820019 828481 843824 820249 830320 834951 818199 834442 824019 834768 843685 825362
31328	positive regulation of cellular biosynthetic process	0.0025584	0.025713	14/2069 0.6%	66/22304 0.2%	816875 840158 820019 828481 843824 820249 830320 834951 818199 834442 824019 834768 843685 825362
9873	ethylene mediated signaling pathway	0.002683	0.026796	11/2069 0.5%	46/22304 0.2%	834770 839733 821902 843568 821901 831889 819093 834768 843685 817680 827463
9893	positive regulation of metabolic process	0.0028381	0.02799	16/2069 0.7%	81/22304 0.3%	816875 840158 841984 820019 843107 828481 843824 820249 830320 834951 818199 834442 824019 834768 843685 825362
9749	response to glucose stimulus	0.0028551	0.02799	7/2069 0.3%	22/22304 0.0%	836596 840083 817170 835788 829589 842477 828542
46777	protein amino acid autophosphorylation	0.0028551	0.02799	7/2069 0.3%	22/22304 0.0%	837531 828424 818549 826470 843685 829365 842891
9759	indole glucosinolate biosynthetic process	0.0029672	0.028393	3/2069 0.1%	4/22304 0.0%	835828 838438 829277
46713	boron transport	0.0029672	0.028393	3/2069 0.1%	4/22304 0.0%	844415 819329 826630
2679	respiratory burst involved in defense response	0.0029672	0.028393	3/2069 0.1%	4/22304 0.0%	824410 820357 818166
51865	protein autoubiquitination	0.0029672	0.028393	3/2069 0.1%	4/22304 0.0%	824410 820357 818166
9862	systemic acquired resistance, salicylic acid mediated signaling pathway	0.0031011	0.029498	5/2069 0.2%	12/22304 0.0%	842733 823964 824408 827397 824807
9072	aromatic amino acid family metabolic process	0.0032143	0.030214	11/2069 0.5%	47/22304 0.2%	835571 832326 830457 817170 817329 829277 823601 824629 839103 830154 837345
71369	cellular response to ethylene stimulus	0.0032143	0.030214	11/2069 0.5%	47/22304 0.2%	834770 839733 821902 843568 821901 831889 819093 834768 843685 817680 827463
10557	positive regulation of macromolecule biosynthetic process	0.0034378	0.032127	13/2069 0.6%	61/22304 0.2%	816875 840158 820019 828481 843824 820249 830320 818199 834442 824019 834768 843685 825362
34284	response to monosaccharide stimulus	0.0037796	0.034355	7/2069 0.3%	23/22304 0.1%	836596 840083 817170 835788 829589 842477 828542
9746	response to hexose stimulus	0.0037796	0.034355	7/2069 0.3%	23/22304 0.1%	836596 840083 817170 835788 829589 842477 828542
10193	response to ozone	0.0037796	0.034355	7/2069 0.3%	23/22304 0.1%	826884 815160 835603 843389 838122 818562 834244
71445	cellular response to protein stimulus	0.0038059	0.034355	4/2069 0.1%	8/22304 0.0%	840897 820249 817155 829597
34620	cellular response to unfolded protein	0.0038059	0.034355	4/2069 0.1%	8/22304 0.0%	840897 820249 817155 829597
6986	response to unfolded protein	0.0038059	0.034355	4/2069 0.1%	8/22304 0.0%	840897 820249 817155 829597
9606	tropism	0.0038267	0.034355	11/2069 0.5%	48/22304 0.2%	836013 818030 814823 840083 816538 818390 843432 837989 834610 818709 830297
10604	positive regulation of macromolecule metabolic process	0.0039313	0.035097	14/2069 0.6%	69/22304 0.3%	816875 840158 841984 820019 828481 843824 820249 830320 818199 834442 824019 834768 843685 825362
7186	G-protein coupled receptor protein signaling pathway	0.0044061	0.039117	6/2069 0.2%	18/22304 0.0%	816624 840083 817170 818740 829589 829157
9414	response to water deprivation	0.004478	0.039332	29/2069 1.4%	188/22304 0.8%	839515 836865 832225 837414 833552 836367 818199 819280 836280 822167 821495 818429 839666 841722 840158 834570 820789 818701 817637 818741 819332 818166 824355 824410 826470 827481 828053 825362 820155
9408	response to heat	0.0044935	0.039332	22/2069 1.0%	131/22304 0.5%	818429 837430 842733 820019 820438 825291 820249 817155 833755 834610 834842 831076 818562 836103 835860 825510 827439 831889 831856 842280 829853 843771
48511	rhythmic process	0.0045289	0.039332	11/2069 0.5%	49/22304 0.2%	824871 828721 829425 824646 826470 833700 818730 835788 836259 819651 837587
7623	circadian rhythm	0.0045289	0.039332	11/2069 0.5%	49/22304 0.2%	824871 828721 829425 824646 826470 833700 818730 835788 836259 819651 837587
31325	positive regulation of cellular metabolic process	0.0049258	0.042548	15/2069 0.7%	78/22304 0.3%	816875 840158 820019 843107 828481 843824 820249 830320 834951 818199 834442 824019 834768 843685 825362
9615	response to virus	0.0051123	0.043922	10/2069 0.4%	43/22304 0.1%	818171 820338 816737 820438 820337 830520 817197 835875 818340 832530

## Sheet: GO 59 common DEGs HM NF HF
Biological function
GO ID	GO Description	p-value	corr. p-value	cluster frequency	total frequency	gene ID
10200	response to chitin	2.1074e-09	3.4035e-07	7/47 14.8%	104/22304 0.4%	842931 824764 819093 835193 822447 826771 827463
9743	response to carbohydrate stimulus	3.2414e-09	3.4035e-07	8/47 17.0%	177/22304 0.7%	830779 842931 824764 819093 835193 822447 826771 827463
50896	response to stimulus	4.5581e-05	0.0025543	18/47 38.2%	3207/22304 14.3%	817206 842931 834570 843998 843625 835193 842923 819014 835860 830779 824764 830973 819093 822447 843621 826771 827463 829479
10033	response to organic substance	4.8653e-05	0.0025543	10/47 21.2%	1037/22304 4.6%	830779 842931 824764 819093 835193 822447 826771 827463 819014 835860
42221	response to chemical stimulus	0.00016548	0.0069501	12/47 25.5%	1710/22304 7.6%	830779 842931 824764 834570 819093 835193 822447 826771 827463 829479 819014 835860
48767	root hair elongation	0.0012642	0.038633	2/47 4.2%	25/22304 0.1%	817206 825446
6073	cellular glucan metabolic process	0.0015333	0.038633	3/47 6.3%	108/22304 0.4%	825446 829151 828686
44042	glucan metabolic process	0.0016586	0.038633	3/47 6.3%	111/22304 0.4%	825446 829151 828686
8361	regulation of cell size	0.0019949	0.038633	4/47 8.5%	254/22304 1.1%	830779 817206 825446 819014
32535	regulation of cellular component size	0.0020236	0.038633	4/47 8.5%	255/22304 1.1%	830779 817206 825446 819014
90066	regulation of anatomical structure size	0.0020236	0.038633	4/47 8.5%	255/22304 1.1%	830779 817206 825446 819014
44264	cellular polysaccharide metabolic process	0.0030798	0.040383	3/47 6.3%	138/22304 0.6%	825446 829151 828686
48764	trichoblast maturation	0.0033821	0.040383	2/47 4.2%	41/22304 0.1%	817206 825446
48765	root hair cell differentiation	0.0033821	0.040383	2/47 4.2%	41/22304 0.1%	817206 825446
48469	cell maturation	0.0033821	0.040383	2/47 4.2%	41/22304 0.1%	817206 825446
10054	trichoblast differentiation	0.0038861	0.040383	2/47 4.2%	44/22304 0.1%	817206 825446
51763	sesquiterpene catabolic process	0.0042101	0.040383	1/47 2.1%	2/22304 0.0%	834570
16107	sesquiterpenoid catabolic process	0.0042101	0.040383	1/47 2.1%	2/22304 0.0%	834570
46345	abscisic acid catabolic process	0.0042101	0.040383	1/47 2.1%	2/22304 0.0%	834570
43290	apocarotenoid catabolic process	0.0042101	0.040383	1/47 2.1%	2/22304 0.0%	834570
9873	ethylene mediated signaling pathway	0.0042404	0.040383	2/47 4.2%	46/22304 0.2%	819093 827463
5976	polysaccharide metabolic process	0.0043441	0.040383	3/47 6.3%	156/22304 0.6%	825446 829151 828686
71369	cellular response to ethylene stimulus	0.0044229	0.040383	2/47 4.2%	47/22304 0.2%	819093 827463
21700	developmental maturation	0.0053892	0.041948	2/47 4.2%	52/22304 0.2%	817206 825446
23046	signaling process	0.0054624	0.041948	5/47 10.6%	541/22304 2.4%	819093 843625 842923 843621 827463
23060	signal transmission	0.0054624	0.041948	5/47 10.6%	541/22304 2.4%	819093 843625 842923 843621 827463
9741	response to brassinosteroid stimulus	0.005593	0.041948	2/47 4.2%	53/22304 0.2%	819014 835860
10053	root epidermal cell differentiation	0.005593	0.041948	2/47 4.2%	53/22304 0.2%	817206 825446
Molecular function
GO ID	GO Description	p-value	corr. p-value	cluster frequency	total frequency	gene ID
16762	xyloglucan:xyloglucosyl transferase activity	4.5667e-05	0.0042927	3/53 5.6%	32/24443 0.1%	829151 828686 835860
4888	transmembrane receptor activity	0.000349	0.016403	4/53 7.5%	154/24443 0.6%	843623 843625 842923 843621
4872	receptor activity	0.00073946	0.02317	4/53 7.5%	188/24443 0.7%	843623 843625 842923 843621

## Sheet: down HM^NF^HF
down HM	down NF	down HF		down HM only (4)	down NF only (95)	down HF only (480)
820580	835141	820580		831775	818227	821024
829361	818227	835141		819031	820103	831310
839819	820103	821024		836334	3767425	830041
816657	3767425	831310		816852	834347	844123
837387	826689	830041			821976	831670
826956	826986	829361			839219	831234
831078	834347	844123			842933	839822
824281	839269	831670			831261	836627
843929	821976	843181			839990	831286
831775	839219	826956			10723086	821461
836759	830974	831234			832595	816346
843288	816658	839822			832689	835886
834976	842933	836627			838853	839130
838093	825362	816657			824946	822097
3768816	831261	831286			816654	841344
830973	839990	821461			841428	835884
819031	2745853	839819			2745877	839827
836334	822709	826689			831376	817457
843209	821522	816346			824370	839818
821871	10723086	835886			842619	832780
837587	832595	818794			828486	838608
831157	832689	839130			836714	820071
827679	843181	822097			831686	833512
817817	838855	822709			837537	837043
816957	838853	841344			5008015	818579
816852	829649	826986			818817	834421
	824946	835884			843148	837216
	824248	821522			834449	842556
	823664	830974			838793	834497
	817343	839827			822155	818611
	835256	841343			821690	829148
	828683	817457			836767	828721
	816654	839818			819674	826862
	841428	832780			816959	824941
	2745877	838608			825224	818656
	836884	820071			837825	838916
	816538	830297			817517	837989
	816754	833512			835454	829629
	831376	821098			841167	820584
	814823	837043			831329	827926
	834622	818579			816262	830039
	825127	825362			814706	820465
	817366	834421			823604	839820
	834976	822428			820742	829136
	824370	837216			819672	831353
	838463	825348			825109	817867
	842619	816658			834476	842012
	825429	842556			817561	834712
	828486	834497			834425	830591
	836714	814823			829548	6240608
	838870	843929			819553	844153
	827101	834976			839661	843719
	844162	838463			831288	826842
	831686	832914			824907	835789
	832133	818611			834345	841370
	3766668	839269			819335	838346
	837537	829148			816085	829608
	814716	828721			842295	824226
	5008015	823664			827604	834996
	835288	826862			844024	827548
	816875	825429			840218	829680
	827416	824941			820261	826841
	821098	818656			835062	824792
	818794	843288			823914	821361
	838627	830973			837680	820797
	843186	838916			839576	817868
	831218	841336			829699	837981
	835788	825164			818173	831033
	822428	837989			818310	842646
	814915	829629			839766	828775
	818817	820584			831630	826835
	843148	827926			817382	830701
	829628	835256			841408	827488
	821630	829628			836893	814718
	843007	830039			826564	817357
	825164	827416			829033	819168
	837239	834442			817547	839300
	814902	820465			823563	835579
	6241260	829649			837838	825496
	834449	824189			831536	820453
	830895	839820			825073	823455
	838793	844162			837839	834072
	834442	844240			2745715	826534
	829627	829136			841516	816907
	837503	837503			828522	828915
	817686	831353			838761	817587
	830973	816538			825486	827229
	843141	837387			838861	817479
	822226	817867			821783	827546
	821773	817343			832431	817770
	825893	834622			816804	830964
	822155	835788			828509	842560
	827655	842012			843610	830672
	821690	829909			830821	820175
	835381	838627			834218	815991
	825468	834712				816850
	836767	838093				826533
	824239	830591				838844
	814860	825127				825368
	819674	6240608				814670
	843528	844153				817389
	816845	843719				814827
	825348	2745853				827709
	816959	826842				831761
	841343	835789				827938
	820710	841370				818819
	820927	838346				817329
	844159	843186				837686
	814863	829608				819636
	824316	829806				836702
	824189	824226				816272
	841336	843141				841852
	825224	832291				835367
	821730	834996				818753
	814739	827548				838221
	837825	838870				831013
	843882	824248				844252
	822438	829680				833900
	830332	826841				825175
	837784	836439				836700
	817517	824792				5007959
	843550	825468				835029
	835454	843209				817248
	831383	835824				827830
	28719394	821361				842928
	816411	831078				831883
	841780	820797				839163
	841167	817868				843346
	844240	843528				842498
	832552	837981				838006
	836314	831033				835668
	842351	842646				844415
	836439	828775				839742
	826517	826835				824925
	831329	830701				825437
	834669	827488				831897
	841984	824281				820653
	834284	827679				816307
	835824	837784				843257
	816262	814718				824871
	832392	817357				842075
	814706	817366				822346
	829093	834143				843185
	829909	819168				817403
	823604	839300				838125
	820742	838855				824812
	819672	828683				839767
	825109	835579				826472
	826470	825893				837885
	834476	825496				844247
	816308	820453				822047
	829604	824234				830105
	817561	823455				843305
	843178	834072				822001
	831373	816754				838947
	834425	826534				838057
	841390	814697				826839
	818887	816907				818178
	829548	828915				839068
	828897	817587				835552
	838863	821630				823710
	838443	827229				836412
	834931	824537				824146
	837247	817479				835402
	832466	814902				831764
	835036	827546				833785
	839274	817770				837127
	839582	830964				820609
	819553	842560				822300
	839661	830672				822310
	830532	820175				816342
	827867	815991				818012
	831288	814915				841029
	838948	832552				831590
	824907	816850				818341
	824991	826533				829913
	834345	838844				844427
	824537	3768816				821540
	3768499	843432				842111
	820217	825368				831017
	819335	814670				835355
	843706	28719394				819569
	831346	817686				844244
	836218	817421				817761
	818340	817389				829571
	826848	832133				818423
	817421	3766668				835875
	829806	814827				815064
	816085	821871				821408
	832914	830332				819651
	832592	831157				818213
	836206	827709				828166
	817915	828133				830302
	839725	827655				829319
	842295	831761				836007
	825080	827938				832781
	838237	839725				816371
	831957	818819				818926
	841533	817329				819164
	834448	828897				820944
	830297	837686				821223
	814884	831383				835619
	828832	819636				836583
	820322	836702				816840
	823808	831373				825319
	830615	816272				818153
	832028	821730				821971
	827604	841852				814717
	829311	835367				841358
	827823	818753				838676
	817899	838221				837940
	814738	831013				828199
	824952	844252				822059
	832291	833900				842582
	842294	836884				818322
	844024	824952				819280
	828689	825175				834982
	843432	840082				843819
	840218	829627				6241227
	820261	836700				817327
	835062	5007959				835702
	829945	818887				842493
	825203	835029				815008
	836013	817248				818113
	828133	827830				820115
	836410	829311				827774
	823914	842928				820593
	837680	831883				824127
	839576	832392				833700
	829699	843882				820341
	831828	834669				7922474
	818173	839163				816137
	841389	843346				829363
	818310	835381				823657
	834143	842498				842491
	839307	838006				824663
	829862	835668				827098
	841375	844415				827754
	839766	839742				834467
	823814	830895				842564
	817659	836759				827683
	827146	826848				838121
	843824	824925				835229
	830566	825437				820058
	832452	831897				826840
	831630	820653				834601
	817382	816307				819691
	841408	838863				821462
	824234	839274				843247
	827109	843257				844428
	819358	824871				837779
	836893	842075				829973
	829206	822346				826579
	840082	827823				824679
	833967	843185				829123
	831264	817403				836683
	834090	838125				825210
	826564	824812				820583
	829033	831218				839594
	817547	839767				829425
	827032	836314				828885
	823563	838443				836810
	837838	826472				822013
	820693	837885				835678
	819124	844247				828630
	817685	822047				843563
	839264	830105				817361
	827158	814863				828349
	842930	843305				820480
	817806	822001				839283
	831536	838947				830116
	842671	838057				832433
	825073	826839				822074
	829114	814860				831858
	837839	818178				821502
	815994	829604				819167
	822093	839068				835689
	817478	835288				837416
	814697	824239				830677
	2745715	835552				829799
	841516	823710				842263
	841215	832592				818790
	828522	836412				814824
	838761	834620				843184
	819780	824146				824152
	819281	835402				833608
	825486	831764				836691
	836472	842671				818082
	827711	822226				817212
	838861	833785				842594
	822351	837127				831340
	821783	820609				831736
	832431	822300				28717234
	837954	822310				827015
	830826	841984				837181
	834620	816342				834886
	816804	818012				832193
	824949	841029				839255
	828509	816957				819180
	843610	831590				844154
	830821	843550				824656
	834218	818341				842089
	841582	816308				838700
		829913				828311
		844427				834887
		832452				839105
		821540				819846
		843824				818390
		826517				831258
		842111				828384
		831017				817151
		819281				837843
		835355				836244
		823808				833552
		814884				833972
		819569				843851
		844244				817442
		816411				831083
		836206				837726
		817761				832019
		828832				835652
		829571				817516
		818423				829840
		835875				818167
		821773				843343
		815064				843798
		821408				817265
		819651				834951
		818213				825234
		828166				844048
		830302				836523
		831346				828207
		820710				827454
		829319				819205
		836007				818292
		832781				825838
		816371				816563
		818926				839531
		841780				829286
		819164				842792
		820944				832520
		831957				843314
		821223				820721
		816875				821779
		835619				3770734
		836583				839706
		818340				831889
		837587				820621
		841390				832685
		816840				828443
		825319				817205
		820927				827131
		818153				825332
		821971				842672
		814717				829644
		843178				837787
		841358				838363
		835036				816251
		838676				818333
		837940				843595
		828199				818093
		6241260				824242
		836218				814726
		822059				824233
		822093				834949
		842582				836555
		818322				818649
		819280				816884
		814739				835721
		829093				829435
		834982				835723
		819124				840222
		837239				817809
		843819				835904
		6241227				816078
		843007				834390
		817659				839888
		833967				828498
		843706				828154
		824316				830558
		825080				834805
		817327				824019
		834284				820648
		835702				836682
		842493				835906
		815008				819838
		818113				818196
		820115				829974
		827774				819142
		814716				825351
		820593				839312
		824127				820122
		827867				821139
		833700				830901
		815994				829272
		820341				836248
		839582				821379
		7922474				841421
		816137				818730
		829363				5008310
		839307				816391
		823657				828079
		842491				844161
		824663				830865
		827098				842617
		827754				834387
		834467				824767
		839264				827298
		842564				824940
		827683				831994
		838121				818079
		835229				825233
		820058				839639
		826840				820715
		834601				836491
		819691				821294
		829945				817430
		821462				836280
		843247				824606
		844428				843874
		837779				831119
		829973				838533
		826579				827234
		824679				827410
		829123				819883
		836683				843274
		825210				839420
		820583				817621
		839594				829865
		829425				842688
		828885				843811
		836810				834830
		822013				6240566
		835678				816165
		828630				827337
		843563				837504
		817361				818076
		830532				829834
		828349				820644
		841533				817612
		820480				826877
		839283				833834
		820322				829314
		830116				824947
		827101				821279
		832433				837345
		834931				822356
		822074				821291
		830566				820463
		831858				824641
		821502				816921
		819167				833693
		835689				819329
		837416				835432
		830677				840032
		829799				820177
		842263				828751
		818790				814713
		814824				842178
		843184				839268
		824152				824611
		833608				843965
		836691				843991
		818082				818888
		817212				838879
		842594				844250
		831340				825369
		827711				832593
		831736				837842
		28717234				833854
		827015				827941
		837181				843182
		834886				843756
		837247				842374
		844159				825455
		832193				820338
		839255				826589
		819180				827567
		827158				839052
		830615				814686
		3768499
		844154
		830826
		817899
		824656
		842089
		838700
		828311
		834887
		839105
		819846
		818390
		831258
		828384
		817151
		837843
		836244
		833552
		829206
		819780
		822438
		833972
		843851
		817442
		831083
		837726
		832019
		817685
		836472
		835652
		817516
		829840
		817915
		826470
		818167
		843343
		843798
		817265
		834951
		825234
		844048
		836523
		828207
		841215
		834448
		820693
		827454
		819205
		818292
		825838
		816563
		839531
		836013
		829286
		842792
		842351
		832520
		843314
		820217
		820721
		829114
		821779
		3770734
		839706
		816845
		831889
		820621
		832685
		828443
		817205
		827131
		825332
		842672
		827032
		828689
		842294
		829644
		837787
		838363
		816251
		818333
		843595
		818093
		824242
		841389
		814726
		824233
		838948
		834949
		836555
		818649
		817817
		816884
		835721
		829435
		835723
		838237
		814738
		840222
		817809
		835904
		816078
		817478
		834390
		839888
		832466
		828498
		828154
		827109
		830558
		834805
		824019
		820648
		841375
		836682
		835906
		819838
		818196
		829974
		819142
		825351
		823814
		839312
		820122
		842930
		824949
		821139
		830901
		831828
		829272
		834090
		836248
		821379
		841421
		818730
		836410
		5008310
		819358
		816391
		828079
		822351
		844161
		830865
		842617
		834387
		824767
		827298
		824940
		831994
		818079
		825233
		839639
		820715
		836491
		821294
		832028
		817430
		829862
		836280
		824606
		843874
		831119
		838533
		827234
		827410
		819883
		843274
		839420
		817621
		829865
		842688
		827146
		843811
		834830
		6240566
		816165
		827337
		837954
		837504
		818076
		829834
		820644
		831264
		817612
		826877
		833834
		817806
		824991
		829314
		824947
		821279
		837345
		825203
		822356
		821291
		820463
		824641
		816921
		841582
		833693
		819329
		835432
		840032
		820177
		828751
		814713
		842178
		839268
		824611
		843965
		843991
		818888
		838879
		844250
		825369
		832593
		837842
		833854
		827941
		843182
		843756
		842374
		825455
		820338
		826589
		827567
		839052
		814686

## Sheet: Up HM^NF^HF
Up HM	Up NF	Up HF		UP HM only (12)	UP NF only (212)	UP HF only (459)
817206	832123	831684		827919	831281	831684
837701	833752	828715		819924	823806	842865
836752	828859	842865		814647	818733	828445
827919	824578	828445		838859	838737	834092
819924	831281	834092		838894	817433	828669
814647	823806	828669		28720553	842209	823845
829539	827218	838692		836690	828210	844206
838859	816737	823845		835526	827777	817128
838894	818733	844206		827356	840023	832341
28720553	825097	817128		816845	818456	6241027
843170	838305	832341		831686	829443	837555
836643	838737	6241027		835218	827925	825212
836690	829599	837555			838736	832225
837428	842418	825212			832550	819108
817405	837876	832225			818989	817170
843840	817433	819108			825340	819415
823813	820792	817170			834676	835412
843610	842209	819415			839439	838519
822447	828210	835412			821253	839112
821303	828624	838519			829328	820532
832488	840107	839112			818336	819321
835526	827777	820532			839684	825029
829479	840023	824578			836452	828023
824709	842656	819321			825517	831236
838824	818456	825029			817523	838600
844125	829443	822552			831479	828453
819014	837492	828023			841751	818918
816842	838599	831236			835829	826816
819369	829346	838600			832058	836652
827356	827925	828453			817438	828991
816845	817206	818918			843807	819843
827464	838736	826816			843285	815962
842612	834893	836652			838931	819847
831686	816476	830334			829749	829455
827630	832233	816737			829816	828712
836865	828782	828991			820106	830883
838981	836530	839641			838760	824874
830779	838692	819843			835827	819109
832206	832550	815962			839787	826833
825446	841141	819847			835039	829490
826964	827106	830767			844219	839934
820531	818989	829455			827139	820950
834225	821163	837858			838076	835317
826771	825340	828712			822318	836806
824855	820757	830883			816281	838496
821891	834676	833678			830925	820499
836645	818231	824874			837078	827078
842931	844400	819109			820906	833627
843575	817986	826833			837831	829769
832582	816842	829490			834219	844276
830170	839439	839934			843009	823541
843325	828060	820950			842146	844163
838410	835439	835317			840317	835726
843621	819025	836806			834543	830320
28717292	821253	838496			831876	843607
819057	836076	821366			819006	834035
829167	830334	820499			840319	844061
825077	819971	824566			836716	841821
817084	829328	827218			828676	818443
823740	842462	827078			10723040	829880
843625	818336	833627			841775	826770
28719408	818597	829769			817352	834571
830885	842943	844276			836574	815074
816478	839684	823541			817961	835810
827663	843377	844163			835364	838792
831076	818740	835726			816350	833655
843568	830767	830320			816322	839146
829878	824847	843607			838512	821046
824646	835111	834035			826301	829201
824764	817926	844061			817653	814810
838793	841458	837876			825239	836141
824168	821676	841821			820358	831784
821505	816433	818443			826171	836259
836610	841466	829880			828262	839306
829160	831631	826770			818428	820337
818762	822051	834571			5008301	816641
831601	844000	815074			818959	844178
816103	836452	835810			838871	826772
817250	822552	838792			827170	838668
835218	820625	833655			837868	836689
822341	825517	839146			841607	828403
835860	817523	821046			842584	841090
824750	28717288	835111			832045	816481
843623	831479	817443			843616	817874
844099	839718	829201			824944	829112
842923	841328	814810			834624	837890
827463	820214	836141			826797	831693
831364	841751	831784			837672	844370
820438	830295	836259			825737	836274
844047	821447	817926			843493	830666
829151	831418	839306			827995	843396
828836	835829	818597			818743	835734
28718918	819288	820337			819949	832846
826473	835862	816641			830083	837122
828559	824493	844178			838586	841602
836372	816991	826772			823707	816329
840399	841774	838668			836222	836644
836833	821074	840107			836521	840582
837224	836192	838599			829691	819271
833986	821868	825097			828012	832306
840201	834822	836689			828967	826883
834570	832058	828859			824814	824479
828511	817438	841993			816958	830150
829495	828715	837492			831365	822378
828686	838618	820269			830727	840330
819093	837858	828403			835357	819925
835193	824566	824847			831947	836163
823393	821045	841090			832170	837815
843998	843807	816481			831475	829420
821893	833678	817874			817067	817164
838827	825847	829112			823667	829535
826619	843285	837890			819927	816378
821112	819014	831693			841768	839963
820165	838931	844370			843073	836456
828119	824580	841458			819055	817268
826618	839607	820757			814882	834766
829444	830350	836274			821905	817739
818002	828484	830666			821325	831328
	829749	821676			838347	819715
	829816	817986			842896	823918
	835983	843396			830510	2745884
	838068	820538			832703	839346
	836376	835734			834382	844075
	829172	832846			825779	821148
	820106	825126			5007996	820391
	838285	837122			843799	832377
	822048	834562			829672	834428
	830141	841602			836088	832027
	839641	816329			824481	842256
	820262	830141			823911	824762
	825525	836644			829768	828909
	838760	840582			829439	829170
	835827	819025			837074	836203
	839787	819271			843481	823423
	839413	832306			844223	814853
	835039	832123			820272	838704
	844219	826883			832764	814969
	815211	831418			842685	824693
	816235	824479			6241480	831860
	824494	830150			829032	824627
	829702	821163			819252	818562
	825532	832233			833882	834549
	827139	838618			838085	843634
	838076	834893			834678	835716
	836367	828060			828470	837171
	818287	822378			830432	827692
	831224	840330			827574	832224
	822098	819925			830669	817555
	831299	836163			839366	828583
	836752	816852			826739	842572
	822318	821868			824681	835923
	838515	828624			827907	825197
	824771	838068			820035	831227
	816281	837815			840475	820554
	818739	829420			834016	843644
	836312	824494			819259	843543
	837365	817164			816011	818916
	819068	839607			837916	835944
	834614	829535			816947	817737
	830925	816378			3766646	837832
	825337	839963			28717403	825371
	831543	836456			829934	834988
	837078	817268			824891	821055
	838823	842656			828419	819911
	828746	834766			833892	830731
	842275	817739			821887	836511
	820906	831328			823862	834751
	837831	819715			837907	843051
	842861	823918			818964	843577
	834219	2745884			822050	817935
	825353	843389			821598	819272
	820538	824493			842890	837155
	829853	839346			839954	819413
	817295	842462			5007961	838276
	821358	844075			816622	823587
	831159	841328			837072	831149
	821543	821148			819427	827734
	817127	816235			839181	816321
	843009	819700			817367	817599
	822279	831299			820699	814749
	842146	820391			828461	818715
	826482	832377			828413	838996
	840317	816476			835817	836383
	830170	827395			824817	829623
	820397	834428			841592	832812
	824453	835053			843349	832663
	834562	832027			834911	835603
	818416	835862			839498	836696
	837276	842256			841619	822032
	839622	843610			814990	828090
	817914	824762			820598	820046
	834543	836192			828431	834356
	816285	828909			822523	836150
	833755	833752			839899	2745831
	820735	829170			828430	839168
	831876	836203			6240862	844308
	816629	823423			28719307	826630
	819006	814853			819027	820392
	824811	838704			28716053	829162
	820949	823813			824846	821425
	824039	814969			814901	843805
	827892	824693			841206	819969
	840319	831860			838286	832450
	829174	824627			821900	819105
	832733	842418			824116	838339
	829479	818562			820145	830420
	834923	843412			827753	826595
	817405	834549			824023	835800
	825190	843634			817464	837613
	836716	835716			837525	824401
	835053	836076			821390	833974
	834956	834867			821200	841557
	834452	837171				838149
	820269	829599				831546
	817595	824811				829065
	828542	821543				824957
	830827	827692				828405
	828676	824629				837896
	820052	820713				841082
	834789	837266				841401
	10723040	832224				2745841
	821202	816285				839142
	836366	841466				839111
	838304	824580				826738
	834610	817555				840339
	837278	831159				822252
	829685	828583				826891
	824711	842572				839808
	843977	835923				839536
	817754	825197				842894
	835538	831227				832142
	841993	832162				821586
	841775	820262				824945
	843968	820554				834721
	837899	843644				830977
	835280	843543				830598
	828532	817206				836189
	817352	835439				829147
	835584	818916				828776
	825104	820397				827384
	826771	835944				838039
	843074	838823				843833
	819088	838305				829337
	821666	817737				818003
	818116	837832				831478
	836574	825371				833802
	836062	839540				835587
	828798	816149				834692
	821366	828782				818742
	817961	821045				819902
	843125	830295				818520
	825844	834988				2745461
	817604	821055				828843
	818741	819911				832267
	822205	842891				831945
	843624	830731				832386
	842407	836511				832326
	816874	834751				836265
	835364	3767624				840200
	824721	832488				825415
	843813	843051				819264
	832162	843577				843914
	838043	816433				820716
	834561	825525				840017
	824437	838793				818164
	842516	817935				833881
	824671	819272				831797
	829227	837155				827260
	834867	831631				820819
	835987	819413				824484
	824629	822279				830396
	837233	838276				835562
	820315	823587				827931
	816350	836530				817304
	837791	824771				835138
	816322	829685				830950
	817549	829346				820249
	838512	831149				841016
	817443	835584				839953
	828733	827734				822478
	816607	837276				816689
	821161	841141				831161
	842746	816321				816382
	827397	816629				824803
	826301	842746				841722
	843412	817914				842922
	816149	822098				830011
	817653	824671				840158
	825239	817599				817586
	834900	814749				840851
	825126	818715				818834
	824099	838996				824587
	836860	838285				837608
	824646	836383				814644
	820358	831543				5008200
	843111	837675				838743
	826171	820949				834684
	837191	829702				821851
	818533	829623				28718845
	828446	832812				843553
	836643	819971				825220
	824879	830917				821359
	839722	832663				843685
	828262	819288				830923
	817575	822354				828930
	818428	835603				830942
	5008301	836696				837994
	829215	822032				839395
	820713	828090				829334
	818959	828532				830464
	839540	821358				835220
	838401	820046				818527
	828599	830350				835121
	838871	834356				820331
	834714	843624				824140
	844227	836062				832075
	815963	837701				831856
	835360	836150				843315
	822546	827397				842898
	831554	837278				825399
	827395	2745831				822444
	827170	839168				842778
	827561	844308				827391
	836327	826630				836070
	836398	843258				829884
	5008186	820392				828053
	837868	829162				820789
	837531	821425				820850
	821492	843805				837302
	841607	819969				818404
	829416	832450				839952
	842584	819105				842267
	820909	839622				842479
	816647	838339				817697
	834768	838824				821175
	835804	824039				839348
	829772	830420				821302
	835568	837233				824244
	824255	829172				834752
	832045	828599				835986
	824037	842079				3771571
	838857	826595				837352
	829712	843377				825311
	831954	821666				835650
	843389	835800				840024
	839624	830827				842720
	843616	834561				832364
	817665	837613				838961
	842225	824401				820511
	842232	832733				837551
	843709	843977				827834
	824944	815963				840493
	831687	844000				836149
	836073	843968				842420
	818933	837069				827439
	3767624	833974				834502
	824915	841557				839772
	837196	838149				837651
	838301	837223				831895
	837235	831546				842542
	825135	829065				838078
	817650	824957				835535
	831123	829772				829545
	831842	817754				832472
	839599	816607				836035
	816993	842943				820646
	842226	817549				836728
	825446	828405				827937
	834624	838515				830733
	837279	818740				3767688
	826797	822048				829757
	824073	825804				818722
	827763	843111				817565
	10723117	825353				823739
	821071	837896				818237
	818446	841082				818837
	827623	826983				821196
	844125	837365				830859
	837069	841774				841381
	843258	825532				819827
	837675	817127				836499
	823639	841401				827487
	816952	834822				840990
	816520	2745841				837033
	830917	825847				828064
	837672	839142				819165
	829659	820792				829383
	836072	829771				844364
	815625	829174				837980
	829466	839111				835854
	832514	820214				817315
	815160	826738				818471
	837223	840339				820627
	820496	822252				818269
	816254	820909				828273
	819378	826891				837082
	838510	839808				832031
	825737	839536				839126
	836064	836398				843955
	827893	842894				6240315
	835190	815211				826416
	819381	837235				818133
	843493	828798				827440
	832488	835786				841609
	825837	824073				828877
	818710	835983				839558
	827995	834956				2745878
	814673	817595				837430
	831774	832142				828894
	820622	821586				836602
	821861	28717288				842704
	831037	828484				839214
	830801	824945				827860
	817855	834721				843537
	818743	831954				829857
	819949	830977				820099
	816551	839718				843689
	831966	830598				826849
	829229	836064				824807
	843333	836189				827157
	836764	829147				824004
	825100	835538				28720188
	830083	828776				816578
	828677	843125				831826
	2745879	823740				843771
	842079	843813				836797
	831838	842748				820637
	814658	827384				832619
	838586	838304				828272
	823707	838039				828726
	840379	836763				817180
	829800	825190				836572
	836222	843833				842280
	843116	821074				821720
	824280	834898				829152
	822530	819378				839893
	821719	834452				829327
	817250	820315				840977
	819889	838043				832320
	828672	829337				832256
	843216	829659				7922554
	836721	827892				817155
	815147	837531				821241
	828355	824915				817178
	834824	818003				825510
	829771	842407				843586
	822167	827623				835593
	842528	815625				28720160
	824905	839591				829591
	819684	831478				829721
	830281	835568				822044
	836551	825349				819365
	836521	829539				844212
	828700	833802				844331
	818199	836312				5008170
	817637	835587				829161
	837540	826673				816295
	7922339	835190				830868
	824577	824711				822700
	821495	834692
	829691	818742
	828012	819902
	828967	818520
	819386	834900
	824814	824437
	829481	820052
	843814	2745461
	832530	824453
	838470	828843
	816958	820496
	828125	832267
	843390	822530
	829183	831945
	831365	829227
	827348	832386
	833498	828746
	826815	825135
	830727	821861
	835357	818116
	834119	828614
	837845	832326
	814768	836860
	819260	834015
	818619	834923
	829158	817637
	839343	824099
	837428	822546
	840083	836265
	827179	821492
	842891	831123
	831947	818416
	814753	840200
	835786	821161
	842460	834119
	839106	843390
	826812	821202
	830544	824721
	832170	835360
	826983	825415
	831129	819264
	831475	840044
	842678	816991
	814662	816993
	825804	833498
	836763	818231
	824307	826148
	842733	821447
	816217	834610
	820192	827561
	5007832	834789
	829536	825844
	829365	829416
	831193	831966
	843431	836073
	843106	820625
	819387	843914
	817067	820716
	834898	836376
	823667	824879
	821877	839413
	819927	822051
	826409	834614
	828594	840017
	836322	821416
	824548	819068
	819037	818164
	841768	844227
	843073	836072
	819055	833881
	828642	821719
	818470	831797
	821156	827260
	821806	829466
	814882	844400
	833891	820819
	834545	828542
	816762	826815
	844086	824484
	819326	843333
	838703	830396
	835759	835562
	822474	827931
	843450	816842
	828457	842291
	819700	818741
	842658	822205
	824495	817304
	830310	835138
	820155	842226
	828377	831774
	821905	830950
	844306	816520
	837321	843106
	821325	820249
	831875	819088
	821005	828446
	841013	818533
	825158	839624
	28719430	833964
	840044	816874
	839602	841016
	835575	836752
	820023	817604
	838471	842225
	837773	842232
	839561	842275
	828605	836551
	844001	817650
	836468	824037
	821416	839953
	820752	818287
	830720	838401
	816852	822478
	842043	816689
	841650	831161
	838347	816382
	5007997	817575
	842291	816254
	816490	7922469
	817998	841013
	821309	824905
	5008138	818933
	839376	827179
	821597	824803
	819223	837987
	826673	841722
	820619	842922
	829807	825158
	843688	830011
	836795	819889
	842896	819566
	832127	840158
	819696	817586
	820498	842528
	837266	840851
	825805	818834
	824855	833891
	818376	817785
	829480	824587
	827505	837608
	838180	840379
	821198	825100
	834210	814644
	838382	5008200
	816864	831838
	842748	838743
	832618	834684
	841745	839722
	833964	834120
	829129	821851
	841550	818739
	824097	834163
	836881	834690
	830366	830281
	836824	830310
	831634	842861
	819566	832618
	822447	28718845
	820491	827106
	824254	828355
	822354	829800
	842686	814662
	830510	843553
	2745876	825220
	832703	821359
	837490	843685
	818961	834824
	817388	829183
	834382	830923
	831719	828930
	834250	816647
	831429	830942
	843026	831842
	825388	828605
	818030	818199
	830457	819381
	821435	836366
	843750	816551
	843840	836764
	834753	836865
	825779	835987
	843785	844001
	834694	838180
	844003	843709
	836201	837994
	826456	817295
	836794	839395
	834120	829334
	817785	816952
	5007996	830464
	822601	842641
	6240283	842252
	839591	835220
	834690	818527
	820543	842440
	829160	835121
	819721	814768
	824446	843814
	843411	837123
	827361	818961
	826148	831224
	831345	820331
	838353	824140
	828348	838471
	835928	832075
	818783	844306
	834564	831856
	827062	828594
	836377	840083
	843799	831687
	820751	818446
	820233	818221
	829672	843315
	824352	814753
	829277	833755
	842252	830544
	838729	820498
	831778	842898
	821768	825399
	829157	818619
	837987	829365
	840399	822444
	836088	837791
	822199	842778
	824481	838510
	821660	837773
	819368	817405
	821780	825805
	838010	824495
	823911	828672
	826735	837490
	838513	824254
	816227	827391
	818409	836070
	820241	831345
	832043	820735
	830839	843431
	823565	829884
	834163	831634
	826541	842678
	840424	837191
	818549	823964
	819308	828053
	824212	821877
	836780	828700
	838994	838857
	829768	5008186
	842696	828125
	837123	837321
	837415	836327
	818588	820789
	823909	820850
	6241295	823565
	831958	837196
	820698	841650
	831682	818376
	839545	843074
	829439	816217
	827898	816762
	837074	837302
	843481	837899
	844223	837845
	818221	843450
	838674	831554
	815863	818404
	816624	839952
	815850	819701
	843786	830801
	820272	825104
	824943	842267
	828400	829712
	840255	816490
	839998	843575
	827435	826812
	823964	842479
	832588	822474
	841837	838382
	832764	839602
	818064	824280
	831851	824577
	828424	835575
	834517	817697
	822541	829215
	826447	821175
	828455	819326
	825349	817855
	828614	822601
	817623	828838
	829333	839348
	842685	818030
	825843	821302
	817841	824244
	817553	834752
	821796	831037
	28717277	835986
	842641	842460
	838456	835759
	828426	820751
	28720140	834694
	828838	3771571
	831070	837352
	829308	826409
	835860	834714
	816192	28720140
	6241480	828348
	843500	825311
	829032	834768
	842440	838703
	843936	820622
	830967	827062
	3766886	842516
	825018	835650
	836870	830366
	829597	5007997
	818461	831429
	836591	829277
	820378	828677
	821112	824097
	835571	843785
	828275	836795
	835956	840024
	818193	818710
	819252	834545
	822184	835804
	842437	825388
	833882	834250
	834044	819387
	824942	834753
	827514	821071
	839303	836377
	834015	817665
	819057	842720
	821460	824307
	843774	843804
	830049	824548
	824922	838470
	814817	820023
	824895	823639
	819241	844099
	843804	837279
	843068	829853
	819320	832364
	837661	838961
	838085	826541
	830375	836367
	824176	820511
	827678	837551
	843734	824943
	817432	827834
	816913	843116
	838159	825837
	828957	821505
	828606	840493
	838835	832514
	843945	838159
	824808	836881
	837573	836870
	823551	842436
	843320	829481
	816279	10723117
	842104	825337
	841779	819037
	829946	832660
	818736	815147
	816070	841550
	838695	842043
	830683	831129
	821535	819260
	824355	821660
	830153	839599
	818772	836149
	842540	842733
	831933	827893
	827896	838729
	842931	842420
	831967	821780
	824072	6240283
	840326	827439
	829566	834502
	842436	839772
	818194	826456
	834678	837651
	819332	829129
	828470	831895
	830432	816192
	834052	844086
	821717	820155
	830934	824255
	839942	819721
	819044	842542
	824188	838078
	828397	843170
	827574	843068
	839423	835535
	818788	838513
	837642	829545
	817873	814673
	837414	832472
	3767664	836211
	830669	826964
	817495	836035
	838965	829480
	839366	820646
	843626	833806
	828718	836728
	842279	831070
	821934	819332
	844220	822167
	831880	828455
	827404	821460
	824115	840424
	842831	827361
	830154	836011
	842966	28719430
	839125	832588
	822186	841837
	824408	832127
	821902	829479
	838336	843216
	828686	836780
	836800	827505
	826739	834517
	824681	842696
	844033	839343
	830470	818409
	824713	840255
	827907	839376
	820456	827937
	842679	828642
	836613	824176
	827118	831875
	831158	837540
	828420	821597
	834892	836468
	825291	834225
	837275	820698
	824932	841745
	836242	830733
	829209	843840
	842527	821005
	820924	829158
	823815	838994
	842769	818193
	816779	820619
	838639	829229
	844384	835928
	832531	3767688
	838114	818470
	818525	836824
	834521	829757
	838123	818722
	841778	819223
	831147	842831
	821153	819684
	837673	821309
	827188	828911
	831039	821768
	828516	817565
	843639	826447
	820035	831193
	821607	822199
	839670	824212
	822221	827678
	830779	839561
	816041	830457
	841587	5007832
	827630	815160
	840345	831851
	842066	844125
	842431	7922339
	822280	836643
	836011	821806
	820899	830720
	821863	827763
	824259	843750
	843378	834847
	828032	828718
	818762	838353
	836819	817998
	840475	828275
	818914	823739
	833803	818237
	843625	828397
	835807	824329
	834531	824942
	831109	821156
	832576	2745879
	824838	818837
	834016	821196
	839290	830859
	827905	824072
	836655	826771
	818143	827404
	843006	816279
	819259	836322
	834206	832531
	816011	832043
	830058	822541
	826732	841381
	837916	819827
	832838	837415
	830313	840345
	838532	843026
	840253	820233
	824181	834695
	28717292	842686
	843627	820378
	817784	839545
	818241	820192
	843993	820531
	840572	836499
	820018	838336
	843632	827487
	834847	828400
	838832	842612
	838521	831778
	836812	840990
	823589	821934
	822529	830154
	823601	819308
	834736	831076
	829588	820543
	816947	838010
	843350	820491
	839519	837033
	843560	819696
	3766646	829157
	835012	819386
	834429	828064
	836843	834210
	832672	819165
	843622	835571
	824329	824808
	824900	830375
	28717403	836721
	817312	842437
	828540	827435
	834570	834521
	825139	829383
	842107	844364
	827165	837980
	822315	837661
	839103	835854
	820941	815863
	836211	817841
	831128	827348
	824240	843936
	818701	822221
	833806	817315
	829934	825018
	843162	834564
	838410	824352
	837539	818471
	838052	818788
	827622	820627
	830520	824709
	832491	818549
	842880	834052
	839165	827898
	824308	821796
	829176	821198
	839735	832582
	821724	817495
	819701	829026
	842478	818269
	824482	816227
	823908	829807
	844222	841779
	838517	821303
	820848	828957
	828973	838301
	834695	828273
	824410	826735
	843621	2745876
	837965	844003
	841740	824838
	842779	837275
	819724	837082
	819622	816624
	831965	818461
	827831	828424
	819056	824932
	817159	831719
	827516	828457
	819274	838296
	824891	832031
	823751	820241
	827481	842658
	828696	819014
	829921	815850
	822147	839126
	821434	822184
	836739	843955
	829026	834044
	827178	6241295
	836552	843945
	828911	822529
	838501	832491
	837646	834531
	824920	839423
	820109	837573
	834157	836800
	839122	817432
	829132	844220
	828419	825446
	821400	828733
	817758	818783
	823846	6240315
	838026	816864
	843174	839303
	838236	839106
	833892	836591
	842249	825843
	838296	829536
	817274	843320
	821887	828638
	843163	826416
	828638	832530
	818505	821607
	821402	28718313
	829589	821724
	828989	841587
	826701	830049
	832597	831965
	815862	842431
	838420	829333
	837999	843350
	842285	819369
	834770	824240
	841595	838832
	840897	819044
	842968	839998
	823862	818133
	838995	817758
	819762	827440
	827971	830683
	839846	833803
	834693	827016
	835924	830153
	816336	826482
	843998	835956
	3770303	843411
	843623	825139
	842281	818064
	830012	821902
	822169	841609
	838981	828877
	838565	828426
	837894	817312
	831852	839125
	824933	822186
	821732	824181
	829893	818736
	841591	828606
	831854	817623
	832660	837428
	28718313	829946
	828534	842107
	837907	819320
	818964	821875
	837528	831682
	832966	829132
	838709	829921
	823936	838695
	843325	839670
	817762	827905
	830401	816041
	831444	827663
	830078	841740
	836024	823909
	826791	843734
	819576	839558
	817746	827118
	838706	814817
	827016	823589
	831133	843688
	836074	830839
	822050	820456
	821598	825513
	836596	822298
	834512	842104
	3770304	821891
	834112	829167
	843326	835600
	827694	824922
	826820	836201
	839950	836024
	829663	2745878
	839922	825291
	7922469	834206
	828929	837430
	832416	828894
	841616	838835
	821875	827514
	822257	824446
	828418	835280
	843120	841616
	825513	841286
	816899	830967
	825077	828032
	816040	824188
	827936	831958
	821037	829566
	836311	843639
	817084	824895
	818598	834512
	842890	834896
	818548	840326
	829282	820109
	827745	816909
	842676	827188
	816430	818772
	834896	830170
	817753	836602
	836866	824900
	839954	829597
	816630	839290
	843107	842704
	5007961	831109
	820053	836242
	835577	834429
	838108	841778
	830111	842527
	816909	839214
	823706	827464
	824761	840572
	843168	842968
	836433	831880
	836277	836812
	843353	836655
	820054	817784
	823754	834892
	830171	842880
	818709	824933
	829918	843560
	828365	821153
	833894	821717
	816622	843174
	834294	843621
	837072	837414
	822517	824355
	836103	827860
	842441	843537
	820355	818588
	828417	832576
	832332	843622
	843881	818525
	838310	835012
	821353	842679
	827542	840253
	829096	5008138
	839713	829857
	819427	816070
	829759	821535
	839666	839103
	829700	844384
	829711	821863
	840254	836794
	814646	819576
	839181	820099
	817744	842966
	820264	816430
	828836	843786
	822307	829209
	827212	838295
	839295	821435
	836799	843500
	817367	828516
	838295	843162
	828511	824024
	826730	837642
	841496	831967
	824608	829096
	820141	844033
	839028	838123
	839733	824259
	827687	837539
	841286	828481
	28719419	818914
	828481	839942
	830148	835807
	838179	837646
	836869	821495
	828131	817388
	838182	843689
	834177	821353
	822462	830078
	822298	827516
	830118	826849
	824888	843716
	828910	824115
	818371	824807
	830345	823751
	840198	3770303
	843716	838965
	829144	820752
	819251	842769
	818605	830885
	5007791	838532
	834362	827745
	5007772	816913
	827916	822257
	835600	3767664
	839515	842779
	837912	834693
	828416	842540
	832044	831039
	843838	819274
	824024	28717277
	820699	839519
	836753	831158
	28719408	833894
	828360	829893
	816819	839950
	2746202	827157
	10723092	830058
	817680	824408
	831850	837965
	828461	830470
	828413	829308
	820019	843993
	817923	838026
	834910	824004
	820901	28720188
	843939	829878
	818249	819368
	820608	828420
	834842	824646
	826884	824713
	829563	824855
	839956	822447
	824764	829176
	838184	843568
	816384	837673
	824405	816578
	823620	823551
	832750	821732
	836094	818701
	838731	837999
	822148	826791
	818058	830111
	839957	820848
	835817	842279
	842851	819241
	6240374	841591
	820768	828696
	830013	815862
	834909	832597
	827463	827481
	832662	817873
	824046	831826
	836587	818241
	835560	831147
	824817	836819
	821667	823908
	831601	822280
	834484	831933
	840185	819762
	837881	832206
	832285	827694
	817522	821434
	817778	836645
	837210	838674
	842430	818505
	841592	820018
	826796	822315
	819577	817762
	835561	838501
	817197	832672
	839184	843771
	820279	843881
	838314	840254
	842190	842066
	840412	836797
	829442	839922
	818171	828534
	834649	829588
	842166	826701
	839748	814658
	826916	820637
	829100	832838
	834430	824168
	816209	838639
	841992	842931
	835537	824410
	5007719	843168
	836610	819724
	817194	839165
	833550	839122
	827189	841595
	836796	838420
	843349	818548
	7922527	836866
	818140	828131
	829802	838114
	840127	3770304
	844423	823846
	837408	819056
	830142	838236
	836237	818143
	830163	838521
	827551	834157
	838438	844222
	837724	839735
	825481	820279
	826427	828973
	821659	830779
	819327	827916
	839508	843006
	28720145	823754
	835855	816336
	842428	816040
	827826	832619
	834911	820924
	842141	834909
	829891	843774
	6240444	838456
	2745551	823815
	841322	827622
	830991	843627
	832090	827212
	843329	827831
	28719399	828540
	817936	836277
	828924	820053
	818429	829663
	816783	843626
	834895	843107
	839498	836613
	841619	826473
	843018	828272
	814990	827178
	820598	838179
	835193	838709
	835825	7922527
	816996	820899
	843748	826732
	828431	820054
	821036	842281
	828421	824308
	817459	28719419
	842477	824608
	837526	828726
	827081	828989
	843777	819057
	819907	831852
	828950	838052
	820357	817274
	817115	843353
	834672	832416
	816031	830012
	835803	829589
	831831	830934
	824913	836311
	843717	842478
	830112	817553
	822523	836596
	819248	843625
	838483	838706
	840190	827896
	833661	842249
	832596	824482
	5008014	828418
	818166	838517
	832960	839846
	7922320	817180
	839899	834736
	843126	819577
	836732	832966
	821239	838108
	826753	819251
	830121	820608
	832315	829918
	2745848	835924
	832801	828377
	833963	830401
	838619	820941
	844421	3766886
	835828	838995
	828430	817159
	822119	836572
	832299	838184
	836335	827687
	829166	843163
	28719294	840897
	842139	831133
	817626	829700
	6240862	823936
	817780	5007791
	815916	821037
	829151	822147
	816383	816899
	842405	2746202
	7922438	5007772
	833813	839957
	28719307	837894
	827891	816478
	841798	830345
	837061	818249
	840410	827551
	818609	826820
	5007888	827936
	835352	824761
	827080	824888
	817779	834294
	830840	842280
	828959	843378
	824257	817250
	819027	840198
	828402	842285
	826718	821720
	828559	828416
	28716053	835577
	842988	830313
	829927	835560
	823752	834362
	824846	818194
	821904	836739
	829671	838565
	842449	817744
	831722	821400
	838707	830118
	828281	834484
	836612	829711
	842450	818598
	814901	842851
	839917	836094
	819093	830991
	839523	837528
	820641	830520
	6240987	828360
	835982	818709
	822488	828365
	827913	824920
	28718340	816630
	841206	839295
	819013	821402
	837224	829152
	838286	832750
	834244	843120
	6240745	839893
	28721262	817746
	821900	830163
	28720712	826730
	831322	820355
	824116	819622
	839027	843748
	834178	822517
	834170	834910
	817763	834112
	824750	817753
	844177	834177
	823617	830171
	831903	829327
	836686	836796
	820145	835561
	827090	828910
	827753	818762
	824023	831444
	814732	831854
	842211	832044
	824582	824046
	2745574	822462
	841742	826884
	817464	823706
	837525	831128
	817773	827542
	842923	816819
	821390	838182
	10723139	836843
	828427	837408
	822134	836869
	838017	820141
	833667	839713
	818902	842676
	832313	823601
	838212	840977
	814858	832320
	3770302	827630
	838016	828417
	28721204	5007719
	820033	818371
	843584	834770
	839026	835860
	821901	818605
	28717332	842441
	821706	829759
	837227	836799
	831700	2745551
	822540	827189
	827281	28720145
	826752	843623
	823560	836237
	2745837	843939
	835353	822307
	826708	820901
	834836	825077
	828963	830148
	838708	827913
	818319	839733
	818669	838438
	825785	832256
	830982	838410
	844307	816384
	838122	822148
	833727	816779
	843328	820019
	28718306	839028
	6240721	828929
	821200	842430
	843492	839184
	839183	837881
	828367	817680
	821225	839515
	840898	832662
	832314	837526
	819184	841322
	836614	839956
	837743	825481
	817458	843838
	839180	843326
	842077	7922554
	842057	832332
	841620	820768
	842078	839917
	822220	843717
	816859	836103
	832476	821667
	838887	836753
	2745743	817522
	7922506	823620
	820475	827165
	827388	829282
	835798	822169
	834530	820357
	829325	841496
	835316	829160
	829883	840185
	828292	831850
	823400	817155
	825182	818171
	825778	6240374
	827586	832090
		836552
		822341
		28717292
		843018
		820438
		816103
		839666
		830013
		829144
		843325
		819327
		842190
		821241
		832299
		826796
		826427
		829442
		838314
		814646
		827081
		836433
		829563
		826753
		817459
		838981
		833550
		834895
		817084
		840412
		817923
		832285
		833963
		824913
		836074
		816209
		818058
		824764
		816996
		838310
		817936
		840399
		821036
		841992
		837724
		836732
		831364
		834430
		826718
		820264
		830142
		827826
		839508
		835537
		834570
		834649
		836587
		830840
		817197
		28719408
		817178
		816031
		828421
		824405
		843632
		832315
		821659
		844047
		833986
		840127
		837210
		837912
		817626
		830112
		818140
		10723092
		823617
		840190
		822488
		6240444
		842477
		842166
		834842
		832596
		828686
		28719399
		825510
		842988
		821239
		817194
		824257
		818609
		836833
		836610
		829100
		843777
		28719294
		843586
		828836
		829802
		7922320
		840201
		28718918
		826916
		835855
		844423
		832960
		835593
		817778
		836372
		28720160
		835825
		842428
		820641
		838731
		842405
		819907
		830121
		833661
		842141
		822119
		829591
		843329
		828924
		817115
		828959
		843126
		816783
		835828
		831831
		828511
		833813
		818166
		840410
		818429
		838483
		828950
		829891
		842139
		827971
		827463
		836612
		829671
		844421
		815916
		834178
		835803
		844177
		831722
		829721
		838619
		831601
		838827
		837061
		822044
		829166
		835193
		843998
		819365
		836335
		827891
		827080
		842449
		5008014
		828119
		2745837
		844212
		842450
		832801
		829495
		2745848
		816383
		814858
		838707
		823752
		821893
		844331
		823393
		819248
		817763
		828402
		6240987
		836686
		835352
		5008170
		826619
		820165
		838212
		839748
		828281
		818902
		839027
		831903
		834672
		5007888
		835982
		821904
		832313
		834170
		821112
		841798
		833667
		829151
		28721262
		28721204
		828559
		7922438
		827281
		831322
		824582
		831700
		827090
		828427
		842211
		28720712
		817779
		817780
		6240745
		823560
		817773
		814732
		825785
		3770302
		837224
		819093
		841742
		844307
		10723139
		839523
		28718340
		819013
		842923
		821901
		834836
		829161
		821706
		834244
		824750
		826708
		817458
		820033
		826752
		822134
		818669
		843584
		816295
		839183
		839026
		830868
		833727
		838016
		832314
		838708
		822540
		826618
		819184
		838122
		822700
		838017
		2745574
		818319
		28717332
		843328
		7922506
		840898
		839180
		835353
		829444
		28718306
		837227
		828367
		837743
		835798
		832476
		842057
		830982
		834530
		843492
		838887
		836614
		818002
		816859
		828963
		822220
		842077
		841620
		825182
		821225
		829927
		6240721
		820475
		827388
		842078
		829325
		2745743
		823400
		829883
		835316
		828292
		827586
		825778

## Sheet: GO 939 DEGs HF only
Biological function
GO ID	GO Description	p-value	corr. p-value	cluster frequency	total frequency	gene ID
9628	response to abiotic stimulus	2.1039e-08	2.308e-05	75/732 10.2%	1168/22304 5.2%	819925 837430 830320 838121 832225 833552 817586 837555 838125 828721 827439 830039 831889 819280 818390 843685 829973 829974 843805 814686 820789 820944 843965 840339 817155 827938 837989 833700 838276 817599 818562 816342 818167 842280 839283 820797 827384 826770 843771 819827 817205 836163 817329 818333 839395 836248 843182 825510 827931 816391 829913 836280 842493 829435 841722 840158 817457 …
9719	response to endogenous stimulus	6.8195e-08	3.576e-05	58/732 7.9%	835/22304 3.7%	819925 832224 830041 833552 838125 828405 828721 830039 831889 819280 818390 843685 825496 821055 843805 814686 820789 820944 834390 827938 825319 835603 833700 836412 818562 818167 824871 843257 843577 827384 829880 828311 819827 818730 831310 838221 831670 819264 830859 829913 828023 814726 820465 839820 839822 840158 839827 839706 832593 837127 838057 818341 824807 817212 829623 829629 817170 …
9314	response to radiation	1.3377e-07	3.576e-05	39/732 5.3%	471/22304 2.1%	817205 817329 830320 839395 838121 836248 837555 838125 843182 825510 828721 816391 829913 829973 829974 829435 843805 814686 817457 843965 817155 827938 837989 838276 817599 832593 839300 838057 818341 817212 839268 818167 819271 829425 817170 820797 827384 824693 843771
9416	response to light stimulus	1.5574e-07	3.576e-05	38/732 5.1%	455/22304 2.0%	817205 817329 830320 839395 838121 836248 837555 838125 843182 825510 828721 829913 829973 829974 829435 843805 814686 817457 843965 817155 827938 837989 838276 817599 832593 839300 838057 818341 817212 839268 818167 819271 829425 817170 820797 827384 824693 843771
50896	response to stimulus	1.6299e-07	3.576e-05	156/732 21.3%	3207/22304 14.3%	837430 834601 838121 837555 838125 825455 828721 824004 841381 819280 843685 823710 828443 814686 820789 844415 820944 843965 834390 840339 817155 825319 818520 816342 824871 839283 820797 843577 829880 826770 821241 828311 841557 819827 837890 829591 836163 818579 818333 839395 818730 831310 835875 838221 831670 819264 829757 843182 831826 843185 830859 816391 829913 836280 828023 842493 839820 …
10033	response to organic substance	2.1662e-07	3.9606e-05	66/732 9.0%	1037/22304 4.6%	819925 832224 826738 830041 833552 838125 825455 828405 828721 830039 831889 819280 818390 843685 825496 821055 843805 814686 820789 820944 834390 817155 827938 825319 835603 833700 836412 818562 818167 824871 843257 843577 827384 829880 828311 819827 829591 818730 831310 838221 831670 819264 832320 831826 830859 829913 828023 814726 820465 839820 839822 840158 839827 820249 839706 832593 837127 …
31326	regulation of cellular biosynthetic process	4.6006e-07	6.3086e-05	87/732 11.8%	1540/22304 6.9%	838006 818916 816137 839130 830320 817265 831895 843719 819321 819365 837555 818790 825415 819280 835726 843685 825210 814686 818404 829680 834390 840339 817516 817430 834712 824627 832256 833700 835402 834951 836810 836259 825368 836806 830701 844061 827384 829880 820593 838743 819827 817403 838668 837890 829591 830464 839594 836602 842928 833972 818611 839112 819264 836248 818133 832364 832320 …
9889	regulation of biosynthetic process	4.6006e-07	6.3086e-05	87/732 11.8%	1540/22304 6.9%	838006 818916 816137 839130 830320 817265 831895 843719 819321 819365 837555 818790 825415 819280 835726 843685 825210 814686 818404 829680 834390 840339 817516 817430 834712 824627 832256 833700 835402 834951 836810 836259 825368 836806 830701 844061 827384 829880 820593 838743 819827 817403 838668 837890 829591 830464 839594 836602 842928 833972 818611 839112 819264 836248 818133 832364 832320 …
45449	regulation of transcription	8.4057e-07	0.00010246	83/732 11.3%	1468/22304 6.5%	838006 818916 816137 839130 830320 817265 831895 843719 819321 819365 837555 818790 825415 819280 835726 843685 825210 814686 818404 829680 840339 817516 817430 834712 824627 832256 833700 835402 836810 836259 825368 836806 830701 844061 827384 829880 820593 838743 819827 817403 837890 829591 830464 839594 836602 842928 833972 818611 839112 819264 836248 818133 832364 832320 825234 825510 821196 …
31323	regulation of cellular metabolic process	9.898e-07	0.00010858	91/732 12.4%	1664/22304 7.4%	838006 818916 816137 839130 830320 817265 831895 843719 833552 819321 819365 837555 818790 825415 819280 835726 843685 825210 814686 818404 829680 834390 840339 817516 817430 834712 824627 832256 833700 835402 834951 836810 836259 825368 836806 830701 844061 827384 829880 820593 838743 819827 817403 838668 837890 829591 836163 830464 839594 836602 842928 833972 818611 839112 819264 836248 818133 …
10556	regulation of macromolecule biosynthetic process	1.1757e-06	0.00011725	84/732 11.4%	1504/22304 6.7%	838006 818916 816137 839130 830320 817265 831895 843719 819321 819365 837555 818790 825415 819280 835726 843685 825210 814686 818404 829680 834390 840339 817516 817430 834712 824627 832256 833700 835402 836810 836259 825368 836806 830701 844061 827384 829880 820593 838743 819827 817403 837890 829591 830464 839594 836602 842928 833972 818611 839112 819264 836248 818133 832364 832320 825234 825510 …
9725	response to hormone stimulus	1.5709e-06	0.00014361	51/732 6.9%	767/22304 3.4%	819925 832224 830041 833552 838125 828405 828721 830039 831889 819280 818390 843685 825496 843805 814686 820944 834390 827938 825319 833700 836412 818167 824871 843257 827384 829880 828311 819827 818730 831310 838221 831670 819264 829913 828023 814726 820465 839820 839822 840158 839827 839706 832593 837127 838057 818341 817212 829623 829629 817170 839818
51171	regulation of nitrogen compound metabolic process	1.8471e-06	0.00015587	85/732 11.6%	1545/22304 6.9%	838006 818916 816137 839130 830320 817265 831895 843719 833552 819321 819365 837555 818790 825415 819280 835726 843685 825210 814686 818404 829680 840339 817516 817430 834712 824627 832256 833700 835402 836810 836259 825368 836806 830701 844061 827384 829880 820593 838743 819827 817403 838668 837890 829591 830464 839594 836602 842928 833972 818611 839112 819264 836248 818133 832364 832320 825234 …
80090	regulation of primary metabolic process	2.4486e-06	0.00019187	87/732 11.8%	1604/22304 7.1%	838006 818916 816137 839130 830320 817265 831895 843719 819321 819365 837555 818790 825415 819280 835726 843685 825210 814686 818404 829680 834390 840339 817516 817430 834712 824627 832256 833700 835402 834951 836810 836259 825368 836806 830701 844061 827384 829880 820593 838743 819827 817403 838668 837890 829591 830464 839594 836602 842928 833972 818611 839112 819264 836248 818133 832364 832320 …
19219	regulation of nucleobase, nucleoside, nucleotide and nucleic acid metabolic process	3.9349e-06	0.00028777	83/732 11.3%	1527/22304 6.8%	838006 818916 816137 839130 830320 817265 831895 843719 819321 819365 837555 818790 825415 819280 835726 843685 825210 814686 818404 829680 840339 817516 817430 834712 824627 832256 833700 835402 836810 836259 825368 836806 830701 844061 827384 829880 820593 838743 819827 817403 837890 829591 830464 839594 836602 842928 833972 818611 839112 819264 836248 818133 832364 832320 825234 825510 821196 …
42221	response to chemical stimulus	5.4575e-06	0.00037418	90/732 12.2%	1710/22304 7.6%	819925 832224 826738 832225 830041 833552 819365 837555 838125 825455 828405 828721 824004 841381 830039 831889 819280 818390 843685 825496 821055 843805 814686 820789 844415 820944 834390 840339 817155 827938 825319 835603 833700 836412 836499 818562 818167 824871 824679 843257 843577 827384 829880 843771 828311 841557 819827 829591 818579 818730 831310 838221 831670 819264 832320 831826 843185 …
10468	regulation of gene expression	6.1502e-06	0.00039687	87/732 11.8%	1642/22304 7.3%	819969 838006 818916 816137 839130 830320 817265 831895 843719 819321 819365 837555 825455 818790 825415 819280 835726 843685 825210 814686 818404 829680 834390 840339 817516 817430 834712 824627 832256 833700 835402 836810 836259 825368 836806 830701 844061 827384 829880 820593 838743 819827 817403 837890 829591 830464 839594 836602 842928 833972 818611 839112 819264 836248 818133 832364 832320 …
50794	regulation of cellular process	6.9736e-06	0.000425	119/732 16.2%	2448/22304 10.9%	819969 838006 818916 834601 817265 843719 819321 837555 832019 819280 843685 820046 825210 828443 814686 818888 818404 834390 840339 817430 834712 824627 832256 835402 834951 830598 824874 834549 829880 838743 819827 817403 837890 829591 836163 830464 836602 842928 833972 818611 819264 832364 821196 831945 843184 827337 831826 830731 824226 5008170 836280 822047 819838 834092 816329 820249 839142…
19222	regulation of metabolic process	7.9658e-06	0.00045992	94/732 12.8%	1825/22304 8.1%	819969 838006 818916 816137 839130 830320 817265 831895 843719 833552 819321 819365 837555 825455 818790 825415 819280 835726 843685 825210 814686 818404 829680 834390 840339 817516 817430 834712 824627 832256 833700 835402 834951 836810 836259 825368 836806 830701 844061 827384 829880 820593 838743 819827 817403 838668 837890 829591 836163 830464 839594 836602 842928 833972 818611 839112 819264 …
65007	biological regulation	8.7793e-06	0.00048155	149/732 20.3%	3243/22304 14.5%	819969 838006 818916 834601 817265 843719 819321 814670 837555 825455 832019 819280 832812 843685 838916 820046 825210 828443 814686 818888 818404 834390 840339 817430 834712 824627 832256 835402 834951 830598 824874 836728 834549 829880 828311 838743 819827 817403 835593 837890 829591 836163 830464 836602 842928 833972 835875 818611 819264 832364 843182 821196 831945 843184 827337 831826 830731 …
70887	cellular response to chemical stimulus	9.6617e-06	0.00050471	29/732 3.9%	361/22304 1.6%	832224 818730 832225 833552 832320 838125 825455 831826 831889 819280 829913 843685 814726 821055 840158 814686 820789 844415 820249 817155 832593 838057 836412 824807 824871 817170 843257 828053 826630
60255	regulation of macromolecule metabolic process	1.6412e-05	0.00081835	87/732 11.8%	1685/22304 7.5%	819969 838006 818916 816137 839130 830320 817265 831895 843719 819321 819365 837555 825455 818790 825415 819280 835726 843685 825210 814686 818404 829680 834390 840339 817516 817430 834712 824627 832256 833700 835402 836810 836259 825368 836806 830701 844061 827384 829880 820593 838743 819827 817403 837890 829591 830464 839594 836602 842928 833972 818611 839112 819264 836248 818133 832364 832320 …
9753	response to jasmonic acid stimulus	2.9986e-05	0.0014302	16/732 2.1%	148/22304 0.6%	819827 840158 814686 820789 835603 833700 837127 838057 824807 818562 829623 830859 831889 843577 829880 821055
71310	cellular response to organic substance	7.1533e-05	0.0031808	25/732 3.4%	323/22304 1.4%	832224 818730 833552 832320 838125 825455 831826 831889 819280 829913 843685 814726 821055 840158 814686 820789 820249 817155 832593 838057 836412 824807 824871 817170 843257
9094	L-phenylalanine biosynthetic process	7.2488e-05	0.0031808	4/732 0.5%	8/22304 0.0%	832326 817329 817170 837345
46713	boron transport	0.00013739	0.0057625	3/732 0.4%	4/22304 0.0%	844415 819329 826630
6796	phosphate metabolic process	0.00014336	0.0057625	54/732 7.3%	979/22304 4.3%	835650 843315 836700 836149 819167 817586 834684 832619 843685 829571 827078 840330 827234 820944 836491 827937 819413 835689 830598 817555 834356 836456 819651 827941 825369 830865 832846 837815 822378 823587 828079 817248 831590 844427 814810 831234 823845 817442 819142 824940 824941 843586 842374 840032 814726 827774 817935 817737 836150 841609 835702 839742 821586 820099
6793	phosphorus metabolic process	0.00014708	0.0057625	54/732 7.3%	980/22304 4.3%	835650 843315 836700 836149 819167 817586 834684 832619 843685 829571 827078 840330 827234 820944 836491 827937 819413 835689 830598 817555 834356 836456 819651 827941 825369 830865 832846 837815 822378 823587 828079 817248 831590 844427 814810 831234 823845 817442 819142 824940 824941 843586 842374 840032 814726 827774 817935 817737 836150 841609 835702 839742 821586 820099
6558	L-phenylalanine metabolic process	0.00020631	0.007544	4/732 0.5%	10/22304 0.0%	832326 817329 817170 837345
9095	aromatic amino acid family biosynthetic process, prephenate pathway	0.00020631	0.007544	4/732 0.5%	10/22304 0.0%	832326 817329 817170 837345
43687	post-translational protein modification	0.00022559	0.007983	58/732 7.9%	1093/22304 4.9%	819925 835650 843315 836700 836149 819167 817586 834684 843685 839808 829571 827078 840330 827234 836491 827937 819413 835689 830598 817555 834356 836456 819651 827941 825369 830865 832846 837815 822378 823587 828079 817248 831590 844427 814810 831234 823845 817442 825311 819142 824940 830731 824941 843586 842374 840032 814726 827774 841401 817935 817737 836150 841609 835702 839742 842582 821586 …
9639	response to red or far red light	0.00024495	0.0083971	15/732 2.0%	159/22304 0.7%	843805 814686 817457 843965 836248 839300 838057 818341 838125 818167 829913 827384 829973 829974 829435
50789	regulation of biological process	0.00032367	0.01076	123/732 16.8%	2783/22304 12.4%	819969 838006 818916 834601 817265 843719 819321 837555 825455 832019 819280 843685 820046 825210 828443 814686 818888 818404 834390 840339 817430 834712 824627 832256 835402 834951 830598 824874 834549 829880 838743 819827 817403 837890 829591 836163 830464 836602 842928 833972 835875 818611 819264 832364 821196 831945 843184 827337 831826 830731 824226 5008170 836280 822047 843343 819838 834092…
9266	response to temperature stimulus	0.00036666	0.01183	25/732 3.4%	359/22304 1.6%	819925 837430 817205 836163 839395 843182 825510 827931 827439 830039 831889 842493 820249 817155 837843 818562 816342 819271 829623 831856 842280 839283 821148 828053 843771
6464	protein modification process	0.00040052	0.012554	63/732 8.6%	1241/22304 5.5%	819925 835650 836383 843315 835854 836700 836149 819167 817586 834684 843685 839808 829571 827078 840330 827234 836491 827937 819413 835689 830598 817555 834356 836456 819651 827941 825369 830865 832846 837815 822378 823587 828079 817248 831590 844427 814810 831234 823845 843819 817442 825311 819142 824940 830731 824941 843586 842374 840032 814726 827774 841401 817935 817737 836150 841609 835702 …
9733	response to auxin stimulus	0.00044219	0.013475	21/732 2.8%	282/22304 1.2%	839820 839822 843805 834390 839827 839706 827938 832224 833700 831310 838221 831670 830041 829629 830039 829913 818390 839818 814726 827384 820465
6468	protein amino acid phosphorylation	0.00054117	0.016045	46/732 6.2%	842/22304 3.7%	835650 817248 831590 843315 844427 814810 823845 836700 836149 819167 817586 817442 819142 824940 824941 843685 843586 842374 840032 814726 829571 827078 840330 827774 827234 836491 817737 836150 827937 841609 835702 819413 835689 830598 817555 836456 819651 839742 827941 825369 830865 837815 822378 821586 823587 828079
71495	cellular response to endogenous stimulus	0.00076937	0.02221	19/732 2.5%	254/22304 1.1%	840158 814686 820789 832224 818730 833552 838057 836412 824807 838125 824871 831889 819280 829913 817170 843685 843257 814726 821055
23033	signaling pathway	0.00079778	0.02244	36/732 4.9%	623/22304 2.7%	834766 832224 818730 836700 833552 832320 838125 831826 831889 819280 829913 843685 840032 814726 827774 821055 827157 840158 814686 820789 820249 835702 839300 838057 836412 824807 836652 839742 824871 827941 844163 834549 817170 843257 827384 829644
43412	macromolecule modification	0.00083482	0.022895	67/732 9.1%	1378/22304 6.1%	819925 835650 836383 843315 835854 836700 838121 836149 819167 817586 834684 843685 839808 829571 827078 840330 827234 836491 827937 819413 835689 830598 817555 834356 836456 819651 827941 834949 825369 830865 832846 837815 822378 823587 828079 817248 831590 844427 814810 831234 823845 843819 817442 825311 819142 824940 830731 824941 843586 842374 840032 814726 827774 841401 817935 817737 836150 …
16310	phosphorylation	0.00087975	0.023539	48/732 6.5%	910/22304 4.0%	835650 817248 831590 843315 844427 814810 823845 836700 836149 819167 817586 817442 832619 819142 824940 824941 843685 843586 842374 840032 814726 829571 827078 840330 827774 827234 820944 836491 817737 836150 827937 841609 835702 819413 835689 830598 817555 836456 819651 839742 827941 825369 830865 837815 822378 821586 823587 828079
48511	rhythmic process	0.0010312	0.025107	7/732 0.9%	49/22304 0.2%	824871 828721 829425 818730 833700 836259 819651
7623	circadian rhythm	0.0010312	0.025107	7/732 0.9%	49/22304 0.2%	824871 828721 829425 818730 833700 836259 819651
80029	cellular response to boron levels	0.0010757	0.025107	2/732 0.2%	2/22304 0.0%	844415 826630
10036	response to boron	0.0010757	0.025107	2/732 0.2%	2/22304 0.0%	844415 826630
10232	vascular transport	0.0010757	0.025107	2/732 0.2%	2/22304 0.0%	814726 838057
10233	phloem transport	0.0010757	0.025107	2/732 0.2%	2/22304 0.0%	814726 838057
9867	jasmonic acid mediated signaling pathway	0.0015848	0.035479	6/732 0.8%	39/22304 0.1%	840158 814686 820789 838057 824807 821055
71395	cellular response to jasmonic acid stimulus	0.0015848	0.035479	6/732 0.8%	39/22304 0.1%	840158 814686 820789 838057 824807 821055
51716	cellular response to stimulus	0.0020298	0.044534	39/732 5.3%	729/22304 3.2%	837890 834601 832224 818730 832225 833552 832320 838125 825455 831826 816391 831889 819280 829913 843685 814726 821055 840158 814686 820789 844415 820249 817155 835986 832593 839300 838057 836412 824807 834497 824871 817170 843257 828053 820453 827384 820177 826630 821241
Molecular function
GO ID	GO Description	p-value	corr. p-value	cluster frequency	total frequency	gene ID
30528	transcription regulator activity	3.0409e-11	1.5235e-08	111/810 13.7%	1756/24443 7.1%	838006 818916 817265 818753 843719 819321 837555 828721 819280 825210 814686 820789 818404 834390 840339 817155 817430 834712 824627 832256 835402 824871 843051 820950 829880 838743 819827 817403 835593 837890 829591 818213 818730 830464 836602 842928 833972 818611 819264 833693 832364 821196 831945 843184 827337 831826 5008170 836280 822047 841722 816329 820249 839142 832593 836555 839300 837127…
3700	transcription factor activity	9.6497e-10	2.4173e-07	97/810 11.9%	1547/24443 6.3%	838006 818916 817265 843719 819321 837555 828721 819280 825210 814686 820789 818404 834390 840339 817155 817430 834712 824627 832256 835402 829880 838743 819827 817403 835593 837890 829591 830464 836602 842928 833972 818611 819264 832364 821196 831945 843184 827337 831826 836280 822047 841722 816329 820249 839142 832593 836555 839300 837127 838057 823918 819271 830964 843991 828498 816137 839130 …
3677	DNA binding	3.9507e-07	6.5977e-05	116/810 14.3%	2207/24443 9.0%	838006 817304 818916 826816 817265 835138 843719 819321 837555 828721 819280 825210 814686 820789 818404 834390 840339 817155 817430 834712 824627 832256 835402 829880 838743 837651 819827 817403 835593 837890 829591 836163 830464 836602 842928 833972 818611 836689 819264 832364 821196 831945 843184 827337 831826 816391 836280 822047 841722 816329 820249 839142 835986 832593 836555 839300 837127 …
46715	boron transmembrane transporter activity	0.00014145	0.017717	3/810 0.3%	4/24443 0.0%	844415 819329 826630

[truncated: 4 more sheets: TFs in 939 DEGs HF only, GO 480 DEGs down HF only, GO 459 DEGs up HF only, GO 304 DEGs NF only]
